# Supplementary material for: Transcriptome Analysis Reveals the Different Response to Toxic Stress in Rootstock Grafted and Non-Grafted Cucumber Seedlings
Source: Int J Mol Sci. 2020 Jan 24;21(3):774. doi: 10.3390/ijms21030774 (PMC7037640; doi:10.3390/ijms21030774)
Supplement: Supplementary file 1 [file ijms-21-00774-s001.zip]

Archive with 15 entries (14 files):
- supplementary files/
- supplementary files/Figure S1. RG_CKvsNG_CK_all_GObar.jpg
- supplementary files/Figure S2. RG_CKvsNG_CK_all.KEGGdot.tif
- supplementary files/Table S10-DEGs annotated in photosynthesis, carbon and nitrogen metabolism in RG and NG libraries.xlsx
- supplementary files/Table S11-Transcription factors-NG_CA vs NG_CK.xlsx
- supplementary files/Table S12-Transcription factors-RG_CA vs RG_CK.xlsx
- supplementary files/Table S1-Primers for qRT-PCR.xlsx
- supplementary files/Table S2-NG_CAvsNG_CK_deg_all.xls
- supplementary files/Table S3-RG_CAvsRG_CK_deg_all.xls
- supplementary files/Table S4-RG_CKvsNG_CK_deg_all.xls
- supplementary files/Table S5-DEGs in both NG and RG seedlings induced by CA stress.xlsx
- supplementary files/Table S6-RG_CKvsNG_CK_all_GOenrich.xls
- supplementary files/Table S7-RG_CKvsNG_CK_all_KEGGenrich.xls
- supplementary files/Table S8-NG and RG_all_GO enrichment.xlsx
- supplementary files/Table S9-NG and RG_all_KEGG enrichement.xlsx
