# Supplementary material for: Transcriptome Analysis Reveals the Different Response to Toxic Stress in Rootstock Grafted and Non-Grafted Cucumber Seedlings
Source: Int J Mol Sci. 2020 Jan 24;21(3):774. doi: 10.3390/ijms21030774 (PMC7037640; doi:10.3390/ijms21030774)
Supplement: Supplementary file 1 [file ijms-21-00774-s001.zip › supplementary files/Table S10-DEGs annotated in photosynthesis, carbon and nitrogen metabolism in RG and NG libraries.xlsx]

## Sheet: Sheet1
Gene ID	Gene Description		NG-CA vs NG-CK			RG-CA vs RG-CK
Photosynthesis - antenna proteins			log2FoldChange	padj	Regulation	log2FoldChange	padj	Regulation
Csa1G445860	Chlorophyll a-b binding protein 3, chloroplastic		-3.75492	2.96254e-11	Down	-1.91907	0.00403448	Down
Csa1G597160	Chlorophyll a-b binding protein, chloroplastic		-1.0726	4.71e-10	Down	-	-	-
Csa2G357290	Chlorophyll a-b-binding protein 8, chloroplastic		-1.08959	2.89e-09	Down	-	-	-
Csa5G646700	Chlorophyll a-b binding protein 151, chloroplastic		-1.69889	1.47e-06	Down	-	-	-
Csa6G522690	Chlorophyll a-b binding protein 21, chloroplastic		-1.967	0.000201217	Down	-1.24861	0.0145228	Down
Csa4G308550	Chlorophyll a-b binding protein 6, chloroplastic		-1.00258	0.000680623	Down	-	-	-
Csa3G099680	Chlorophyll a-b-binding protein 5, chloroplastic		-1.67708	0.000745102	Down	-	-	-
Csa3G664560	Chlorophyll a-b binding protein 3C, chloroplastic		-1.9308	0.000756859	Down	-	-	-
Csa5G589390	Chlorophyll a-b binding protein 7, chloroplastic		-1.18757	0.00089693	Down	-	-	-
Csa5G490820	Chlorophyll a-b binding protein 6A, chloroplastic		-1.14703	0.001013	Down	-	-	-
Csa7G033300	Chlorophyll a-b-binding protein 5, chloroplastic		-1.26087	0.00334495	Down	-	-	-
Csa6G057170	Chlorophyll a-b binding protein, chloroplastic		-1.18586	0.0045101	Down	-	-	-
Csa1G009810	Chlorophyll a-b binding protein P4, chloroplastic		-1.12974	0.00654575	Down	-	-	-
Csa6G139750	Chlorophyll a-b binding protein, chloroplastic		-1.06055	0.0071419	Down	-	-	-
Photosynthesis
Csa2G350230	Photosystem II core complex proteins psbY		-1.81079	7.34e-12	Down	-	-	-
Csa6G483300	Photosystem I reaction center subunit N		-1.78771	1.68e-11	Down	-	-	-
Csa5G505230	PsbP family		-1.42854	2.51e-10	Down	-	-	-
Csa3G414060	Oxygen-evolving enhancer protein 3		-2.14181	2.36e-09	Down	-	-	-
Csa6G016970	ATPase, OSCP/delta subunit		-1.59517	4.18e-09	Down	-	-	-
Csa1G062930	ATP synthase, F1 complex, gamma subunit		-1.41613	2.55e-08	Down	-	-	-
Csa1G066480	Oxygen-evolving enhancer protein 3		-1.15346	7.17e-08	Down	-	-	-
Csa5G592810	Photosystem II PsbY		-1.17132	7.97e-08	Down	-	-	-
Csa3G875430	Blue (type 1) copper domain		-1.51397	1.59e-07	Down	-	-	-
Csa3G222800	2Fe-2S ferredoxin-type iron-sulfur binding domain		-1.14393	2.58e-07	Down	-	-	-
Csa1G714680	Photosystem I PsaF, reaction centre subunit III		-1.41659	4.94e-07	Down	-	-	-
Csa1G168350	Sex-linked protein 9; contains IPR017498 (Photosystem I PsaO)		-1.18101	3.58e-06	Down	-	-	-
Csa7G047350	Photosystem II Psb27		-1.48619	1.04e-05	Down	-	-	-
Csa3G902950	2Fe-2S ferredoxin-type iron-sulfur binding domain		-1.17986	1.32e-05	Down	-	-	-
Csa6G087980	Photosystem II Psb28, class 1		-1.35748	4.57e-05	Down	-	-	-
Csa2G010330	Photosystem II PsbW, class 2		-1.33564	0.000162442	Down	-	-	-
Csa4G063440	Oxygen-evolving enhancer protein 2		-1.03815	0.00054312	Down	-	-	-
Csa3G222790	2Fe-2S ferredoxin-type iron-sulfur binding domain		-1.21106	0.00331563	Down	-	-	-
Carbon fixation in photosynthetic organisms
	phosphoenolpyruvate carboxylase
Csa3G150740	Pyruvate/Phosphoenolpyruvate kinase-like domain		2.34195	1.01e-13	Up	2.34472	5.29e-21	Up
Csa5G577360	Phosphoenolpyruvate carboxylase protein		1.21875	5.26e-06	Up	1.00695	0.00112089	Up
Csa4G329570	Aminotransferase, class I/classII		1.19785	0.000104591	Up	-	-	-
Csa3G117980	Lactate dehydrogenase/glycoside hydrolase, family 4, C-terminal		1.39611	0.000578616	Up	-	-	-
Csa5G611700	Ribose 5-phosphate isomerase, type A		2.01553	0.0018444	Up	1.34736	4.15e-06	Up
Csa7G452890	Malic enzyme, NAD-binding		1.32747	0.00411801	Up	-	-	-
Csa3G252490	Glyceraldehyde 3-phosphate dehydrogenase, catalytic domain		-1.73081	6.33e-14	Down	-	-	-
Csa2G011530	Ribose 5-phosphate isomerase, type A		-1.1786	2.47e-11	Down	-	-	-
Csa6G042490	Fructose-1-6-bisphosphatase class I, N-terminal		-1.03085	7.61e-11	Down	-	-	-
Csa4G664300	Glyceraldehyde 3-phosphate dehydrogenase, catalytic domain		-1.66301	1.15e-10	Down	-	-	-
Csa4G083700	Lactate/malate dehydrogenase, C-terminal		-1.01367	1.73e-10	Down	-	-	-
Csa3G126240	Transketolase, N-terminal		-1.74306	2.39e-10	Down	-	-	-
Csa1G050250	Glyceraldehyde 3-phosphate dehydrogenase, catalytic domain		-1.24302	8.35e-09	Down	-	-	-
Csa5G609710	Ribulose bisphosphate carboxylase small chain, domain		-1.18181	3.74e-08	Down	-	-	-
Csa6G136020	Phosphoglycerate kinase		-1.72073	1.61e-07	Down	-	-	-
Csa1G554560	Ribose 5-phosphate isomerase, type A		-1.20831	1.04e-06	Down	-	-	-
Csa3G638540	Phosphoribulokinase/uridine kinase		-1.55604	1.11e-05	Down	-	-	-
Csa5G198220	Fructose-1-6-bisphosphatase class I, N-terminal		-1.29207	0.000104591	Down	-	-	-
Csa2G252020	Fructose-bisphosphate aldolase, class-I		-1.33627	0.00453757	Down	-	-	-
Nitrogen metabolism
novel.128	PF00484:Carbonic anhydrase		3.12762	4.27e-20	Up	2.83356	5.24e-12	Up
Csa6G446560	Carbonic anhydrase		1.84749	1.11e-06	Up	-	-	-
Csa3G134790	Cyanatelyase, C-terminal		1.10851	0.000460571	Up	-	-	-
Csa3G743390	Carbonic anhydrase		5.76524	0.00822041	Up	-	-	-
Csa4G025140	Glutamate/phenylalanine/leucine/valine dehydrogenase, C-terminal		1.04311	0.0300826	Up	-	-	-
Csa5G599860	Major facilitator superfamily		1.68205	0.0424676	Up	-	-	-
Csa3G776970	Carbonic anhydrase family protein		-1.19894	3.26e-19	Down	-	-	-
Csa3G150160	Glutamine synthetase, beta-Grasp domain		-1.22256	1.6e-07	Down	-	-	-
Csa3G603580	Glutamate synthase domain		-1.11301	4.85e-07	Down	-	-	-
Csa5G383350	Nitrate reductase		-2.09682	1.69e-06	Down	-1.30613	0.00623042	Down
Csa1G120450	Carbonic anhydrase		-1.59399	7.89e-05	Down	-1.22662	0.0048322	Down
Csa1G120420	Carbonic anhydrase		-1.37057	0.00102008	Down	-1.34828	0.0126792	Down
Csa1G120470	Carbonic anhydrase		-3.14638	0.00928405	Down	-4.21396	0.00719922	Down
Csa1G120410	Carbonic anhydrase family protein		-2.07529	0.00986761	Down	-	-	-
Porphyrin and chlorophyll metabolism
Csa5G156180	enescence-inducible chloroplast stay-green protein		3.54281	1.99e-14	up	3.28303	1.82e-25	up
Csa2G351800	Ferrochelatase		3.06237	2.68e-07	up	2.20838	5.82e-08	up
Csa7G068600	Glutamyl-tRNA reductase		2.71861	0.010498	up	1.57832	5.08e-06	up
Csa7G067490	Glutamate-1-semialdehyde 21-aminomutase		-1.19736	8.54e-28	down	-	-	-
Csa4G165920	Magnesium chelatase subunit		-1.26173	0.0111065	down	-	-	-
Csa4G638340	Protochlorophyllide reductase		-1.27873	0.000129364	down	-	-	-
Csa3G151460	NAD-dependent epimerase/dehydratase		-1.13253	2.63e-05	down	-	-	-
Csa4G056670	Coproporphyrinogen III oxidase aerobic		-1.17479	7.54e-06	down	-	-	-
Csa6G349840	Senescence-inducible chloroplast stay-green protein 2;		-1.81285	2.34e-09	down	-	-	-
Csa5G218840	Uroporphyrinogen decarboxylase		-1.55913	2.33e-10	down	-1.0022	2.16e-05	down
Csa4G311220	Chlorophyll synthase		-1.15633	1.05e-11	down	-	-	-
Csa3G682170	Porphobilinogen deaminase		-1.39361	8.22e-12	down	-1.00196	0.00012583	down
Csa6G518380	Magnesium chelatase subunit 1		-1.84633	2.01e-13	down	-1.10457	0.00014361	down
Csa4G082410	Uroporphyrinogen decarboxylase		-1.63366	9.96e-20	down	-1.13717	2.44e-06	down
carbon metabolism
Csa1G050360	Malate synthase		4.64786	6.76e-22	up	4.66952	2.5e-32	up
Csa3G150740	Pyruvate, phosphate dikinase 2;		2.34195	1.01e-13	up	2.34472	5.29e-21	up
Csa1G014400	Enolase		1.68421	1.93e-11	up	-	-	-
Csa6G448740	Threonine dehydratase biosynthetic		9.39429	1.65e-09	up	12.0471	8.7e-21	up
Csa6G448720	Threonine dehydratase		12.4428	4.2e-08	up	9.20916	2.1e-08	up
novel.405			1.31834	1.6e-07	up	-	-	-
Csa3G836500	Formate dehydrogenase		2.95975	7.72e-07	up	1.83773	0.00390759	up
Csa7G066830	Methylmalonate-semialdehyde dehydrogenase		1.35041	8.56e-07	up	1.00861	2.27e-07	up
novel.817			1.33397	1.9e-06	up	-	-	-
Csa5G577360	Phosphoenolpyruvate carboxylase protein		1.21875	5.26e-06	up	1.00695	0.00112089	up
Csa3G904080	Pyruvate kinase		1.00311	8.09e-05	up	-	-	-
Csa4G329570	Aspartate aminotransferase		1.19785	0.000104591	up	-	-	-
Csa4G097630	6-phosphofructokinase		1.07009	0.000290275	up	-	-	-
Csa3G117980	Malate dehydrogenase		1.39611	0.000578616	up	-	-	-
Csa2G420990	Isocitrate lyase		1.07911	0.00137011	up	-	-	-
Csa5G169050	Putative gluconokinase		1.07911	0.00137011	up	-	-	-
Csa5G611700	Ribose-5-phosphate isomerase		2.01553	0.0018444	up	1.34736	4.15e-06	up
Csa7G452890	Malic enzyme		1.32747	0.00411801	up	-	-	-
Csa5G606770	6-phosphogluconolactonase		1.0361	0.00487103	up	-	-	-
Csa4G025140	Glutamate dehydrogenase		1.04311	0.0300826	up	-	-	-
Csa3G904100	Ribose-phosphate pyrophosphokinase		-	-	-	1.15934	0.00379677	up
Csa6G448730	Threonine dehydratase		-	-	-	3.28237	0.0106709	up
Csa2G145880	Serine hydroxymethyltransferase		-1.53421	7.25e-27	down	-1.10544	2.74e-05	down
Csa2G009520	Biotin carboxyl carrier protein of acetyl-CoA carboxylase		-1.28565	2.59e-17	down			-
Csa5G608580	Dihydrolipoyllysine-residue acetyltransferase component of pyruvate dehydrogenase complex		-1.37656	1.23e-15	down			-
Csa3G252490	Glyceraldehyde-3-phosphate dehydrogenase A		-1.73081	6.33e-14	down			-
Csa6G449820	Pyruvate kinase		-1.74779	1.02e-12	down	-1.68977	9.47e-14	down
Csa2G011530	Ribose-5-phosphate isomerase		-1.1786	2.47e-11	down			-
Csa6G308420	Dihydrolipoyl dehydrogenase		-1.12121	2.62e-11	down			-
Csa6G042490	Fructose-1,6-bisphosphatase class 1		-1.03085	7.61e-11	down			-
Csa4G664300	Glyceraldehyde-3-phosphate dehydrogenase B		-1.66301	1.15e-10	down			-
Csa4G083700	Malate dehydrogenase		-1.01367	1.73e-10	down			-
Csa3G126240	Transketolase		-1.74306	2.39e-10	down			-
Csa1G654900	Phosphoglycolate phosphatase		-1.36407	4.58e-10	down			-
Csa3G359130	Pyruvate kinase		-1.02178	2.93e-09	down			-
Csa2G149470	Methylenetetrahydrofolate reductase		-1.13733	5.59e-09	down			-
Csa1G050250	Glyceraldehyde-3-phosphate dehydrogenase		-1.24302	8.35e-09	down			-
Csa5G609710	Ribulose bisphosphate carboxylase small chain		-1.18181	3.74e-08	down			-
Csa3G903520	Glycine cleavage system h protein		-1.68173	1.6e-07	down			-
Csa6G136020	Phosphoglycerate kinase		-1.72073	1.61e-07	down			-
Csa1G554560	Ribose-5-phosphate isomerase A		-1.20831	1.04e-06	down			-
Csa3G199630	D-3-phosphoglycerate dehydrogenase		-1.01744	2.59e-06	down	-1.0572	0.0117075	down
Csa3G638540	Phosphoribulokinase/uridine kinase		-1.55604	1.11e-05	down			-
Csa6G523470	L-lactate dehydrogenase [cytochrome]		-1.02149	1.9e-05	down			-
Csa3G848200	3-hydroxyisobutyrate dehydrogenase		-1.32117	3.16e-05	down			-
Csa5G198220	Fructose-1,6-bisphosphatase class 1		-1.29207	0.000104591	down			-
Csa1G062310	Aminomethyltransferase		-1.14498	0.000142188	down			-
Csa6G433300	Alanine:glyoxylate aminotransferase		-1.24504	0.000972421	down			-
Csa2G252020	Fructose-bisphosphate aldolase		-1.33627	0.00453757	down			-
Csa4G658600	Catalase		-2.01128	0.00741684	down	-3.00642	0.00358316	down
Csa1G615730	Hexokinase 6		-	-	-	-1.20822	5.66e-05	down
