# Supplementary material for: Transcriptome Analysis Reveals the Different Response to Toxic Stress in Rootstock Grafted and Non-Grafted Cucumber Seedlings
Source: Int J Mol Sci. 2020 Jan 24;21(3):774. doi: 10.3390/ijms21030774 (PMC7037640; doi:10.3390/ijms21030774)
Supplement: Supplementary file 1 [file ijms-21-00774-s001.zip › supplementary files/Table S11-Transcription factors-NG_CA vs NG_CK.xlsx]

## Sheet: TF-NG
gene_id	是否	Family	NG_CA	NG_CK	log2FoldChange	pvalue	padj	gene_name	gene_chr	gene_start	gene_end	gene_strand	gene_length	gene_biotype	gene_description	tf_family
Csa1G269870	是	AP2-EREBP	720.107	176.273	2.02997	7.81e-12	2.18e-10	Csa1G269870	Chr1	13085445	13086464	+	1020	-	B3 DNA binding domain	B3
Csa1G364460	是	AP2-EREBP	50.6677	127.37	-1.33425	9.03e-05	0.000528105	Csa1G364460	Chr1	14207764	14208667	-	753	-	DNA-binding domain	AP2
Csa2G177210	是	AP2-EREBP	1112.31	144.29	2.9467	9.8e-08	1.21e-06	Csa2G177210	Chr2	10113647	10114542	-	687	-	DNA-binding domain	AP2
Csa2G356600	是	AP2-EREBP	227.449	103.668	1.13398	4.67e-06	3.87e-05	Csa2G356600	Chr2	16710934	16711815	+	429	-	DNA-binding domain	AP2
Csa2G374590	是	AP2-EREBP	281.189	617.654	-1.13598	2.77e-08	3.88e-07	Csa2G374590	Chr2	18764465	18765277	-	696	-	DNA-binding domain	AP2
Csa2G382540	是	AP2-EREBP	12.5417	53.4472	-2.08592	0.00282305	0.0105022	Csa2G382540	Chr2	19756698	19757649	+	528	-	DNA-binding domain	AP2
Csa2G382550	是	AP2-EREBP	32.0552	103.133	-1.68918	5.18e-06	4.24e-05	Csa2G382550	Chr2	19763479	19764161	+	495	-	DNA-binding domain	AP2
Csa2G401240	是	AP2-EREBP	29.8147	0.97127	4.96651	0.000138193	0.000761465	Csa2G401240	Chr2	20391190	20391814	+	447	-	DNA-binding domain	AP2
Csa3G017320	是	AP2-EREBP	5194.15	379.501	3.77484	6.09e-19	5.18e-17	Csa3G017320	Chr3	1836910	1837961	-	840	-	DNA-binding domain	AP2
Csa3G042390	是	AP2-EREBP	18.4708	0.638969	4.87912	0.000154283	0.000838755	Csa3G042390	Chr3	2990805	2991523	-	513	-	DNA-binding domain	AP2
Csa3G073900	是	AP2-EREBP	569.485	277.916	1.03544	5.66e-05	0.000352027	Csa3G073900	Chr3	3926137	3927087	-	645	-	DNA-binding domain	AP2
Csa3G135120	是	AP2-EREBP	3538.66	407.246	3.1193	3.04e-14	1.29e-12	Csa3G135120	Chr3	9197024	9197772	-	687	-	DNA-binding domain	AP2
Csa3G135630	是	AP2-EREBP	42.7898	2.19938	4.28681	4.13e-10	8.52e-09	Csa3G135630	Chr3	9217516	9217917	-	402	-	DNA-binding domain	AP2
Csa3G180260	是	AP2-EREBP	1742.15	17.1994	6.6623	4.28e-08	5.7e-07	Csa3G180260	Chr3	12347142	12348070	-	642	-	DNA-binding domain	AP2
Csa3G207390	是	AP2-EREBP	1378.31	19.4307	6.14788	0.000185798	0.000981987	Csa3G207390	Chr3	14096673	14097799	-	825	-	DNA-binding domain	AP2
Csa3G878210	是	AP2-EREBP	77.9251	184.038	-1.24021	1.01e-05	7.7e-05	Csa3G878210	Chr3	36853984	36855647	+	585	-	DNA-binding domain	AP2
Csa4G023020	是	AP2-EREBP	16640	4405.08	1.91745	5.8e-08	7.58e-07	Csa4G023020	Chr4	2595006	2595755	-	585	-	DNA-binding domain	AP2
Csa4G051360	是	AP2-EREBP	6.81611	65.4035	-3.27777	1.02e-10	2.34e-09	Csa4G051360	Chr4	4172176	4173235	+	960	-	DNA-binding domain	AP2
Csa4G630010	是	AP2-EREBP	2855.59	446.674	2.67645	0.00695116	0.0223782	Csa4G630010	Chr4	20570143	20570831	+	582	-	DNA-binding domain	AP2
Csa4G641590	是	AP2-EREBP	142.872	16.2404	3.1425	4.2e-07	4.45e-06	Csa4G641590	Chr4	21372441	21372986	+	450	-	DNA-binding domain	AP2
Csa4G652640	是	AP2-EREBP	19.9052	81.4639	-2.02799	6.7e-06	5.36e-05	Csa4G652640	Chr4	22720394	22721235	-	612	-	DNA-binding domain	AP2
Csa5G150420	是	AP2-EREBP	633.482	37.9773	4.06222	6.24e-16	3.43e-14	Csa5G150420	Chr5	4562885	4564090	+	915	-	DNA-binding domain	AP2
Csa5G155560	是	AP2-EREBP	10.3766	0	5.91121	0.000566316	0.00260677	Csa5G155560	Chr5	5334779	5335537	+	759	-	DNA-binding domain	AP2
Csa5G167110	是	AP2-EREBP	1676.49	148.13	3.50043	1.64e-28	3.25e-26	Csa5G167110	Chr5	6483994	6484681	-	483	-	DNA-binding domain	AP2
Csa5G174570	是	AP2-EREBP	228.998	1.82366	6.95888	2.49e-07	2.78e-06	Csa5G174570	Chr5	7219683	7220432	+	603	-	DNA-binding domain	AP2
Csa5G608380	是	AP2-EREBP	9233.58	807.745	3.51504	3.27e-49	2.62e-46	Csa5G608380	Chr5	23421929	23423050	+	1035	-	B3 DNA binding domain	B3
Csa6G133770	是	AP2-EREBP	2074.7	886.414	1.22723	2.7e-10	5.73e-09	Csa6G133770	Chr6	9243958	9245770	+	846	-	DNA-binding domain	AP2
Csa6G500550	是	AP2-EREBP	1237.44	486.07	1.34864	2.03e-08	2.92e-07	Csa6G500550	Chr6	24982039	24983346	-	816	-	DNA-binding domain	AP2
Csa6G518040	是	AP2-EREBP	8584.95	1368.54	2.6492	3.23e-10	6.77e-09	Csa6G518040	Chr6	27324674	27326250	-	741	-	DNA-binding domain	AP2
Csa7G049230	是	AP2-EREBP	4094.81	520.058	2.97701	0.000193816	0.00101696	Csa7G049230	Chr7	3133825	3134650	+	630	-	DNA-binding domain	AP2
Csa7G375830	是	AP2-EREBP	1672.55	168.736	3.30992	3.09e-17	2.05e-15	Csa7G375830	Chr7	13731567	13732021	+	447	-	DNA-binding domain	AP2
Csa7G431330	是	AP2-EREBP	46.2331	18.3165	1.33152	0.000820485	0.00359983	Csa7G431330	Chr7	16880158	16885677	+	1104	-	DNA-binding domain	AP2
Csa7G432130	是	AP2-EREBP	0	5.57136	-4.8392	0.00900087	0.0279244	Csa7G432130	Chr7	17101079	17101630	-	552	-	DNA-binding domain	AP2
CsaUNG031640	是	AP2-EREBP	4628.67	381.858	3.59947	1.37e-13	5.21e-12	CsaUNG031640	Scaffold000143_3	17665	18878	-	954	-	B3 DNA binding domain	B3
Csa4G652850	是	ARID	22.6184	115.479	-2.35295	4.52e-07	4.74e-06	Csa4G652850	Chr4	22833778	22835551	-	975	-	ARID DNA-binding domain	ARID
Csa2G350290	是	ARR-B	75.1482	25.1005	1.58693	0.00146864	0.00594918	Csa2G350290	Chr2	15933689	15936819	+	1752	-	Signal transduction response regulator, receiver domain	Response_reg
Csa2G011420	是	AUX/IAA	88.4929	367.103	-2.05247	1.31e-11	3.49e-10	Csa2G011420	Chr2	2007197	2008889	+	645	-	-	-
Csa2G200440	是	AUX/IAA	5295.75	1552.24	1.77046	0.000196184	0.00102753	Csa2G200440	Chr2	10523324	10524514	+	578	-	-	-
Csa3G143570	是	AUX/IAA	184.238	672.489	-1.86843	0.00036423	0.0017725	Csa3G143570	Chr3	9474347	9476622	-	755	-	-	-
Csa3G143580	是	AUX/IAA	127.143	1068.25	-3.07225	1.51e-12	4.78e-11	Csa3G143580	Chr3	9490890	9491978	+	615	-	-	-
Csa7G378520	是	AUX/IAA	152.267	380.671	-1.32172	0.000212483	0.00110206	Csa7G378520	Chr7	13953930	13956845	-	693	-	-	-
Csa1G015610	是	bHLH	775.459	2111.79	-1.44552	1.72e-12	5.37e-11	Csa1G015610	Chr1	2043055	2044624	+	1017	-	Zinc finger, Dof-type	zf-Dof
Csa1G051910	是	bHLH	615.983	1907.92	-1.63159	8.72e-16	4.75e-14	Csa1G051910	Chr1	6214150	6218556	+	1449	-	SET domain	SET
Csa1G425940	是	bHLH	484.996	182.295	1.41265	1.88e-05	0.000132635	Csa1G425940	Chr1	15718738	15722523	-	726	-	Myc-type, basic helix-loop-helix (bHLH) domain	HLH
Csa1G589140	是	bHLH	427.294	26.932	3.99074	4.27e-15	2.06e-13	Csa1G589140	Chr1	22300434	22303828	+	1605	-	Myc-type, basic helix-loop-helix (bHLH) domain	HLH
Csa2G372710	是	bHLH	384.023	919.094	-1.25878	0.000372343	0.00180805	Csa2G372710	Chr2	18473315	18475073	+	1095	-	Myc-type, basic helix-loop-helix (bHLH) domain	HLH
Csa3G011620	是	bHLH	9978.24	688.4	3.85746	9.11e-05	0.000531288	Csa3G011620	Chr3	1162977	1164962	+	1986	-	Myc-type, basic helix-loop-helix (bHLH) domain	HLH
Csa3G116640	是	bHLH	3817.47	1122.66	1.76603	1.09e-29	2.54e-27	Csa3G116640	Chr3	6197532	6200142	+	1077	-	Myc-type, basic helix-loop-helix (bHLH) domain	HLH
Csa3G119500	是	bHLH	3107.31	604.044	2.3629	0.00478697	0.0163675	Csa3G119500	Chr3	6736736	6739380	+	1770	-	Myc-type, basic helix-loop-helix (bHLH) domain	HLH
Csa3G354520	是	bHLH	2.85071	12.3893	-2.12967	0.0167177	0.046917	Csa3G354520	Chr3	18255267	18257645	-	1131	-	Myc-type, basic helix-loop-helix (bHLH) domain	HLH
Csa4G017190	是	bHLH	2061.02	574.231	1.84373	1.75e-19	1.57e-17	Csa4G017190	Chr4	2340806	2346462	-	1113	-	Myc-type, basic helix-loop-helix (bHLH) domain	HLH
Csa4G645240	是	bHLH	79.0483	168.995	-1.09882	1.61e-05	0.000116272	Csa4G645240	Chr4	21736089	21738613	+	1209	-	Myc-type, basic helix-loop-helix (bHLH) domain	HLH
Csa7G000520	是	bHLH	458.086	1277.94	-1.48036	1.73e-05	0.000123571	Csa7G000520	Chr7	31288	34374	+	1371	-	Myc-type, basic helix-loop-helix (bHLH) domain	HLH
Csa7G428890	是	bHLH	8515.57	1435.33	2.56858	7.53e-48	5.47e-45	Csa7G428890	Chr7	16559668	16561821	+	1260	-	Myc-type, basic helix-loop-helix (bHLH) domain	HLH
novel.103	是	bHLH	1180.03	278.323	2.08365	6.62e-12	1.89e-10	-	Chr2	4946570	4953130	+	1002	-	PF00010:Helix-loop-helix DNA-binding domain	HLH
Csa2G381650	是	bZIP	412.244	1069.21	-1.37549	1.84e-11	4.73e-10	Csa2G381650	Chr2	19552506	19555037	+	499	-	Basic-leucine zipper domain	bZIP_1
Csa2G403160	是	bZIP	613.61	220.602	1.47585	9.72e-05	0.000562292	Csa2G403160	Chr2	20669315	20673117	-	1335	-	Transcription factor TGA like domain	bZIP_1
Csa4G628890	是	bZIP	24.9724	90.3229	-1.85967	9.24e-05	0.000538095	Csa4G628890	Chr4	20481657	20483813	-	1017	-	Basic-leucine zipper domain	bZIP_1
Csa4G664530	是	bZIP	636.36	262.327	1.27873	2.92e-06	2.55e-05	Csa4G664530	Chr4	23177734	23181558	-	1056	-	Basic-leucine zipper domain	bZIP_1
Csa5G642710	是	bZIP	61.8059	19.3682	1.67332	9.48e-05	0.000550134	Csa5G642710	Chr5	26849328	26850281	+	537	-	Basic-leucine zipper domain	bZIP_1
Csa7G041360	是	bZIP	10.7815	40.0185	-1.90309	0.000860679	0.00374947	Csa7G041360	Chr7	2206497	2209767	+	981	-	Basic-leucine zipper domain	bZIP_1
Csa7G378570	是	bZIP	618.074	228.846	1.43463	1.43e-08	2.14e-07	Csa7G378570	Chr7	14012716	14018706	-	1329	-	Basic-leucine zipper domain	bZIP_1
Csa1G420310	是	C2C2-CO-like	1584.99	503.013	1.65571	6.44e-08	8.32e-07	Csa1G420310	Chr1	15199947	15201551	-	1107	-	CCT domain	CCT
Csa2G057080	是	C2C2-CO-like	1139.12	2389.71	-1.06896	4.27e-09	7.19e-08	Csa2G057080	Chr2	4272891	4274291	+	960	-	CCT domain	CCT
Csa1G023060	是	C2C2-Dof	1926.52	581.953	1.72743	1.74e-11	4.55e-10	Csa1G023060	Chr1	2342598	2343587	-	735	-	-	-
Csa3G119420	是	C2C2-Dof	197.172	55.9316	1.81979	5.44e-07	5.6e-06	Csa3G119420	Chr3	6685931	6686912	-	516	-	Zinc finger, Dof-type	zf-Dof
Csa5G605720	是	C2C2-Dof	106.172	256.806	-1.27388	1.15e-05	8.64e-05	Csa5G605720	Chr5	22734165	22735999	+	1299	-	Zinc finger, Dof-type	zf-Dof
Csa6G289740	是	C2C2-Dof	1147.55	229.07	2.32449	7.94e-25	1.2e-22	Csa6G289740	Chr6	13974792	13976272	+	801	-	Zinc finger, Dof-type	zf-Dof
Csa6G338090	是	C2C2-Dof	167.439	6.02751	4.79945	1.64e-06	1.51e-05	Csa6G338090	Chr6	15439973	15440821	+	747	-	Zinc finger, Dof-type	zf-Dof
Csa1G587970	是	C2C2-GATA	116.175	805.207	-2.79478	3.25e-18	2.55e-16	Csa1G587970	Chr1	22118620	22120914	-	978	-	Zinc finger, GATA-type	GATA
Csa3G165640	是	C2C2-GATA	549.433	1418.66	-1.36901	2.71e-06	2.38e-05	Csa3G165640	Chr3	10937552	10939059	-	447	-	Zinc finger, GATA-type	GATA
Csa3G895650	是	C2C2-GATA	21.1079	124.789	-2.56293	8.99e-08	1.12e-06	Csa3G895650	Chr3	38551528	38552834	+	1056	-	Zinc finger, GATA-type	GATA
Csa7G452960	是	C2C2-GATA	7.73455	28.752	-1.89283	0.00940726	0.0289773	Csa7G452960	Chr7	19135685	19136959	+	1002	-	Zinc finger, GATA-type	GATA
Csa5G160210	是	C2C2-YABBY	67.6355	154.297	-1.19285	0.00770033	0.024457	Csa5G160210	Chr5	5868999	5871487	-	747	-	YABBY protein	YABBY
Csa4G642460	是	C2H2	6664.27	294.728	4.49908	1.14e-08	1.74e-07	Csa4G642460	Chr4	21537669	21538768	-	789	-	Zinc finger C2H2-type	-
Csa5G092930	是	C2H2	43.1062	117.024	-1.44463	0.000212789	0.00110277	Csa5G092930	Chr5	2719215	2721335	+	1200	-	-	-
Csa6G303740	是	C2H2	115.86	5.34512	4.43931	1.12e-05	8.42e-05	Csa6G303740	Chr6	14557189	14557878	+	420	-	Zinc finger C2H2-type	-
Csa7G071440	是	C2H2	421.783	23.9869	4.13768	1.02e-10	2.34e-09	Csa7G071440	Chr7	4567510	4568271	+	762	-	Zinc finger C2H2-type	-
Csa1G572950	是	CCAAT	835.396	3796.04	-2.18373	1.93e-37	7.39e-35	Csa1G572950	Chr1	21337914	21339005	-	423	-	Histone-fold	Histone
Csa2G030610	是	CCAAT	398.773	5572.57	-3.80414	2.97e-49	2.51e-46	Csa2G030610	Chr2	3005375	3006174	-	426	-	Histone-fold	Histone
Csa3G734930	是	CCAAT	389.535	1536.69	-1.9794	1.46e-24	2.16e-22	Csa3G734930	Chr3	28194305	28195378	-	417	-	Histone-fold	Histone
Csa4G159320	是	CCAAT	240.324	3.18988	6.24798	2.03e-13	7.49e-12	Csa4G159320	Chr4	8340821	8346110	-	1035	-	Nuclear transcription factor Y subunit A	CBFB_NFYA
Csa6G303770	是	CCAAT	168.398	2996.62	-4.15304	7.29e-79	3.7e-75	Csa6G303770	Chr6	14573898	14575238	-	495	-	Histone-fold	Histone
Csa6G365140	是	CCAAT	76.1012	221.717	-1.54441	6.52e-10	1.3e-08	Csa6G365140	Chr6	16501105	16501524	+	420	-	Histone-fold	-
Csa2G223670	是	CPP	124.491	291.224	-1.22579	4.42e-05	0.000282281	Csa2G223670	Chr2	10823921	10829390	+	1809	-	-	-
Csa3G146390	是	CPP	321.567	919.598	-1.51591	1.98e-18	1.59e-16	Csa3G146390	Chr3	9753909	9758727	-	2367	-	-	-
Csa4G095030	是	DDT	384.126	1291.85	-1.74933	5.01e-14	2.06e-12	Csa4G095030	Chr4	6204416	6214887	+	1836	-	-	-
Csa1G009700	是	E2F-DP	8.78664	32.033	-1.86183	0.000177742	0.000945634	Csa1G009700	Chr1	1449518	1450591	+	996	-	Homeobox domain-like	Myb_DNA-binding
Csa6G454430	是	E2F-DP	170.059	411.366	-1.2757	4.62e-08	6.12e-07	Csa6G454430	Chr6	21793443	21800102	-	1437	-	E2F transcription factor, CC-MB domain	E2F_TDP
Csa4G269160	是	FHA	399.591	1658.98	-2.05426	1.28e-11	3.44e-10	Csa4G269160	Chr4	10654148	10655591	+	552	-	SMAD/FHA domain	FHA
Csa7G290470	是	FHA	18.3345	68.1424	-1.8937	1.69e-06	1.55e-05	Csa7G290470	Chr7	10062280	10066148	-	2847	-	SMAD/FHA domain	FHA
Csa3G637990	是	G2-like	13.0153	46.6203	-1.83844	1.75e-05	0.000124777	Csa3G637990	Chr3	24898669	24903451	-	786	-	Homeobox domain-like	Myb_DNA-binding
Csa6G495060	是	GNAT	19.1283	54.0332	-1.49901	0.00162175	0.00649309	Csa6G495060	Chr6	23955024	23956501	+	1212	-	GNAT domain	Acetyltransf_1
Csa1G408720	是	GRAS	67.6653	398.506	-2.55915	7.4e-12	2.08e-10	Csa1G408720	Chr1	14991811	14993866	-	1608	-	-	GRAS
Csa1G523610	是	GRAS	6672.68	1483.66	2.16912	2.21e-08	3.15e-07	Csa1G523610	Chr1	18204982	18207499	+	2097	-	-	GRAS
Csa3G405510	是	GRAS	4672.76	231.027	4.33813	0.000287728	0.00143772	Csa3G405510	Chr3	19556627	19558832	-	1785	-	-	GRAS
Csa4G038690	是	GRAS	221.718	980.68	-2.14651	6.22e-19	5.24e-17	Csa4G038690	Chr4	3225455	3227827	-	1770	-	-	GRAS
Csa5G623560	是	GRAS	612.956	302.271	1.01966	3.94e-07	4.21e-06	Csa5G623560	Chr5	24889335	24891834	+	1443	-	-	GRAS
Csa6G190300	是	GRAS	1373.34	188.703	2.86384	1.52e-10	3.37e-09	Csa6G190300	Chr6	12368139	12370881	-	2166	-	-	GRAS
Csa6G495010	是	GRAS	88.5992	202.034	-1.18771	0.000293232	0.00146127	Csa6G495010	Chr6	23907498	23909119	-	1422	-	-	GRAS
Csa6G511620	是	GRAS	2291.4	408.275	2.48865	2.69e-09	4.69e-08	Csa6G511620	Chr6	26362805	26364430	+	1626	-	-	GRAS
Csa7G450500	是	GRAS	14.3273	48.7706	-1.76127	7.25e-05	0.000436087	Csa7G450500	Chr7	18552827	18554494	-	1668	-	-	GRAS
Csa1G033200	是	HB	194.696	48.7186	1.99897	1.79e-08	2.61e-07	Csa1G033200	Chr1	3548197	3549617	+	840	-	Homeobox domain-like	Myb_DNA-binding
Csa1G042920	是	HB	500.701	1370.14	-1.45276	1.23e-08	1.87e-07	Csa1G042920	Chr1	4573626	4577405	-	1023	-	-	Zim
Csa2G356610	是	HB	201.113	33.9946	2.56392	5.65e-06	4.6e-05	Csa2G356610	Chr2	16722291	16723235	+	717	-	Homeobox domain	Homeobox
Csa3G019370	是	HB	1825.42	413.201	2.14364	1.43e-15	7.41e-14	Csa3G019370	Chr3	1895164	1897140	-	828	-	Homeobox domain-like	HD-ZIP_N
Csa3G118080	是	HB	191.223	712.951	-1.89954	0.000979787	0.00419552	Csa3G118080	Chr3	6503783	6506238	+	885	-	HD-ZIP protein, N-terminal	HD-ZIP_N
Csa3G119240	是	HB	1080.43	21.8338	5.63001	6.25e-10	1.25e-08	Csa3G119240	Chr3	6603719	6604915	+	693	-	Homeobox domain-like	Homeobox
Csa3G835890	是	HB	718.47	264.293	1.44382	2.14e-08	3.06e-07	Csa3G835890	Chr3	33332312	33333370	-	636	-	Leucine zipper, homeobox-associated	HALZ
Csa5G604920	是	HB	161.245	420.329	-1.38371	3.09e-07	3.38e-06	Csa5G604920	Chr5	22581272	22583185	-	897	-	Homeobox domain-like	HALZ
Csa6G496990	是	HB	3692.35	789.072	2.22651	4.12e-11	1.01e-09	Csa6G496990	Chr6	24270993	24272258	+	795	-	Homeobox domain-like	Homeobox
Csa7G429520	是	HB	335.472	131.915	1.34645	2.59e-05	0.000177029	Csa7G429520	Chr7	16647541	16648982	-	981	-	Homeobox domain-like	Homeobox
Csa4G051430	是	HMG	39.4136	159.864	-2.01952	9.88e-08	1.22e-06	Csa4G051430	Chr4	4216614	4219186	+	1503	-	-	HMG_box
CsaUNG006760	是	HMG	156.741	1773.78	-3.49952	1.37e-30	3.44e-28	CsaUNG006760	Scaffold000122	96028	98026	-	579	-	-	-
Csa1G240590	是	HSF	295.373	591.117	-1.00116	0.000136752	0.000754755	Csa1G240590	Chr1	12240977	12242157	+	876	-	Heat shock factor (HSF)-type, DNA-binding	HSF_DNA-bind
Csa2G004690	是	HSF	331.115	110.988	1.57819	6.08e-06	4.92e-05	Csa2G004690	Chr2	760338	761434	-	915	-	Heat shock factor (HSF)-type, DNA-binding	HSF_DNA-bind
Csa4G639930	是	HSF	34.2084	91.6237	-1.4222	0.000379726	0.00183866	Csa4G639930	Chr4	21253743	21255056	-	990	-	Heat shock factor (HSF)-type, DNA-binding	HSF_DNA-bind
Csa5G155480	是	HSF	853.127	378.399	1.17283	0.00125336	0.00519665	Csa5G155480	Chr5	5279779	5282215	+	1026	-	Heat shock factor (HSF)-type, DNA-binding	HSF_DNA-bind
Csa6G169310	是	HSF	213.881	15.0087	3.83567	1.39e-05	0.000102096	Csa6G169310	Chr6	11451734	11452728	-	903	-	Heat shock factor (HSF)-type, DNA-binding	HSF_DNA-bind
Csa6G490870	是	HSF	809.971	54.8109	3.88542	0.00107812	0.00455992	Csa6G490870	Chr6	23417166	23419487	-	873	-	Heat shock factor (HSF)-type, DNA-binding	HSF_DNA-bind
Csa3G817210	是	IWS1	1492.44	624.699	1.25658	5.03e-18	3.81e-16	Csa3G817210	Chr3	31715439	31719090	+	1359	-	Transcription factor IIS, N-terminal	-
Csa1G612920	是	Jumonji	698.312	1875.31	-1.42567	2.62e-24	3.75e-22	Csa1G612920	Chr1	23971766	23975283	+	1119	-	-	-
Csa3G122580	是	LIM	48.665	134.248	-1.4672	0.00411319	0.014393	Csa3G122580	Chr3	7337011	7339302	+	618	-	-	LIM
Csa1G024160	是	LOB	655.511	47.52	3.78946	2.72e-17	1.82e-15	Csa1G024160	Chr1	2406892	2407988	+	744	-	Homeobox domain-like	Myb_DNA-binding
Csa6G139130	是	LOB	2.544	18.7285	-2.90128	0.00280323	0.0104419	Csa6G139130	Chr6	9739657	9742011	-	522	-	-	-
Csa6G495020	是	LOB	1507.52	677.411	1.15399	0.0029722	0.0109668	Csa6G495020	Chr6	23922658	23923870	-	702	-	-	-
Csa7G029940	是	mTERF	155.983	1000.54	-2.68209	1.57e-29	3.52e-27	Csa7G029940	Chr7	1580921	1582757	-	987	-	Transcription termination factor, mitochondrial/chloroplastic	-
Csa7G154490	是	mTERF	760.321	2235.24	-1.55616	2.7e-11	6.83e-10	Csa7G154490	Chr7	6205710	6208911	-	1566	-	Transcription termination factor, mitochondrial/chloroplastic	-
Csa1G025960	是	MYB	6385.7	571.864	3.48124	1.35e-14	6.13e-13	Csa1G025960	Chr1	2968077	2970765	+	1731	-	WRKY domain	WRKY
Csa1G038340	是	MYB	992.049	370.316	1.42205	0.000257486	0.00130359	Csa1G038340	Chr1	3622961	3624424	+	999	-	NAC domain	NAM
Csa2G427310	是	MYB	378.154	143.241	1.39978	3.92e-07	4.19e-06	Csa2G427310	Chr2	22192562	22194029	+	906	-	Homeobox domain-like	Myb_DNA-binding
Csa3G165690	是	MYB	11.7834	48.2169	-2.037	0.00539506	0.0180668	Csa3G165690	Chr3	10953114	10953949	-	279	-	-	-
Csa3G199590	是	MYB	74.2791	5.69593	3.71328	3.02e-08	4.18e-07	Csa3G199590	Chr3	13723861	13724562	-	660	-	Homeobox domain-like	Myb_DNA-binding
Csa3G535090	是	MYB	34.0773	0.294572	6.66059	5.53e-05	0.000345654	Csa3G535090	Chr3	21639052	21639933	+	675	-	Homeobox domain-like	Myb_DNA-binding
Csa3G740800	是	MYB	82.3838	18.6589	2.14663	1.99e-05	0.000139695	Csa3G740800	Chr3	28730779	28731810	-	348	-	Homeobox domain-like	Myb_DNA-binding
Csa3G826690	是	MYB	441.963	126.793	1.80208	7.37e-06	5.84e-05	Csa3G826690	Chr3	32847273	32848792	-	942	-	Homeobox domain-like	Myb_DNA-binding
Csa5G425400	是	MYB	55.3971	16.3114	1.76319	0.00158121	0.00635445	Csa5G425400	Chr5	15373136	15374810	+	903	-	Homeobox domain-like	Myb_DNA-binding
Csa5G637660	是	MYB	274.105	586.138	-1.09748	3.58e-06	3.06e-05	Csa5G637660	Chr5	26428763	26431425	+	1197	-	Homeobox domain-like	Myb_DNA-binding
Csa6G040640	是	MYB	37.1596	9.35535	1.98605	0.00526253	0.0177012	Csa6G040640	Chr6	3010712	3012262	+	861	-	Homeobox domain-like	Myb_DNA-binding
Csa6G046240	是	MYB	1303.17	107.455	3.60091	1.73e-11	4.52e-10	Csa6G046240	Chr6	3698010	3700011	-	702	-	Homeobox domain-like	Myb_DNA-binding
Csa6G303240	是	MYB	2745.53	320.528	3.09859	3.55e-15	1.74e-13	Csa6G303240	Chr6	14537320	14538332	-	573	-	Homeobox domain-like	Myb_DNA-binding
Csa6G311520	是	MYB	147.939	32.8418	2.16674	6.19e-13	2.1e-11	Csa6G311520	Chr6	14833278	14833943	+	321	-	Homeobox domain-like	Myb_DNA-binding
Csa7G000020	是	MYB	56.0112	180.291	-1.68991	0.000140169	0.000770893	Csa7G000020	Chr7	6422	8535	+	291	-	-	-
Csa7G168060	是	MYB	167.374	481.641	-1.52605	0.000700707	0.0031297	Csa7G168060	Chr7	6419110	6420840	+	246	-	-	-
Csa7G169070	是	MYB	233.036	2162.04	-3.21415	2.76e-08	3.87e-07	Csa7G169070	Chr7	6435127	6436268	+	240	-	-	-
Csa7G169590	是	MYB	128.018	566.651	-2.14749	2.15e-06	1.92e-05	Csa7G169590	Chr7	6444619	6445472	+	243	-	-	-
Csa7G452880	是	MYB	981.147	413.077	1.24788	6.93e-05	0.000419036	Csa7G452880	Chr7	19081193	19084092	-	1041	-	Homeobox domain-like	Myb_DNA-binding
Csa2G334550	是	NAC	51.3277	8.0952	2.66272	1.65e-05	0.000118394	Csa2G334550	Chr2	15043789	15046291	-	678	-	NAC domain	NAM
Csa3G100800	是	NAC	87.0516	9.76311	3.16271	8.55e-13	2.82e-11	Csa3G100800	Chr3	5060883	5062551	-	1062	-	NAC domain	NAM
Csa3G101810	是	NAC	4607.86	171.164	4.75114	4.45e-42	2.32e-39	Csa3G101810	Chr3	5109676	5111172	+	891	-	NAC domain	NAM
Csa3G523580	是	NAC	2195.26	237.144	3.21123	9.04e-22	9.99e-20	Csa3G523580	Chr3	21594036	21599685	+	978	-	NAC domain	NAM
Csa3G852460	是	NAC	55.8422	21.0339	1.41085	0.0153544	0.0437893	Csa3G852460	Chr3	35345851	35347381	+	957	-	NAC domain	NAM
Csa3G852470	是	NAC	1947.68	134.647	3.85439	1.9e-42	1.02e-39	Csa3G852470	Chr3	35369160	35370708	-	960	-	NAC domain	NAM
Csa4G011770	是	NAC	1993.03	804.42	1.30902	2.43e-05	0.000166961	Csa4G011770	Chr4	1778535	1779524	-	717	-	NAC domain	NAM
Csa4G091920	是	NAC	3175.86	1511.08	1.07163	2.45e-06	2.18e-05	Csa4G091920	Chr4	6004830	6007966	-	1821	-	NAC domain	NAM
Csa4G361820	是	NAC	1486.13	640.854	1.21355	2.4e-05	0.000164987	Csa4G361820	Chr4	14624274	14625865	+	888	-	NAC domain	NAM
Csa5G523000	是	NAC	20.5526	57.1147	-1.47816	0.000594948	0.00271826	Csa5G523000	Chr5	18391711	18396061	-	1197	-	NAC domain	NAM
Csa5G606310	是	NAC	1976.31	64.8431	4.93098	6.57e-23	8.05e-21	Csa5G606310	Chr5	22787265	22788704	-	873	-	NAC domain	NAM
Csa6G052680	是	NAC	3619.13	941.683	1.94239	1.04e-09	1.99e-08	Csa6G052680	Chr6	4040987	4044474	-	1840	-	NAC domain	NAM
Csa6G139170	是	NAC	58.2398	5.76354	3.34354	0.000682356	0.00305917	Csa6G139170	Chr6	9824114	9825404	+	969	-	NAC domain	NAM
Csa6G382950	是	NAC	2997.12	436.34	2.78019	1.02e-18	8.29e-17	Csa6G382950	Chr6	17263033	17264793	+	891	-	NAC domain	NAM
Csa6G425720	是	NAC	429.214	3.75908	6.83536	6.24e-07	6.35e-06	Csa6G425720	Chr6	19930645	19931512	+	594	-	NAC domain	NAM
Csa7G020910	是	NAC	64.5051	3.7968	4.09434	2.87e-09	4.98e-08	Csa7G020910	Chr7	1188874	1190270	+	852	-	NAC domain	NAM
Csa2G004680	是	OFP	3.20084	21.2444	-2.74009	0.000578121	0.00265151	Csa2G004680	Chr2	751409	752247	+	720	-	-	-
Csa3G778360	是	OFP	229.644	77.109	1.57331	5.73e-07	5.86e-06	Csa3G778360	Chr3	30063619	30064457	+	705	-	-	-
Csa4G038760	是	OFP	34.3809	11.7491	1.55539	0.00396118	0.0139421	Csa4G038760	Chr4	3296230	3297352	+	906	-	-	-
Csa6G454380	是	OFP	50.4786	152.036	-1.59115	4.32e-06	3.61e-05	Csa6G454380	Chr6	21768374	21769438	+	858	-	-	-
Csa1G435790	是	Orphans	501.475	17.5374	4.83763	1.1e-05	8.35e-05	Csa1G435790	Chr1	16063043	16063840	+	360	-	-	-
Csa3G247880	是	Orphans	1443.22	246.151	2.55164	6.55e-23	8.05e-21	Csa3G247880	Chr3	15514261	15517626	+	861	-	CCT domain	CCT
Csa3G822100	是	Orphans	117.635	394.886	-1.74698	3.15e-07	3.44e-06	Csa3G822100	Chr3	32064218	32065659	+	681	-	Signal transduction response regulator, receiver domain	Response_reg
Csa3G850640	是	Orphans	1214.04	582.226	1.06003	6.33e-05	0.000388155	Csa3G850640	Chr3	35026816	35028825	+	825	-	B-box-type zinc finger	zf-B_box
Csa4G047370	是	Orphans	255.793	48.2962	2.40807	1.49e-14	6.68e-13	Csa4G047370	Chr4	3726679	3730175	-	561	-	B-box-type zinc finger	zf-B_box
Csa4G436980	是	Orphans	89.0413	485.514	-2.44545	5.85e-15	2.81e-13	Csa4G436980	Chr4	16498831	16500585	+	723	-	Signal transduction response regulator, receiver domain	Response_reg
Csa5G139450	是	Orphans	6022.84	1083.5	2.47486	4.56e-16	2.55e-14	Csa5G139450	Chr5	3568804	3571662	+	882	-	CCT domain	CCT
Csa5G549170	是	Orphans	135.194	697.827	-2.36721	3.72e-23	4.79e-21	Csa5G549170	Chr5	19422980	19431146	+	3090	-	Signal transduction response regulator, receiver domain	HATPase_c
Csa6G383530	是	Orphans	1.39885	10.9165	-2.95613	0.00411709	0.0144041	Csa6G383530	Chr6	17377317	17380422	-	714	-	Signal transduction response regulator, receiver domain	Response_reg
Csa4G622830	是	PHD	56.2476	578.356	-3.35943	2.91e-21	3.11e-19	Csa4G622830	Chr4	20003206	20005027	-	1008	-	-	PHD
Csa5G139190	是	PHD	65.9973	441.664	-2.74076	4.3e-22	4.91e-20	Csa5G139190	Chr5	3444572	3447130	-	1029	-	-	PHD
Csa3G009510	是	PLATZ	6332.36	816.965	2.95466	5.52e-57	5.9e-54	Csa3G009510	Chr3	1079824	1082406	-	657	-	-	-
Csa3G902190	是	PLATZ	4855.25	640.717	2.92208	1.32e-36	4.81e-34	Csa3G902190	Chr3	38936786	38938232	-	945	-	-	-
Csa4G658610	是	RWP-RK	408.452	176.96	1.20725	4.45e-05	0.000283484	Csa4G658610	Chr4	22997058	23000828	+	2826	-	PB1 domain	RWP-RK
Csa6G517960	是	SBP	179.676	44.0638	2.03003	3.17e-10	6.66e-09	Csa6G517960	Chr6	27284755	27286747	+	426	-	Transcription factor, SBP-box	SBP
Csa1G075060	是	SET	1319.45	25.0456	5.71922	5.03e-05	0.000316791	Csa1G075060	Chr1	7739005	7739712	-	636	-	DNA-binding domain	AP2
Csa1G275930	是	SET	91.4829	569.561	-2.63864	1.52e-20	1.49e-18	Csa1G275930	Chr1	13150151	13158328	+	1509	-	SET domain	SET
Csa3G141820	是	SNF2	31.8172	132.229	-2.05662	3.41e-07	3.69e-06	Csa3G141820	Chr3	9286025	9291984	+	3342	-	SNF2-related, N-terminal domain	SNF2_N
Csa7G071540	是	SWI/SNF-BAF60b	766.13	2625.85	-1.77741	2.86e-11	7.17e-10	Csa7G071540	Chr7	4624735	4626752	-	423	-	SWIB/MDM2 domain	-
Csa1G051760	是	TAZ	914.496	2429.23	-1.40974	1.23e-07	1.49e-06	Csa1G051760	Chr1	6141585	6144888	+	1653	-	Myc-type, basic helix-loop-helix (bHLH) domain	HLH
Csa3G179190	是	TCP	427.732	144.749	1.56414	8.63e-11	2e-09	Csa3G179190	Chr3	12296806	12298588	-	1029	-	-	TCP
Csa5G352090	是	TCP	471.026	1079.5	-1.19721	6.71e-09	1.08e-07	Csa5G352090	Chr5	13488734	13489920	+	795	-	-	TCP
Csa1G049460	是	Tify	7915.64	892.123	3.14953	4.22e-27	7.33e-25	Csa1G049460	Chr1	5650939	5653299	-	1182	-	Zinc finger, TAZ-type	zf-TAZ
Csa1G435720	是	Tify	91.6018	3.74698	4.61092	0.0087028	0.0271613	Csa1G435720	Chr1	15995968	15996717	-	453	-	-	Zim
Csa1G597690	是	Tify	2305.08	168.868	3.77079	0.00125224	0.00519476	Csa1G597690	Chr1	22692966	22694494	+	696	-	-	Zim
Csa3G645940	是	Tify	3331.85	222.442	3.90483	6.75e-05	0.000409557	Csa3G645940	Chr3	25350295	25351576	+	630	-	-	Zim
Csa6G523460	是	Tify	104.798	3.79112	4.79253	7.68e-07	7.66e-06	Csa6G523460	Chr6	28126619	28128465	+	399	-	-	Zim
Csa7G448810	是	Tify	898.634	286.862	1.6472	0.000905142	0.00392048	Csa7G448810	Chr7	18408423	18411214	-	888	-	-	Zim
Csa7G192200	是	TRAF	977.09	300.472	1.70136	1.08e-08	1.65e-07	Csa7G192200	Chr7	6956839	6959463	-	984	-	BTB/POZ domain	BTB
Csa3G748240	是	Trihelix	90.5592	259.219	-1.51706	2.84e-08	3.97e-07	Csa3G748240	Chr3	29062154	29064020	+	1407	-	-	-
Csa1G426980	是	WRKY	1119.69	140.301	2.99682	5.59e-10	1.13e-08	Csa1G426980	Chr1	15769615	15771081	-	846	-	WRKY domain	WRKY
Csa2G297180	是	WRKY	1293.64	139.155	3.21717	1.07e-12	3.45e-11	Csa2G297180	Chr2	14135320	14138723	-	622	-	WRKY domain	WRKY
Csa2G297220	是	WRKY	30.2402	67.1746	-1.15586	0.0011554	0.00483946	Csa2G297220	Chr2	14176448	14178947	+	741	-	WRKY domain	WRKY
Csa2G382650	是	WRKY	166.309	44.3398	1.90625	0.00136547	0.00559255	Csa2G382650	Chr2	19859165	19861174	+	768	-	WRKY domain	WRKY
Csa2G428380	是	WRKY	892.547	353.497	1.33691	2.72e-07	3.01e-06	Csa2G428380	Chr2	22286920	22288559	+	882	-	WRKY domain	WRKY
Csa3G119700	是	WRKY	6425.38	342.822	4.22831	6.29e-05	0.000386048	Csa3G119700	Chr3	6839331	6841020	+	1014	-	WRKY domain	WRKY
Csa3G168410	是	WRKY	66.1491	23.1842	1.5127	0.00193447	0.00756048	Csa3G168410	Chr3	11170115	11171631	+	972	-	WRKY domain	WRKY
Csa3G567330	是	WRKY	3851.2	98.4944	5.29048	2.78e-37	1.04e-34	Csa3G567330	Chr3	22244286	22247007	+	513	-	WRKY domain	WRKY
Csa3G710870	是	WRKY	8842.65	190.912	5.53354	3.55e-08	4.81e-07	Csa3G710870	Chr3	26994915	26996573	-	1035	-	WRKY domain	WRKY
Csa3G730800	是	WRKY	5793.76	186.566	4.95696	4.15e-10	8.54e-09	Csa3G730800	Chr3	27351543	27354455	-	1431	-	WRKY domain	WRKY
Csa4G051470	是	WRKY	2575.77	55.1918	5.54471	2.11e-06	1.89e-05	Csa4G051470	Chr4	4239795	4241692	-	1068	-	WRKY domain	WRKY
Csa6G327430	是	WRKY	488.812	85.7872	2.51036	7.29e-07	7.31e-06	Csa6G327430	Chr6	15174934	15176479	-	981	-	WRKY domain	WRKY
Csa6G363560	是	WRKY	32.72	4.75598	2.78745	0.000227544	0.00116948	Csa6G363560	Chr6	16436956	16437995	+	462	-	WRKY domain	WRKY
Csa6G491080	是	WRKY	753.172	305.953	1.30036	1.61e-09	2.94e-08	Csa6G491080	Chr6	23585396	23587118	-	885	-	WRKY domain	WRKY
Csa6G513530	是	WRKY	1231.54	161.457	2.93134	0.000747585	0.00331287	Csa6G513530	Chr6	26584427	26586372	+	1239	-	WRKY domain	WRKY
Csa7G043020	是	WRKY	1013.69	275.238	1.8816	2.14e-07	2.43e-06	Csa7G043020	Chr7	2339908	2343087	+	1578	-	WRKY domain	WRKY
Csa7G049170	是	WRKY	2391.35	506.442	2.23975	9.14e-14	3.61e-12	Csa7G049170	Chr7	3100035	3102425	+	897	-	WRKY domain	WRKY
Csa2G361700	是	zf-HD	44.2095	282.021	-2.67473	4.73e-21	5.01e-19	Csa2G361700	Chr2	17327174	17328434	+	963	-	Homeobox domain-like	ZF-HD_dimer
Csa2G369820	是	zf-HD	266.182	576.366	-1.11558	5.43e-05	0.000339919	Csa2G369820	Chr2	18109761	18110676	-	717	-	Homeobox domain-like	ZF-HD_dimer
Csa5G636510	是	zf-HD	227.687	1037.31	-2.18805	2.36e-18	1.89e-16	Csa5G636510	Chr5	26292312	26293572	-	924	-	Homeobox domain-like	ZF-HD_dimer
Csa1G002120	#N/A	AP2-EREBP	1887.5	3956.81	-1.06808	7.48e-08	9.49e-07	Csa1G002120	Chr1	353929	364670	-	2733	-	-	-
Csa1G597730	#N/A	AP2-EREBP	1154.11	57.6953	4.32208	0.00240841	0.00915744	Csa1G597730	Chr1	22714744	22715419	-	612	-	DNA-binding domain	AP2
Csa2G363010	#N/A	AP2-EREBP	7.71084	0.294572	4.51956	0.0115103	0.0344834	Csa2G363010	Chr2	17515383	17516021	+	639	-	DNA-binding domain	AP2
Csa3G018320	#N/A	AP2-EREBP	6383.13	619.181	3.36595	1.68e-13	6.32e-12	Csa3G018320	Chr3	1856055	1857164	+	1035	-	DNA-binding domain	AP2
Csa3G116720	#N/A	AP2-EREBP	151.117	23.5244	2.68306	0.00625054	0.0204235	Csa3G116720	Chr3	6253335	6253954	-	435	-	DNA-binding domain	AP2
Csa3G389850	#N/A	AP2-EREBP	3943.99	491.633	3.00413	2.11e-07	2.4e-06	Csa3G389850	Chr3	19036046	19036776	-	675	-	DNA-binding domain	AP2
Csa4G370550	#N/A	AP2-EREBP	48.1683	16.8934	1.50997	0.00718741	0.0230548	Csa4G370550	Chr4	14876658	14877515	+	699	-	DNA-binding domain	AP2
Csa5G155570	#N/A	AP2-EREBP	121.197	0	9.4544	0.0012043	0.00501749	Csa5G155570	Chr5	5349455	5350370	+	678	-	DNA-binding domain	AP2
Csa5G165850	#N/A	AP2-EREBP	543.848	70.4876	2.94769	0.00471714	0.0161804	Csa5G165850	Chr5	6317563	6318615	+	753	-	DNA-binding domain	AP2
Csa5G167120	#N/A	AP2-EREBP	6528.36	1463.16	2.15763	3.1e-08	4.28e-07	Csa5G167120	Chr5	6489396	6490319	-	708	-	DNA-binding domain	AP2
Csa5G609620	#N/A	AP2-EREBP	70.9585	217.377	-1.61628	1.03e-07	1.27e-06	Csa5G609620	Chr5	23574081	23576123	+	930	-	DNA-binding domain	AP2
Csa6G318160	#N/A	AP2-EREBP	2567.04	1171.51	1.13195	1.37e-06	1.28e-05	Csa6G318160	Chr6	15002434	15003757	-	696	-	DNA-binding domain	AP2
Csa6G486790	#N/A	AP2-EREBP	33.303	4.13551	3.01845	4.13e-05	0.000266224	Csa6G486790	Chr6	22611683	22612960	+	1017	-	DNA-binding domain	AP2
Csa6G518290	#N/A	AP2-EREBP	768.456	108.409	2.82702	4.11e-15	2e-13	Csa6G518290	Chr6	27471294	27471992	+	534	-	DNA-binding domain	AP2
Csa7G047400	#N/A	AP2-EREBP	227.986	70.6952	1.68841	0.000845326	0.00369049	Csa7G047400	Chr7	2902331	2903524	+	1194	-	DNA-binding domain	AP2
Csa7G352440	#N/A	AP2-EREBP	141.46	349.234	-1.30465	1.95e-08	2.83e-07	Csa7G352440	Chr7	12619538	12624443	+	696	-	DNA-binding domain	AP2
Csa2G138760	#N/A	ARID	251.758	517.355	-1.04034	6.13e-07	6.25e-06	Csa2G138760	Chr2	8562208	8567157	+	1530	-	ARID DNA-binding domain	ARID
Csa1G231530	#N/A	AUX/IAA	94.0951	219.186	-1.22111	0.000297673	0.00147978	Csa1G231530	Chr1	12120300	12121547	+	903	-	-	-
Csa1G397130	#N/A	AUX/IAA	103.656	24.8393	2.06186	1.53e-06	1.42e-05	Csa1G397130	Chr1	14747562	14749146	+	639	-	-	-
Csa2G170820	#N/A	AUX/IAA	103.402	272.073	-1.39764	9.4e-05	0.000546033	Csa2G170820	Chr2	9657006	9659135	-	954	-	-	-
Csa2G200420	#N/A	AUX/IAA	658.322	1574.69	-1.25807	9.42e-16	5.09e-14	Csa2G200420	Chr2	10496447	10498241	-	771	-	-	-
Csa3G134550	#N/A	AUX/IAA	136.326	316.541	-1.21636	6.69e-07	6.77e-06	Csa3G134550	Chr3	8911381	8913840	-	995	-	-	-
Csa7G440550	#N/A	AUX/IAA	38.3475	126.52	-1.72438	3.25e-07	3.54e-06	Csa7G440550	Chr7	17537472	17539172	-	585	-	-	-
Csa2G000420	#N/A	bHLH	75.4681	3.42822	4.45914	0.000112863	0.00063869	Csa2G000420	Chr2	236418	237761	-	1008	-	Myc-type, basic helix-loop-helix (bHLH) domain	HLH
Csa2G369200	#N/A	bHLH	6.91697	36.0355	-2.37237	0.00394361	0.0139001	Csa2G369200	Chr2	18018671	18020297	-	924	-	Myc-type, basic helix-loop-helix (bHLH) domain	HLH
Csa6G011720	#N/A	bHLH	49.886	14.6435	1.7677	0.00258755	0.00975105	Csa6G011720	Chr6	1305585	1307128	+	744	-	Myc-type, basic helix-loop-helix (bHLH) domain	HLH
Csa6G404200	#N/A	bHLH	1.04871	8.15215	-2.94919	0.0155902	0.0443717	Csa6G404200	Chr6	18196266	18197395	-	291	-	-	-
Csa1G573650	#N/A	bZIP	321.582	77.099	2.06011	1.32e-05	9.76e-05	Csa1G573650	Chr1	21444526	21448723	+	1137	-	Basic-leucine zipper domain	bZIP_1
Csa2G011450	#N/A	bZIP	731.43	350.584	1.06088	0.000792694	0.00348919	Csa2G011450	Chr2	2026602	2031004	-	1305	-	Basic-leucine zipper domain	bZIP_1
Csa3G819960	#N/A	bZIP	1845.2	841.849	1.13242	2.46e-09	4.32e-08	Csa3G819960	Chr3	31891744	31900096	-	1407	-	Transcription factor TGA like domain	bZIP_1
Csa4G036580	#N/A	bZIP	243.873	112.839	1.11145	1.91e-05	0.000134355	Csa4G036580	Chr4	3129492	3134032	+	1089	-	Transcription factor TGA like domain	bZIP_1
Csa4G045060	#N/A	bZIP	852.049	212.37	2.00477	6.63e-09	1.07e-07	Csa4G045060	Chr4	3548906	3549886	-	456	-	Basic-leucine zipper domain	bZIP_1
Csa4G377720	#N/A	bZIP	6.84825	31.6178	-2.21651	0.0143776	0.0414285	Csa4G377720	Chr4	15114339	15115310	+	615	-	Basic-leucine zipper domain	bZIP_1
Csa6G133680	#N/A	bZIP	213.992	443.927	-1.05415	2.8e-05	0.000189857	Csa6G133680	Chr6	9153236	9156966	-	1191	-	Basic-leucine zipper domain	bZIP_1
Csa7G324150	#N/A	bZIP	522.955	239.418	1.12827	6.34e-06	5.11e-05	Csa7G324150	Chr7	11298096	11301164	-	1056	-	Basic-leucine zipper domain	bZIP_1
Csa4G124910	#N/A	C2C2-CO-like	67.1447	1.23452	5.75489	1.11e-06	1.06e-05	Csa4G124910	Chr4	7612845	7615887	-	1035	-	CCT domain	CCT
Csa6G191030	#N/A	C2C2-Dof	201.507	88.5273	1.18662	0.0023827	0.00907498	Csa6G191030	Chr6	12514874	12516795	-	1038	-	Zinc finger, Dof-type	zf-Dof
Csa6G497370	#N/A	C2C2-Dof	23.8768	65.3222	-1.45165	0.00043579	0.00207552	Csa6G497370	Chr6	24523869	24524834	+	966	-	Zinc finger, Dof-type	zf-Dof
Csa2G251490	#N/A	C2C2-GATA	5003.08	1460.24	1.77659	2.1e-05	0.000146666	Csa2G251490	Chr2	12381097	12382974	+	1005	-	Zinc finger, GATA-type	GATA
Csa3G843820	#N/A	C2C2-GATA	157.557	455.388	-1.53234	1.18e-07	1.44e-06	Csa3G843820	Chr3	34100073	34101438	+	873	-	Zinc finger, GATA-type	GATA
Csa4G043890	#N/A	C2C2-GATA	222.54	506.149	-1.18617	6.35e-09	1.03e-07	Csa4G043890	Chr4	3394536	3395860	-	924	-	Zinc finger, GATA-type	GATA
Csa5G622830	#N/A	C2C2-GATA	586.076	1439.65	-1.29684	5.43e-12	1.57e-10	Csa5G622830	Chr5	24735193	24738505	+	1068	-	Zinc finger, GATA-type	GATA
Csa1G160590	#N/A	C2H2	57.933	25.7657	1.17059	0.0029932	0.0110142	Csa1G160590	Chr1	10088905	10091912	+	927	-	-	-
Csa2G174080	#N/A	C2H2	143.464	50.8328	1.50021	4.81e-07	5.02e-06	Csa2G174080	Chr2	9914046	9914601	-	534	-	-	-
Csa2G354820	#N/A	C2H2	4870.12	309.796	3.9746	0.000122994	0.000688163	Csa2G354820	Chr2	16580173	16580865	+	693	-	Zinc finger C2H2-type	-
Csa4G166950	#N/A	C2H2	637.885	266.883	1.25668	0.00179357	0.00708609	Csa4G166950	Chr4	8642222	8644669	-	870	-	Zinc finger, AN1-type	zf-AN1
Csa4G293330	#N/A	C2H2	363.898	40.0847	3.18161	1.37e-06	1.29e-05	Csa4G293330	Chr4	11710386	11711034	+	489	-	Zinc finger C2H2-type	-
Csa5G180920	#N/A	C2H2	449.46	94.2659	2.25294	0.000284484	0.00142396	Csa5G180920	Chr5	7940939	7941633	-	546	-	Zinc finger C2H2-type	-
Csa1G145960	#N/A	C3H	516.774	193.83	1.41482	1.08e-07	1.32e-06	Csa1G145960	Chr1	9804968	9808152	-	981	-	RNA recognition motif domain	RRM_1
Csa5G175810	#N/A	C3H	3130.79	6882.59	-1.1365	1.14e-08	1.74e-07	Csa5G175810	Chr5	7395786	7399592	+	2202	-	RNA recognition motif domain	-
Csa6G185260	#N/A	C3H	3757.43	1846.82	1.02476	1.22e-06	1.16e-05	Csa6G185260	Chr6	11961827	11964598	-	2031	-	-	-
Csa7G448770	#N/A	C3H	2.19386	13.567	-2.65107	0.0147438	0.0422824	Csa7G448770	Chr7	18373100	18376228	+	1497	-	-	SAP
Csa3G408540	#N/A	CCAAT	2271.65	6858.98	-1.59417	4.53e-23	5.75e-21	Csa3G408540	Chr3	19645888	19646991	+	408	-	Histone-fold	Histone
Csa3G142920	#N/A	FHA	37.5106	96.3993	-1.35875	0.00033605	0.00165037	Csa3G142920	Chr3	9381573	9383282	-	1416	-	SMAD/FHA domain	FHA
Csa1G408200	#N/A	G2-like	171.453	77.0017	1.15345	1.45e-07	1.73e-06	Csa1G408200	Chr1	14941014	14943934	+	1365	-	Homeobox domain-like	Myb_DNA-binding
Csa5G608390	#N/A	G2-like	827.151	214.837	1.94521	2.97e-06	2.59e-05	Csa5G608390	Chr5	23427390	23429128	+	1071	-	Homeobox domain-like	Myb_DNA-binding
Csa1G574230	#N/A	GNAT	152.478	68.9289	1.14714	0.0143329	0.0413197	Csa1G574230	Chr1	21500173	21500967	+	522	-	GNAT domain	-
Csa3G146510	#N/A	GNAT	3767.44	672.742	2.48569	5.88e-10	1.18e-08	Csa3G146510	Chr3	9832106	9832615	-	510	-	GNAT domain	-
Csa3G146520	#N/A	GNAT	87.9476	25.1537	1.80356	1.06e-05	8.07e-05	Csa3G146520	Chr3	9832986	9833498	+	513	-	GNAT domain	-
Csa3G490860	#N/A	GNAT	14.9634	69.2745	-2.21544	1.06e-05	8.09e-05	Csa3G490860	Chr3	21166331	21170606	-	1338	-	-	-
Csa2G382490	#N/A	HB	1075.27	443.658	1.2776	1.93e-06	1.75e-05	Csa2G382490	Chr2	19713117	19717646	-	1218	-	KNOX2	KNOX2
Csa3G878810	#N/A	HB	637.084	1274.22	-1.00068	2.28e-08	3.24e-07	Csa3G878810	Chr3	36928715	36932227	-	999	-	Homeobox domain-like	Homeobox
Csa6G514870	#N/A	HB	378.431	9.26865	5.35828	1.67e-12	5.26e-11	Csa6G514870	Chr6	26734859	26740638	-	2166	-	START domain	START
Csa7G447000	#N/A	HB	612.665	299.355	1.03269	0.00283574	0.0105448	Csa7G447000	Chr7	17810321	17815401	-	2217	-	START domain	START
Csa2G228420	#N/A	HSF	161.294	393.893	-1.28948	0.000152414	0.000829262	Csa2G228420	Chr2	11107231	11109979	-	1050	-	Heat shock factor (HSF)-type, DNA-binding	HSF_DNA-bind
Csa2G351640	#N/A	HSF	747.38	364.19	1.03673	1.34e-05	9.85e-05	Csa2G351640	Chr2	16137992	16139593	-	1095	-	Heat shock factor (HSF)-type, DNA-binding	HSF_DNA-bind
Csa3G181940	#N/A	HSF	1811.32	330.898	2.45258	2.46e-06	2.18e-05	Csa3G181940	Chr3	12517569	12519055	-	882	-	Heat shock factor (HSF)-type, DNA-binding	HSF_DNA-bind
Csa6G517310	#N/A	HSF	83.4914	6.66007	3.65469	3.82e-08	5.14e-07	Csa6G517310	Chr6	27191115	27191965	-	594	-	Heat shock factor (HSF)-type, DNA-binding	HSF_DNA-bind
Csa1G006290	#N/A	LIM	14.2569	45.9727	-1.69554	0.000787608	0.00346906	Csa1G006290	Chr1	1171295	1175173	-	1083	-	E2F/DP family, winged-helix DNA-binding domain	E2F_TDP
Csa3G822390	#N/A	LOB	26.0921	52.7815	-1.01633	0.0108338	0.0327171	Csa3G822390	Chr3	32281650	32284171	+	669	-	-	-
Csa4G642430	#N/A	LOB	3.89152	18.5356	-2.25617	0.00454312	0.0156831	Csa4G642430	Chr4	21526704	21527894	-	618	-	-	-
Csa1G535790	#N/A	mTERF	176.027	384.765	-1.1289	7.34e-06	5.82e-05	Csa1G535790	Chr1	19202473	19203697	+	915	-	Transcription termination factor, mitochondrial/chloroplastic	-
Csa2G346010	#N/A	mTERF	67.6516	136.743	-1.01545	0.000375427	0.00182045	Csa2G346010	Chr2	15472092	15473672	+	1209	-	Transcription termination factor, mitochondrial/chloroplastic	-
Csa7G268530	#N/A	mTERF	594.814	169.465	1.81128	1.5e-11	3.97e-10	Csa7G268530	Chr7	9520201	9524822	-	1980	-	Transcription termination factor, mitochondrial/chloroplastic	-
novel.484	#N/A	mTERF	49.0212	101.222	-1.04754	0.000343947	0.00168387	-	Chr5	21060605	21065889	+	890	-	PF02536:mTERF	-
Csa1G011540	#N/A	MYB	20.2893	52.9203	-1.38787	0.000455451	0.00215027	Csa1G011540	Chr1	1643858	1645938	-	942	-	Myc-type, basic helix-loop-helix (bHLH) domain	HLH
Csa1G586860	#N/A	MYB	83.3364	214.222	-1.36398	0.00689641	0.0222302	Csa1G586860	Chr1	22026016	22027545	+	879	-	Homeobox domain-like	Myb_DNA-binding
Csa2G030020	#N/A	MYB	66.8501	174.851	-1.38933	0.000851864	0.00371346	Csa2G030020	Chr2	2943500	2959744	+	2823	-	DIRP domain	DIRP
Csa2G174670	#N/A	MYB	279.171	5.73862	5.60657	0.000283326	0.00141887	Csa2G174670	Chr2	9997937	9998587	-	324	-	Homeobox domain-like	Myb_DNA-binding
Csa2G355030	#N/A	MYB	818.348	240.619	1.76568	0.000116649	0.000657551	Csa2G355030	Chr2	16659585	16660658	-	873	-	Homeobox domain-like	Myb_DNA-binding
Csa3G122510	#N/A	MYB	24.7074	63.0343	-1.35058	8.15e-05	0.000481869	Csa3G122510	Chr3	7299851	7300593	-	285	-	-	-
Csa3G183960	#N/A	MYB	765.793	1776.35	-1.21421	7.97e-10	1.55e-08	Csa3G183960	Chr3	12872461	12876605	-	869	-	Homeobox domain-like	Myb_DNA-binding
Csa3G264750	#N/A	MYB	184.653	447.852	-1.27985	1.13e-05	8.52e-05	Csa3G264750	Chr3	16264809	16266129	+	1065	-	Homeobox domain-like	-
Csa3G386830	#N/A	MYB	88.5363	10.5188	3.07562	0.00265767	0.00996678	Csa3G386830	Chr3	18944049	18946409	-	510	-	Homeobox domain-like	Myb_DNA-binding
Csa4G638510	#N/A	MYB	420.482	63.476	2.72749	0.000238974	0.00121837	Csa4G638510	Chr4	20977234	20978047	-	690	-	Homeobox domain-like	Myb_DNA-binding
Csa4G641690	#N/A	MYB	571.491	250.77	1.18788	0.00126719	0.00524471	Csa4G641690	Chr4	21428966	21430122	+	792	-	Homeobox domain-like	Myb_DNA-binding
Csa5G209490	#N/A	MYB	53.7155	110.517	-1.0391	0.000406112	0.0019497	Csa5G209490	Chr5	9321076	9321995	-	855	-	Homeobox domain-like	Myb_DNA-binding
Csa6G095910	#N/A	MYB	206.821	96.3306	1.10023	5.28e-05	0.000331603	Csa6G095910	Chr6	6661019	6673071	+	2202	-	Homeobox domain-like	Myb_DNA-binding
Csa6G121970	#N/A	MYB	7.94829	0.294572	4.55893	0.0113993	0.0342114	Csa6G121970	Chr6	8446955	8448236	-	810	-	Homeobox domain-like	Myb_DNA-binding
Csa7G045590	#N/A	MYB	96.1718	9.21522	3.38587	0.00136682	0.00559696	Csa7G045590	Chr7	2714959	2716155	+	765	-	Homeobox domain-like	Myb_DNA-binding
Csa1G042780	#N/A	NAC	2.52313	21.4905	-3.10456	0.00677486	0.0218974	Csa1G042780	Chr1	4494646	4497727	-	1164	-	Homeobox domain	Homeobox
Csa2G338830	#N/A	NAC	7300.34	1357.4	2.42724	2.53e-13	9.13e-12	Csa2G338830	Chr2	15322955	15324935	-	900	-	NAC domain	NAM
Csa6G139160	#N/A	NAC	69.9206	2.23639	4.97756	2.08e-05	0.000145106	Csa6G139160	Chr6	9810467	9812984	+	939	-	NAC domain	NAM
Csa6G139190	#N/A	NAC	35.5544	2.5566	3.80934	0.000108453	0.000616478	Csa6G139190	Chr6	9841253	9843156	+	981	-	NAC domain	NAM
Csa3G146670	#N/A	OFP	23.6423	54.0245	-1.19359	0.010269	0.0312528	Csa3G146670	Chr3	9886324	9887911	+	618	-	-	-
Csa7G044810	#N/A	Orphans	13.3948	0.964862	3.81867	0.00347484	0.0125103	Csa7G044810	Chr7	2580443	2580868	-	399	-	B-box-type zinc finger	zf-B_box
Csa5G273940	#N/A	PHD	21.5353	54.3633	-1.33641	0.00247935	0.00939732	Csa5G273940	Chr5	11564748	11566884	+	567	-	-	-
Csa7G407580	#N/A	PHD	18.7725	104.918	-2.47891	0.000111829	0.000633891	Csa7G407580	Chr7	15668275	15668839	+	444	-	-	PHD
Csa4G054800	#N/A	RWP-RK	4226.99	1829.12	1.20844	1.52e-15	7.82e-14	Csa4G054800	Chr4	4555833	4560299	+	2982	-	PB1 domain	RWP-RK
Csa6G094760	#N/A	SBP	285.312	582.212	-1.0293	1.68e-06	1.55e-05	Csa6G094760	Chr6	6509944	6513210	+	987	-	Transcription factor, SBP-box	SBP
Csa3G599470	#N/A	SET	111.917	225.586	-1.0114	1.56e-06	1.44e-05	Csa3G599470	Chr3	23113147	23117701	-	501	-	SET domain	SET
Csa6G078550	#N/A	Sigma70-like	1084.84	2712.14	-1.32226	3.72e-07	4.01e-06	Csa6G078550	Chr6	5284034	5288546	-	1743	-	RNA polymerase sigma factor, region 2	Sigma70_r4
Csa4G043960	#N/A	SRS	45.6409	111.533	-1.28655	0.0123691	0.0365392	Csa4G043960	Chr4	3461111	3462133	+	792	-	-	-
Csa6G495100	#N/A	TAZ	327.866	21.2715	3.94603	2.49e-14	1.06e-12	Csa6G495100	Chr6	23975583	23978468	-	1392	-	Zinc finger, TAZ-type	BTB
Csa6G446400	#N/A	TCP	116.878	46.7834	1.32442	0.00169779	0.00674831	Csa6G446400	Chr6	20921871	20922643	-	678	-	-	TCP
Csa6G385060	#N/A	TRAF	507.118	225.764	1.16861	3.13e-09	5.4e-08	Csa6G385060	Chr6	17433824	17436456	+	990	-	BTB/POZ domain	BTB
Csa1G005660	#N/A	Trihelix	189.657	68.8762	1.46272	0.00517371	0.0174579	Csa1G005660	Chr1	1107571	1110314	-	561	-	-	LIM
Csa5G615290	#N/A	Trihelix	18.5994	63.6383	-1.77108	1.68e-05	0.000120456	Csa5G615290	Chr5	24312227	24316157	-	1218	-	-	-
Csa6G057100	#N/A	Trihelix	974.004	443.4	1.13586	9.15e-15	4.25e-13	Csa6G057100	Chr6	4441690	4444185	-	1350	-	-	-
Csa7G431340	#N/A	TUB	4.29129	21.4131	-2.32765	0.00775109	0.0245875	Csa7G431340	Chr7	16887574	16891429	-	1230	-	-	Tub
Csa1G031750	#N/A	WRKY	10.3253	36.3015	-1.82022	0.000147609	0.000806791	Csa1G031750	Chr1	3319515	3323383	-	2130	-	START domain	START
Csa2G406060	#N/A	WRKY	771.729	96.7519	2.99672	5.12e-07	5.3e-06	Csa2G406060	Chr2	20956860	20957493	+	399	-	WRKY domain	WRKY
Csa4G012390	#N/A	WRKY	630.551	50.4338	3.6448	0.000699482	0.0031254	Csa4G012390	Chr4	1853638	1854869	+	648	-	WRKY domain	WRKY
Csa4G050120	#N/A	WRKY	25.0242	57.3362	-1.19535	0.0120572	0.0358209	Csa4G050120	Chr4	3952110	3953437	+	810	-	WRKY domain	WRKY
Csa6G486960	#N/A	WRKY	147.77	27.0532	2.45148	0.00499565	0.0169329	Csa6G486960	Chr6	22776424	22778193	+	600	-	WRKY domain	WRKY
Csa7G328830	#N/A	WRKY	421.987	102.795	2.0374	0.000506693	0.00236369	Csa7G328830	Chr7	11600974	11602872	+	891	-	WRKY domain	WRKY
Csa3G826680	#N/A	zf-HD	88.8729	234.638	-1.40209	1.19e-05	8.89e-05	Csa3G826680	Chr3	32825738	32826877	+	897	-	Homeobox domain-like	ZF-HD_dimer

## Sheet: 关键调整
	辅助	是否
	Csa6G096440	是
	Csa1G000550	是
	Csa1G075060	是
	Csa1G269870	是
	Csa1G364460	是
	Csa2G177210	是
	Csa2G297760	是
	Csa2G356600	是
	Csa2G374590	是
	Csa2G382540	是
	Csa2G382550	是
	Csa2G401240	是
	Csa3G017320	是
	Csa3G042390	是
	Csa3G073900	是
	Csa3G135120	是
	Csa3G135630	是
	Csa3G180260	是
	Csa3G207390	是
	Csa3G630280	是
	Csa3G878210	是
	Csa4G023020	是
	Csa4G051360	是
	Csa4G630010	是
	Csa4G641590	是
	Csa4G652640	是
	Csa5G139630	是
	Csa5G150420	是
	Csa5G155560	是
	Csa5G167110	是
	Csa5G174570	是
	Csa5G608380	是
	Csa6G091830	是
	Csa6G133770	是
	Csa6G490860	是
	Csa6G500550	是
	Csa6G518040	是
	Csa7G049230	是
	Csa7G073700	是
	Csa7G375830	是
	Csa7G431330	是
	Csa7G432130	是
	CsaUNG031640	是
	Csa4G652850	是
	Csa2G350290	是
	Csa2G011420	是
	Csa2G200440	是
	Csa3G143570	是
	Csa3G143580	是
	Csa3G444560	是
	Csa7G378520	是
	Csa6G501930	是
	Csa1G051740	是
	Csa1G051760	是
	Csa1G425940	是
	Csa1G589140	是
	Csa2G035330	是
	Csa2G372710	是
	Csa3G011620	是
	Csa3G116640	是
	Csa3G119500	是
	Csa3G354520	是
	Csa3G810530	是
	Csa4G017190	是
	Csa4G645240	是
	Csa6G497100	是
	Csa6G497110	是
	Csa7G000520	是
	Csa7G428890	是
	novel.103	是
	Csa2G249260	是
	Csa2G381650	是
	Csa2G403160	是
	Csa2G416070	是
	Csa3G119850	是
	Csa3G878800	是
	Csa4G628890	是
	Csa4G664530	是
	Csa5G642710	是
	Csa7G041360	是
	Csa7G073570	是
	Csa7G378570	是
	Csa1G420310	是
	Csa1G420320	是
	Csa2G057080	是
	Csa2G383330	是
	Csa1G015610	是
	Csa1G475990	是
	Csa2G360720	是
	Csa3G119420	是
	Csa3G822310	是
	Csa5G605720	是
	Csa6G289740	是
	Csa6G338090	是
	Csa1G587970	是
	Csa3G165640	是
	Csa3G895650	是
	Csa7G452960	是
	Csa5G160210	是
	Csa1G569480	是
	Csa4G642460	是
	Csa5G092930	是
	Csa5G545560	是
	Csa6G303740	是
	Csa7G071440	是
	Csa4G001760	是
	Csa1G572950	是
	Csa2G030610	是
	Csa3G734930	是
	Csa4G159320	是
	Csa6G303770	是
	Csa6G365140	是
	Csa7G051420	是
	Csa2G223670	是
	Csa3G146390	是
	Csa4G095030	是
	Csa6G454430	是
	Csa6G051520	是
	Csa4G269160	是
	Csa7G290470	是
	Csa3G637990	是
	Csa5G276460	是
	Csa6G490190	是
	Csa6G495060	是
	Csa1G408720	是
	Csa1G523610	是
	Csa3G405510	是
	Csa4G038690	是
	Csa4G196810	是
	Csa5G623560	是
	Csa6G190300	是
	Csa6G495010	是
	Csa6G511620	是
	Csa7G450500	是
	Csa1G045550	是
	Csa2G356610	是
	Csa3G019370	是
	Csa3G118080	是
	Csa3G119240	是
	Csa3G782620	是
	Csa3G835890	是
	Csa5G604920	是
	Csa6G426360	是
	Csa6G496990	是
	Csa7G429520	是
	Csa4G051430	是
	CsaUNG006760	是
	Csa1G240590	是
	Csa2G004690	是
	Csa4G639930	是
	Csa5G155480	是
	Csa6G169310	是
	Csa6G490870	是
	Csa7G387720	是
	Csa3G817210	是
	Csa1G612920	是
	Csa2G369050	是
	Csa3G122580	是
	Csa1G023060	是
	Csa6G139130	是
	Csa6G495020	是
	Csa4G036600	是
	Csa7G029940	是
	Csa7G154490	是
	Csa1G009700	是
	Csa1G024160	是
	Csa1G033200	是
	Csa1G071840	是
	Csa2G351740	是
	Csa2G427310	是
	Csa3G165690	是
	Csa3G199590	是
	Csa3G535090	是
	Csa3G740800	是
	Csa3G826690	是
	Csa5G425400	是
	Csa5G579040	是
	Csa5G637660	是
	Csa6G040640	是
	Csa6G046240	是
	Csa6G105160	是
	Csa6G303240	是
	Csa6G311520	是
	Csa7G000020	是
	Csa7G168060	是
	Csa7G169070	是
	Csa7G169590	是
	Csa7G413890	是
	Csa7G452880	是
	Csa1G038340	是
	Csa1G165230	是
	Csa1G168870	是
	Csa1G575100	是
	Csa2G334550	是
	Csa3G100800	是
	Csa3G101810	是
	Csa3G523580	是
	Csa3G852460	是
	Csa3G852470	是
	Csa4G011770	是
	Csa4G091920	是
	Csa4G361820	是
	Csa5G523000	是
	Csa5G606310	是
	Csa6G052680	是
	Csa6G139170	是
	Csa6G382950	是
	Csa6G425720	是
	Csa6G518170	是
	Csa7G020910	是
	Csa2G004680	是
	Csa3G778360	是
	Csa4G038760	是
	Csa6G454380	是
	Csa1G006300	是
	Csa1G435790	是
	Csa3G247880	是
	Csa3G822100	是
	Csa3G850640	是
	Csa4G047370	是
	Csa4G436980	是
	Csa5G139450	是
	Csa5G434550	是
	Csa5G549170	是
	Csa5G603910	是
	Csa6G383530	是
	Csa6G505230	是
	Csa4G622830	是
	Csa5G139190	是
	Csa3G009510	是
	Csa3G902190	是
	Csa4G658610	是
	Csa3G117960	是
	Csa4G664590	是
	Csa6G517960	是
	Csa1G051910	是
	Csa1G275930	是
	Csa3G141820	是
	Csa6G104630	是
	Csa7G071540	是
	Csa1G049460	是
	Csa3G179190	是
	Csa5G352090	是
	Csa1G042920	是
	Csa1G435720	是
	Csa1G597690	是
	Csa3G645940	是
	Csa6G523460	是
	Csa7G448810	是
	Csa7G192200	是
	Csa3G748240	是
	Csa1G025960	是
	Csa1G426980	是
	Csa2G297180	是
	Csa2G297220	是
	Csa2G382650	是
	Csa2G428380	是
	Csa3G119700	是
	Csa3G168410	是
	Csa3G567330	是
	Csa3G710870	是
	Csa3G727990	是
	Csa3G730800	是
	Csa3G881870	是
	Csa4G051470	是
	Csa4G641520	是
	Csa6G327430	是
	Csa6G363560	是
	Csa6G491080	是
	Csa6G513530	是
	Csa7G043020	是
	Csa7G049170	是
	Csa2G361700	是
	Csa2G369820	是
	Csa5G605080	是
	Csa5G636510	是
