# Supplementary material for: Transcriptome Analysis Reveals the Different Response to Toxic Stress in Rootstock Grafted and Non-Grafted Cucumber Seedlings
Source: Int J Mol Sci. 2020 Jan 24;21(3):774. doi: 10.3390/ijms21030774 (PMC7037640; doi:10.3390/ijms21030774)
Supplement: Supplementary file 1 [file ijms-21-00774-s001.zip › supplementary files/Table S12-Transcription factors-RG_CA vs RG_CK.xlsx]

## Sheet: TF-RG
gene_id	是否	Family	RG_CA	RG_CK	log2FoldChange	pvalue	padj	gene_name	gene_chr	gene_start	gene_end	gene_strand	gene_length	gene_biotype	gene_description	tf_family
Csa1G075060	是	AP2-EREBP	355.797	48.197	2.88276	3.67e-08	1.02e-06	Csa1G075060	Chr1	7739005	7739712	-	636	-	DNA-binding domain	AP2
Csa1G269870	是	AP2-EREBP	679.983	261.23	1.38089	0.000182485	0.00163382	Csa1G269870	Chr1	13085445	13086464	+	1020	-	B3 DNA binding domain	B3
Csa1G364460	是	AP2-EREBP	28.9886	102.096	-1.80676	0.000610096	0.00438208	Csa1G364460	Chr1	14207764	14208667	-	753	-	DNA-binding domain	AP2
Csa2G177210	是	AP2-EREBP	694.562	219.7	1.66057	0.000311953	0.00254877	Csa2G177210	Chr2	10113647	10114542	-	687	-	DNA-binding domain	AP2
Csa2G356600	是	AP2-EREBP	337.278	157.89	1.09573	1.37e-07	3.28e-06	Csa2G356600	Chr2	16710934	16711815	+	429	-	DNA-binding domain	AP2
Csa2G374590	是	AP2-EREBP	171.73	376.331	-1.13087	5.46e-06	8.5e-05	Csa2G374590	Chr2	18764465	18765277	-	696	-	DNA-binding domain	AP2
Csa2G382540	是	AP2-EREBP	2.12687	28.6579	-3.70958	0.0009468	0.00624807	Csa2G382540	Chr2	19756698	19757649	+	528	-	DNA-binding domain	AP2
Csa2G382550	是	AP2-EREBP	39.0041	95.3177	-1.28325	1.07e-05	0.000150823	Csa2G382550	Chr2	19763479	19764161	+	495	-	DNA-binding domain	AP2
Csa2G401240	是	AP2-EREBP	20.3659	1.84041	3.39243	0.000329483	0.00265924	Csa2G401240	Chr2	20391190	20391814	+	447	-	DNA-binding domain	AP2
Csa3G017320	是	AP2-EREBP	2624.85	865.499	1.60024	0.000213311	0.00185881	Csa3G017320	Chr3	1836910	1837961	-	840	-	DNA-binding domain	AP2
Csa3G042390	是	AP2-EREBP	36.3828	0	7.61641	8.81e-07	1.69e-05	Csa3G042390	Chr3	2990805	2991523	-	513	-	DNA-binding domain	AP2
Csa3G073900	是	AP2-EREBP	589.067	259.994	1.17819	0.000138762	0.00129474	Csa3G073900	Chr3	3926137	3927087	-	645	-	DNA-binding domain	AP2
Csa3G135120	是	AP2-EREBP	1916.1	627.258	1.61069	0.000810296	0.00552146	Csa3G135120	Chr3	9197024	9197772	-	687	-	DNA-binding domain	AP2
Csa3G135630	是	AP2-EREBP	17.8426	0.379775	5.6338	0.000381991	0.00300981	Csa3G135630	Chr3	9217516	9217917	-	402	-	DNA-binding domain	AP2
Csa3G180260	是	AP2-EREBP	1406.27	87.1488	4.01115	0.00103647	0.00672034	Csa3G180260	Chr3	12347142	12348070	-	642	-	DNA-binding domain	AP2
Csa3G207390	是	AP2-EREBP	510.845	36.5325	3.79751	4.25e-09	1.51e-07	Csa3G207390	Chr3	14096673	14097799	-	825	-	DNA-binding domain	AP2
Csa3G878210	是	AP2-EREBP	68.9291	159.14	-1.20959	0.00614669	0.0280269	Csa3G878210	Chr3	36853984	36855647	+	585	-	DNA-binding domain	AP2
Csa4G023020	是	AP2-EREBP	8879.95	3762.2	1.23897	9.02e-05	0.000908072	Csa4G023020	Chr4	2595006	2595755	-	585	-	DNA-binding domain	AP2
Csa4G051360	是	AP2-EREBP	3.02358	89.5718	-4.91509	5.09e-13	4.25e-11	Csa4G051360	Chr4	4172176	4173235	+	960	-	DNA-binding domain	AP2
Csa4G630010	是	AP2-EREBP	1937.28	960.334	1.01201	0.00672839	0.0301882	Csa4G630010	Chr4	20570143	20570831	+	582	-	DNA-binding domain	AP2
Csa4G641590	是	AP2-EREBP	101.548	27.1751	1.89857	0.000202457	0.00178297	Csa4G641590	Chr4	21372441	21372986	+	450	-	DNA-binding domain	AP2
Csa4G652640	是	AP2-EREBP	40.5487	141.936	-1.79992	1.53e-05	0.000204495	Csa4G652640	Chr4	22720394	22721235	-	612	-	DNA-binding domain	AP2
Csa5G150420	是	AP2-EREBP	847.431	33.4641	4.6676	7.51e-13	5.98e-11	Csa5G150420	Chr5	4562885	4564090	+	915	-	DNA-binding domain	AP2
Csa5G155560	是	AP2-EREBP	20.9031	0.572337	5.03527	0.000516608	0.00385096	Csa5G155560	Chr5	5334779	5335537	+	759	-	DNA-binding domain	AP2
Csa5G167110	是	AP2-EREBP	1802.94	296.097	2.60564	1.19e-13	1.08e-11	Csa5G167110	Chr5	6483994	6484681	-	483	-	DNA-binding domain	AP2
Csa5G174570	是	AP2-EREBP	158.457	25.2529	2.63912	0.00313586	0.0164809	Csa5G174570	Chr5	7219683	7220432	+	603	-	DNA-binding domain	AP2
Csa5G608380	是	AP2-EREBP	9481.19	1963.07	2.27177	4.32e-09	1.53e-07	Csa5G608380	Chr5	23421929	23423050	+	1035	-	B3 DNA binding domain	B3
Csa6G133770	是	AP2-EREBP	2529.91	960.591	1.39724	0.000188135	0.00167163	Csa6G133770	Chr6	9243958	9245770	+	846	-	DNA-binding domain	AP2
Csa6G500550	是	AP2-EREBP	1375.73	505.585	1.44378	8.03e-16	1.13e-13	Csa6G500550	Chr6	24982039	24983346	-	816	-	DNA-binding domain	AP2
Csa6G518040	是	AP2-EREBP	6704.92	1615.92	2.05276	5.53e-07	1.13e-05	Csa6G518040	Chr6	27324674	27326250	-	741	-	DNA-binding domain	AP2
Csa7G049230	是	AP2-EREBP	2321.7	1017.51	1.18975	0.000263139	0.00222767	Csa7G049230	Chr7	3133825	3134650	+	630	-	DNA-binding domain	AP2
Csa7G375830	是	AP2-EREBP	752.336	187.5	2.00537	1.21e-08	3.81e-07	Csa7G375830	Chr7	13731567	13732021	+	447	-	DNA-binding domain	AP2
Csa7G431330	是	AP2-EREBP	44.5396	19.0433	1.2229	0.0122306	0.0482031	Csa7G431330	Chr7	16880158	16885677	+	1104	-	DNA-binding domain	AP2
Csa7G432130	是	AP2-EREBP	0	4.84994	-4.75388	0.0101461	0.0415082	Csa7G432130	Chr7	17101079	17101630	-	552	-	DNA-binding domain	AP2
CsaUNG031640	是	AP2-EREBP	3988.67	1394.69	1.51572	8.67e-05	0.000878816	CsaUNG031640	Scaffold000143_3	17665	18878	-	954	-	B3 DNA binding domain	B3
Csa4G652850	是	ARID	40.2803	223.352	-2.47751	1.2e-08	3.8e-07	Csa4G652850	Chr4	22833778	22835551	-	975	-	ARID DNA-binding domain	ARID
Csa2G350290	是	ARR-B	78.8419	32.1825	1.29345	0.000782628	0.00537682	Csa2G350290	Chr2	15933689	15936819	+	1752	-	Signal transduction response regulator, receiver domain	Response_reg
Csa2G011420	是	AUX/IAA	184.814	442.582	-1.26025	0.00157484	0.00938447	Csa2G011420	Chr2	2007197	2008889	+	645	-	-	-
Csa2G200440	是	AUX/IAA	4320.57	2112.4	1.03251	3.66e-06	5.99e-05	Csa2G200440	Chr2	10523324	10524514	+	578	-	-	-
Csa3G143570	是	AUX/IAA	231.701	634.601	-1.45231	0.000162509	0.00147901	Csa3G143570	Chr3	9474347	9476622	-	755	-	-	-
Csa3G143580	是	AUX/IAA	228.071	917.212	-2.00734	1.37e-14	1.51e-12	Csa3G143580	Chr3	9490890	9491978	+	615	-	-	-
Csa7G378520	是	AUX/IAA	220.833	503.255	-1.18697	0.0114694	0.0457558	Csa7G378520	Chr7	13953930	13956845	-	693	-	-	-
Csa1G051760	是	bHLH	977.695	2198.34	-1.16927	3.85e-08	1.07e-06	Csa1G051760	Chr1	6141585	6144888	+	1653	-	Myc-type, basic helix-loop-helix (bHLH) domain	HLH
Csa1G425940	是	bHLH	503.824	169.549	1.57239	3.69e-05	0.0004226	Csa1G425940	Chr1	15718738	15722523	-	726	-	Myc-type, basic helix-loop-helix (bHLH) domain	HLH
Csa1G589140	是	bHLH	373.196	75.8029	2.30018	8.31e-06	0.000122441	Csa1G589140	Chr1	22300434	22303828	+	1605	-	Myc-type, basic helix-loop-helix (bHLH) domain	HLH
Csa2G372710	是	bHLH	229.011	462.909	-1.01614	0.000131038	0.00123662	Csa2G372710	Chr2	18473315	18475073	+	1095	-	Myc-type, basic helix-loop-helix (bHLH) domain	HLH
Csa3G011620	是	bHLH	3932.5	1135.03	1.79237	1.15e-05	0.000160247	Csa3G011620	Chr3	1162977	1164962	+	1986	-	Myc-type, basic helix-loop-helix (bHLH) domain	HLH
Csa3G116640	是	bHLH	3755.88	927	2.01846	4.09e-12	2.89e-10	Csa3G116640	Chr3	6197532	6200142	+	1077	-	Myc-type, basic helix-loop-helix (bHLH) domain	HLH
Csa3G119500	是	bHLH	2217.89	707.029	1.64897	8.87e-06	0.000128882	Csa3G119500	Chr3	6736736	6739380	+	1770	-	Myc-type, basic helix-loop-helix (bHLH) domain	HLH
Csa3G354520	是	bHLH	1.24481	17.7072	-3.78379	0.000227905	0.0019696	Csa3G354520	Chr3	18255267	18257645	-	1131	-	Myc-type, basic helix-loop-helix (bHLH) domain	HLH
Csa4G017190	是	bHLH	1433.84	592.79	1.27507	3.37e-13	2.9e-11	Csa4G017190	Chr4	2340806	2346462	-	1113	-	Myc-type, basic helix-loop-helix (bHLH) domain	HLH
Csa4G645240	是	bHLH	89.8453	187.368	-1.06495	0.000562907	0.0041129	Csa4G645240	Chr4	21736089	21738613	+	1209	-	Myc-type, basic helix-loop-helix (bHLH) domain	HLH
Csa7G000520	是	bHLH	399.486	1743.06	-2.12467	2.08e-14	2.23e-12	Csa7G000520	Chr7	31288	34374	+	1371	-	Myc-type, basic helix-loop-helix (bHLH) domain	HLH
Csa7G428890	是	bHLH	7269.15	1596.29	2.18707	2.2e-10	1.06e-08	Csa7G428890	Chr7	16559668	16561821	+	1260	-	Myc-type, basic helix-loop-helix (bHLH) domain	HLH
novel.103	是	bHLH	949.839	195.221	2.28289	0.00083493	0.00565803	-	Chr2	4946570	4953130	+	1002	-	PF00010:Helix-loop-helix DNA-binding domain	HLH
Csa2G381650	是	bZIP	349.849	1377.73	-1.97628	1.13e-16	1.84e-14	Csa2G381650	Chr2	19552506	19555037	+	499	-	Basic-leucine zipper domain	bZIP_1
Csa2G403160	是	bZIP	244.325	109.098	1.16362	0.00814837	0.0348693	Csa2G403160	Chr2	20669315	20673117	-	1335	-	Transcription factor TGA like domain	bZIP_1
Csa4G628890	是	bZIP	49.8751	261.572	-2.39764	1.19e-05	0.000166043	Csa4G628890	Chr4	20481657	20483813	-	1017	-	Basic-leucine zipper domain	bZIP_1
Csa4G664530	是	bZIP	632.778	309.577	1.02914	0.000375975	0.00297654	Csa4G664530	Chr4	23177734	23181558	-	1056	-	Basic-leucine zipper domain	bZIP_1
Csa5G642710	是	bZIP	52.2389	8.71263	2.58938	1.77e-08	5.37e-07	Csa5G642710	Chr5	26849328	26850281	+	537	-	Basic-leucine zipper domain	bZIP_1
Csa7G041360	是	bZIP	22.5953	84.2659	-1.91039	1.45e-05	0.000195668	Csa7G041360	Chr7	2206497	2209767	+	981	-	Basic-leucine zipper domain	bZIP_1
Csa7G378570	是	bZIP	492.268	149.806	1.71652	3.67e-19	7.77e-17	Csa7G378570	Chr7	14012716	14018706	-	1329	-	Basic-leucine zipper domain	bZIP_1
Csa1G420310	是	C2C2-CO-like	2579.07	752.597	1.77647	4.11e-05	0.000465201	Csa1G420310	Chr1	15199947	15201551	-	1107	-	CCT domain	CCT
Csa2G057080	是	C2C2-CO-like	981.891	2654.24	-1.43419	4.91e-06	7.73e-05	Csa2G057080	Chr2	4272891	4274291	+	960	-	CCT domain	CCT
Csa1G015610	是	C2C2-Dof	819.015	1848.91	-1.17443	1.7e-05	0.000222931	Csa1G015610	Chr1	2043055	2044624	+	1017	-	Zinc finger, Dof-type	zf-Dof
Csa3G119420	是	C2C2-Dof	158.085	40.3984	1.95741	4.15e-07	8.77e-06	Csa3G119420	Chr3	6685931	6686912	-	516	-	Zinc finger, Dof-type	zf-Dof
Csa5G605720	是	C2C2-Dof	118.55	249.141	-1.07054	0.000530655	0.00392042	Csa5G605720	Chr5	22734165	22735999	+	1299	-	Zinc finger, Dof-type	zf-Dof
Csa6G289740	是	C2C2-Dof	806.976	199.646	2.01444	4.87e-09	1.7e-07	Csa6G289740	Chr6	13974792	13976272	+	801	-	Zinc finger, Dof-type	zf-Dof
Csa6G338090	是	C2C2-Dof	49.6932	1.86697	4.86317	7.93e-10	3.4e-08	Csa6G338090	Chr6	15439973	15440821	+	747	-	Zinc finger, Dof-type	zf-Dof
Csa1G587970	是	C2C2-GATA	208.621	836.199	-2.00458	0.000321784	0.00260981	Csa1G587970	Chr1	22118620	22120914	-	978	-	Zinc finger, GATA-type	GATA
Csa3G165640	是	C2C2-GATA	717.685	1501.04	-1.06528	0.000399091	0.00312597	Csa3G165640	Chr3	10937552	10939059	-	447	-	Zinc finger, GATA-type	GATA
Csa3G895650	是	C2C2-GATA	16.2751	78.3118	-2.26726	0.000786519	0.00539982	Csa3G895650	Chr3	38551528	38552834	+	1056	-	Zinc finger, GATA-type	GATA
Csa7G452960	是	C2C2-GATA	8.01522	29.1316	-1.88092	0.00315896	0.0165585	Csa7G452960	Chr7	19135685	19136959	+	1002	-	Zinc finger, GATA-type	GATA
Csa5G160210	是	C2C2-YABBY	94.0629	259.231	-1.46182	0.00190812	0.0110136	Csa5G160210	Chr5	5868999	5871487	-	747	-	YABBY protein	YABBY
Csa4G642460	是	C2H2	4994.52	1283.77	1.95983	0.00213223	0.0120425	Csa4G642460	Chr4	21537669	21538768	-	789	-	Zinc finger C2H2-type	-
Csa5G092930	是	C2H2	43.7301	135.472	-1.63713	7.14e-10	3.08e-08	Csa5G092930	Chr5	2719215	2721335	+	1200	-	-	-
Csa6G303740	是	C2H2	114.212	19.0944	2.5725	7.74e-05	0.000793555	Csa6G303740	Chr6	14557189	14557878	+	420	-	Zinc finger C2H2-type	-
Csa7G071440	是	C2H2	316.207	67.5721	2.22679	0.00157396	0.00938203	Csa7G071440	Chr7	4567510	4568271	+	762	-	Zinc finger C2H2-type	-
Csa1G572950	是	CCAAT	566.161	1586.21	-1.48571	6.61e-13	5.33e-11	Csa1G572950	Chr1	21337914	21339005	-	423	-	Histone-fold	Histone
Csa2G030610	是	CCAAT	296.249	2145.96	-2.85527	6.52e-14	6.21e-12	Csa2G030610	Chr2	3005375	3006174	-	426	-	Histone-fold	Histone
Csa3G734930	是	CCAAT	309.324	788.173	-1.34882	3.64e-11	2.16e-09	Csa3G734930	Chr3	28194305	28195378	-	417	-	Histone-fold	Histone
Csa4G159320	是	CCAAT	94.5436	0	8.99445	2.25e-13	1.97e-11	Csa4G159320	Chr4	8340821	8346110	-	1035	-	Nuclear transcription factor Y subunit A	CBFB_NFYA
Csa6G303770	是	CCAAT	149.739	1286.84	-3.09947	2.76e-30	2.2e-27	Csa6G303770	Chr6	14573898	14575238	-	495	-	Histone-fold	Histone
Csa6G365140	是	CCAAT	38.1819	158.399	-2.04239	7.55e-08	1.94e-06	Csa6G365140	Chr6	16501105	16501524	+	420	-	Histone-fold	-
Csa2G223670	是	CPP	84.3926	170.053	-1.00537	0.00120945	0.00756494	Csa2G223670	Chr2	10823921	10829390	+	1809	-	-	-
Csa3G146390	是	CPP	284.143	840.497	-1.56311	2.22e-07	5.02e-06	Csa3G146390	Chr3	9753909	9758727	-	2367	-	-	-
Csa4G095030	是	DDT	284.476	783.472	-1.45998	6.13e-06	9.44e-05	Csa4G095030	Chr4	6204416	6214887	+	1836	-	-	-
Csa6G454430	是	E2F-DP	198.432	438.574	-1.14355	2.73e-12	1.98e-10	Csa6G454430	Chr6	21793443	21800102	-	1437	-	E2F transcription factor, CC-MB domain	E2F_TDP
Csa4G269160	是	FHA	693.494	1845.56	-1.41263	3.78e-06	6.16e-05	Csa4G269160	Chr4	10654148	10655591	+	552	-	SMAD/FHA domain	FHA
Csa7G290470	是	FHA	19.5072	54.4003	-1.48444	0.00265144	0.0143596	Csa7G290470	Chr7	10062280	10066148	-	2847	-	SMAD/FHA domain	FHA
Csa3G637990	是	G2-like	14.9842	56.9693	-1.91096	2.48e-06	4.24e-05	Csa3G637990	Chr3	24898669	24903451	-	786	-	Homeobox domain-like	Myb_DNA-binding
Csa6G495060	是	GNAT	26.5223	60.8714	-1.20024	0.000175744	0.00158058	Csa6G495060	Chr6	23955024	23956501	+	1212	-	GNAT domain	Acetyltransf_1
Csa1G408720	是	GRAS	85.9445	332.602	-1.95261	5.5e-11	3.14e-09	Csa1G408720	Chr1	14991811	14993866	-	1608	-	-	GRAS
Csa1G523610	是	GRAS	4754.09	2290	1.05368	0.000153872	0.00141429	Csa1G523610	Chr1	18204982	18207499	+	2097	-	-	GRAS
Csa3G405510	是	GRAS	2186.09	377.576	2.53295	1.25e-08	3.91e-07	Csa3G405510	Chr3	19556627	19558832	-	1785	-	-	GRAS
Csa4G038690	是	GRAS	218.506	1034.05	-2.24377	1.3e-40	2.15e-37	Csa4G038690	Chr4	3225455	3227827	-	1770	-	-	GRAS
Csa5G623560	是	GRAS	566.996	264.241	1.09924	0.000221286	0.0019199	Csa5G623560	Chr5	24889335	24891834	+	1443	-	-	GRAS
Csa6G190300	是	GRAS	990.072	321.817	1.62136	1.96e-05	0.000249847	Csa6G190300	Chr6	12368139	12370881	-	2166	-	-	GRAS
Csa6G495010	是	GRAS	73.2653	178.44	-1.28882	1.87e-05	0.000241148	Csa6G495010	Chr6	23907498	23909119	-	1422	-	-	GRAS
Csa6G511620	是	GRAS	2026.91	569.764	1.83032	8.7e-06	0.000126796	Csa6G511620	Chr6	26362805	26364430	+	1626	-	-	GRAS
Csa7G450500	是	GRAS	14.0057	69.0224	-2.32024	4.32e-05	0.0004818	Csa7G450500	Chr7	18552827	18554494	-	1668	-	-	GRAS
Csa2G356610	是	HB	120.317	48.9354	1.29933	0.00166434	0.00981781	Csa2G356610	Chr2	16722291	16723235	+	717	-	Homeobox domain	Homeobox
Csa3G019370	是	HB	1527.09	370.514	2.04371	3.92e-26	1.7e-23	Csa3G019370	Chr3	1895164	1897140	-	828	-	Homeobox domain-like	HD-ZIP_N
Csa3G118080	是	HB	262.447	886.537	-1.75735	3.23e-09	1.18e-07	Csa3G118080	Chr3	6503783	6506238	+	885	-	HD-ZIP protein, N-terminal	HD-ZIP_N
Csa3G119240	是	HB	872.506	27.5952	4.99195	4.59e-23	1.52e-20	Csa3G119240	Chr3	6603719	6604915	+	693	-	Homeobox domain-like	Homeobox
Csa3G835890	是	HB	452.386	207.068	1.12798	7.27e-05	0.000751549	Csa3G835890	Chr3	33332312	33333370	-	636	-	Leucine zipper, homeobox-associated	HALZ
Csa5G604920	是	HB	132.499	346.938	-1.39246	2.95e-10	1.39e-08	Csa5G604920	Chr5	22581272	22583185	-	897	-	Homeobox domain-like	HALZ
Csa6G496990	是	HB	2114.64	484.333	2.12727	8.64e-19	1.76e-16	Csa6G496990	Chr6	24270993	24272258	+	795	-	Homeobox domain-like	Homeobox
Csa7G429520	是	HB	325.785	119.77	1.44334	3.81e-13	3.23e-11	Csa7G429520	Chr7	16647541	16648982	-	981	-	Homeobox domain-like	Homeobox
Csa4G051430	是	HMG	33.3875	107.88	-1.6835	5.64e-06	8.75e-05	Csa4G051430	Chr4	4216614	4219186	+	1503	-	-	HMG_box
CsaUNG006760	是	HMG	140.232	874.701	-2.63798	2.21e-10	1.07e-08	CsaUNG006760	Scaffold000122	96028	98026	-	579	-	-	-
Csa1G240590	是	HSF	333.88	706.778	-1.08071	0.00039257	0.00308218	Csa1G240590	Chr1	12240977	12242157	+	876	-	Heat shock factor (HSF)-type, DNA-binding	HSF_DNA-bind
Csa2G004690	是	HSF	402.213	65.6095	2.61635	9.43e-06	0.000136062	Csa2G004690	Chr2	760338	761434	-	915	-	Heat shock factor (HSF)-type, DNA-binding	HSF_DNA-bind
Csa4G639930	是	HSF	28.9979	87.6689	-1.58875	7.67e-07	1.5e-05	Csa4G639930	Chr4	21253743	21255056	-	990	-	Heat shock factor (HSF)-type, DNA-binding	HSF_DNA-bind
Csa5G155480	是	HSF	992.16	442.431	1.16463	0.000892861	0.0059633	Csa5G155480	Chr5	5279779	5282215	+	1026	-	Heat shock factor (HSF)-type, DNA-binding	HSF_DNA-bind
Csa6G169310	是	HSF	107.688	33.9462	1.66778	0.00027821	0.00233047	Csa6G169310	Chr6	11451734	11452728	-	903	-	Heat shock factor (HSF)-type, DNA-binding	HSF_DNA-bind
Csa6G490870	是	HSF	232.041	68.5383	1.75481	1.55e-07	3.64e-06	Csa6G490870	Chr6	23417166	23419487	-	873	-	Heat shock factor (HSF)-type, DNA-binding	HSF_DNA-bind
Csa3G817210	是	IWS1	1600.45	651.199	1.29761	1.24e-06	2.31e-05	Csa3G817210	Chr3	31715439	31719090	+	1359	-	Transcription factor IIS, N-terminal	-
Csa1G612920	是	Jumonji	558.935	1732.56	-1.63146	2.66e-06	4.51e-05	Csa1G612920	Chr1	23971766	23975283	+	1119	-	-	-
Csa3G122580	是	LIM	74.0141	174.493	-1.24032	4.21e-05	0.000473625	Csa3G122580	Chr3	7337011	7339302	+	618	-	-	LIM
Csa1G023060	是	LOB	1188.14	361.039	1.71839	7.81e-05	0.000799685	Csa1G023060	Chr1	2342598	2343587	-	735	-	-	-
Csa6G139130	是	LOB	4.75333	20.4721	-2.08827	0.00166142	0.00980642	Csa6G139130	Chr6	9739657	9742011	-	522	-	-	-
Csa6G495020	是	LOB	2891.05	1422.23	1.02319	0.000481594	0.00364337	Csa6G495020	Chr6	23922658	23923870	-	702	-	-	-
Csa7G029940	是	mTERF	209.779	1024.11	-2.28944	4.06e-27	1.92e-24	Csa7G029940	Chr7	1580921	1582757	-	987	-	Transcription termination factor, mitochondrial/chloroplastic	-
Csa7G154490	是	mTERF	849.749	2252.43	-1.40678	5.33e-14	5.25e-12	Csa7G154490	Chr7	6205710	6208911	-	1566	-	Transcription termination factor, mitochondrial/chloroplastic	-
Csa1G009700	是	MYB	9.79333	35.8208	-1.88595	0.00219388	0.0123208	Csa1G009700	Chr1	1449518	1450591	+	996	-	Homeobox domain-like	Myb_DNA-binding
Csa1G024160	是	MYB	264.421	66.1948	1.99428	0.00112295	0.00714746	Csa1G024160	Chr1	2406892	2407988	+	744	-	Homeobox domain-like	Myb_DNA-binding
Csa1G033200	是	MYB	193.37	56.6279	1.77269	0.000122736	0.00117049	Csa1G033200	Chr1	3548197	3549617	+	840	-	Homeobox domain-like	Myb_DNA-binding
Csa2G427310	是	MYB	484.237	232.206	1.05874	0.00903591	0.0378455	Csa2G427310	Chr2	22192562	22194029	+	906	-	Homeobox domain-like	Myb_DNA-binding
Csa3G165690	是	MYB	8.53452	66.4652	-2.96429	6.89e-05	0.000717737	Csa3G165690	Chr3	10953114	10953949	-	279	-	-	-
Csa3G199590	是	MYB	106.47	31.8017	1.7327	0.00336028	0.0174257	Csa3G199590	Chr3	13723861	13724562	-	660	-	Homeobox domain-like	Myb_DNA-binding
Csa3G535090	是	MYB	23.3698	0.286169	6.02199	1.84e-05	0.000237956	Csa3G535090	Chr3	21639052	21639933	+	675	-	Homeobox domain-like	Myb_DNA-binding
Csa3G740800	是	MYB	56.3014	13.2423	2.10662	0.000401508	0.00313997	Csa3G740800	Chr3	28730779	28731810	-	348	-	Homeobox domain-like	Myb_DNA-binding
Csa3G826690	是	MYB	568.538	283.218	1.00483	0.0090786	0.0379923	Csa3G826690	Chr3	32847273	32848792	-	942	-	Homeobox domain-like	Myb_DNA-binding
Csa5G425400	是	MYB	62.7064	23.9645	1.37746	0.0014918	0.00896205	Csa5G425400	Chr5	15373136	15374810	+	903	-	Homeobox domain-like	Myb_DNA-binding
Csa5G637660	是	MYB	363.039	801.671	-1.14321	6.14e-07	1.24e-05	Csa5G637660	Chr5	26428763	26431425	+	1197	-	Homeobox domain-like	Myb_DNA-binding
Csa6G040640	是	MYB	49.6114	12.1583	2.05412	1.75e-05	0.000227617	Csa6G040640	Chr6	3010712	3012262	+	861	-	Homeobox domain-like	Myb_DNA-binding
Csa6G046240	是	MYB	693.883	139.649	2.31392	6.03e-07	1.22e-05	Csa6G046240	Chr6	3698010	3700011	-	702	-	Homeobox domain-like	Myb_DNA-binding
Csa6G303240	是	MYB	1047.86	369.971	1.50262	1.96e-10	9.62e-09	Csa6G303240	Chr6	14537320	14538332	-	573	-	Homeobox domain-like	Myb_DNA-binding
Csa6G311520	是	MYB	199.54	25.8731	2.94734	1.27e-08	3.96e-07	Csa6G311520	Chr6	14833278	14833943	+	321	-	Homeobox domain-like	Myb_DNA-binding
Csa7G000020	是	MYB	44.4527	145.929	-1.71135	0.00233951	0.0129379	Csa7G000020	Chr7	6422	8535	+	291	-	-	-
Csa7G168060	是	MYB	97.9572	496.204	-2.34121	8.53e-07	1.65e-05	Csa7G168060	Chr7	6419110	6420840	+	246	-	-	-
Csa7G169070	是	MYB	102.468	1806.01	-4.13977	1.39e-08	4.33e-07	Csa7G169070	Chr7	6435127	6436268	+	240	-	-	-
Csa7G169590	是	MYB	38.3568	305.777	-2.99468	2.55e-07	5.65e-06	Csa7G169590	Chr7	6444619	6445472	+	243	-	-	-
Csa7G452880	是	MYB	915.658	447.135	1.03342	0.000114142	0.00110173	Csa7G452880	Chr7	19081193	19084092	-	1041	-	Homeobox domain-like	Myb_DNA-binding
Csa1G038340	是	NAC	720.648	345.352	1.06092	0.00116803	0.00736608	Csa1G038340	Chr1	3622961	3624424	+	999	-	NAC domain	NAM
Csa2G334550	是	NAC	42.3173	5.25416	3.03119	0.000728861	0.00507221	Csa2G334550	Chr2	15043789	15046291	-	678	-	NAC domain	NAM
Csa3G100800	是	NAC	56.5473	6.27755	3.16233	2.57e-09	9.6e-08	Csa3G100800	Chr3	5060883	5062551	-	1062	-	NAC domain	NAM
Csa3G101810	是	NAC	6439.35	135.624	5.56766	1.51e-46	4.28e-43	Csa3G101810	Chr3	5109676	5111172	+	891	-	NAC domain	NAM
Csa3G523580	是	NAC	1022.37	155.908	2.71272	1.5e-06	2.72e-05	Csa3G523580	Chr3	21594036	21599685	+	978	-	NAC domain	NAM
Csa3G852460	是	NAC	43.2357	14.3955	1.58102	0.0123408	0.0484988	Csa3G852460	Chr3	35345851	35347381	+	957	-	NAC domain	NAM
Csa3G852470	是	NAC	2038.72	130.434	3.96341	1.39e-28	8.15e-26	Csa3G852470	Chr3	35369160	35370708	-	960	-	NAC domain	NAM
Csa4G011770	是	NAC	1725.78	760.969	1.18163	0.000128156	0.00121403	Csa4G011770	Chr4	1778535	1779524	-	717	-	NAC domain	NAM
Csa4G091920	是	NAC	3588.75	1666.05	1.10677	1.98e-05	0.00025164	Csa4G091920	Chr4	6004830	6007966	-	1821	-	NAC domain	NAM
Csa4G361820	是	NAC	1968.43	865.884	1.18454	0.000488269	0.00368106	Csa4G361820	Chr4	14624274	14625865	+	888	-	NAC domain	NAM
Csa5G523000	是	NAC	23.47	76.5062	-1.69841	0.000964306	0.00634256	Csa5G523000	Chr5	18391711	18396061	-	1197	-	NAC domain	NAM
Csa5G606310	是	NAC	1802.77	61.7554	4.86312	1.69e-29	1.12e-26	Csa5G606310	Chr5	22787265	22788704	-	873	-	NAC domain	NAM
Csa6G052680	是	NAC	3186.78	1085.1	1.55391	1.26e-10	6.5e-09	Csa6G052680	Chr6	4040987	4044474	-	1840	-	NAC domain	NAM
Csa6G139170	是	NAC	27.2095	3.51693	2.97876	0.0067504	0.0302546	Csa6G139170	Chr6	9824114	9825404	+	969	-	NAC domain	NAM
Csa6G382950	是	NAC	2027.96	788.376	1.36296	0.000487385	0.00367579	Csa6G382950	Chr6	17263033	17264793	+	891	-	NAC domain	NAM
Csa6G425720	是	NAC	437.868	4.63505	6.52195	3.62e-16	5.54e-14	Csa6G425720	Chr6	19930645	19931512	+	594	-	NAC domain	NAM
Csa7G020910	是	NAC	119.83	7.38708	4.0267	5.49e-10	2.45e-08	Csa7G020910	Chr7	1188874	1190270	+	852	-	NAC domain	NAM
Csa2G004680	是	OFP	6.3609	26.9996	-2.07326	0.00178885	0.0104501	Csa2G004680	Chr2	751409	752247	+	720	-	-	-
Csa3G778360	是	OFP	246.789	90.4063	1.446	0.00537347	0.0253312	Csa3G778360	Chr3	30063619	30064457	+	705	-	-	-
Csa4G038760	是	OFP	45.7277	10.7477	2.07124	5.86e-05	0.000626768	Csa4G038760	Chr4	3296230	3297352	+	906	-	-	-
Csa6G454380	是	OFP	78.3286	232.324	-1.57391	5.31e-08	1.43e-06	Csa6G454380	Chr6	21768374	21769438	+	858	-	-	-
Csa1G435790	是	Orphans	586.249	7.99991	6.16949	4.65e-14	4.65e-12	Csa1G435790	Chr1	16063043	16063840	+	360	-	-	-
Csa3G247880	是	Orphans	1097.78	122.212	3.16627	2.35e-46	5.84e-43	Csa3G247880	Chr3	15514261	15517626	+	861	-	CCT domain	CCT
Csa3G822100	是	Orphans	67.1851	280.794	-2.06708	1.48e-11	9.5e-10	Csa3G822100	Chr3	32064218	32065659	+	681	-	Signal transduction response regulator, receiver domain	Response_reg
Csa3G850640	是	Orphans	1868.75	850.85	1.13485	0.00169364	0.00996409	Csa3G850640	Chr3	35026816	35028825	+	825	-	B-box-type zinc finger	zf-B_box
Csa4G047370	是	Orphans	411.063	52.5599	2.96693	0.000119714	0.00114661	Csa4G047370	Chr4	3726679	3730175	-	561	-	B-box-type zinc finger	zf-B_box
Csa4G436980	是	Orphans	74.4021	467.349	-2.64845	2.13e-12	1.58e-10	Csa4G436980	Chr4	16498831	16500585	+	723	-	Signal transduction response regulator, receiver domain	Response_reg
Csa5G139450	是	Orphans	4004.71	563.841	2.82859	2.19e-09	8.37e-08	Csa5G139450	Chr5	3568804	3571662	+	882	-	CCT domain	CCT
Csa5G549170	是	Orphans	116.672	761.87	-2.70632	2.26e-11	1.38e-09	Csa5G549170	Chr5	19422980	19431146	+	3090	-	Signal transduction response regulator, receiver domain	HATPase_c
Csa6G383530	是	Orphans	4.85578	21.7954	-2.15382	0.000560057	0.00409659	Csa6G383530	Chr6	17377317	17380422	-	714	-	Signal transduction response regulator, receiver domain	Response_reg
Csa4G622830	是	PHD	35.9856	267.216	-2.88164	1.02e-14	1.15e-12	Csa4G622830	Chr4	20003206	20005027	-	1008	-	-	PHD
Csa5G139190	是	PHD	44.2535	232.289	-2.38429	5.26e-07	1.08e-05	Csa5G139190	Chr5	3444572	3447130	-	1029	-	-	PHD
Csa3G009510	是	PLATZ	6436.37	1075.93	2.58057	1.96e-21	5.41e-19	Csa3G009510	Chr3	1079824	1082406	-	657	-	-	-
Csa3G902190	是	PLATZ	5713.37	830.204	2.78293	1.01e-14	1.15e-12	Csa3G902190	Chr3	38936786	38938232	-	945	-	-	-
Csa4G658610	是	RWP-RK	300.216	119.503	1.32615	0.00601072	0.0275458	Csa4G658610	Chr4	22997058	23000828	+	2826	-	PB1 domain	RWP-RK
Csa6G517960	是	SBP	152.979	61.7084	1.31319	0.00225818	0.012593	Csa6G517960	Chr6	27284755	27286747	+	426	-	Transcription factor, SBP-box	SBP
Csa1G051910	是	SET	1020.2	2355.84	-1.20796	1.16e-07	2.84e-06	Csa1G051910	Chr1	6214150	6218556	+	1449	-	SET domain	SET
Csa1G275930	是	SET	77.3657	320.866	-2.04974	1.51e-09	6.02e-08	Csa1G275930	Chr1	13150151	13158328	+	1509	-	SET domain	SET
Csa3G141820	是	SNF2	34.6196	83.7457	-1.26897	0.00181892	0.0105854	Csa3G141820	Chr3	9286025	9291984	+	3342	-	SNF2-related, N-terminal domain	SNF2_N
Csa7G071540	是	SWI/SNF-BAF60b	1202.41	2779.91	-1.20955	4.18e-05	0.000470608	Csa7G071540	Chr7	4624735	4626752	-	423	-	SWIB/MDM2 domain	-
Csa1G049460	是	TAZ	9445.51	1308.01	2.85211	2.52e-06	4.31e-05	Csa1G049460	Chr1	5650939	5653299	-	1182	-	Zinc finger, TAZ-type	zf-TAZ
Csa3G179190	是	TCP	392.651	174.984	1.16605	0.000107227	0.00104614	Csa3G179190	Chr3	12296806	12298588	-	1029	-	-	TCP
Csa5G352090	是	TCP	374.357	996.307	-1.41305	5.87e-10	2.6e-08	Csa5G352090	Chr5	13488734	13489920	+	795	-	-	TCP
Csa1G042920	是	Tify	652.034	1655.71	-1.34411	1.44e-05	0.000194779	Csa1G042920	Chr1	4573626	4577405	-	1023	-	-	Zim
Csa1G435720	是	Tify	31.5072	2.02763	3.96081	0.00226494	0.012618	Csa1G435720	Chr1	15995968	15996717	-	453	-	-	Zim
Csa1G597690	是	Tify	1229.96	149.963	3.03563	1.8e-07	4.15e-06	Csa1G597690	Chr1	22692966	22694494	+	696	-	-	Zim
Csa3G645940	是	Tify	1672.04	205.345	3.02435	2.32e-10	1.11e-08	Csa3G645940	Chr3	25350295	25351576	+	630	-	-	Zim
Csa6G523460	是	Tify	63.0077	5.79882	3.44836	8.27e-05	0.000843658	Csa6G523460	Chr6	28126619	28128465	+	399	-	-	Zim
Csa7G448810	是	Tify	737.094	210.327	1.80853	4.75e-06	7.52e-05	Csa7G448810	Chr7	18408423	18411214	-	888	-	-	Zim
Csa7G192200	是	TRAF	703.286	244.769	1.52343	5.9e-09	2e-07	Csa7G192200	Chr7	6956839	6959463	-	984	-	BTB/POZ domain	BTB
Csa3G748240	是	Trihelix	82.3614	262.949	-1.67888	4.36e-06	6.95e-05	Csa3G748240	Chr3	29062154	29064020	+	1407	-	-	-
Csa1G025960	是	WRKY	6464.99	1218.46	2.40745	1.21e-08	3.81e-07	Csa1G025960	Chr1	2968077	2970765	+	1731	-	WRKY domain	WRKY
Csa1G426980	是	WRKY	803.153	180.074	2.15714	1.52e-11	9.75e-10	Csa1G426980	Chr1	15769615	15771081	-	846	-	WRKY domain	WRKY
Csa2G297180	是	WRKY	1502.38	327.024	2.19928	1.25e-06	2.32e-05	Csa2G297180	Chr2	14135320	14138723	-	622	-	WRKY domain	WRKY
Csa2G297220	是	WRKY	29.6384	73.665	-1.30865	0.00723692	0.0319026	Csa2G297220	Chr2	14176448	14178947	+	741	-	WRKY domain	WRKY
Csa2G382650	是	WRKY	192.265	95.9113	1.00028	0.00328053	0.0170654	Csa2G382650	Chr2	19859165	19861174	+	768	-	WRKY domain	WRKY
Csa2G428380	是	WRKY	952.795	386.184	1.30358	8.98e-06	0.000130429	Csa2G428380	Chr2	22286920	22288559	+	882	-	WRKY domain	WRKY
Csa3G119700	是	WRKY	5683.37	603.232	3.23566	5.83e-11	3.3e-09	Csa3G119700	Chr3	6839331	6841020	+	1014	-	WRKY domain	WRKY
Csa3G168410	是	WRKY	142.824	22.4485	2.66675	9.09e-06	0.000131627	Csa3G168410	Chr3	11170115	11171631	+	972	-	WRKY domain	WRKY
Csa3G567330	是	WRKY	809.545	255.234	1.66585	3.43e-05	0.00039747	Csa3G567330	Chr3	22244286	22247007	+	513	-	WRKY domain	WRKY
Csa3G710870	是	WRKY	6043.95	977.569	2.628	2.69e-07	5.93e-06	Csa3G710870	Chr3	26994915	26996573	-	1035	-	WRKY domain	WRKY
Csa3G730800	是	WRKY	5577.36	535.728	3.38008	6.17e-15	7.36e-13	Csa3G730800	Chr3	27351543	27354455	-	1431	-	WRKY domain	WRKY
Csa4G051470	是	WRKY	1597.46	99.4813	4.0037	4.5e-19	9.42e-17	Csa4G051470	Chr4	4239795	4241692	-	1068	-	WRKY domain	WRKY
Csa6G327430	是	WRKY	365.251	76.8934	2.24691	3.62e-09	1.31e-07	Csa6G327430	Chr6	15174934	15176479	-	981	-	WRKY domain	WRKY
Csa6G363560	是	WRKY	69.9377	19.3028	1.86353	0.00615791	0.0280588	Csa6G363560	Chr6	16436956	16437995	+	462	-	WRKY domain	WRKY
Csa6G491080	是	WRKY	836.3	301.445	1.47363	1.85e-14	2e-12	Csa6G491080	Chr6	23585396	23587118	-	885	-	WRKY domain	WRKY
Csa6G513530	是	WRKY	715.856	219.497	1.70463	1.17e-05	0.000163233	Csa6G513530	Chr6	26584427	26586372	+	1239	-	WRKY domain	WRKY
Csa7G043020	是	WRKY	741.268	193.799	1.93567	9.76e-06	0.000139914	Csa7G043020	Chr7	2339908	2343087	+	1578	-	WRKY domain	WRKY
Csa7G049170	是	WRKY	1633.44	516.15	1.66226	3.48e-05	0.000402073	Csa7G049170	Chr7	3100035	3102425	+	897	-	WRKY domain	WRKY
Csa2G361700	是	zf-HD	71.2128	345.035	-2.28213	3.39e-08	9.59e-07	Csa2G361700	Chr2	17327174	17328434	+	963	-	Homeobox domain-like	ZF-HD_dimer
Csa2G369820	是	zf-HD	217.929	627.855	-1.52678	8.55e-08	2.16e-06	Csa2G369820	Chr2	18109761	18110676	-	717	-	Homeobox domain-like	ZF-HD_dimer
Csa5G636510	是	zf-HD	218.23	945.371	-2.11714	3.83e-09	1.37e-07	Csa5G636510	Chr5	26292312	26293572	-	924	-	Homeobox domain-like	ZF-HD_dimer
Csa6G096440	#N/A	ABI3VP1	32.6101	6.39884	2.3485	0.00099358	0.00648368	Csa6G096440	Chr6	6709073	6710290	+	1086	-	B3 DNA binding domain	B3
Csa1G000550	#N/A	AP2-EREBP	21.5207	4.02546	2.43027	0.00380178	0.0191853	Csa1G000550	Chr1	37706	39576	-	651	-	DNA-binding domain	AP2
Csa2G297760	#N/A	AP2-EREBP	20.8643	1.67976	3.64929	0.00025406	0.00216369	Csa2G297760	Chr2	14225439	14227072	+	858	-	DNA-binding domain	AP2
Csa3G630280	#N/A	AP2-EREBP	150.801	66.7073	1.18073	0.000956634	0.00630251	Csa3G630280	Chr3	24555022	24558620	-	705	-	DNA-binding domain	-
Csa5G139630	#N/A	AP2-EREBP	2.69487	19.6051	-2.8841	0.00303079	0.0160345	Csa5G139630	Chr5	3671178	3671984	-	807	-	DNA-binding domain	AP2
Csa6G091830	#N/A	AP2-EREBP	398.378	115.556	1.78244	2.05e-08	6.14e-07	Csa6G091830	Chr6	6164363	6164938	-	576	-	DNA-binding domain	AP2
Csa6G490860	#N/A	AP2-EREBP	14.0744	0.286169	5.27885	0.000586652	0.00424237	Csa6G490860	Chr6	23408264	23408870	-	582	-	DNA-binding domain	AP2
Csa7G073700	#N/A	AP2-EREBP	65.3833	4.16167	3.93308	0.000399322	0.00312656	Csa7G073700	Chr7	4991912	4992682	+	771	-	DNA-binding domain	AP2
Csa3G444560	#N/A	AUX/IAA	809.952	384.386	1.0749	0.000786853	0.00540025	Csa3G444560	Chr3	20565522	20568661	-	981	-	-	-
Csa6G501930	#N/A	BES1	2359.32	942.42	1.32396	1.25e-09	5.11e-08	Csa6G501930	Chr6	25188710	25191519	+	960	-	-	-
Csa1G051740	#N/A	bHLH	34.2444	131.516	-1.94372	2.57e-08	7.46e-07	Csa1G051740	Chr1	6119992	6122029	-	1119	-	Myc-type, basic helix-loop-helix (bHLH) domain	HLH
Csa2G035330	#N/A	bHLH	1298.45	633.387	1.03507	0.000462593	0.00352501	Csa2G035330	Chr2	3510180	3517277	+	2055	-	Myc-type, basic helix-loop-helix (bHLH) domain	HLH
Csa3G810530	#N/A	bHLH	855.964	1892.44	-1.14528	7.59e-08	1.94e-06	Csa3G810530	Chr3	31079409	31084748	+	1110	-	Myc-type, basic helix-loop-helix (bHLH) domain	HLH
Csa6G497100	#N/A	bHLH	9.73827	0	5.70946	0.0014229	0.0086394	Csa6G497100	Chr6	24341847	24344208	-	927	-	Myc-type, basic helix-loop-helix (bHLH) domain	HLH
Csa6G497110	#N/A	bHLH	32.9893	1.04361	5.00259	0.00106839	0.00687492	Csa6G497110	Chr6	24349098	24351140	-	990	-	Myc-type, basic helix-loop-helix (bHLH) domain	HLH
Csa2G249260	#N/A	bZIP	195.32	394.212	-1.01047	5.82e-05	0.000622925	Csa2G249260	Chr2	12141236	12142412	+	480	-	Basic-leucine zipper domain	bZIP_1
Csa2G416070	#N/A	bZIP	8.13772	53.6143	-2.72531	0.000550552	0.00403448	Csa2G416070	Chr2	21376442	21378430	+	828	-	Basic-leucine zipper domain	bZIP_1
Csa3G119850	#N/A	bZIP	1337.36	525.085	1.34824	2.98e-05	0.000352779	Csa3G119850	Chr3	6926306	6931880	+	1284	-	Basic-leucine zipper domain	MFMR
Csa3G878800	#N/A	bZIP	83.9122	233.025	-1.4718	0.00146923	0.0088532	Csa3G878800	Chr3	36923068	36925588	-	474	-	Basic-leucine zipper domain	bZIP_1
Csa7G073570	#N/A	bZIP	1417.84	636.738	1.15444	0.000273795	0.00230319	Csa7G073570	Chr7	4910907	4915265	+	1230	-	Basic-leucine zipper domain	bZIP_1
Csa1G420320	#N/A	C2C2-CO-like	5648.41	2386.27	1.24297	0.00226539	0.012618	Csa1G420320	Chr1	15208663	15210358	-	1128	-	CCT domain	CCT
Csa2G383330	#N/A	C2C2-CO-like	2519.4	1126.81	1.1605	0.000205977	0.00180677	Csa2G383330	Chr2	19977475	19979080	-	1014	-	CCT domain	CCT
Csa1G475990	#N/A	C2C2-Dof	36.5138	86.0125	-1.23224	1.62e-05	0.000213555	Csa1G475990	Chr1	17114434	17115049	+	543	-	Zinc finger, Dof-type	zf-Dof
Csa2G360720	#N/A	C2C2-Dof	48.4067	16.7349	1.5277	0.000345868	0.00277573	Csa2G360720	Chr2	17086284	17087563	-	750	-	Zinc finger, Dof-type	zf-Dof
Csa3G822310	#N/A	C2C2-Dof	91.9623	198.123	-1.10661	3.97e-05	0.000451488	Csa3G822310	Chr3	32197145	32199899	-	1512	-	Zinc finger, Dof-type	zf-Dof
Csa1G569480	#N/A	C2H2	35.2633	15.3381	1.19757	0.00493025	0.0236223	Csa1G569480	Chr1	21004423	21009496	-	1347	-	Zinc finger C2H2-type	-
Csa5G545560	#N/A	C2H2	862.362	384.59	1.16372	1.11e-05	0.000155417	Csa5G545560	Chr5	19257141	19265487	-	1419	-	-	-
Csa4G001760	#N/A	C3H	178.646	85.2348	1.07035	3.29e-07	7.06e-06	Csa4G001760	Chr4	419818	428097	+	3027	-	DEAD/DEAH box helicase domain	Helicase_C
Csa7G051420	#N/A	CCAAT	1245.57	584.246	1.09217	3.02e-08	8.69e-07	Csa7G051420	Chr7	3270343	3272852	+	801	-	Histone-fold	-
Csa6G051520	#N/A	EIL	3435.93	1595.06	1.10692	5.84e-17	9.85e-15	Csa6G051520	Chr6	3911277	3913124	+	1296	-	-	EIN3
Csa5G276460	#N/A	G2-like	50.0051	7.16374	2.78635	1.32e-06	2.43e-05	Csa5G276460	Chr5	11663727	11667276	+	819	-	Homeobox domain-like	Myb_DNA-binding
Csa6G490190	#N/A	G2-like	74.1943	27.8144	1.42232	9.74e-05	0.000965512	Csa6G490190	Chr6	23279825	23281969	+	1107	-	Homeobox domain-like	Myb_DNA-binding
Csa4G196810	#N/A	GRAS	366.27	748.136	-1.029	0.000600806	0.00432765	Csa4G196810	Chr4	9714383	9718154	-	2574	-	-	GRAS
Csa1G045550	#N/A	HB	4148.24	2009.31	1.04569	8.86e-06	0.000128836	Csa1G045550	Chr1	5002826	5005731	+	1045	-	Homeobox domain-like	Homeobox
Csa3G782620	#N/A	HB	4397.53	2037.85	1.10994	8.66e-07	1.67e-05	Csa3G782620	Chr3	30260873	30264668	+	2151	-	Homeobox KN domain	POX
Csa6G426360	#N/A	HB	2498.31	1225.79	1.02735	1.39e-05	0.000189925	Csa6G426360	Chr6	20030373	20034057	+	2097	-	Homeobox KN domain	POX
Csa7G387720	#N/A	HSF	160.933	378.207	-1.23434	0.00322492	0.0168363	Csa7G387720	Chr7	14281721	14284818	+	1533	-	Heat shock factor (HSF)-type, DNA-binding	HSF_DNA-bind
Csa2G369050	#N/A	Jumonji	790.32	391.442	1.0127	2.36e-05	0.000289654	Csa2G369050	Chr2	17950427	17962445	+	2907	-	F-box domain	F-box
Csa4G036600	#N/A	mTERF	33.6341	79.0169	-1.22403	0.0034086	0.0176212	Csa4G036600	Chr4	3143385	3144977	-	1221	-	Transcription termination factor, mitochondrial/chloroplastic	-
Csa1G071840	#N/A	MYB	241.411	114.562	1.07927	0.000108793	0.00105935	Csa1G071840	Chr1	7223088	7224298	-	939	-	Homeobox domain-like	Myb_DNA-binding
Csa2G351740	#N/A	MYB	45.1982	198.718	-2.14268	8.9e-05	0.000899119	Csa2G351740	Chr2	16195741	16197690	-	885	-	Homeobox domain-like	Myb_DNA-binding
Csa5G579040	#N/A	MYB	352.301	715.194	-1.021	6.37e-05	0.000671777	Csa5G579040	Chr5	20465890	20469270	-	861	-	Homeobox domain-like	Myb_DNA-binding
Csa6G105160	#N/A	MYB	43.7775	104.159	-1.24169	0.000133885	0.00126057	Csa6G105160	Chr6	6909201	6910293	+	756	-	Homeobox domain-like	Myb_DNA-binding
Csa7G413890	#N/A	MYB	34.2187	9.41794	1.85058	0.00171785	0.0100887	Csa7G413890	Chr7	15919135	15920669	+	831	-	Homeobox domain-like	Myb_DNA-binding
Csa1G165230	#N/A	NAC	50.8956	12.9658	1.95897	0.00279028	0.0150054	Csa1G165230	Chr1	10316615	10317890	+	717	-	NAC domain	NAM
Csa1G168870	#N/A	NAC	124.178	28.79	2.10041	0.000127593	0.00120928	Csa1G168870	Chr1	10463393	10465867	+	1101	-	NAC domain	NAM
Csa1G575100	#N/A	NAC	42.7026	97.3541	-1.18858	0.00194839	0.011178	Csa1G575100	Chr1	21813186	21818242	-	1485	-	NAC domain	NAM
Csa6G518170	#N/A	NAC	53.5144	252.265	-2.23371	0.00783319	0.033782	Csa6G518170	Chr6	27389854	27391634	+	693	-	NAC domain	NAM
Csa1G006300	#N/A	Orphans	28.3891	67.2159	-1.23948	0.000422401	0.00327632	Csa1G006300	Chr1	1180448	1182094	+	684	-	Signal transduction response regulator, receiver domain	Response_reg
Csa5G434550	#N/A	Orphans	50.3999	157.485	-1.63844	0.00125206	0.00776559	Csa5G434550	Chr5	15765410	15766195	+	471	-	Signal transduction response regulator, receiver domain	Response_reg
Csa5G603910	#N/A	Orphans	205.545	492.141	-1.26199	4.59e-07	9.58e-06	Csa5G603910	Chr5	22259935	22261511	+	702	-	Signal transduction response regulator, receiver domain	Response_reg
Csa6G505230	#N/A	Orphans	938.175	2611.78	-1.4768	4.08e-08	1.13e-06	Csa6G505230	Chr6	25654599	25655956	-	507	-	B-box-type zinc finger	zf-B_box
Csa3G117960	#N/A	SBP	424.47	200.711	1.08056	0.00202576	0.0115295	Csa3G117960	Chr3	6445761	6448246	+	1023	-	Transcription factor, SBP-box	SBP
Csa4G664590	#N/A	SBP	8391.92	3673.59	1.1917	0.0031427	0.0164994	Csa4G664590	Chr4	23212471	23218465	+	3096	-	Transcription factor, SBP-box	SBP
Csa6G104630	#N/A	SNF2	665.497	279.066	1.25453	2.38e-07	5.36e-06	Csa6G104630	Chr6	6865583	6876060	+	2613	-	SNF2-related, N-terminal domain	SNF2_N
Csa3G727990	#N/A	WRKY	2367.78	1021.29	1.21302	0.00216619	0.0122031	Csa3G727990	Chr3	27179207	27180555	+	990	-	WRKY domain	WRKY
Csa3G881870	#N/A	WRKY	2050.67	905.618	1.17999	7.65e-14	7.18e-12	Csa3G881870	Chr3	37365565	37367642	-	1053	-	WRKY domain	WRKY
Csa4G641520	#N/A	WRKY	701.172	281.726	1.31409	1.08e-05	0.000152564	Csa4G641520	Chr4	21329682	21332275	+	1308	-	WRKY domain	WRKY
Csa5G605080	#N/A	zf-HD	11.0592	1.20637	3.10082	0.00374645	0.0189397	Csa5G605080	Chr5	22688437	22689388	-	648	-	Homeobox domain-like	ZF-HD_dimer

## Sheet: 关键调整
	辅助	是否
	Csa1G269870	是
	Csa1G364460	是
	Csa2G177210	是
	Csa2G356600	是
	Csa2G374590	是
	Csa2G382540	是
	Csa2G382550	是
	Csa2G401240	是
	Csa3G017320	是
	Csa3G042390	是
	Csa3G073900	是
	Csa3G135120	是
	Csa3G135630	是
	Csa3G180260	是
	Csa3G207390	是
	Csa3G878210	是
	Csa4G023020	是
	Csa4G051360	是
	Csa4G630010	是
	Csa4G641590	是
	Csa4G652640	是
	Csa5G150420	是
	Csa5G155560	是
	Csa5G167110	是
	Csa5G174570	是
	Csa5G608380	是
	Csa6G133770	是
	Csa6G500550	是
	Csa6G518040	是
	Csa7G049230	是
	Csa7G375830	是
	Csa7G431330	是
	Csa7G432130	是
	CsaUNG031640	是
	Csa4G652850	是
	Csa2G350290	是
	Csa2G011420	是
	Csa2G200440	是
	Csa3G143570	是
	Csa3G143580	是
	Csa7G378520	是
	Csa1G015610	是
	Csa1G051910	是
	Csa1G425940	是
	Csa1G589140	是
	Csa2G372710	是
	Csa3G011620	是
	Csa3G116640	是
	Csa3G119500	是
	Csa3G354520	是
	Csa4G017190	是
	Csa4G645240	是
	Csa7G000520	是
	Csa7G428890	是
	novel.103	是
	Csa2G381650	是
	Csa2G403160	是
	Csa4G628890	是
	Csa4G664530	是
	Csa5G642710	是
	Csa7G041360	是
	Csa7G378570	是
	Csa1G420310	是
	Csa2G057080	是
	Csa1G023060	是
	Csa3G119420	是
	Csa5G605720	是
	Csa6G289740	是
	Csa6G338090	是
	Csa1G587970	是
	Csa3G165640	是
	Csa3G895650	是
	Csa7G452960	是
	Csa5G160210	是
	Csa4G642460	是
	Csa5G092930	是
	Csa6G303740	是
	Csa7G071440	是
	Csa1G572950	是
	Csa2G030610	是
	Csa3G734930	是
	Csa4G159320	是
	Csa6G303770	是
	Csa6G365140	是
	Csa2G223670	是
	Csa3G146390	是
	Csa4G095030	是
	Csa1G009700	是
	Csa6G454430	是
	Csa4G269160	是
	Csa7G290470	是
	Csa3G637990	是
	Csa6G495060	是
	Csa1G408720	是
	Csa1G523610	是
	Csa3G405510	是
	Csa4G038690	是
	Csa5G623560	是
	Csa6G190300	是
	Csa6G495010	是
	Csa6G511620	是
	Csa7G450500	是
	Csa1G033200	是
	Csa1G042920	是
	Csa2G356610	是
	Csa3G019370	是
	Csa3G118080	是
	Csa3G119240	是
	Csa3G835890	是
	Csa5G604920	是
	Csa6G496990	是
	Csa7G429520	是
	Csa4G051430	是
	CsaUNG006760	是
	Csa1G240590	是
	Csa2G004690	是
	Csa4G639930	是
	Csa5G155480	是
	Csa6G169310	是
	Csa6G490870	是
	Csa3G817210	是
	Csa1G612920	是
	Csa3G122580	是
	Csa1G024160	是
	Csa6G139130	是
	Csa6G495020	是
	Csa7G029940	是
	Csa7G154490	是
	Csa1G025960	是
	Csa1G038340	是
	Csa2G427310	是
	Csa3G165690	是
	Csa3G199590	是
	Csa3G535090	是
	Csa3G740800	是
	Csa3G826690	是
	Csa5G425400	是
	Csa5G637660	是
	Csa6G040640	是
	Csa6G046240	是
	Csa6G303240	是
	Csa6G311520	是
	Csa7G000020	是
	Csa7G168060	是
	Csa7G169070	是
	Csa7G169590	是
	Csa7G452880	是
	Csa2G334550	是
	Csa3G100800	是
	Csa3G101810	是
	Csa3G523580	是
	Csa3G852460	是
	Csa3G852470	是
	Csa4G011770	是
	Csa4G091920	是
	Csa4G361820	是
	Csa5G523000	是
	Csa5G606310	是
	Csa6G052680	是
	Csa6G139170	是
	Csa6G382950	是
	Csa6G425720	是
	Csa7G020910	是
	Csa2G004680	是
	Csa3G778360	是
	Csa4G038760	是
	Csa6G454380	是
	Csa1G435790	是
	Csa3G247880	是
	Csa3G822100	是
	Csa3G850640	是
	Csa4G047370	是
	Csa4G436980	是
	Csa5G139450	是
	Csa5G549170	是
	Csa6G383530	是
	Csa4G622830	是
	Csa5G139190	是
	Csa3G009510	是
	Csa3G902190	是
	Csa4G658610	是
	Csa6G517960	是
	Csa1G075060	是
	Csa1G275930	是
	Csa3G141820	是
	Csa7G071540	是
	Csa1G051760	是
	Csa3G179190	是
	Csa5G352090	是
	Csa1G049460	是
	Csa1G435720	是
	Csa1G597690	是
	Csa3G645940	是
	Csa6G523460	是
	Csa7G448810	是
	Csa7G192200	是
	Csa3G748240	是
	Csa1G426980	是
	Csa2G297180	是
	Csa2G297220	是
	Csa2G382650	是
	Csa2G428380	是
	Csa3G119700	是
	Csa3G168410	是
	Csa3G567330	是
	Csa3G710870	是
	Csa3G730800	是
	Csa4G051470	是
	Csa6G327430	是
	Csa6G363560	是
	Csa6G491080	是
	Csa6G513530	是
	Csa7G043020	是
	Csa7G049170	是
	Csa2G361700	是
	Csa2G369820	是
	Csa5G636510	是
	Csa1G002120	是
	Csa1G597730	是
	Csa2G363010	是
	Csa3G018320	是
	Csa3G116720	是
	Csa3G389850	是
	Csa4G370550	是
	Csa5G155570	是
	Csa5G165850	是
	Csa5G167120	是
	Csa5G609620	是
	Csa6G318160	是
	Csa6G486790	是
	Csa6G518290	是
	Csa7G047400	是
	Csa7G352440	是
	Csa2G138760	是
	Csa1G231530	是
	Csa1G397130	是
	Csa2G170820	是
	Csa2G200420	是
	Csa3G134550	是
	Csa7G440550	是
	Csa2G000420	是
	Csa2G369200	是
	Csa6G011720	是
	Csa6G404200	是
	Csa1G573650	是
	Csa2G011450	是
	Csa3G819960	是
	Csa4G036580	是
	Csa4G045060	是
	Csa4G377720	是
	Csa6G133680	是
	Csa7G324150	是
	Csa4G124910	是
	Csa6G191030	是
	Csa6G497370	是
	Csa2G251490	是
	Csa3G843820	是
	Csa4G043890	是
	Csa5G622830	是
	Csa1G160590	是
	Csa2G174080	是
	Csa2G354820	是
	Csa4G166950	是
	Csa4G293330	是
	Csa5G180920	是
	Csa1G145960	是
	Csa5G175810	是
	Csa6G185260	是
	Csa7G448770	是
	Csa3G408540	是
	Csa3G142920	是
	Csa1G408200	是
	Csa5G608390	是
	Csa1G574230	是
	Csa3G146510	是
	Csa3G146520	是
	Csa3G490860	是
	Csa2G382490	是
	Csa3G878810	是
	Csa6G514870	是
	Csa7G447000	是
	Csa2G228420	是
	Csa2G351640	是
	Csa3G181940	是
	Csa6G517310	是
	Csa1G006290	是
	Csa3G822390	是
	Csa4G642430	是
	Csa1G535790	是
	Csa2G346010	是
	Csa7G268530	是
	novel.484	是
	Csa1G011540	是
	Csa1G586860	是
	Csa2G030020	是
	Csa2G174670	是
	Csa2G355030	是
	Csa3G122510	是
	Csa3G183960	是
	Csa3G264750	是
	Csa3G386830	是
	Csa4G638510	是
	Csa4G641690	是
	Csa5G209490	是
	Csa6G095910	是
	Csa6G121970	是
	Csa7G045590	是
	Csa1G042780	是
	Csa2G338830	是
	Csa6G139160	是
	Csa6G139190	是
	Csa3G146670	是
	Csa7G044810	是
	Csa5G273940	是
	Csa7G407580	是
	Csa4G054800	是
	Csa6G094760	是
	Csa3G599470	是
	Csa6G078550	是
	Csa4G043960	是
	Csa6G495100	是
	Csa6G446400	是
	Csa6G385060	是
	Csa1G005660	是
	Csa5G615290	是
	Csa6G057100	是
	Csa7G431340	是
	Csa1G031750	是
	Csa2G406060	是
	Csa4G012390	是
	Csa4G050120	是
	Csa6G486960	是
	Csa7G328830	是
	Csa3G826680	是
