# Supplementary material for: Transcriptome Analysis Reveals the Different Response to Toxic Stress in Rootstock Grafted and Non-Grafted Cucumber Seedlings
Source: Int J Mol Sci. 2020 Jan 24;21(3):774. doi: 10.3390/ijms21030774 (PMC7037640; doi:10.3390/ijms21030774)
Supplement: Supplementary file 1 [file ijms-21-00774-s001.zip › supplementary files/Table S1-Primers for qRT-PCR.xlsx]

## Sheet: Sheet1
Target Name	Primer
Csa3G101810	Csa3G101810-F	ATTCCGATTGGGCGAGTTTG
	Csa3G101810-R	ACGGCGATGTAACTGAAGGA
Csa3G567330	Csa3G567330-F	CGGAGGACTGTCAGCCTATC
	Csa3G567330-R	TCCATATCGCCACCCTGAAA
Csa6G303240	Csa6G303240-F	TCACTGTGGAAGATGGAGGA
	Csa6G303240-R	GCTGAGCTAAGCCAAGACA
Csa4G023020	Csa4G023020-F	TAAATTCGCGGCGGAGATTC
	Csa4G023020-R	TTAGCCGCGTCTATGTCACT
Csa6G411220	Csa6G411220-F	TATTGCCTCCTCCTCCTCCT
	Csa6G411220-R	GGCACCCTCAAATCGTCATC
