# Supplementary material for: Transcriptome Analysis Reveals the Different Response to Toxic Stress in Rootstock Grafted and Non-Grafted Cucumber Seedlings
Source: Int J Mol Sci. 2020 Jan 24;21(3):774. doi: 10.3390/ijms21030774 (PMC7037640; doi:10.3390/ijms21030774)
Supplement: Supplementary file 1 [file ijms-21-00774-s001.zip › supplementary files/Table S2-NG_CAvsNG_CK_deg_all.xls]

gene_id	NG_CA	NG_CK	log2FoldChange	pvalue	padj	gene_name	gene_chr	gene_start	gene_end	gene_strand	gene_length	gene_biotype	gene_description	tf_family
Csa3G143540	3213.410046	278.76468	3.526751608	2.79E-194	5.67E-190	Csa3G143540	Chr3	9462685	9465000	+	573	-	RNA polymerase Rpb7, N-terminal	-
Csa2G080160	83.88800441	4587.822284	-5.771774035	1.22E-90	1.24E-86	Csa2G080160	Chr2	6619145	6623770	+	1107	-	GDSL lipase/esterase	Lipase_GDSL
Csa6G193580	426.7222883	3835.234199	-3.167823029	2.52E-80	1.71E-76	Csa6G193580	Chr6	12574368	12575056	+	312	-	Histone-fold	-
Csa6G303770	168.3975165	2996.624146	-4.153042074	7.29E-79	3.70E-75	Csa6G303770	Chr6	14573898	14575238	-	495	-	Histone-fold	Histone
Csa5G099500	3850.662515	272.0799095	3.823051738	1.56E-76	6.34E-73	Csa5G099500	Chr5	2859979	2861634	-	363	-	-	-
Csa3G697970	177.7926345	2060.91933	-3.535602774	2.44E-76	8.28E-73	Csa3G697970	Chr3	26527139	26528765	-	1164	-	Leucine-rich repeat	LRRNT_2
Csa4G001950	1419.121223	12.67620136	6.816356664	3.42E-70	9.92E-67	Csa4G001950	Chr4	509262	514731	-	2457	-	Sucrose synthase	Glycos_transf_1
Csa3G826660	68.42457959	4692.190522	-6.098339517	2.78E-69	7.06E-66	Csa3G826660	Chr3	32796840	32797911	-	315	-	-	-
Csa1G481210	2967.234533	12943.11324	-2.12494343	4.72E-69	1.07E-65	Csa1G481210	Chr1	17401340	17402661	-	462	-	Histone-fold	Histone
Csa1G278500	3467.970549	87.63514788	5.307345693	1.22E-65	2.49E-62	Csa1G278500	Chr1	13238620	13239488	-	462	-	-	-
Csa3G183330	851.2837237	6006.827357	-2.818771396	1.09E-63	2.01E-60	Csa3G183330	Chr3	12769790	12772218	-	1365	-	Transferase	-
Csa3G710810	101.176261	1172.637414	-3.537489735	3.20E-62	5.42E-59	Csa3G710810	Chr3	26907698	26909798	-	516	-	Phytocyanin domain	Cu_bind_like
Csa6G190390	5856.733632	910.1748523	2.686199035	4.17E-61	6.51E-58	Csa6G190390	Chr6	12418373	12421323	-	1206	-	Serine-threonine/tyrosine-protein kinase, catalytic domain	Pkinase_Tyr
Csa3G435530	6551.943977	238.2253594	4.781724735	1.07E-60	1.55E-57	Csa3G435530	Chr3	20501596	20502739	+	570	-	-	-
Csa1G084320	754.7572548	4653.528039	-2.624162046	1.21E-60	1.63E-57	Csa1G084320	Chr1	8049345	8050080	+	312	-	Histone-fold	-
Csa1G522540	266.605953	3343.45823	-3.649162422	3.88E-60	4.93E-57	Csa1G522540	Chr1	18117737	18119380	-	930	-	-	-
Csa3G434970	1704.25385	12805.78078	-2.909663112	3.16E-58	3.77E-55	Csa3G434970	Chr3	20448196	20450721	+	1065	-	GDSL lipase/esterase	Lipase_GDSL
Csa6G507370	8818.430457	711.9855813	3.63063071	4.04E-57	4.56E-54	Csa6G507370	Chr6	26029306	26031016	-	594	-	-	Rhodanese
Csa3G009510	6332.356822	816.965014	2.954660072	5.52E-57	5.90E-54	Csa3G009510	Chr3	1079824	1082406	-	657	-	-	-
Csa6G191580	519.7072984	2395.745942	-2.20476343	3.96E-55	4.03E-52	Csa6G191580	Chr6	12551626	12552698	+	312	-	Histone-fold	-
Csa3G710790	4916.313609	268.341003	4.19586302	7.31E-54	7.07E-51	Csa3G710790	Chr3	26897124	26898835	+	471	-	-	DnaJ
Csa5G622440	1494.453907	33.42615845	5.482270224	8.14E-51	7.52E-48	Csa5G622440	Chr5	24496965	24498167	-	606	-	-	-
Csa6G191570	172.8204849	2230.422185	-3.688706214	1.06E-49	9.37E-47	Csa6G191570	Chr6	12549075	12549821	+	312	-	Histone-fold	-
Csa2G030610	398.7734956	5572.570601	-3.804144974	2.97E-49	2.51E-46	Csa2G030610	Chr2	3005375	3006174	-	426	-	Histone-fold	Histone
Csa5G608380	9233.583523	807.7449226	3.51504021	3.27E-49	2.62E-46	Csa5G608380	Chr5	23421929	23423050	+	1035	-	B3 DNA binding domain	B3
Csa1G002060	10446.32464	1173.766061	3.153859481	3.36E-49	2.62E-46	Csa1G002060	Chr1	324569	327445	-	1245	-	-	CBS
Csa2G140370	14585.94606	43105.28227	-1.5632866	4.52E-49	3.41E-46	Csa2G140370	Chr2	8694948	8697267	-	1458	-	Adenosylhomocysteinase-like	-
Csa7G428890	8515.568438	1435.329665	2.568580018	7.53E-48	5.47E-45	Csa7G428890	Chr7	16559668	16561821	+	1260	-	Myc-type, basic helix-loop-helix (bHLH) domain	HLH
Csa3G176320	230.7714071	1477.21381	-2.679291494	1.53E-47	1.07E-44	Csa3G176320	Chr3	11970750	11972369	-	1041	-	-	-
Csa2G348200	541.1311541	3408.823042	-2.655516167	2.06E-47	1.39E-44	Csa2G348200	Chr2	15616974	15622022	-	1620	-	Multicopper oxidase, type 1	-
Csa3G902910	2871.745991	16.24166343	7.465603576	4.43E-47	2.90E-44	Csa3G902910	Chr3	39069319	39072814	+	1329	-	Peptidase M20	Peptidase_M20
Csa6G193620	2870.45656	9017.128994	-1.651388412	7.39E-47	4.69E-44	Csa6G193620	Chr6	12586497	12587416	-	459	-	Histone-fold	Histone
Csa2G225360	173.6533165	2043.908753	-3.555987863	6.87E-46	4.23E-43	Csa2G225360	Chr2	11003604	11005614	+	411	-	Histone-fold	Histone
Csa1G532310	371.954784	6.191108439	5.898089668	5.17E-45	3.09E-42	Csa1G532310	Chr1	18801541	18803045	+	1476	-	Protein kinase domain	Pkinase
Csa5G614640	89.57877628	604.1896974	-2.753570642	5.68E-45	3.30E-42	Csa5G614640	Chr5	24207584	24209912	+	321	-	Replication factor A protein 3	-
Csa6G192080	492.2380277	3891.215732	-2.982172454	1.10E-44	6.19E-42	Csa6G192080	Chr6	12562461	12563252	+	312	-	Histone-fold	-
Csa1G050230	210.4871005	886.7263828	-2.074886531	1.36E-44	7.45E-42	Csa1G050230	Chr1	5793361	5793929	-	216	-	-	-
Csa3G852470	1947.682651	134.6473104	3.854385723	1.90E-42	1.02E-39	Csa3G852470	Chr3	35369160	35370708	-	960	-	NAC domain	NAM
Csa3G101810	4607.857332	171.164074	4.751144211	4.45E-42	2.32E-39	Csa3G101810	Chr3	5109676	5111172	+	891	-	NAC domain	NAM
Csa2G238260	642.2831762	1879.219236	-1.548852955	9.91E-42	5.04E-39	Csa2G238260	Chr2	11651198	11659083	-	1986	-	AMP-dependent synthetase/ligase	AMP-binding
Csa3G624020	31.4748913	568.3838121	-4.169887655	3.58E-40	1.77E-37	Csa3G624020	Chr3	24129895	24134910	-	1302	-	-	-
Csa2G358870	1635.119781	128.6752054	3.669114809	5.43E-40	2.63E-37	Csa2G358870	Chr2	16902710	16903174	+	264	-	-	-
Csa3G792050	96.08689977	1147.904981	-3.576907719	7.26E-40	3.43E-37	Csa3G792050	Chr3	30669140	30670570	+	849	-	-	Abhydrolase_1
Csa3G099630	453.921211	15.79062021	4.85157776	1.97E-39	9.09E-37	Csa3G099630	Chr3	4921820	4923978	-	600	-	-	-
Csa2G035460	3421.850167	15.8104325	7.755184206	3.40E-39	1.54E-36	Csa2G035460	Chr2	3598875	3603651	-	1449	-	Peptidase M17, leucyl aminopeptidase, C-terminal	-
Csa1G043250	3846.4992	953.4017694	2.012283693	9.00E-39	3.98E-36	Csa1G043250	Chr1	4819374	4826777	+	1290	-	-	-
Csa7G390240	222.812897	3892.636044	-4.125898772	1.18E-38	5.09E-36	Csa7G390240	Chr7	14670662	14671494	-	429	-	Histone-fold	Histone
Csa1G050200	1296.497828	3906.561637	-1.591242718	1.71E-38	7.24E-36	Csa1G050200	Chr1	5780762	5783424	-	684	-	Nucleoside diphosphate kinase-like domain	NDK
Csa7G432550	7323.529094	502.081097	3.866811928	5.50E-38	2.28E-35	Csa7G432550	Chr7	17274562	17276824	-	960	-	Tetratricopeptide-like helical domain	-
Csa6G395130	2796.626743	74.48096206	5.231947774	5.64E-38	2.29E-35	Csa6G395130	Chr6	17521148	17527364	+	1398	-	Dehydrogenase, E1 component	-
Csa4G290220	590.8914131	7021.750132	-3.570531588	1.53E-37	6.11E-35	Csa4G290220	Chr4	11271901	11272644	+	411	-	Histone-fold	Histone
Csa3G874380	749.2630119	4.743161994	7.313004893	1.84E-37	7.20E-35	Csa3G874380	Chr3	36601858	36606353	+	1233	-	-	-
Csa1G572950	835.3955871	3796.037907	-2.183731847	1.93E-37	7.39E-35	Csa1G572950	Chr1	21337914	21339005	-	423	-	Histone-fold	Histone
Csa3G567330	3851.204972	98.49443723	5.290482587	2.78E-37	1.04E-34	Csa3G567330	Chr3	22244286	22247007	+	513	-	WRKY domain	WRKY
Csa1G532360	85.48150898	472.9969132	-2.468672889	9.03E-37	3.34E-34	Csa1G532360	Chr1	18831683	18834537	+	1209	-	-	-
Csa3G902190	4855.253442	640.7172075	2.92208181	1.32E-36	4.81E-34	Csa3G902190	Chr3	38936786	38938232	-	945	-	-	-
Csa3G597320	655.2716869	4465.777327	-2.768388151	2.50E-36	8.90E-34	Csa3G597320	Chr3	22912680	22914135	+	990	-	Ribonucleotide reductase small subunit family	-
Csa1G002660	3705.978676	307.7343229	3.590412086	3.92E-36	1.37E-33	Csa1G002660	Chr1	397021	402009	-	1446	-	Peptidase M18	Peptidase_M18
Csa1G132130	238.3679748	2586.534536	-3.43918243	6.38E-36	2.20E-33	Csa1G132130	Chr1	9427336	9428175	-	429	-	Histone-fold	Histone
Csa3G837040	1403.977848	31.9119669	5.459411056	1.00E-35	3.39E-33	Csa3G837040	Chr3	33436848	33437924	-	807	-	-	-
Csa2G264570	1911.461679	65.52984162	4.863551849	1.17E-35	3.89E-33	Csa2G264570	Chr2	12787491	12788095	+	438	-	-	DnaJ
Csa4G637750	1396.6757	187.7064726	2.895584133	2.26E-35	7.39E-33	Csa4G637750	Chr4	20801863	20804545	+	786	-	Zinc finger, C3HC4 RING-type	zf-C3HC4
Csa1G132680	840.577981	4221.727855	-2.328071304	1.38E-34	4.45E-32	Csa1G132680	Chr1	9451991	9452806	+	429	-	Histone-fold	Histone
Csa2G009490	11561.18992	2008.84484	2.525024799	2.99E-34	9.50E-32	Csa2G009490	Chr2	1707401	1709257	-	1302	-	Protein kinase domain	Pkinase
Csa7G407550	6851.642762	247.9128797	4.788560267	6.09E-34	1.90E-31	Csa7G407550	Chr7	15648764	15652266	+	2250	-	Fungal lipase-like domain	Lipase_3
Csa7G343310	41.11914818	495.4843874	-3.589100319	9.04E-34	2.78E-31	Csa7G343310	Chr7	12434919	12437279	+	1782	-	CDC45 family	-
Csa1G277980	2013.036686	284.0893468	2.825170561	1.31E-33	3.97E-31	Csa1G277980	Chr1	13228985	13229657	-	387	-	-	-
Csa4G326550	877.1112813	83.79951679	3.390755788	1.61E-33	4.80E-31	Csa4G326550	Chr4	13246501	13250992	-	1434	-	Aminotransferase class-III	Aminotran_3
Csa7G405320	96.20031868	726.4803649	-2.916667555	3.16E-33	9.32E-31	Csa7G405320	Chr7	15482130	15484765	-	1845	-	Pectinesterase, catalytic	-
Csa5G172890	5226.497674	560.8898837	3.220546466	8.70E-33	2.53E-30	Csa5G172890	Chr5	7066590	7069745	-	1563	-	Major facilitator superfamily	MFS_1
Csa6G193590	188.7442788	3117.232918	-4.044504347	1.22E-32	3.49E-30	Csa6G193590	Chr6	12579820	12580651	+	312	-	Histone-fold	-
Csa5G160770	95.35407095	560.892071	-2.5571366	2.14E-32	6.04E-30	Csa5G160770	Chr5	5937391	5942847	+	549	-	Phosphoribosyltransferase domain	Pribosyltran
Csa6G009380	42.60831425	511.2295603	-3.587902377	4.01E-32	1.12E-29	Csa6G009380	Chr6	1001842	1003495	+	1080	-	-	-
Csa1G595820	457.8701591	40.62338353	3.494506989	4.37E-32	1.20E-29	Csa1G595820	Chr1	22462306	22463153	-	501	-	-	-
Csa3G880550	75.2638794	451.5122624	-2.585166802	5.48E-32	1.48E-29	Csa3G880550	Chr3	37115423	37118314	-	1161	-	-	-
Csa5G158540	561.9947703	93.43432926	2.590923999	5.86E-32	1.57E-29	Csa5G158540	Chr5	5736107	5737221	-	663	-	-	-
Csa1G132150	808.9378567	3673.13762	-2.182800012	7.52E-32	1.98E-29	Csa1G132150	Chr1	9433893	9434756	-	429	-	Histone-fold	Histone
Csa2G350210	49.76432849	667.5528772	-3.745837405	1.12E-31	2.93E-29	Csa2G350210	Chr2	15898084	15900166	-	1248	-	-	-
Csa3G589570	4119.849478	1740.449987	1.243260976	5.70E-31	1.47E-28	Csa3G589570	Chr3	22612234	22618517	+	2253	-	Bromodomain	Bromodomain
Csa4G051530	2322.144271	18871.30999	-3.022631315	1.03E-30	2.62E-28	Csa4G051530	Chr4	4293189	4298283	+	1860	-	Six-hairpin glycosidase-like	-
CsaUNG006760	156.741409	1773.781813	-3.499524227	1.37E-30	3.44E-28	CsaUNG006760	Scaffold000122	96028	98026	-	579	-	-	-
Csa5G487730	514.05918	1975.687899	-1.942814839	2.43E-30	6.02E-28	Csa5G487730	Chr5	17030988	17032315	+	570	-	-	-
Csa7G067490	13227.03445	30331.9134	-1.197364074	3.49E-30	8.54E-28	Csa7G067490	Chr7	4162576	4165886	-	1512	-	Aminotransferase class-III	Aminotran_3
Csa3G020060	1446.006894	369.7211541	1.9681033	4.26E-30	1.03E-27	Csa3G020060	Chr3	2103223	2104961	+	1443	-	-	-
Csa5G517130	6917.353114	1099.923043	2.652700462	5.20E-30	1.24E-27	Csa5G517130	Chr5	18096858	18099821	-	936	-	-	-
Csa7G390110	1684.624581	5213.099001	-1.629727494	8.07E-30	1.91E-27	Csa7G390110	Chr7	14599106	14607430	-	1872	-	PDZ domain	-
Csa3G116640	3817.470584	1122.658521	1.766025404	1.09E-29	2.54E-27	Csa3G116640	Chr3	6197532	6200142	+	1077	-	Myc-type, basic helix-loop-helix (bHLH) domain	HLH
Csa5G222990	105.3308776	464.5439678	-2.140330424	1.24E-29	2.85E-27	Csa5G222990	Chr5	10129509	10133622	-	2778	-	Serine-threonine/tyrosine-protein kinase, catalytic domain	Pkinase_Tyr
CsaUNG012590	435.8979601	1174.983928	-1.430244088	1.47E-29	3.35E-27	CsaUNG012590	Scaffold000113	32926	37912	+	2301	-	Peptidase S8/S53 domain	Peptidase_S8
Csa7G029940	155.9833169	1000.537825	-2.68209287	1.57E-29	3.52E-27	Csa7G029940	Chr7	1580921	1582757	-	987	-	Transcription termination factor, mitochondrial/chloroplastic	-
Csa6G186380	79.10069569	393.8148423	-2.316303725	1.58E-29	3.52E-27	Csa6G186380	Chr6	12073793	12081481	-	1524	-	Cdc6, C-terminal	-
Csa6G318150	758.6046725	195.0697266	1.959984977	2.93E-29	6.48E-27	Csa6G318150	Chr6	14998697	14999583	+	603	-	-	-
Csa5G524750	644.0151151	5431.204179	-3.07653051	3.23E-29	7.06E-27	Csa5G524750	Chr5	18588179	18588866	+	552	-	Ribosomal protein L7/L12, C-terminal	-
Csa2G145880	3165.073646	9167.121973	-1.534208091	3.35E-29	7.25E-27	Csa2G145880	Chr2	8728027	8731024	+	1416	-	-	SHMT
Csa1G604080	207.3193303	1663.187068	-3.003505609	3.94E-29	8.43E-27	Csa1G604080	Chr1	23542191	23551178	-	2568	-	Bromo adjacent homology (BAH) domain	DNA_methylase
Csa2G108700	112.1642869	1059.948615	-3.239006948	9.60E-29	2.03E-26	Csa2G108700	Chr2	7714113	7716310	+	855	-	Origin recognition complex, subunit 6	-
Csa4G623380	1589.30242	6365.860254	-2.002160083	1.04E-28	2.18E-26	Csa4G623380	Chr4	20076734	20080090	+	747	-	Ribosomal protein L13	-
Csa2G011510	1392.801601	430.8616334	1.693145685	1.14E-28	2.36E-26	Csa2G011510	Chr2	2071649	2077012	+	1866	-	Rad4/PNGase transglutaminase-like fold	-
Csa7G428880	592.7755597	80.32297128	2.880734812	1.21E-28	2.49E-26	Csa7G428880	Chr7	16559168	16559585	+	267	-	-	-
Csa2G147920	463.3832063	105.8144617	2.132569992	1.32E-28	2.67E-26	Csa2G147920	Chr2	8825555	8830136	-	1353	-	Transferase	-
Csa6G006810	90.96287332	699.5929404	-2.941867532	1.39E-28	2.79E-26	Csa6G006810	Chr6	593477	598427	-	1748	-	-	-
Csa6G006900	892.9383354	147.2041823	2.601283865	1.63E-28	3.25E-26	Csa6G006900	Chr6	655119	656062	-	303	-	-	-
Csa5G167110	1676.491004	148.1303274	3.500433055	1.64E-28	3.25E-26	Csa5G167110	Chr5	6483994	6484681	-	483	-	DNA-binding domain	AP2
Csa3G604110	265.869767	8.791121539	4.922228316	1.76E-28	3.44E-26	Csa3G604110	Chr3	23433695	23436191	+	1041	-	PPM-type phosphatase domain	PP2C
Csa2G379200	271.5075789	829.96248	-1.612432742	1.80E-28	3.49E-26	Csa2G379200	Chr2	19238473	19240735	+	1461	-	-	-
Csa1G000640	653.1230102	2783.957409	-2.091878932	2.02E-28	3.87E-26	Csa1G000640	Chr1	97221	98905	+	519	-	-	-
Csa1G045740	1009.026361	3347.256489	-1.73025672	3.34E-28	6.35E-26	Csa1G045740	Chr1	5107551	5113606	-	2592	-	-	-
Csa3G837570	3136.801251	10380.72912	-1.726621299	3.50E-28	6.59E-26	Csa3G837570	Chr3	33461838	33462802	-	576	-	Ribosomal protein L7/L12, C-terminal	-
Csa6G188070	129.4839589	800.4143932	-2.627325614	5.90E-28	1.10E-25	Csa6G188070	Chr6	12202525	12204170	+	801	-	Proliferating cell nuclear antigen, PCNA, C-terminal	PCNA_C
Csa3G011100	224.0079989	1322.946148	-2.561664188	1.39E-27	2.57E-25	Csa3G011100	Chr3	1140697	1144638	-	1968	-	Peptidase C19, ubiquitin carboxyl-terminal hydrolase	UCH
Csa6G004540	1038.428856	2776.796918	-1.418769916	1.67E-27	3.06E-25	Csa6G004540	Chr6	397570	401158	+	1503	-	Phospholipid/glycerol acyltransferase	Acyltransferase
Csa5G577370	441.897432	61.99890554	2.834460526	1.83E-27	3.33E-25	Csa5G577370	Chr5	20329462	20330309	+	456	-	NUDIX hydrolase domain-like	NUDIX
Csa1G386590	924.7452616	4435.061012	-2.261835583	1.87E-27	3.37E-25	Csa1G386590	Chr1	14629499	14632529	-	831	-	-	Abhydrolase_1
Csa5G577430	761.7173037	117.14047	2.700280166	3.11E-27	5.55E-25	Csa5G577430	Chr5	20374792	20379359	+	2517	-	-	-
Csa3G259700	157.4526673	808.86422	-2.361967249	3.18E-27	5.62E-25	Csa3G259700	Chr3	16120430	16123720	-	900	-	-	-
Csa7G037510	387.5243497	2188.575887	-2.497976965	3.60E-27	6.31E-25	Csa7G037510	Chr7	1968895	1970635	+	768	-	-	-
Csa1G049460	7915.637262	892.1226867	3.149525529	4.22E-27	7.33E-25	Csa1G049460	Chr1	5650939	5653299	-	1182	-	Zinc finger, TAZ-type	zf-TAZ
Csa1G042810	118.3376628	549.2375539	-2.212909679	1.42E-26	2.45E-24	Csa1G042810	Chr1	4514500	4514739	+	240	-	-	-
Csa3G073870	871.0520743	5096.506822	-2.548992121	2.00E-26	3.42E-24	Csa3G073870	Chr3	3898879	3905088	-	1617	-	Trigger factor, C-terminal	-
Csa7G048060	1302.76468	23.37565929	5.802780655	2.17E-26	3.68E-24	Csa7G048060	Chr7	2998188	2999450	+	870	-	-	-
Csa1G164660	2371.571403	536.6275561	2.144094792	2.56E-26	4.31E-24	Csa1G164660	Chr1	10251241	10253304	+	1266	-	Glycoside hydrolase family 17	Glyco_hydro_17
Csa1G533540	45.60554395	381.4947682	-3.065413668	3.23E-26	5.38E-24	Csa1G533540	Chr1	18981154	18982409	-	585	-	-	-
Csa4G152290	57.01047467	663.8373396	-3.53892103	5.71E-26	9.43E-24	Csa4G152290	Chr4	8254250	8257505	+	942	-	-	-
Csa6G493910	443.5471338	66.90769652	2.727227511	1.37E-25	2.25E-23	Csa6G493910	Chr6	23826654	23827121	-	252	-	-	-
Csa7G009730	820.6417236	8430.122794	-3.360906821	1.53E-25	2.49E-23	Csa7G009730	Chr7	616481	618045	+	762	-	-	-
Csa3G841990	4.196539591	216.0284613	-5.677129286	1.64E-25	2.65E-23	Csa3G841990	Chr3	33853617	33854721	+	312	-	-	-
Csa6G127480	798.5305033	89.9367968	3.150166135	1.89E-25	3.02E-23	Csa6G127480	Chr6	8919451	8922089	-	1869	-	Protein kinase domain	Pkinase
Csa3G781590	1544.195892	659.7281344	1.226689469	4.51E-25	7.10E-23	Csa3G781590	Chr3	30213548	30215814	-	795	-	-	-
Csa6G013960	1850.435876	6154.047501	-1.733530369	6.10E-25	9.54E-23	Csa6G013960	Chr6	1507330	1508195	+	312	-	Histone-fold	-
Csa3G740070	13681.9459	39623.88722	-1.534124044	6.36E-25	9.87E-23	Csa3G740070	Chr3	28593497	28595704	-	837	-	RNA recognition motif domain	RRM_1
Csa1G013800	122.3469959	1166.419963	-3.252044016	6.81E-25	1.05E-22	Csa1G013800	Chr1	1823926	1827666	+	1872	-	Replication protein A, OB domain	tRNA_anti
Csa6G448180	109.5272895	1271.162146	-3.535495507	7.85E-25	1.20E-22	Csa6G448180	Chr6	21141417	21142146	+	420	-	Histone-fold	Histone
Csa6G289740	1147.545213	229.0703708	2.324494157	7.94E-25	1.20E-22	Csa6G289740	Chr6	13974792	13976272	+	801	-	Zinc finger, Dof-type	zf-Dof
Csa6G185830	2499.439794	337.9283599	2.886539067	8.02E-25	1.21E-22	Csa6G185830	Chr6	12039624	12042172	+	906	-	Decaprenyl diphosphate synthase-like	Prenyltransf
Csa6G004550	190.8887872	1516.815455	-2.989390734	1.26E-24	1.89E-22	Csa6G004550	Chr6	403730	405373	-	1644	-	Cytochrome P450	p450
Csa3G734930	389.5349331	1536.690243	-1.979401003	1.46E-24	2.16E-22	Csa3G734930	Chr3	28194305	28195378	-	417	-	Histone-fold	Histone
Csa4G269130	1440.415241	457.6984038	1.654452996	1.52E-24	2.24E-22	Csa4G269130	Chr4	10639971	10650006	-	4167	-	Aldehyde oxidase/xanthine dehydrogenase, molybdopterin binding	Fer2
Csa6G497050	350.2091675	1840.329306	-2.393847713	1.68E-24	2.46E-22	Csa6G497050	Chr6	24301815	24304671	-	1248	-	Tubulin/FtsZ, C-terminal	Tubulin
Csa7G395820	1520.828534	372.3058121	2.030979209	1.69E-24	2.46E-22	Csa7G395820	Chr7	15181655	15183089	+	648	-	Glutathione S-transferase, N-terminal	GST_N
Csa2G354980	244.7297029	1885.707165	-2.945535622	2.42E-24	3.48E-22	Csa2G354980	Chr2	16647752	16650832	+	1185	-	Cyclin, C-terminal domain	Cyclin_C
Csa1G612920	698.3121182	1875.312858	-1.425673206	2.62E-24	3.75E-22	Csa1G612920	Chr1	23971766	23975283	+	1119	-	-	-
Csa1G467090	212.6738335	941.8187959	-2.14574749	4.58E-24	6.52E-22	Csa1G467090	Chr1	16699906	16703401	+	1227	-	GDSL lipase/esterase	Lipase_GDSL
Csa1G050360	7763.893169	309.7127508	4.647859191	4.79E-24	6.76E-22	Csa1G050360	Chr1	5871041	5874312	+	1707	-	Malate synthase	-
Csa5G160160	1609.599384	9675.671291	-2.587793718	6.03E-24	8.46E-22	Csa5G160160	Chr5	5826519	5830073	+	2457	-	Transcription factor, GTP-binding domain	GTP_EFTU
Csa7G072880	53.55940938	494.017724	-3.205163529	6.66E-24	9.26E-22	Csa7G072880	Chr7	4818004	4820616	-	1131	-	Cyclin, C-terminal domain	Cyclin_C
Csa3G781550	31.81100616	263.5361505	-3.051700132	6.70E-24	9.26E-22	Csa3G781550	Chr3	30193892	30196121	-	1017	-	N-acetyltransferase ESCO, acetyl-transferase domain	-
Csa1G042800	1172.638102	4894.237117	-2.061301724	8.49E-24	1.17E-21	Csa1G042800	Chr1	4509663	4514802	-	1536	-	Methyltransferase type 11	Methyltransf_11
Csa2G123040	274.2838613	57.43928951	2.254552596	1.14E-23	1.55E-21	Csa2G123040	Chr2	8235813	8236491	+	333	-	-	-
Csa6G039020	223.5465101	1613.748017	-2.851921922	1.35E-23	1.83E-21	Csa6G039020	Chr6	2753123	2758535	+	2793	-	Glycoside hydrolase family 31	Glyco_hydro_31
novel.714	402.9061322	4454.968431	-3.467274024	1.78E-23	2.40E-21	-	Chr7	618141	618986	-	846	-	-	-
Csa1G025050	84.01713101	343.4140112	-2.029356306	3.07E-23	4.11E-21	Csa1G025050	Chr1	2678511	2682443	-	1407	-	-	-
Csa5G568810	174.4415782	1258.86509	-2.850528728	3.12E-23	4.15E-21	Csa5G568810	Chr5	19772860	19773648	-	561	-	Linker histone H1/H5, domain H15	-
Csa6G522700	640.1539719	34.9844101	4.193082342	3.24E-23	4.28E-21	Csa6G522700	Chr6	27966253	27969992	-	3471	-	Protein kinase domain	Pkinase
Csa2G352420	3190.112112	339.1290196	3.23340315	3.33E-23	4.36E-21	Csa2G352420	Chr2	16296486	16297695	-	924	-	-	-
Csa1G596420	2764.175669	33871.21883	-3.615220855	3.35E-23	4.36E-21	Csa1G596420	Chr1	22537064	22539018	+	648	-	Cupin 1	-
Csa1G004290	411.8996778	1210.175695	-1.55559282	3.69E-23	4.78E-21	Csa1G004290	Chr1	774893	779024	+	786	-	-	-
Csa5G549170	135.1943588	697.8265435	-2.367212265	3.72E-23	4.79E-21	Csa5G549170	Chr5	19422980	19431146	+	3090	-	Signal transduction response regulator, receiver domain	HATPase_c
Csa3G121720	384.7306171	1567.684105	-2.026255637	3.80E-23	4.86E-21	Csa3G121720	Chr3	7129536	7133995	-	1485	-	Glycoside hydrolase, family 28	-
Csa3G408540	2271.652585	6858.982623	-1.594171399	4.53E-23	5.75E-21	Csa3G408540	Chr3	19645888	19646991	+	408	-	Histone-fold	Histone
Csa3G116630	557.258082	68.61013619	3.024910995	5.01E-23	6.32E-21	Csa3G116630	Chr3	6195034	6195917	+	669	-	-	-
Csa4G606030	642.7811326	2197.98207	-1.773908582	5.72E-23	7.18E-21	Csa4G606030	Chr4	19270798	19280749	+	1266	-	Domain of unknown function DUF933	-
Csa5G577420	138.026677	9.179656184	3.920844516	6.04E-23	7.53E-21	Csa5G577420	Chr5	20367699	20369492	-	969	-	TauD/TfdA-like domain	-
Csa4G095600	1384.599032	4199.979226	-1.60099168	6.21E-23	7.70E-21	Csa4G095600	Chr4	6288940	6291296	+	513	-	Ribosomal protein L29/L36	-
Csa3G247880	1443.224753	246.150515	2.551641234	6.55E-23	8.05E-21	Csa3G247880	Chr3	15514261	15517626	+	861	-	CCT domain	CCT
Csa5G606310	1976.309627	64.84313369	4.93097886	6.57E-23	8.05E-21	Csa5G606310	Chr5	22787265	22788704	-	873	-	NAC domain	NAM
Csa5G647320	130.115599	436.5391324	-1.747609468	7.92E-23	9.64E-21	Csa5G647320	Chr5	27319315	27322524	-	1020	-	Alpha/beta hydrolase fold-3	Abhydrolase_3
Csa3G734860	161.331219	740.3299423	-2.199080847	8.86E-23	1.07E-20	Csa3G734860	Chr3	28154271	28157787	+	969	-	-	adh_short
Csa1G266170	475.3805948	123.7025186	1.943131575	1.17E-22	1.41E-20	Csa1G266170	Chr1	12896833	12899932	+	1539	-	Major facilitator, sugar transporter-like	Sugar_tr
novel.624	38925.88655	10114.50888	1.944317239	1.34E-22	1.60E-20	-	Chr6	26766646	26768550	+	1717	-	PF00240:Ubiquitin family	ubiquitin
novel.745	336.800936	5459.235751	-4.018251705	1.46E-22	1.73E-20	-	Chr7	16574837	16577897	-	1039	-	PF00125:Core histone H2A/H2B/H3/H4	Histone
Csa6G044530	746.650942	2971.687113	-1.99270179	1.54E-22	1.82E-20	Csa6G044530	Chr6	3549043	3550684	+	1542	-	Cytochrome P450	p450
Csa3G727940	1848.574146	197.7848787	3.22471531	1.95E-22	2.30E-20	Csa3G727940	Chr3	27147810	27148733	+	600	-	-	-
Csa6G190230	284.9797593	1019.164714	-1.839140546	2.06E-22	2.41E-20	Csa6G190230	Chr6	12308957	12309941	+	531	-	-	-
Csa6G516790	1516.422303	638.1373689	1.24864101	3.03E-22	3.52E-20	Csa6G516790	Chr6	26905336	26909033	+	753	-	-	-
Csa3G728090	576.9363886	2335.017561	-2.01733071	3.36E-22	3.88E-20	Csa3G728090	Chr3	27223988	27228197	-	708	-	Elongation factor P, C-terminal	-
novel.128	3201.013226	366.2493648	3.127619533	3.71E-22	4.27E-20	-	Chr2	18343728	18346903	+	2116	-	PF00484:Carbonic anhydrase	-
Csa5G139190	65.99728518	441.6637218	-2.740759508	4.30E-22	4.91E-20	Csa5G139190	Chr5	3444572	3447130	-	1029	-	-	PHD
Csa4G648530	1167.520363	274.3360912	2.089689759	4.54E-22	5.16E-20	Csa4G648530	Chr4	22223708	22226072	-	789	-	-	-
Csa7G048030	306.5656644	2963.230736	-3.272584145	5.61E-22	6.33E-20	Csa7G048030	Chr7	2985786	2986937	+	723	-	-	-
Csa4G110050	6238.789366	449.6363584	3.794629581	6.78E-22	7.62E-20	Csa4G110050	Chr4	7087034	7088240	+	918	-	-	-
Csa4G296140	1033.887047	177.5505254	2.542800572	7.59E-22	8.48E-20	Csa4G296140	Chr4	11987273	11990583	-	876	-	-	-
Csa4G082410	1470.615703	4562.825488	-1.633657301	8.97E-22	9.96E-20	Csa4G082410	Chr4	5529328	5534004	-	1299	-	Uroporphyrinogen decarboxylase (URO-D)	-
Csa3G523580	2195.260085	237.143786	3.211229097	9.04E-22	9.99E-20	Csa3G523580	Chr3	21594036	21599685	+	978	-	NAC domain	NAM
Csa7G047330	2398.655895	218.1495061	3.459168294	1.17E-21	1.28E-19	Csa7G047330	Chr7	2865275	2867857	+	1062	-	Mpv17/PMP22	Mpv17_PMP22
Csa3G178550	635.8234002	28.58569703	4.479595473	1.20E-21	1.31E-19	Csa3G178550	Chr3	12141574	12148027	+	1266	-	PPM-type phosphatase domain	PP2C
Csa5G616390	6293.694812	1219.926945	2.367306269	2.14E-21	2.32E-19	Csa5G616390	Chr5	24416271	24422065	-	2352	-	Exostosin , C-terminal	-
Csa6G405970	1304.65767	3347.103642	-1.359101674	2.18E-21	2.36E-19	Csa6G405970	Chr6	18404355	18407843	+	1026	-	-	PfkB
Csa2G248130	1477.213931	348.046095	2.086493144	2.81E-21	3.03E-19	Csa2G248130	Chr2	12017065	12019685	+	921	-	NmrA-like domain	NmrA
Csa4G622830	56.24760394	578.3557287	-3.359430699	2.91E-21	3.11E-19	Csa4G622830	Chr4	20003206	20005027	-	1008	-	-	PHD
Csa3G776970	405.153606	930.4171633	-1.198937126	3.06E-21	3.26E-19	Csa3G776970	Chr3	29822276	29824848	+	822	-	-	-
Csa2G361700	44.20953196	282.0214673	-2.674730152	4.73E-21	5.01E-19	Csa2G361700	Chr2	17327174	17328434	+	963	-	Homeobox domain-like	ZF-HD_dimer
Csa6G362410	573.8913314	2603.687251	-2.182010452	5.63E-21	5.93E-19	Csa6G362410	Chr6	16316781	16319291	+	762	-	CCB3/YggT	-
Csa1G575090	116.0560869	387.0273279	-1.739128502	6.36E-21	6.66E-19	Csa1G575090	Chr1	21802115	21803537	-	1308	-	Leucine-rich repeat	LRRNT_2
Csa7G037540	5791.017508	1760.132418	1.718015288	6.64E-21	6.92E-19	Csa7G037540	Chr7	1990087	1991138	-	462	-	-	-
Csa6G486750	869.4229514	4250.456483	-2.289266846	7.03E-21	7.29E-19	Csa6G486750	Chr6	22588603	22593265	+	2430	-	Ribonucleotide reductase large subunit, C-terminal	Ribonuc_red_lgC
Csa1G433610	298.6553628	1214.476101	-2.023979654	8.35E-21	8.61E-19	Csa1G433610	Chr1	15867719	15870747	-	447	-	Phospholipase A2 domain	-
Csa3G017220	2601.273693	7995.865841	-1.620152274	8.68E-21	8.91E-19	Csa3G017220	Chr3	1761828	1764529	-	666	-	Ribosomal protein L19	-
Csa3G076020	4314.745818	169.8960703	4.666773815	8.95E-21	9.13E-19	Csa3G076020	Chr3	4007167	4010552	+	930	-	-	Glyoxalase
Csa6G449290	4637.732436	1954.120699	1.246993185	8.99E-21	9.13E-19	Csa6G449290	Chr6	21268383	21272179	+	1371	-	Transmembrane protein TauE-like	-
Csa3G134810	2755.689588	6978.267304	-1.340459224	9.55E-21	9.66E-19	Csa3G134810	Chr3	9022659	9023638	+	453	-	L28p-like	-
Csa3G865330	432.4174495	1480.871123	-1.776573465	1.00E-20	1.01E-18	Csa3G865330	Chr3	36113285	36118877	+	2271	-	Glycoside hydrolase 35, catalytic domain	-
Csa4G000840	523.51668	7.994239965	6.043370585	1.06E-20	1.06E-18	Csa4G000840	Chr4	194030	194417	-	339	-	-	-
Csa7G390120	90.42123126	604.164093	-2.741770312	1.08E-20	1.07E-18	Csa7G390120	Chr7	14608763	14610494	+	537	-	-	-
Csa6G029440	7208.658869	1345.081714	2.422078131	1.22E-20	1.21E-18	Csa6G029440	Chr6	2476516	2480776	+	1641	-	3,4-dihydroxy-2-butanone 4-phosphate synthase, RibB	DHBP_synthase
Csa7G450510	237.9779554	8183.247979	-5.10455892	1.23E-20	1.21E-18	Csa7G450510	Chr7	18555157	18556979	-	627	-	Cupin 1	-
Csa3G829200	906.2641943	3323.498056	-1.875014138	1.38E-20	1.36E-18	Csa3G829200	Chr3	33180402	33182917	-	546	-	-	-
Csa1G275930	91.48287707	569.5610039	-2.638644486	1.52E-20	1.49E-18	Csa1G275930	Chr1	13150151	13158328	+	1509	-	SET domain	SET
Csa2G370580	1654.51331	263.9516623	2.648522985	1.59E-20	1.55E-18	Csa2G370580	Chr2	18355538	18356413	+	861	-	-	-
Csa7G073410	666.7449093	4372.447204	-2.713451813	1.67E-20	1.61E-18	Csa7G073410	Chr7	4848557	4850438	+	1407	-	-	-
Csa7G405830	1408.807598	4202.509496	-1.576700164	1.70E-20	1.64E-18	Csa7G405830	Chr7	15502606	15507605	-	1914	-	Signal transduction histidine kinase, dimerisation/phosphoacceptor domain	HATPase_c
Csa2G403710	217.7350292	563.2904121	-1.37170911	2.00E-20	1.92E-18	Csa2G403710	Chr2	20713217	20715470	+	1860	-	-	PPR
Csa6G187950	3189.191267	9369.838767	-1.554929662	3.23E-20	3.08E-18	Csa6G187950	Chr6	12119285	12124079	+	1329	-	Ribosomal protein L4 domain	Pro_isomerase
Csa4G004860	585.3408678	94.28234406	2.634698825	5.00E-20	4.75E-18	Csa4G004860	Chr4	789385	791044	+	1119	-	F-box domain	F-box
Csa3G009490	1457.003996	4332.745951	-1.572498797	5.42E-20	5.13E-18	Csa3G009490	Chr3	1062911	1065470	-	867	-	RNA recognition motif domain	RRM_1
Csa5G606730	508.3279847	35.02926833	3.859350092	5.62E-20	5.29E-18	Csa5G606730	Chr5	23002107	23005128	-	1191	-	-	-
Csa1G181310	348.6836813	1242.841179	-1.834474172	5.94E-20	5.56E-18	Csa1G181310	Chr1	10966078	10967884	+	777	-	PsbP family	-
Csa3G736850	357.0303403	1139.014785	-1.673900181	7.38E-20	6.88E-18	Csa3G736850	Chr3	28444777	28449543	-	1989	-	-	-
Csa1G256750	115.1223542	677.4790405	-2.557483784	8.70E-20	8.08E-18	Csa1G256750	Chr1	12555358	12559476	+	1437	-	Peptidase S10, serine carboxypeptidase	Peptidase_S10
Csa7G450630	1314.237689	374.4242916	1.812022627	9.33E-20	8.62E-18	Csa7G450630	Chr7	18625526	18627083	-	1056	-	-	Mito_carr
Csa6G519510	2093.952834	6184.711962	-1.562542587	9.92E-20	9.12E-18	Csa6G519510	Chr6	27579720	27582195	+	468	-	Ribosomal protein L34	-
Csa7G446990	2235.66408	5924.5453	-1.406102765	1.12E-19	1.03E-17	Csa7G446990	Chr7	17808777	17809576	+	495	-	Ribosomal protein S17/S11	-
Csa6G505240	96.5974417	375.5986532	-1.961874876	1.20E-19	1.10E-17	Csa6G505240	Chr6	25664233	25668071	+	3396	-	Protein kinase domain	Pkinase
Csa1G612880	4436.026765	259.2221276	4.097313109	1.33E-19	1.21E-17	Csa1G612880	Chr1	23939200	23942853	+	1287	-	Glycoside hydrolase family 1	Glyco_hydro_1
Csa3G776890	564.3869562	3353.506537	-2.571283509	1.51E-19	1.36E-17	Csa3G776890	Chr3	29776510	29781466	+	1467	-	Tubulin/FtsZ, GTPase domain	Tubulin
Csa6G400800	2246.592654	643.3923459	1.804400355	1.66E-19	1.49E-17	Csa6G400800	Chr6	17781409	17806113	-	3156	-	Armadillo-type fold	-
Csa4G017190	2061.018146	574.2312692	1.843734678	1.75E-19	1.57E-17	Csa4G017190	Chr4	2340806	2346462	-	1113	-	Myc-type, basic helix-loop-helix (bHLH) domain	HLH
Csa6G519740	357.5331753	28.4717886	3.654461111	2.06E-19	1.84E-17	Csa6G519740	Chr6	27701480	27702041	-	270	-	-	-
Csa2G404770	1010.952254	191.2575452	2.403057932	2.42E-19	2.14E-17	Csa2G404770	Chr2	20773160	20774316	-	915	-	-	-
Csa1G050570	225.1500871	995.4132249	-2.145140585	2.75E-19	2.43E-17	Csa1G050570	Chr1	5981941	5984142	-	699	-	-	-
Csa2G009520	1410.413549	3438.450687	-1.285649828	2.95E-19	2.59E-17	Csa2G009520	Chr2	1726663	1730896	+	849	-	-	Biotin_lipoyl
Csa4G015810	768.0465182	2436.501684	-1.666000255	3.03E-19	2.65E-17	Csa4G015810	Chr4	2078252	2082422	-	3024	-	Protein kinase domain	Pkinase
Csa3G094510	881.0026077	122.7713272	2.84190792	3.12E-19	2.72E-17	Csa3G094510	Chr3	4730695	4734728	-	1554	-	Major facilitator, sugar transporter-like	Sugar_tr
Csa6G117710	1188.027677	75.52266768	3.976417892	4.11E-19	3.57E-17	Csa6G117710	Chr6	8047250	8049775	-	1998	-	Hydroxymethylglutaryl-CoA reductase, class I/II	-
Csa5G606630	111.2629815	900.881614	-3.01759588	4.31E-19	3.73E-17	Csa5G606630	Chr5	22963001	22965297	+	834	-	14-3-3 domain	-
Csa3G902960	79.80392552	641.032062	-3.008083785	5.31E-19	4.57E-17	Csa3G902960	Chr3	39097435	39099817	-	435	-	-	zf-LSD1
Csa2G361570	491.552671	1703.001857	-1.792427279	5.47E-19	4.69E-17	Csa2G361570	Chr2	17254955	17255993	+	672	-	-	-
Csa4G000580	12381.18661	27492.79847	-1.150913494	5.55E-19	4.74E-17	Csa4G000580	Chr4	50738	53298	-	1353	-	Tubulin/FtsZ, GTPase domain	Tubulin
Csa3G017320	5194.154996	379.5009311	3.77483766	6.09E-19	5.18E-17	Csa3G017320	Chr3	1836910	1837961	-	840	-	DNA-binding domain	AP2
Csa6G401380	405.0571282	1291.701088	-1.673759371	6.18E-19	5.24E-17	Csa6G401380	Chr6	17898281	17901702	-	552	-	Thioredoxin domain	-
Csa4G038690	221.7183884	980.6803462	-2.146512969	6.22E-19	5.24E-17	Csa4G038690	Chr4	3225455	3227827	-	1770	-	-	GRAS
Csa3G839810	31.73374737	271.9691485	-3.09937649	7.13E-19	5.99E-17	Csa3G839810	Chr3	33671103	33675854	-	1521	-	WD40-repeat-containing domain	-
Csa7G239640	1249.504945	279.0794423	2.16287327	7.49E-19	6.26E-17	Csa7G239640	Chr7	8842344	8848116	-	2401	-	Terpene synthase, metal-binding domain	-
Csa3G134870	101.9897261	486.7272045	-2.254676016	8.22E-19	6.85E-17	Csa3G134870	Chr3	9067332	9071046	-	2904	-	-	-
Csa1G011570	4243.586322	1984.203341	1.096876967	8.41E-19	6.98E-17	Csa1G011570	Chr1	1680356	1684654	+	1623	-	Glycoside hydrolase, family 79	-
Csa4G166920	106.0120601	387.6697468	-1.870763646	8.71E-19	7.20E-17	Csa4G166920	Chr4	8627895	8631261	+	2679	-	Protein kinase domain	Pkinase
Csa3G769090	1991.761385	6799.729996	-1.771599689	8.81E-19	7.25E-17	Csa3G769090	Chr3	29538435	29542356	+	621	-	-	Ribosomal_S10
Csa1G575060	1001.107583	18.88640144	5.725960167	8.94E-19	7.33E-17	Csa1G575060	Chr1	21784632	21785508	-	471	-	-	-
Csa1G439830	490.4035862	106.1212628	2.210062195	9.42E-19	7.69E-17	Csa1G439830	Chr1	16164095	16165737	-	1011	-	Oxoglutarate/iron-dependent dioxygenase	2OG-FeII_Oxy
Csa6G382950	2997.121917	436.3401898	2.780194918	1.02E-18	8.29E-17	Csa6G382950	Chr6	17263033	17264793	+	891	-	NAC domain	NAM
Csa2G354860	4582.709565	1488.087432	1.622812065	1.20E-18	9.69E-17	Csa2G354860	Chr2	16599057	16601762	+	2313	-	Peptidase S8/S53 domain	Peptidase_S8
Csa6G110310	30.0100642	293.4394098	-3.284893883	1.63E-18	1.31E-16	Csa6G110310	Chr6	7510535	7511810	+	729	-	Thymidine kinase	TK
Csa3G146390	321.5672451	919.5982067	-1.515908493	1.98E-18	1.59E-16	Csa3G146390	Chr3	9753909	9758727	-	2367	-	-	-
Csa5G636510	227.6865726	1037.309916	-2.188052284	2.36E-18	1.89E-16	Csa5G636510	Chr5	26292312	26293572	-	924	-	Homeobox domain-like	ZF-HD_dimer
Csa6G445150	666.3347255	3594.334523	-2.431603409	2.46E-18	1.96E-16	Csa6G445150	Chr6	20731108	20732627	+	877	-	Major intrinsic protein	-
Csa3G152090	22.36752553	165.731473	-2.894432905	2.49E-18	1.97E-16	Csa3G152090	Chr3	10505373	10505888	+	309	-	Glutaredoxin	-
Csa2G356070	185.0819433	828.203106	-2.162919834	2.83E-18	2.24E-16	Csa2G356070	Chr2	16679953	16681895	-	1080	-	Cyclin, C-terminal domain	Cyclin_C
Csa3G589560	446.0816612	178.365378	1.323048853	3.05E-18	2.40E-16	Csa3G589560	Chr3	22611017	22612192	+	507	-	-	-
Csa1G587970	116.1746658	805.2067605	-2.794778679	3.25E-18	2.55E-16	Csa1G587970	Chr1	22118620	22120914	-	978	-	Zinc finger, GATA-type	GATA
Csa4G419580	1765.083519	5161.773405	-1.548331474	3.28E-18	2.57E-16	Csa4G419580	Chr4	15759185	15761060	-	462	-	-	-
Csa6G452740	151.7596637	442.4198365	-1.544197987	3.44E-18	2.68E-16	Csa6G452740	Chr6	21640565	21642084	-	606	-	-	-
Csa6G022370	1772.723971	464.2896871	1.932944676	3.58E-18	2.77E-16	Csa6G022370	Chr6	2312498	2318791	+	2031	-	-	-
Csa5G184300	434.412902	929.4215897	-1.097396954	3.72E-18	2.88E-16	Csa5G184300	Chr5	8338881	8343666	-	2037	-	Putative S-adenosyl-L-methionine-dependent methyltransferase	-
Csa7G274160	824.6109183	2186.547555	-1.407167879	4.33E-18	3.32E-16	Csa7G274160	Chr7	9703782	9704084	-	303	-	-	-
Csa6G105670	195.6171855	752.4709077	-1.943075871	4.33E-18	3.32E-16	Csa6G105670	Chr6	6929342	6936404	-	2961	-	Protein kinase domain	Pkinase
Csa6G094750	171.7804034	604.382855	-1.814447493	4.64E-18	3.55E-16	Csa6G094750	Chr6	6495970	6504427	+	1416	-	DNA primase large subunit, eukaryotic/archaeal	-
Csa2G270740	33.0699908	236.8484018	-2.839068565	4.99E-18	3.80E-16	Csa2G270740	Chr2	12943973	12949094	+	1293	-	Zinc finger, Mcm10/DnaG-type	-
Csa3G817210	1492.43875	624.698657	1.256578352	5.03E-18	3.81E-16	Csa3G817210	Chr3	31715439	31719090	+	1359	-	Transcription factor IIS, N-terminal	-
Csa4G064690	278.5780304	3.803933628	6.204114181	5.22E-18	3.95E-16	Csa4G064690	Chr4	5289846	5291369	-	1278	-	Carotenoid oxygenase	RPE65
Csa1G042220	695.5207034	2462.601107	-1.824024217	5.64E-18	4.25E-16	Csa1G042220	Chr1	4158743	4160683	+	1476	-	-	-
Csa6G008700	474.2392846	1437.190448	-1.600365248	6.06E-18	4.54E-16	Csa6G008700	Chr6	860985	863146	+	645	-	-	Pentapeptide
Csa1G668000	1242.852172	255.6599121	2.281995009	6.11E-18	4.56E-16	Csa1G668000	Chr1	27142181	27146201	+	1668	-	-	-
Csa4G268020	852.5274296	2316.272315	-1.44235491	6.71E-18	5.00E-16	Csa4G268020	Chr4	10549369	10560469	+	1137	-	NusB/RsmB/TIM44	-
Csa3G271370	1640.914404	4395.505065	-1.421695252	7.14E-18	5.30E-16	Csa3G271370	Chr3	16448716	16451356	+	642	-	Ribosomal protein PSRP-3/Ycf65	-
Csa5G146950	11100.1596	846.7213562	3.712564799	7.72E-18	5.70E-16	Csa5G146950	Chr5	4168485	4173114	+	1791	-	Starch synthase, catalytic domain	Glycos_transf_1
Csa3G017290	13.35586697	106.7541441	-2.995539169	8.01E-18	5.90E-16	Csa3G017290	Chr3	1816462	1820307	+	1230	-	-	-
Csa7G449460	10284.75757	1182.242048	3.120987127	8.13E-18	5.96E-16	Csa7G449460	Chr7	18535887	18540423	+	2205	-	RelA/SpoT	-
Csa6G150560	4917.769935	1061.092444	2.212621661	8.25E-18	6.03E-16	Csa6G150560	Chr6	10584165	10585562	-	564	-	-	-
Csa7G184660	5221.357148	1154.174988	2.177665616	8.94E-18	6.51E-16	Csa7G184660	Chr7	6679888	6692885	-	2268	-	ATPase, AAA-type, core	AAA
Csa6G512870	9593.097019	2167.144988	2.14623293	1.16E-17	8.42E-16	Csa6G512870	Chr6	26485594	26487860	+	969	-	-	-
Csa4G090310	761.4307927	275.1144144	1.46979967	1.20E-17	8.69E-16	Csa4G090310	Chr4	5893620	5894842	-	606	-	-	-
Csa7G019900	2780.740867	447.6599954	2.634688073	1.23E-17	8.87E-16	Csa7G019900	Chr7	1159259	1160973	+	858	-	-	-
Csa5G322500	9831.187708	460.963558	4.414582616	1.28E-17	9.20E-16	Csa5G322500	Chr5	13059411	13065007	+	2613	-	Sucrose synthase	Glycos_transf_1
Csa2G258850	1065.471988	3618.081211	-1.764068548	1.36E-17	9.72E-16	Csa2G258850	Chr2	12609554	12620468	-	3309	-	-	-
Csa7G061710	5538.428304	294.5101698	4.233577478	1.39E-17	9.90E-16	Csa7G061710	Chr7	3580327	3582324	+	915	-	Haem peroxidase	-
Csa2G153580	1164.405131	182.6256102	2.672828909	1.40E-17	9.93E-16	Csa2G153580	Chr2	9110042	9112567	+	2022	-	ABC-2 type transporter	ABC2_membrane
Csa6G013340	809.8560771	2382.753202	-1.557073312	1.42E-17	1.01E-15	Csa6G013340	Chr6	1416628	1421996	+	2271	-	-	-
novel.141	129.7784321	1.178287257	6.703421379	1.54E-17	1.09E-15	-	Chr2	2364815	2374331	-	2881	-	PF13249:Squalene-hopene cyclase N-terminal domain|PF13243:Squalene-hopene cyclase C-terminal domain	-
Csa6G513560	2393.162993	258.5686234	3.210891067	1.70E-17	1.19E-15	Csa6G513560	Chr6	26600235	26601519	+	1209	-	Protein kinase domain	Pkinase
Csa6G006890	8801.731571	1839.048227	2.258785628	1.72E-17	1.20E-15	Csa6G006890	Chr6	651265	655113	-	3462	-	BAG domain	-
Csa5G608580	981.6575958	2548.502516	-1.376558567	1.76E-17	1.23E-15	Csa5G608580	Chr5	23531574	23535258	+	1464	-	2-oxoacid dehydrogenase acyltransferase, catalytic domain	Biotin_lipoyl
Csa5G315360	40.70704799	192.6798008	-2.245634915	1.79E-17	1.25E-15	Csa5G315360	Chr5	12770661	12771615	-	555	-	Oxygen-evolving enhancer protein 3	-
Csa4G308630	1366.184246	4639.94111	-1.764178292	1.81E-17	1.25E-15	Csa4G308630	Chr4	12716041	12717023	-	357	-	-	-
Csa6G076800	280.4005846	1748.882335	-2.641345466	1.83E-17	1.27E-15	Csa6G076800	Chr6	5118538	5120038	+	1272	-	-	-
Csa4G361850	175.1454448	22.41295959	2.971252256	1.94E-17	1.34E-15	Csa4G361850	Chr4	14642419	14644983	-	1233	-	-	-
Csa4G651750	7201.634104	2360.720606	1.609244287	2.35E-17	1.61E-15	Csa4G651750	Chr4	22424079	22427135	-	1170	-	-	-
Csa3G822370	1095.191218	3299.201332	-1.591236443	2.42E-17	1.65E-15	Csa3G822370	Chr3	32253179	32274004	+	2769	-	Exoribonuclease, phosphorolytic domain 2	RNase_PH
Csa6G502800	219.2812293	37.33470961	2.556634584	2.52E-17	1.72E-15	Csa6G502800	Chr6	25390534	25393895	+	2209	-	DNA polymerase III, clamp loader complex, gamma/delta/delta subunit, C-terminal	-
Csa6G525320	90.11261139	512.3429896	-2.505805271	2.54E-17	1.72E-15	Csa6G525320	Chr6	28347641	28354143	+	3303	-	-	-
Csa2G258100	30.26156246	317.9147721	-3.391885139	2.54E-17	1.72E-15	Csa2G258100	Chr2	12514990	12515693	-	546	-	Small auxin-up RNA	Auxin_inducible
CsaUNG026660	3445.808302	998.2288884	1.787393331	2.65E-17	1.79E-15	CsaUNG026660	Scaffold000044_7	62485	64111	-	882	-	Tetratricopeptide-like helical domain	-
Csa3G816040	419.7248996	1351.311085	-1.687362125	2.66E-17	1.79E-15	Csa3G816040	Chr3	31556305	31561607	-	1110	-	-	PALP
Csa1G024160	655.510607	47.52002842	3.789464208	2.72E-17	1.82E-15	Csa1G024160	Chr1	2406892	2407988	+	744	-	Homeobox domain-like	Myb_DNA-binding
Csa4G618410	1740.031513	295.9282997	2.556203092	2.76E-17	1.85E-15	Csa4G618410	Chr4	19716770	19717947	+	216	-	-	-
Csa7G428280	1410.029907	3239.374394	-1.200217879	2.82E-17	1.88E-15	Csa7G428280	Chr7	16511515	16512596	-	738	-	Mog1/PsbP, alpha/beta/alpha sandwich	-
Csa6G367180	2195.094737	315.9988869	2.796621759	2.88E-17	1.92E-15	Csa6G367180	Chr6	16865065	16870077	+	954	-	D-aminoacyl-tRNA deacylase DtdA	-
Csa7G375830	1672.547293	168.7359883	3.309923507	3.09E-17	2.05E-15	Csa7G375830	Chr7	13731567	13732021	+	447	-	DNA-binding domain	AP2
Csa5G604170	1527.603305	341.7487892	2.159720195	3.80E-17	2.51E-15	Csa5G604170	Chr5	22423059	22426547	-	1797	-	Proton-dependent oligopeptide transporter family	-
Csa6G515500	616.744461	16.58547317	5.221715223	4.14E-17	2.72E-15	Csa6G515500	Chr6	26801278	26802024	+	567	-	Serine-threonine/tyrosine-protein kinase, catalytic domain	Pkinase_Tyr
Csa6G056580	292.9196396	64.89041873	2.171222071	4.25E-17	2.79E-15	Csa6G056580	Chr6	4402237	4404260	-	1068	-	EamA domain	DUF6
Csa3G859670	2194.117243	201.7060915	3.44351095	4.28E-17	2.79E-15	Csa3G859670	Chr3	35947740	35948900	+	435	-	-	-
Csa1G072990	26.59114483	166.5144966	-2.650011491	4.61E-17	3.00E-15	Csa1G072990	Chr1	7351955	7354059	+	840	-	-	-
Csa5G156140	971.3375441	2352.901937	-1.276408187	4.93E-17	3.20E-15	Csa5G156140	Chr5	5419266	5421204	-	903	-	RmlD-like substrate binding domain	-
Csa5G609640	93.72513679	416.9402223	-2.152898224	5.35E-17	3.46E-15	Csa5G609640	Chr5	23580766	23589729	+	3670	-	WD40-repeat-containing domain	-
Csa7G058560	6.401680987	97.01156486	-3.930721307	5.53E-17	3.57E-15	Csa7G058560	Chr7	3424674	3430169	+	975	-	Haem peroxidase	-
Csa1G181330	218.2496515	24.03019407	3.182367413	5.55E-17	3.57E-15	Csa1G181330	Chr1	10983539	10985219	+	981	-	Glycosyl transferase, family 8	Glyco_transf_8
Csa2G295420	3364.115535	1045.632686	1.685832687	5.67E-17	3.64E-15	Csa2G295420	Chr2	13938740	13941465	+	1089	-	Coiled-coil domain containing protein 109, C-terminal	-
Csa7G064010	2083.652119	400.1363366	2.380966888	5.76E-17	3.68E-15	Csa7G064010	Chr7	3799878	3803720	-	1173	-	Nitronate monooxygenase	NPD
Csa3G889740	4447.032855	2158.51979	1.042820874	5.97E-17	3.80E-15	Csa3G889740	Chr3	37733786	37739248	-	2073	-	Putative S-adenosyl-L-methionine-dependent methyltransferase	-
Csa6G141420	929.9845093	329.2899426	1.49842885	6.35E-17	4.03E-15	Csa6G141420	Chr6	10091444	10094292	-	657	-	-	-
Csa1G012100	403.2168424	68.78294997	2.553932216	6.90E-17	4.37E-15	Csa1G012100	Chr1	1693510	1696902	-	927	-	-	-
Csa3G008320	639.7932047	1593.87918	-1.317292677	8.64E-17	5.46E-15	Csa3G008320	Chr3	924563	930343	-	1155	-	-	-
Csa7G324140	2391.186774	175.6307379	3.768093579	8.86E-17	5.57E-15	Csa7G324140	Chr7	11293486	11297113	-	1425	-	Cytochrome P450	p450
Csa2G382480	231.1362367	52.28633929	2.145759797	9.07E-17	5.69E-15	Csa2G382480	Chr2	19711060	19711608	+	438	-	-	-
Csa1G257920	3616.012351	8185.871356	-1.17881923	9.37E-17	5.86E-15	Csa1G257920	Chr1	12662970	12665234	-	456	-	Ribosomal protein L35	-
Csa1G002670	1049.751347	184.7740269	2.507248795	1.05E-16	6.53E-15	Csa1G002670	Chr1	403789	405183	+	312	-	Mitochondrial pyruvate carrier	-
Csa7G037650	160.4086706	462.2288573	-1.527159265	1.07E-16	6.64E-15	Csa7G037650	Chr7	2060615	2062922	+	1188	-	-	-
Csa5G167150	1816.275522	5246.360929	-1.530496971	1.19E-16	7.36E-15	Csa5G167150	Chr5	6499196	6500389	-	639	-	Transcriptional coactivator/pterin dehydratase	-
Csa5G609730	3617.013834	8660.212965	-1.259672742	1.32E-16	8.16E-15	Csa5G609730	Chr5	23638922	23641538	-	807	-	-	-
novel.114	969.8038423	159.746209	2.603125103	1.39E-16	8.56E-15	-	Chr2	12021297	12024055	+	1990	-	PF05368:NmrA-like family	NmrA
Csa1G050270	340.3647368	7.212924292	5.561429128	1.46E-16	8.95E-15	Csa1G050270	Chr1	5827494	5828657	-	834	-	-	-
Csa1G533520	480.0384893	1189.99835	-1.309600995	1.55E-16	9.47E-15	Csa1G533520	Chr1	18973833	18976600	+	990	-	PPM-type phosphatase domain	-
Csa2G408350	328.3449218	0	10.8925513	1.56E-16	9.50E-15	Csa2G408350	Chr2	21142646	21142993	-	348	-	-	-
novel.595	403.2852641	0.31948444	10.22738476	1.57E-16	9.50E-15	-	Chr6	14513603	14517781	+	4179	-	PF13359:DDE superfamily endonuclease	-
Csa6G147670	92.07839093	361.470713	-1.975880138	1.57E-16	9.50E-15	Csa6G147670	Chr6	10296544	10298838	-	1380	-	-	-
Csa7G447990	21243.23496	1505.775615	3.818445416	1.57E-16	9.50E-15	Csa7G447990	Chr7	18173531	18178588	+	1788	-	Pectinesterase, catalytic	-
Csa3G178520	250.6077411	1844.895418	-2.880021133	1.69E-16	1.02E-14	Csa3G178520	Chr3	12129976	12132636	+	2424	-	Peptidase S8/S53 domain	Peptidase_S8
Csa3G710780	5166.791568	545.5013534	3.243645291	1.70E-16	1.02E-14	Csa3G710780	Chr3	26888164	26889931	+	471	-	-	DnaJ
Csa2G350470	78.46704536	296.1582767	-1.919112031	1.76E-16	1.05E-14	Csa2G350470	Chr2	16026511	16028818	+	1011	-	-	-
Csa3G606620	765.2859699	133.9713564	2.515675754	1.83E-16	1.09E-14	Csa3G606620	Chr3	23485273	23488753	-	951	-	-	-
Csa1G024230	606.4425028	46.73289176	3.699736963	1.85E-16	1.10E-14	Csa1G024230	Chr1	2458245	2460161	-	1419	-	Protein kinase domain	Pkinase
Csa2G012140	1302.228934	3067.051798	-1.236162299	1.92E-16	1.14E-14	Csa2G012140	Chr2	2175539	2177464	+	606	-	Rubredoxin domain	Rubredoxin
Csa6G495650	212.9811998	805.8012803	-1.920869986	1.92E-16	1.14E-14	Csa6G495650	Chr6	24023118	24026991	-	1632	-	BTB/POZ domain	BTB
Csa6G361410	1959.397752	140.1467422	3.805336614	2.10E-16	1.24E-14	Csa6G361410	Chr6	16278570	16279867	+	690	-	-	-
Csa6G403600	5548.175584	528.6980965	3.391453766	2.13E-16	1.26E-14	Csa6G403600	Chr6	18117871	18121104	+	1452	-	-	-
Csa2G415550	1060.616103	93.10726184	3.511328444	2.22E-16	1.30E-14	Csa2G415550	Chr2	21351103	21353011	-	654	-	Small GTPase superfamily	Ras
Csa5G642150	1245.614409	381.3302832	1.708299953	2.24E-16	1.31E-14	Csa5G642150	Chr5	26781007	26785232	-	1257	-	Serine-threonine/tyrosine-protein kinase, catalytic domain	Pkinase_Tyr
Csa3G316280	1877.186405	381.8359296	2.297675015	2.33E-16	1.36E-14	Csa3G316280	Chr3	17600216	17602048	+	498	-	-	C2
Csa6G410670	794.526891	2337.273296	-1.55698635	2.36E-16	1.37E-14	Csa6G410670	Chr6	19020436	19021539	+	558	-	Phytocyanin domain	Cu_bind_like
Csa6G445120	1146.302637	3036.678742	-1.405351455	2.38E-16	1.38E-14	Csa6G445120	Chr6	20712210	20714288	-	855	-	Major intrinsic protein	-
Csa5G576590	783.1149516	2538.621544	-1.69710089	2.46E-16	1.42E-14	Csa5G576590	Chr5	20035388	20039599	-	1911	-	Membrane transport protein	-
Csa6G093090	3281.393565	7871.17106	-1.262324605	2.46E-16	1.42E-14	Csa6G093090	Chr6	6387276	6392127	+	753	-	Cyclophilin-type peptidyl-prolyl cis-trans isomerase domain	Pro_isomerase
Csa7G391240	1957.820321	310.957285	2.65498265	2.62E-16	1.51E-14	Csa7G391240	Chr7	14698194	14700154	+	1029	-	Alpha/beta hydrolase fold-3	Abhydrolase_3
Csa4G192160	18.64285468	141.1232674	-2.918025769	2.80E-16	1.61E-14	Csa4G192160	Chr4	9514935	9517898	-	1875	-	-	-
Csa2G055050	2840.828537	121.3509687	4.550037938	2.85E-16	1.63E-14	Csa2G055050	Chr2	4206906	4209419	-	1629	-	FAD/NAD(P)-binding domain	-
Csa2G060350	1.41971423	174.0531227	-6.945852976	2.88E-16	1.65E-14	Csa2G060350	Chr2	4653812	4654541	-	558	-	-	-
Csa2G264610	109.2275224	615.6793061	-2.49468148	3.22E-16	1.83E-14	Csa2G264610	Chr2	12830540	12832449	+	1065	-	-	Thaumatin
Csa5G156180	1650.595291	141.6906043	3.542808695	3.51E-16	1.99E-14	Csa5G156180	Chr5	5462918	5464846	+	771	-	-	-
Csa4G646170	449.5975473	91.09051555	2.304213982	3.55E-16	2.01E-14	Csa4G646170	Chr4	21989230	21991692	+	1590	-	Cytochrome P450	p450
Csa5G176000	1495.60175	4864.87401	-1.701878736	3.70E-16	2.08E-14	Csa5G176000	Chr5	7563224	7564446	+	708	-	Ribosomal protein L10P	-
Csa1G538180	168.7894795	731.0384856	-2.115027108	3.96E-16	2.22E-14	Csa1G538180	Chr1	19714388	19718520	+	3186	-	Serine-threonine/tyrosine-protein kinase, catalytic domain	Pkinase_Tyr
Csa4G286380	1220.323777	2836.496515	-1.216890016	4.39E-16	2.46E-14	Csa4G286380	Chr4	11068100	11072250	+	1176	-	-	-
Csa5G139450	6022.844895	1083.501167	2.474857467	4.56E-16	2.55E-14	Csa5G139450	Chr5	3568804	3571662	+	882	-	CCT domain	CCT
Csa3G740220	21289.26873	7781.71523	1.45197553	4.88E-16	2.72E-14	Csa3G740220	Chr3	28676090	28678256	-	1185	-	Heavy metal-associated domain, HMA	HMA
Csa2G010260	322.5830074	1119.763738	-1.795923423	5.14E-16	2.86E-14	Csa2G010260	Chr2	1912974	1918161	+	1503	-	FAD/NAD(P)-binding domain	-
Csa3G150030	384.8538929	1314.127076	-1.772505153	5.35E-16	2.97E-14	Csa3G150030	Chr3	10118692	10119559	-	825	-	-	-
CsaUNG021720	944.7852001	2053.909941	-1.120660953	5.86E-16	3.24E-14	CsaUNG021720	Scaffold000137	76004	78787	+	996	-	-	-
Csa3G128880	1294.567184	3617.534432	-1.48263814	5.88E-16	3.24E-14	Csa3G128880	Chr3	8201524	8205396	+	1413	-	-	-
Csa5G150420	633.4815125	37.97733754	4.06222104	6.24E-16	3.43E-14	Csa5G150420	Chr5	4562885	4564090	+	915	-	DNA-binding domain	AP2
novel.199	1129.244156	314.3356718	1.844510155	6.68E-16	3.66E-14	-	Chr3	19994207	19996616	+	1582	-	PF00240:Ubiquitin family	ubiquitin
Csa7G058620	1355.874413	6662.923866	-2.297092505	7.60E-16	4.15E-14	Csa7G058620	Chr7	3449722	3454572	-	2349	-	Glycoside hydrolase family 3 C-terminal domain	Glyco_hydro_3_C
Csa1G051910	615.9832747	1907.919964	-1.63159258	8.72E-16	4.75E-14	Csa1G051910	Chr1	6214150	6218556	+	1449	-	SET domain	SET
Csa3G888550	349.3389902	19.07942744	4.200105785	8.97E-16	4.88E-14	Csa3G888550	Chr3	37581080	37581439	-	306	-	-	-
Csa2G200420	658.3216885	1574.685516	-1.258074029	9.42E-16	5.09E-14	Csa2G200420	Chr2	10496447	10498241	-	771	-	-	-
Csa1G574240	408.7478231	13.72717622	4.902721449	9.73E-16	5.25E-14	Csa1G574240	Chr1	21510627	21513735	+	519	-	Cytochrome P450	p450
Csa3G778440	335.5165079	1273.411295	-1.925190003	9.79E-16	5.27E-14	Csa3G778440	Chr3	30116457	30118303	+	1374	-	-	-
Csa7G431320	109.7431305	631.4751565	-2.526635089	9.87E-16	5.29E-14	Csa7G431320	Chr7	16870183	16873074	+	1491	-	-	-
Csa3G859720	1720.350506	4170.753942	-1.277740416	1.03E-15	5.52E-14	Csa3G859720	Chr3	35988556	35989472	+	405	-	L28p-like	-
Csa3G149980	918.2564171	199.1886551	2.20575653	1.03E-15	5.52E-14	Csa3G149980	Chr3	10091975	10093502	-	1299	-	-	-
Csa3G038100	203.9828635	548.284655	-1.42736871	1.08E-15	5.74E-14	Csa3G038100	Chr3	2684943	2686691	+	369	-	-	-
Csa5G152980	172.1707715	523.995723	-1.606438096	1.08E-15	5.75E-14	Csa5G152980	Chr5	4940389	4943529	-	3000	-	Toll/interleukin-1 receptor homology (TIR) domain	-
Csa3G150040	161.505706	683.1650141	-2.082350404	1.16E-15	6.12E-14	Csa3G150040	Chr3	10119735	10120590	-	468	-	Heavy metal-associated domain, HMA	HMA
Csa3G252490	13678.71071	45400.99987	-1.730814743	1.20E-15	6.33E-14	Csa3G252490	Chr3	15720375	15723083	-	1212	-	Glyceraldehyde 3-phosphate dehydrogenase, catalytic domain	-
Csa5G153040	733.9609865	2226.750704	-1.601646685	1.25E-15	6.61E-14	Csa5G153040	Chr5	4987731	4993651	-	2340	-	Mur ligase, central	-
Csa3G126990	252.3256953	548.0527826	-1.118836602	1.30E-15	6.81E-14	Csa3G126990	Chr3	7930649	7934914	+	1545	-	De-etiolated protein 1, Det1	-
Csa1G046220	1709.534809	3808.321952	-1.155721553	1.31E-15	6.85E-14	Csa1G046220	Chr1	5398165	5403473	-	996	-	-	-
Csa3G164460	137.3309128	6.836485637	4.324695387	1.33E-15	6.95E-14	Csa3G164460	Chr3	10806064	10806723	-	429	-	-	-
Csa3G774740	203.0100762	12.36168395	4.044134418	1.34E-15	6.96E-14	Csa3G774740	Chr3	29649536	29656906	-	1377	-	ABC transporter-like	ABC_tran
Csa7G067480	1459.717734	3882.360773	-1.411371512	1.40E-15	7.29E-14	Csa7G067480	Chr7	4159154	4161969	+	891	-	Inorganic pyrophosphatase	Pyrophosphatase
Csa3G019370	1825.418196	413.2011842	2.143642981	1.43E-15	7.41E-14	Csa3G019370	Chr3	1895164	1897140	-	828	-	Homeobox domain-like	HD-ZIP_N
Csa5G583380	39.89568692	199.8034861	-2.324639785	1.45E-15	7.48E-14	Csa5G583380	Chr5	20773985	20778838	+	1692	-	-	-
Csa3G894500	708.6508258	2644.662488	-1.90037537	1.48E-15	7.62E-14	Csa3G894500	Chr3	38426451	38427036	-	321	-	Ribosomal protein L6, chloroplast	-
Csa4G054800	4226.991188	1829.116899	1.208436136	1.52E-15	7.82E-14	Csa4G054800	Chr4	4555833	4560299	+	2982	-	PB1 domain	RWP-RK
Csa1G144330	474.2908512	161.8680467	1.550384326	1.57E-15	8.04E-14	Csa1G144330	Chr1	9652326	9659578	-	1206	-	Fatty acyl-CoA reductase, C-terminal	DUF833
Csa7G274150	782.9069775	2169.907577	-1.47111103	1.68E-15	8.61E-14	Csa7G274150	Chr7	9699990	9700654	-	312	-	Ribosomal protein L21-like	-
Csa1G525320	1943.099125	954.8407491	1.025030086	1.71E-15	8.73E-14	Csa1G525320	Chr1	18363873	18366134	+	981	-	-	-
Csa3G731200	391.7513465	1192.389346	-1.606480272	1.87E-15	9.54E-14	Csa3G731200	Chr3	27565669	27569790	+	654	-	-	Rhodanese
Csa3G047830	464.9601726	1372.172791	-1.561903335	1.91E-15	9.70E-14	Csa3G047830	Chr3	3342268	3343180	+	639	-	-	-
Csa4G082380	5410.302207	1079.073971	2.326167228	1.98E-15	1.00E-13	Csa4G082380	Chr4	5511340	5512864	-	1323	-	-	B_lectin
Csa3G150740	2542.57431	501.6223375	2.341954814	2.00E-15	1.01E-13	Csa3G150740	Chr3	10253689	10261314	+	2574	-	Pyruvate/Phosphoenolpyruvate kinase-like domain	-
Csa2G370510	1475.33863	540.7965747	1.447997264	2.03E-15	1.02E-13	Csa2G370510	Chr2	18287890	18293314	+	1464	-	L-Aspartase-like	-
Csa1G088470	463.5884458	1144.845794	-1.304379891	2.12E-15	1.07E-13	Csa1G088470	Chr1	8336807	8340949	+	792	-	Mog1/PsbP, alpha/beta/alpha sandwich	-
Csa6G357030	21766.30732	2429.343256	3.163467265	2.30E-15	1.15E-13	Csa6G357030	Chr6	15995483	16002201	-	2553	-	Alpha-amylase/branching enzyme, C-terminal all beta	-
Csa1G042630	212.6203646	29.78379657	2.836062822	2.39E-15	1.20E-13	Csa1G042630	Chr1	4395239	4397382	-	732	-	-	-
Csa4G022910	211.2361799	14.06019794	3.919138414	2.45E-15	1.22E-13	Csa4G022910	Chr4	2491906	2494304	+	1542	-	Major facilitator, sugar transporter-like	Sugar_tr
Csa1G045490	2374.587126	845.3242779	1.490284118	2.59E-15	1.29E-13	Csa1G045490	Chr1	4971922	4977229	+	1668	-	Aldehyde/histidinol dehydrogenase	Aldedh
Csa2G406670	1890.556308	4511.082176	-1.254806514	2.72E-15	1.35E-13	Csa2G406670	Chr2	20998807	21000763	+	552	-	Ribosomal protein L27	-
Csa4G496760	402.1559688	45.62266743	3.139633655	3.33E-15	1.64E-13	Csa4G496760	Chr4	17344561	17349599	+	1830	-	Fungal lipase-like domain	Lipase_3
Csa2G010270	1850.2474	5019.155876	-1.439580462	3.35E-15	1.65E-13	Csa2G010270	Chr2	1918530	1919742	-	792	-	Linker histone H1/H5, domain H15	-
Csa6G303240	2745.534249	320.5279567	3.098592327	3.55E-15	1.74E-13	Csa6G303240	Chr6	14537320	14538332	-	573	-	Homeobox domain-like	Myb_DNA-binding
Csa5G202370	695.9869906	3153.687662	-2.180035622	3.63E-15	1.78E-13	Csa5G202370	Chr5	9010389	9011765	+	390	-	Protein EARLY FLOWERING 4	-
Csa3G823640	978.429769	222.6878128	2.135819626	3.70E-15	1.81E-13	Csa3G823640	Chr3	32465369	32469412	+	1440	-	Peptidase S10, serine carboxypeptidase	Peptidase_S10
Csa6G518290	768.4563995	108.4089763	2.827024264	4.11E-15	2.00E-13	Csa6G518290	Chr6	27471294	27471992	+	534	-	DNA-binding domain	AP2
Csa6G518380	4078.933695	14666.33186	-1.846329149	4.14E-15	2.01E-13	Csa6G518380	Chr6	27511194	27513398	-	1263	-	-	-
Csa3G017160	4520.592976	9889.20733	-1.129415535	4.16E-15	2.02E-13	Csa3G017160	Chr3	1706130	1708392	-	801	-	-	-
Csa7G075020	4771.133095	13054.28965	-1.452204282	4.20E-15	2.03E-13	Csa7G075020	Chr7	5203999	5205010	+	606	-	PetM of cytochrome b6/f complex subunit 7	-
Csa1G589140	427.2944471	26.93204126	3.990740629	4.27E-15	2.06E-13	Csa1G589140	Chr1	22300434	22303828	+	1605	-	Myc-type, basic helix-loop-helix (bHLH) domain	HLH
Csa6G318690	864.987394	135.6731835	2.671727627	4.77E-15	2.30E-13	Csa6G318690	Chr6	15023697	15024194	-	288	-	-	-
Csa7G063960	210.9295302	9.511823945	4.461439877	4.93E-15	2.37E-13	Csa7G063960	Chr7	3749560	3750646	+	567	-	-	-
Csa4G436980	89.0412823	485.5140813	-2.445447065	5.85E-15	2.81E-13	Csa4G436980	Chr4	16498831	16500585	+	723	-	Signal transduction response regulator, receiver domain	Response_reg
Csa1G013210	777.0753116	2435.300625	-1.648390689	6.03E-15	2.88E-13	Csa1G013210	Chr1	1766875	1770049	+	618	-	-	-
Csa7G014550	2766.452073	864.4887214	1.678355667	6.12E-15	2.92E-13	Csa7G014550	Chr7	886667	891067	+	1173	-	PPM-type phosphatase domain	PP2C
Csa1G025160	6670.036474	2195.411387	1.603359802	6.29E-15	2.99E-13	Csa1G025160	Chr1	2756843	2773136	-	4119	-	Fructose-bisphosphate aldolase, class-II	F_bP_aldolase
Csa1G690280	3657.293182	8849.489977	-1.274920441	6.30E-15	2.99E-13	Csa1G690280	Chr1	27713726	27715334	-	1353	-	-	-
Csa4G651800	800.0971403	169.236801	2.242340166	7.32E-15	3.47E-13	Csa4G651800	Chr4	22459448	22460042	+	528	-	-	-
Csa3G128900	14.17965207	119.8657669	-3.083337453	7.35E-15	3.48E-13	Csa3G128900	Chr3	8211649	8213080	-	1020	-	-	-
Csa1G062380	242.4448235	964.3304819	-1.991110239	7.62E-15	3.59E-13	Csa1G062380	Chr1	6607220	6609932	-	1386	-	Phosphoadenosine phosphosulphate reductase	-
Csa6G403620	2516.622917	594.3329574	2.082293033	7.67E-15	3.61E-13	Csa6G403620	Chr6	18128535	18131637	+	1119	-	-	-
Csa7G394650	623.3240161	1761.985276	-1.49958378	7.84E-15	3.68E-13	Csa7G394650	Chr7	15048467	15051630	+	1500	-	Lactate/malate dehydrogenase, N-terminal	-
Csa3G800650	358.4711238	806.4616486	-1.169373764	7.91E-15	3.71E-13	Csa3G800650	Chr3	30783508	30785871	+	993	-	-	-
Csa3G044470	85.11681327	368.1128646	-2.114453187	8.29E-15	3.88E-13	Csa3G044470	Chr3	3058135	3061494	+	2955	-	NB-ARC	NB-ARC
Csa2G361810	579.1467301	248.2245362	1.222145318	8.64E-15	4.03E-13	Csa2G361810	Chr2	17381343	17384553	+	1098	-	-	PfkB
Csa5G604290	5586.923343	1003.989566	2.476170848	9.03E-15	4.20E-13	Csa5G604290	Chr5	22484417	22487305	-	1206	-	-	-
Csa6G057100	974.0035376	443.3997343	1.1358629	9.15E-15	4.25E-13	Csa6G057100	Chr6	4441690	4444185	-	1350	-	-	-
Csa6G103540	134.5399946	407.2367127	-1.599539798	9.42E-15	4.36E-13	Csa6G103540	Chr6	6780115	6782233	+	1803	-	-	-
Csa2G382510	73.47832366	304.4289266	-2.053414004	9.50E-15	4.39E-13	Csa2G382510	Chr2	19739821	19743468	+	1338	-	Serine-threonine/tyrosine-protein kinase, catalytic domain	Pkinase_Tyr
Csa6G495810	92.43888484	2.575100474	5.197022542	9.58E-15	4.41E-13	Csa6G495810	Chr6	24113317	24113823	+	507	-	-	-
Csa4G630000	1647.639039	4615.570817	-1.486284644	9.58E-15	4.41E-13	Csa4G630000	Chr4	20564126	20567547	+	555	-	Ribosomal protein S20	-
Csa3G710230	1253.478808	229.7075777	2.448409066	9.80E-15	4.50E-13	Csa3G710230	Chr3	26832204	26835241	-	1551	-	-	-
Csa6G401530	349.1593027	1112.869749	-1.673291368	1.16E-14	5.31E-13	Csa6G401530	Chr6	18035542	18039744	+	1971	-	Armadillo-type fold	-
Csa4G304790	405.2465324	885.078013	-1.127827809	1.24E-14	5.64E-13	Csa4G304790	Chr4	12416097	12420574	-	1125	-	-	-
Csa1G002890	9304.37532	27280.58846	-1.551927284	1.27E-14	5.79E-13	Csa1G002890	Chr1	534041	536360	-	1212	-	RNA recognition motif domain	RRM_1
Csa2G074210	157.6370991	474.3656845	-1.59102126	1.29E-14	5.86E-13	Csa2G074210	Chr2	5900302	5901289	-	347	-	-	-
Csa1G025960	6385.7023	571.863602	3.481243185	1.35E-14	6.13E-13	Csa1G025960	Chr1	2968077	2970765	+	1731	-	WRKY domain	WRKY
Csa2G000100	485.629446	984.2083457	-1.019058197	1.40E-14	6.35E-13	Csa2G000100	Chr2	87114	88649	-	1107	-	Strictosidine synthase, conserved region	Str_synth
Csa4G064060	748.2070344	1905.53041	-1.349203514	1.42E-14	6.39E-13	Csa4G064060	Chr4	5159286	5163502	+	735	-	-	DUF143
Csa1G095030	2605.534125	6203.021208	-1.251474055	1.48E-14	6.68E-13	Csa1G095030	Chr1	8407484	8413924	-	597	-	Ribosomal protein L9, N-terminal	-
Csa4G047370	255.7933864	48.29618792	2.40806644	1.49E-14	6.68E-13	Csa4G047370	Chr4	3726679	3730175	-	561	-	B-box-type zinc finger	zf-B_box
Csa3G915160	1180.495028	3699.171737	-1.648046213	1.49E-14	6.68E-13	Csa3G915160	Chr3	39760666	39763729	-	1416	-	-	PfkB
Csa1G002690	968.2513758	2970.125958	-1.617406895	1.51E-14	6.78E-13	Csa1G002690	Chr1	415721	421617	-	2019	-	-	-
Csa2G279220	451.1174858	1349.989759	-1.582087636	1.56E-14	6.98E-13	Csa2G279220	Chr2	13358439	13364000	+	1035	-	-	-
Csa6G510980	307.5966853	77.32403546	1.991403665	1.70E-14	7.56E-13	Csa6G510980	Chr6	26298492	26302228	+	1089	-	-	-
Csa4G296090	850.2117517	373.6051692	1.186675809	1.77E-14	7.87E-13	Csa4G296090	Chr4	11946259	11949100	+	1155	-	Protein kinase domain	Pkinase
Csa7G351910	4684.927014	2099.956193	1.157551008	1.84E-14	8.13E-13	Csa7G351910	Chr7	12574759	12579549	-	990	-	Alcohol dehydrogenase, N-terminal	ADH_N
Csa1G031730	2516.103746	538.6935385	2.223687958	1.92E-14	8.50E-13	Csa1G031730	Chr1	3309095	3311908	-	1491	-	Pyridoxal phosphate-dependent decarboxylase	-
Csa3G873260	79.53146577	395.2066469	-2.313169856	1.97E-14	8.66E-13	Csa3G873260	Chr3	36509747	36510602	+	588	-	-	-
Csa1G658010	557.5799222	56.7049165	3.296871703	2.00E-14	8.77E-13	Csa1G658010	Chr1	26347354	26348986	-	603	-	-	-
Csa2G354800	7536.805118	2090.206832	1.85043545	2.04E-14	8.92E-13	Csa2G354800	Chr2	16573711	16577151	-	783	-	Phosphoribosyltransferase domain	Pribosyltran
Csa3G149890	3163.79409	8750.111558	-1.467739284	2.06E-14	9.01E-13	Csa3G149890	Chr3	10051542	10055928	+	1569	-	Nucleotidyl transferase domain	-
Csa5G623460	366.3439377	156.4818586	1.227700276	2.08E-14	9.06E-13	Csa5G623460	Chr5	24823711	24825973	-	567	-	Ubiquitin-conjugating enzyme E2	UQ_con
Csa5G576630	187.8645116	731.3322268	-1.960116104	2.08E-14	9.06E-13	Csa5G576630	Chr5	20084625	20087479	+	639	-	Histone chaperone ASF1-like	-
Csa7G428960	2661.638066	6076.312193	-1.191041197	2.34E-14	1.02E-12	Csa7G428960	Chr7	16595117	16597709	+	798	-	RNA recognition motif domain	RRM_1
Csa6G449820	185.501978	622.4688491	-1.747789977	2.35E-14	1.02E-12	Csa6G449820	Chr6	21289502	21298646	-	1584	-	Pyruvate kinase, barrel	PK
Csa3G119690	3025.432101	9825.730279	-1.699475658	2.38E-14	1.03E-12	Csa3G119690	Chr3	6832322	6836464	+	1329	-	-	-
Csa1G600910	760.5129693	2547.7913	-1.744185351	2.41E-14	1.03E-12	Csa1G600910	Chr1	23290510	23293006	-	543	-	-	-
Csa3G856000	3404.142958	1369.92333	1.313451883	2.41E-14	1.03E-12	Csa3G856000	Chr3	35810833	35815222	-	1367	-	-	-
Csa1G267230	3386.753354	1133.437843	1.5790273	2.43E-14	1.04E-12	Csa1G267230	Chr1	12949093	12950626	-	1137	-	Glycoside hydrolase family 18, catalytic domain	-
Csa4G007640	1036.138072	375.2375155	1.465399334	2.49E-14	1.06E-12	Csa4G007640	Chr4	1275626	1278414	-	855	-	-	-
Csa6G495100	327.8658949	21.27154763	3.946031794	2.49E-14	1.06E-12	Csa6G495100	Chr6	23975583	23978468	-	1392	-	Zinc finger, TAZ-type	BTB
Csa7G397570	2510.643941	5466.858852	-1.122783675	2.65E-14	1.13E-12	Csa7G397570	Chr7	15332927	15337032	-	1356	-	DNA photolyase, N-terminal	-
Csa2G270790	459.65422	44.22272842	3.381341748	2.87E-14	1.22E-12	Csa2G270790	Chr2	12973702	12974606	+	810	-	-	-
Csa3G135120	3538.662711	407.2460288	3.119303263	3.04E-14	1.29E-12	Csa3G135120	Chr3	9197024	9197772	-	687	-	DNA-binding domain	AP2
Csa7G044200	3436.59587	8416.357902	-1.292311122	3.14E-14	1.33E-12	Csa7G044200	Chr7	2500712	2503884	-	702	-	Ribosomal protein L6, alpha-beta domain	-
Csa2G379240	707.1133449	2327.717896	-1.719319677	3.24E-14	1.37E-12	Csa2G379240	Chr2	19256745	19260256	-	831	-	Mog1/PsbP, alpha/beta/alpha sandwich	-
Csa3G098540	2126.020706	5212.173472	-1.293854797	3.38E-14	1.42E-12	Csa3G098540	Chr3	4853600	4857006	+	576	-	Ribosomal protein L24	KOW
Csa4G109020	1475.535862	529.6594018	1.478612744	3.47E-14	1.46E-12	Csa4G109020	Chr4	7003868	7008881	+	852	-	PPM-type phosphatase domain	PP2C
CsaUNG005730	1020.049722	2054.404878	-1.010178814	3.79E-14	1.58E-12	CsaUNG005730	Scaffold000122	27252	40936	+	2484	-	DEAD/DEAH box helicase domain	Helicase_C
Csa1G710160	260.5220786	25.30813183	3.363794061	3.85E-14	1.61E-12	Csa1G710160	Chr1	28936666	28937506	+	606	-	-	-
Csa3G778410	8539.856047	21620.07666	-1.340121897	4.27E-14	1.78E-12	Csa3G778410	Chr3	30091530	30094873	+	822	-	Alkyl hydroperoxide reductase subunit C/ Thiol specific antioxidant	-
Csa3G889840	1487.565142	4885.231925	-1.715610369	4.42E-14	1.83E-12	Csa3G889840	Chr3	37800865	37804719	-	1107	-	Haem peroxidase	-
Csa4G017210	247.528683	16.41036414	3.917533967	4.47E-14	1.85E-12	Csa4G017210	Chr4	2359208	2359572	+	243	-	-	-
novel.606	479.2663105	1095.783591	-1.193420943	4.86E-14	2.01E-12	-	Chr6	18508482	18517136	+	2721	-	PF00849:RNA pseudouridylate synthase|PF01479:S4 domain	S4
novel.597	931.0844313	96.26400045	3.275662998	4.91E-14	2.02E-12	-	Chr6	15301462	15302425	+	964	-	-	-
Csa4G095030	384.1261167	1291.851302	-1.749334791	5.01E-14	2.06E-12	Csa4G095030	Chr4	6204416	6214887	+	1836	-	-	-
Csa5G609760	1246.971618	177.9643492	2.809253367	5.51E-14	2.26E-12	Csa5G609760	Chr5	23661429	23662790	-	969	-	-	-
Csa3G855270	407.8242703	891.3309652	-1.128652645	5.61E-14	2.29E-12	Csa3G855270	Chr3	35646587	35648784	-	675	-	Histone deacetylase complex subunit SAP30, Sin3 binding domain	-
Csa2G404870	1072.48273	188.3847454	2.509635593	5.98E-14	2.44E-12	Csa2G404870	Chr2	20832995	20835029	-	1275	-	Peptidase C26	-
Csa6G527080	467.9655506	1186.235727	-1.342705589	6.40E-14	2.60E-12	Csa6G527080	Chr6	28896792	28898492	+	519	-	-	-
Csa6G525640	320.1627894	773.3339517	-1.272427808	6.43E-14	2.61E-12	Csa6G525640	Chr6	28583904	28587910	+	714	-	Fatty acid hydroxylase	-
Csa3G889820	686.305917	304.476779	1.172136502	6.52E-14	2.64E-12	Csa3G889820	Chr3	37789436	37791027	-	1011	-	-	-
Csa5G157310	140.5322422	3.740571095	5.22813181	6.67E-14	2.70E-12	Csa5G157310	Chr5	5551711	5552685	+	912	-	Cytochrome P450	p450
Csa6G511100	476.8067624	1277.772749	-1.422716765	6.74E-14	2.72E-12	Csa6G511100	Chr6	26346742	26347593	-	531	-	-	-
Csa3G808360	11726.35332	4768.768468	1.298084099	6.85E-14	2.76E-12	Csa3G808360	Chr3	30921555	30925121	-	1149	-	Fatty acid desaturase domain	-
Csa2G035520	5022.200268	2212.490102	1.182814857	7.02E-14	2.82E-12	Csa2G035520	Chr2	3651846	3656792	-	1854	-	Signal recognition particle receptor, alpha subunit, N-terminal	-
Csa1G005560	1831.186984	523.6225002	1.806173863	7.27E-14	2.91E-12	Csa1G005560	Chr1	1041085	1043861	+	2568	-	Glycosyl transferase, family 20	-
Csa4G011840	1211.486098	471.6668766	1.360994704	7.31E-14	2.93E-12	Csa4G011840	Chr4	1813591	1816577	-	1350	-	-	ACT
Csa5G160170	222.4787063	10.6332903	4.387480239	7.36E-14	2.94E-12	Csa5G160170	Chr5	5831727	5834487	+	1473	-	Peptidase C13, legumain	-
Csa3G168930	2677.293707	726.1061907	1.88237467	7.66E-14	3.05E-12	Csa3G168930	Chr3	11194654	11197784	-	1956	-	Glycosyl hydrolase family 100	-
Csa5G606490	8.711067081	156.9601854	-4.164117764	8.47E-14	3.36E-12	Csa5G606490	Chr5	22892248	22893877	-	687	-	Cell division topological specificity factor MinE	-
Csa1G269860	400.3799407	63.83904568	2.649522323	8.59E-14	3.40E-12	Csa1G269860	Chr1	13071873	13075066	+	660	-	-	-
Csa3G171790	1361.475162	4158.646526	-1.611173166	8.72E-14	3.45E-12	Csa3G171790	Chr3	11473213	11476591	+	513	-	Ribosomal protein L18	-
Csa7G049170	2391.347894	506.4415578	2.239754888	9.14E-14	3.61E-12	Csa7G049170	Chr7	3100035	3102425	+	897	-	WRKY domain	WRKY
Csa6G517420	3533.158369	9700.752564	-1.45721584	9.19E-14	3.62E-12	Csa6G517420	Chr6	27255816	27258386	-	1062	-	Ribosomal protein S5, C-terminal	-
novel.160	787.4660734	74.48339062	3.404220193	9.45E-14	3.72E-12	-	Chr2	20743519	20745005	-	1487	-	-	-
Csa1G572450	2793.881053	1270.438553	1.137172459	9.47E-14	3.72E-12	Csa1G572450	Chr1	21328763	21331083	-	1038	-	Alpha/beta hydrolase fold-3	Abhydrolase_3
Csa3G734110	47.21411948	225.7420706	-2.257568513	9.65E-14	3.77E-12	Csa3G734110	Chr3	28010174	28012071	+	1350	-	-	-
Csa2G228380	1355.577099	259.8753977	2.383342077	9.66E-14	3.77E-12	Csa2G228380	Chr2	11081888	11083392	+	450	-	EF-hand domain	-
Csa6G504380	5.180960471	128.6732849	-4.618495418	9.92E-14	3.87E-12	Csa6G504380	Chr6	25459184	25460871	+	1095	-	SAM dependent carboxyl methyltransferase	-
Csa4G646190	10791.76637	2284.82756	2.239872441	1.01E-13	3.92E-12	Csa4G646190	Chr4	21999824	22002065	+	651	-	-	-
Csa4G022920	890.1234281	185.6359789	2.262841193	1.02E-13	3.97E-12	Csa4G022920	Chr4	2495489	2499674	+	1542	-	Major facilitator, sugar transporter-like	Sugar_tr
Csa7G407650	375.7873845	1239.880149	-1.722170483	1.05E-13	4.06E-12	Csa7G407650	Chr7	15727288	15733395	-	2175	-	MCM domain	MCM
Csa3G816700	588.6185639	1217.933571	-1.049347362	1.14E-13	4.42E-12	Csa3G816700	Chr3	31681192	31687119	+	894	-	Mpv17/PMP22	Mpv17_PMP22
Csa6G516870	484.7777829	47.59946669	3.349766047	1.21E-13	4.69E-12	Csa6G516870	Chr6	26954646	26955258	+	336	-	-	-
Csa6G500650	325.6816671	1202.878021	-1.885785254	1.25E-13	4.80E-12	Csa6G500650	Chr6	25027059	25029975	+	846	-	-	FKBP_C
Csa4G022930	456.1553548	173.7263795	1.39434923	1.25E-13	4.80E-12	Csa4G022930	Chr4	2501146	2505997	+	1152	-	Rho GTPase activation protein	RhoGAP
Csa6G411190	1064.446668	2322.608201	-1.125951344	1.25E-13	4.80E-12	Csa6G411190	Chr6	19035811	19040375	+	1908	-	Radical SAM	Radical_SAM
Csa6G513610	274.0508711	3.471632552	6.30781355	1.27E-13	4.89E-12	Csa6G513610	Chr6	26616314	26617576	+	1263	-	-	-
Csa1G542430	119.3963402	584.2570738	-2.292383062	1.30E-13	4.96E-12	Csa1G542430	Chr1	20064159	20070044	-	1164	-	-	-
Csa2G004710	1383.273163	64.10955883	4.432074586	1.33E-13	5.09E-12	Csa2G004710	Chr2	771250	771901	+	192	-	-	-
CsaUNG031640	4628.673574	381.8575813	3.59947355	1.37E-13	5.21E-12	CsaUNG031640	Scaffold000143_3	17665	18878	-	954	-	B3 DNA binding domain	B3
Csa1G002030	125.6473302	385.2890344	-1.617599611	1.43E-13	5.44E-12	Csa1G002030	Chr1	303161	304602	+	1065	-	F-box domain	zf-MYND
Csa2G036630	1652.079718	729.4458573	1.179701024	1.51E-13	5.72E-12	Csa2G036630	Chr2	3762596	3769984	+	3342	-	Autophagy-related protein 11	-
Csa6G520430	630.0042475	1738.743303	-1.46470745	1.52E-13	5.76E-12	Csa6G520430	Chr6	27804876	27810167	+	2376	-	Peptidase S8/S53 domain	Peptidase_S8
Csa3G152050	814.8321272	328.3370419	1.310989735	1.63E-13	6.14E-12	Csa3G152050	Chr3	10474391	10478873	-	1080	-	Fungal lipase-like domain	Lipase_3
Csa6G510990	170.810732	35.20555201	2.272454405	1.65E-13	6.22E-12	Csa6G510990	Chr6	26302439	26303800	-	735	-	-	-
Csa3G018320	6383.134653	619.1810252	3.36595129	1.68E-13	6.32E-12	Csa3G018320	Chr3	1856055	1857164	+	1035	-	DNA-binding domain	AP2
Csa1G435810	79.5969034	1.623055472	5.660086569	1.72E-13	6.43E-12	Csa1G435810	Chr1	16081358	16082068	+	615	-	-	-
Csa6G497230	103.1156377	8.239707172	3.654847834	1.74E-13	6.52E-12	Csa6G497230	Chr6	24448291	24449012	-	333	-	-	-
Csa1G085380	118.108661	443.7827687	-1.908058917	1.78E-13	6.63E-12	Csa1G085380	Chr1	8129735	8131692	+	732	-	-	-
Csa7G012400	469.9324623	1177.090163	-1.324536822	1.86E-13	6.90E-12	Csa7G012400	Chr7	743011	745491	-	1182	-	WD40-repeat-containing domain	-
Csa1G008530	2552.257465	422.6209982	2.59474498	1.93E-13	7.14E-12	Csa1G008530	Chr1	1339414	1342194	-	1683	-	Proton-dependent oligopeptide transporter family	-
Csa2G350230	1648.453658	5782.57645	-1.810785293	1.98E-13	7.34E-12	Csa2G350230	Chr2	15909189	15910191	+	762	-	Photosystem II PsbY	-
Csa4G159320	240.3237418	3.189877373	6.247982587	2.03E-13	7.49E-12	Csa4G159320	Chr4	8340821	8346110	-	1035	-	Nuclear transcription factor Y subunit A	CBFB_NFYA
Csa5G174650	98.05994333	461.1304282	-2.234583135	2.08E-13	7.66E-12	Csa5G174650	Chr5	7272119	7273864	+	1380	-	-	-
Csa2G346080	406.7381041	89.27515472	2.187748275	2.12E-13	7.81E-12	Csa2G346080	Chr2	15503482	15505716	-	1119	-	GDSL lipase/esterase	Lipase_GDSL
Csa4G056600	1467.135838	74.91259118	4.291403153	2.13E-13	7.84E-12	Csa4G056600	Chr4	4750229	4752379	-	1383	-	Cytochrome P450	p450
Csa7G420870	2730.438017	6381.062367	-1.224788757	2.14E-13	7.86E-12	Csa7G420870	Chr7	16226106	16230301	+	1083	-	-	-
Csa4G268050	1258.916432	3106.599341	-1.303421128	2.16E-13	7.92E-12	Csa4G268050	Chr4	10573144	10584587	-	1812	-	Aminoacyl-tRNA synthetase, class II (D/K/N)	tRNA-synt_2
Csa3G682170	1651.884828	4339.699124	-1.393607718	2.25E-13	8.22E-12	Csa3G682170	Chr3	26169521	26173331	-	1095	-	Porphobilinogen deaminase, N-terminal	-
Csa5G613470	29612.29871	11109.04712	1.414488204	2.25E-13	8.22E-12	Csa5G613470	Chr5	24102123	24104968	-	1242	-	HSP40/DnaJ peptide-binding	DnaJ_C
Csa4G627170	543.6279405	1151.559536	-1.083141205	2.32E-13	8.45E-12	Csa4G627170	Chr4	20295742	20297783	-	1770	-	-	-
Csa2G015850	79.7064019	360.9213056	-2.181418155	2.35E-13	8.55E-12	Csa2G015850	Chr2	2447294	2451077	-	1458	-	Serine-threonine/tyrosine-protein kinase, catalytic domain	Pkinase_Tyr
Csa4G653450	5756.704917	1693.11835	1.765694842	2.50E-13	9.07E-12	Csa4G653450	Chr4	22907383	22910366	-	1653	-	AMP-dependent synthetase/ligase	AMP-binding
Csa5G128260	1382.778884	5944.440725	-2.104170097	2.51E-13	9.10E-12	Csa5G128260	Chr5	3150462	3153911	-	759	-	Cyclophilin-type peptidyl-prolyl cis-trans isomerase domain	Pro_isomerase
Csa2G338830	7300.340138	1357.397743	2.427241988	2.53E-13	9.13E-12	Csa2G338830	Chr2	15322955	15324935	-	900	-	NAC domain	NAM
Csa5G579060	203.4826416	71.23551593	1.516253024	2.53E-13	9.15E-12	Csa5G579060	Chr5	20477592	20480685	-	1449	-	-	-
Csa7G004710	697.8632889	1651.954054	-1.243620488	2.60E-13	9.36E-12	Csa7G004710	Chr7	260109	263179	+	840	-	RNA-binding, CRM domain	-
Csa5G609720	853.7408584	332.9923845	1.358545796	2.69E-13	9.67E-12	Csa5G609720	Chr5	23631750	23633910	-	525	-	-	-
Csa3G006780	563.9523919	38.79488536	3.862965207	2.77E-13	9.94E-12	Csa3G006780	Chr3	881034	885501	-	1173	-	-	-
Csa3G121660	2596.915637	7095.276913	-1.450144237	2.87E-13	1.03E-11	Csa3G121660	Chr3	7104477	7106857	+	735	-	Ribosomal protein L5 domain	-
Csa6G108440	139.1955297	21.96381167	2.657523536	2.92E-13	1.04E-11	Csa6G108440	Chr6	7194982	7196704	+	1608	-	Cytochrome P450	p450
Csa4G311220	1221.757282	2722.844424	-1.156331224	2.94E-13	1.05E-11	Csa4G311220	Chr4	12890098	12895168	+	1122	-	UbiA prenyltransferase family	UbiA
Csa4G000600	316.451816	112.0765715	1.497693819	2.97E-13	1.06E-11	Csa4G000600	Chr4	58429	62356	-	1719	-	-	-
Csa6G538620	2987.17764	909.8420019	1.715007782	2.97E-13	1.06E-11	Csa6G538620	Chr6	28951343	28952380	-	600	-	-	-
Csa2G021690	914.495885	92.43932134	3.306122133	2.99E-13	1.06E-11	Csa2G021690	Chr2	2647889	2651386	-	954	-	-	Mito_carr
Csa3G446120	6839.653522	428.8320017	3.99575575	3.07E-13	1.09E-11	Csa3G446120	Chr3	20660805	20668124	-	4428	-	ABC-2 type transporter	ABC2_membrane
Csa1G065920	751.2635816	75.31642685	3.319472625	3.10E-13	1.10E-11	Csa1G065920	Chr1	6922342	6923608	+	975	-	-	-
Csa7G184670	1029.355149	226.6017291	2.183934276	3.15E-13	1.11E-11	Csa7G184670	Chr7	6692937	6693394	+	420	-	Clp, N-terminal	-
Csa5G197120	694.8196048	128.2433079	2.436883018	3.18E-13	1.12E-11	Csa5G197120	Chr5	8697794	8698818	+	552	-	-	-
Csa6G483400	2118.257475	4240.206387	-1.001363956	3.42E-13	1.20E-11	Csa6G483400	Chr6	22230551	22245377	+	2199	-	ATPase, AAA-type, core	AAA
Csa6G115630	3426.571598	7126.892115	-1.056636569	3.63E-13	1.28E-11	Csa6G115630	Chr6	7950525	7956258	+	1080	-	-	-
Csa4G192080	8993.708267	2189.274267	2.038525957	3.64E-13	1.28E-11	Csa4G192080	Chr4	9454613	9456678	+	873	-	-	-
Csa6G091320	397.49611	1250.155685	-1.653976637	3.74E-13	1.31E-11	Csa6G091320	Chr6	6152800	6153548	+	615	-	-	-
novel.417	205.3242931	1261.38001	-2.619159207	3.84E-13	1.34E-11	-	Chr5	937427	938412	+	875	-	PF00407:Pathogenesis-related protein Bet v I family	-
Csa6G497240	1799.128896	218.1736765	3.044071152	3.88E-13	1.35E-11	Csa6G497240	Chr6	24448980	24449882	+	399	-	-	-
Csa2G382470	3115.875718	441.0328383	2.820698281	4.07E-13	1.42E-11	Csa2G382470	Chr2	19706277	19706695	-	201	-	-	-
Csa6G127470	981.248081	309.6488785	1.664429836	4.18E-13	1.46E-11	Csa6G127470	Chr6	8911826	8915222	-	1944	-	Protein kinase domain	Pkinase
Csa4G500330	7016.330636	27176.86127	-1.953618136	4.45E-13	1.55E-11	Csa4G500330	Chr4	17487961	17491527	+	1152	-	NAD-dependent epimerase/dehydratase	Epimerase
Csa6G011640	34.25349919	151.4917323	-2.145666279	4.64E-13	1.61E-11	Csa6G011640	Chr6	1226912	1231835	+	570	-	GINS subunit, domain A	-
Csa7G452930	183.6747609	652.7561067	-1.829140238	4.72E-13	1.63E-11	Csa7G452930	Chr7	19117342	19118152	+	585	-	-	-
Csa6G483300	4449.530074	15361.968	-1.787709883	4.87E-13	1.68E-11	Csa6G483300	Chr6	22167961	22169508	+	516	-	Photosystem I reaction centre subunit N, chloroplastic	-
Csa6G502660	1159.254373	240.7494059	2.268479374	4.96E-13	1.71E-11	Csa6G502660	Chr6	25320610	25326096	-	1686	-	FAD/NAD(P)-binding domain	-
Csa4G094000	11855.59863	5317.187816	1.156851265	5.25E-13	1.80E-11	Csa4G094000	Chr4	6167520	6170155	+	1443	-	UDP-glucose/GDP-mannose dehydrogenase, N-terminal	-
Csa1G014400	1334.756739	415.5188207	1.684211769	5.62E-13	1.93E-11	Csa1G014400	Chr1	1904789	1908353	+	1479	-	Enolase, C-terminal TIM barrel domain	-
Csa3G816140	736.4684345	321.8249302	1.194328976	5.67E-13	1.94E-11	Csa3G816140	Chr3	31631649	31635168	+	717	-	Aquaporin-like	-
Csa6G516760	442.6793139	151.3419916	1.550350266	5.67E-13	1.94E-11	Csa6G516760	Chr6	26890332	26891772	-	1098	-	Armadillo-type fold	U-box
Csa5G146320	361.6649416	1184.157947	-1.712002275	5.76E-13	1.97E-11	Csa5G146320	Chr5	4086376	4089224	-	1491	-	Glycoside hydrolase, family 29	Alpha_L_fucos
Csa1G423110	1914.571712	844.2239894	1.181622521	6.03E-13	2.05E-11	Csa1G423110	Chr1	15408048	15412407	+	1224	-	SNARE	-
Csa6G400810	378.3848182	95.50359423	1.988221421	6.15E-13	2.09E-11	Csa6G400810	Chr6	17806138	17806556	+	156	-	-	-
Csa6G311520	147.9390981	32.84184854	2.16673646	6.19E-13	2.10E-11	Csa6G311520	Chr6	14833278	14833943	+	321	-	Homeobox domain-like	Myb_DNA-binding
Csa4G309170	315.6540925	917.8413836	-1.540568734	6.26E-13	2.12E-11	Csa4G309170	Chr4	12771097	12775395	-	1167	-	-	Mito_carr
Csa5G621920	133.8804702	906.1894466	-2.75968387	6.34E-13	2.14E-11	Csa5G621920	Chr5	24469738	24471622	+	456	-	Globin	-
Csa6G309980	4113.105937	898.4180383	2.194733646	6.53E-13	2.20E-11	Csa6G309980	Chr6	14792633	14797768	+	2313	-	Glycoside hydrolase family 3 C-terminal domain	Glyco_hydro_3_C
Csa3G816070	2321.562196	6452.476762	-1.474843149	6.59E-13	2.22E-11	Csa3G816070	Chr3	31575602	31585813	+	1983	-	Transcription factor, GTP-binding domain	GTP_EFTU
Csa4G351110	68.35882048	399.7942619	-2.550575958	6.62E-13	2.22E-11	Csa4G351110	Chr4	14346229	14347575	+	1122	-	Glutaredoxin	-
Csa4G658480	227.4749334	61.47312444	1.889168872	6.64E-13	2.23E-11	Csa4G658480	Chr4	22926038	22927242	-	915	-	-	-
Csa6G009430	92.87321998	339.9118541	-1.872620246	6.84E-13	2.29E-11	Csa6G009430	Chr6	1043302	1044674	+	993	-	Legume lectin domain	-
Csa1G046890	33.07282534	199.6383111	-2.592607738	6.86E-13	2.29E-11	Csa1G046890	Chr1	5495306	5500005	+	1371	-	ATPase, AAA-type, core	AAA
Csa5G478620	200.9601891	30.31088564	2.725658611	6.88E-13	2.30E-11	Csa5G478620	Chr5	16789083	16790527	-	231	-	-	-
Csa1G532350	15.98155223	129.7600397	-3.011391502	6.97E-13	2.32E-11	Csa1G532350	Chr1	18825521	18828558	+	1803	-	Thiamine pyrophosphate enzyme, N-terminal TPP-binding domain	TPP_enzyme_N
Csa2G011530	5455.367453	12348.11633	-1.178602182	7.42E-13	2.47E-11	Csa2G011530	Chr2	2084097	2085482	+	852	-	Ribose 5-phosphate isomerase, type A	Rib_5-P_isom_A
Csa6G308420	1438.378169	3128.551614	-1.121205248	7.90E-13	2.62E-11	Csa6G308420	Chr6	14718660	14724683	+	1689	-	FAD/NAD(P)-binding domain	Pyr_redox_2
Csa1G586750	2462.50474	920.7443134	1.41942519	7.91E-13	2.62E-11	Csa1G586750	Chr1	21959152	21966208	+	1449	-	Aminopeptidase P, N-terminal	Peptidase_M24
Csa6G499740	2897.159158	532.686531	2.44339738	8.45E-13	2.80E-11	Csa6G499740	Chr6	24797225	24800375	+	1035	-	Protein kinase domain	Pkinase
Csa3G100800	87.05163278	9.76311214	3.162709468	8.55E-13	2.82E-11	Csa3G100800	Chr3	5060883	5062551	-	1062	-	NAC domain	NAM
Csa7G238400	182.5749109	46.08241422	1.98719315	8.79E-13	2.90E-11	Csa7G238400	Chr7	8613792	8614473	+	384	-	Small auxin-up RNA	Auxin_inducible
Csa1G445860	1089.200301	14703.5138	-3.754915417	8.99E-13	2.96E-11	Csa1G445860	Chr1	16272026	16273602	+	798	-	-	-
Csa4G047990	963.5221009	355.8648801	1.436976843	9.03E-13	2.97E-11	Csa4G047990	Chr4	3834511	3840007	-	948	-	-	adh_short
Csa3G002890	1199.223049	359.9201019	1.736809536	9.08E-13	2.98E-11	Csa3G002890	Chr3	550561	553515	-	1353	-	Cys/Met metabolism, pyridoxal phosphate-dependent enzyme	Cys_Met_Meta_PP
Csa3G119320	1754.265958	4859.739216	-1.470161487	9.47E-13	3.10E-11	Csa3G119320	Chr3	6636677	6638755	-	807	-	-	-
Csa6G401390	1011.360024	318.1871048	1.668954042	9.59E-13	3.14E-11	Csa6G401390	Chr6	17903374	17904669	-	957	-	Armadillo-type fold	-
Csa5G571530	68.76639739	302.859487	-2.14096482	9.65E-13	3.15E-11	Csa5G571530	Chr5	19982025	19986181	+	1245	-	-	-
Csa5G273950	56.31431504	201.5622134	-1.841918199	9.67E-13	3.15E-11	Csa5G273950	Chr5	11571930	11576585	+	1380	-	SRA-YDG	-
Csa3G851910	1320.386931	386.8110755	1.771130911	9.67E-13	3.15E-11	Csa3G851910	Chr3	35273048	35274762	+	876	-	Methyltransferase type 11	Methyltransf_11
Csa3G126940	7925.184914	2101.331012	1.91528064	9.93E-13	3.23E-11	Csa3G126940	Chr3	7891792	7893903	-	669	-	Glutathione S-transferase, N-terminal	GST_N
Csa7G420730	2750.541241	8280.294249	-1.590094835	1.02E-12	3.31E-11	Csa7G420730	Chr7	16153497	16158340	+	1221	-	-	-
Csa4G645850	466.3199649	44.28777546	3.396078405	1.04E-12	3.38E-11	Csa4G645850	Chr4	21839965	21841024	+	696	-	-	-
Csa2G034570	489.4903059	1258.975178	-1.363139625	1.04E-12	3.38E-11	Csa2G034570	Chr2	3343975	3352732	-	2988	-	Armadillo-type fold	-
Csa2G297180	1293.637159	139.1554725	3.217168024	1.07E-12	3.45E-11	Csa2G297180	Chr2	14135320	14138723	-	622	-	WRKY domain	WRKY
Csa6G520240	2213.723654	696.5446459	1.668149067	1.08E-12	3.50E-11	Csa6G520240	Chr6	27709884	27715414	+	2553	-	Glycosyl transferase, family 20	-
Csa2G402640	122.1402291	322.8997764	-1.402482039	1.11E-12	3.58E-11	Csa2G402640	Chr2	20649283	20650310	+	429	-	-	-
Csa5G598100	317.5046367	686.0971968	-1.112623116	1.19E-12	3.84E-11	Csa5G598100	Chr5	21700215	21703834	+	1800	-	-	-
Csa2G000660	2591.749735	961.6907972	1.430592494	1.20E-12	3.84E-11	Csa2G000660	Chr2	381526	386556	+	1866	-	Gamma-glutamyltranspeptidase	-
Csa7G073420	151.1216439	844.2485294	-2.482652809	1.24E-12	3.97E-11	Csa7G073420	Chr7	4852305	4855065	+	1467	-	-	-
Csa5G601480	332.4514213	1008.30372	-1.601639857	1.26E-12	4.04E-11	Csa5G601480	Chr5	21985938	21990736	+	1002	-	Crotonase superfamily	ECH
Csa3G732630	108.462903	329.9459511	-1.604322939	1.29E-12	4.11E-11	Csa3G732630	Chr3	27788359	27789491	-	597	-	-	-
Csa3G727930	3227.836665	8725.170952	-1.434622012	1.37E-12	4.35E-11	Csa3G727930	Chr3	27142258	27145151	+	633	-	Ribosomal protein L17	-
Csa7G056470	3276.483528	918.0078806	1.835891741	1.40E-12	4.45E-11	Csa7G056470	Chr7	3322230	3325262	+	1134	-	-	Actin
Csa3G143580	127.1430835	1068.251791	-3.072254901	1.51E-12	4.78E-11	Csa3G143580	Chr3	9490890	9491978	+	615	-	-	-
Csa6G501290	126.0864501	380.7034843	-1.594916999	1.51E-12	4.78E-11	Csa6G501290	Chr6	25102071	25104304	-	1587	-	-	PPR
Csa3G698470	1120.312372	199.0183023	2.493253631	1.54E-12	4.86E-11	Csa3G698470	Chr3	26539514	26541667	+	669	-	Small GTPase superfamily	Ras
Csa7G048640	1172.943675	480.4462012	1.287381934	1.55E-12	4.89E-11	Csa7G048640	Chr7	3067276	3069947	-	2148	-	-	-
Csa5G611610	1028.181961	2818.417452	-1.454875127	1.59E-12	5.00E-11	Csa5G611610	Chr5	23892057	23896203	+	915	-	Oxidoreductase FAD/NAD(P)-binding	NAD_binding_1
Csa6G514870	378.4307596	9.268651988	5.358281208	1.67E-12	5.26E-11	Csa6G514870	Chr6	26734859	26740638	-	2166	-	START domain	START
Csa7G041330	91.22758607	797.5685004	-3.128840896	1.71E-12	5.35E-11	Csa7G041330	Chr7	2183971	2186095	-	1386	-	UDP-glucuronosyl/UDP-glucosyltransferase	UDPGT
Csa1G015610	775.4590848	2111.787132	-1.445523569	1.72E-12	5.37E-11	Csa1G015610	Chr1	2043055	2044624	+	1017	-	Zinc finger, Dof-type	zf-Dof
Csa3G866460	418.6404619	1238.149551	-1.564983681	1.77E-12	5.53E-11	Csa3G866460	Chr3	36253669	36257911	+	2370	-	-	-
Csa3G736940	81.46656667	241.8269419	-1.571917065	1.78E-12	5.55E-11	Csa3G736940	Chr3	28489217	28490349	+	1047	-	-	-
Csa1G181360	921.423449	416.6765516	1.145660996	1.84E-12	5.74E-11	Csa1G181360	Chr1	11000547	11003273	-	981	-	ABC transporter-like	ABC_tran
Csa5G155590	1942.217536	437.8098114	2.149563862	1.95E-12	6.06E-11	Csa5G155590	Chr5	5360747	5363298	+	1041	-	UAA transporter	-
Csa2G000360	656.0602234	2558.753032	-1.963987085	2.04E-12	6.34E-11	Csa2G000360	Chr2	194780	199611	+	1602	-	FAD/NAD(P)-binding domain	-
Csa4G008800	478.9952717	1257.188906	-1.392723923	2.07E-12	6.41E-11	Csa4G008800	Chr4	1377914	1380926	-	1389	-	Peptidase S10, serine carboxypeptidase	Peptidase_S10
Csa1G648050	9.97183426	99.69926579	-3.328701798	2.13E-12	6.60E-11	Csa1G648050	Chr1	25646739	25653872	+	2487	-	Armadillo-type fold	-
Csa2G361670	400.977485	854.1534459	-1.091207145	2.16E-12	6.68E-11	Csa2G361670	Chr2	17307546	17309902	+	696	-	-	-
Csa4G046640	116.439191	565.9406469	-2.283314983	2.17E-12	6.72E-11	Csa4G046640	Chr4	3610158	3614304	+	699	-	Maf-like protein	Maf
Csa1G065930	619.2695343	71.32528821	3.119045106	2.19E-12	6.75E-11	Csa1G065930	Chr1	6928293	6931195	+	1671	-	Protein kinase domain	Pkinase
Csa6G008060	414.7686577	66.71859619	2.63692765	2.21E-12	6.82E-11	Csa6G008060	Chr6	776857	779431	+	948	-	-	-
Csa6G421710	723.2557131	1572.055475	-1.119785288	2.22E-12	6.82E-11	Csa6G421710	Chr6	19487454	19492930	-	1044	-	-	-
Csa5G146890	2353.344088	5057.251438	-1.103794923	2.25E-12	6.92E-11	Csa5G146890	Chr5	4135055	4139042	-	840	-	Ribosomal protein L11, C-terminal	-
Csa4G006220	51.94923891	268.0528577	-2.370790928	2.48E-12	7.61E-11	Csa4G006220	Chr4	986882	991152	+	2673	-	P-type ATPase, transmembrane domain	E1-E2_ATPase
Csa6G042490	1061.011251	2167.576159	-1.030846479	2.49E-12	7.61E-11	Csa6G042490	Chr6	3394640	3398829	+	1020	-	Fructose-1-6-bisphosphatase class I, N-terminal	-
Csa3G889940	973.9576876	2703.061471	-1.47304791	2.55E-12	7.80E-11	Csa3G889940	Chr3	37895108	37897309	-	903	-	RNA recognition motif domain	RRM_1
Csa4G003640	605.6285722	66.7185187	3.182604773	2.58E-12	7.87E-11	Csa4G003640	Chr4	665971	668856	+	699	-	Zinc finger, RING-CH-type	-
Csa1G056970	7980.158871	3666.167392	1.122211211	2.58E-12	7.87E-11	Csa1G056970	Chr1	6249272	6253474	-	1530	-	Peptidase M20	Peptidase_M20
Csa4G133700	4029.423336	1646.057984	1.291750696	2.69E-12	8.17E-11	Csa4G133700	Chr4	8048519	8051814	+	1713	-	Thiamine pyrophosphate enzyme, N-terminal TPP-binding domain	TPP_enzyme_N
Csa5G600370	1429.253523	333.8499568	2.098105153	2.78E-12	8.44E-11	Csa5G600370	Chr5	21921314	21924062	+	1611	-	Protein kinase domain	Pkinase
Csa3G132540	28.54249636	120.9430957	-2.082424518	2.89E-12	8.76E-11	Csa3G132540	Chr3	8612634	8614315	-	708	-	-	-
Csa7G183150	78.06928561	307.9008258	-1.977389485	2.90E-12	8.76E-11	Csa7G183150	Chr7	6630575	6634641	-	1455	-	-	-
Csa7G322590	509.6065251	1319.483306	-1.372857268	2.95E-12	8.92E-11	Csa7G322590	Chr7	11168416	11171210	-	804	-	Mog1/PsbP, alpha/beta/alpha sandwich	-
Csa6G515490	778.3513957	32.58036141	4.580918713	2.98E-12	8.99E-11	Csa6G515490	Chr6	26799308	26801254	+	1086	-	-	-
Csa7G291730	241.6802239	577.7140429	-1.257896129	3.10E-12	9.33E-11	Csa7G291730	Chr7	10334970	10336945	+	903	-	CAAX amino terminal protease	-
Csa2G368270	145.7633618	331.595892	-1.186252615	3.11E-12	9.35E-11	Csa2G368270	Chr2	17761336	17763934	+	2394	-	DYW domain	-
Csa4G279830	2849.952469	1054.300704	1.434752277	3.18E-12	9.54E-11	Csa4G279830	Chr4	10759363	10766209	-	762	-	Ribonuclease H-like domain	Exonuc_X-T
novel.53	573.3149148	44.21258356	3.698089969	3.23E-12	9.67E-11	-	Chr1	4606102	4607135	-	1034	-	-	-
Csa6G125250	5401.058766	1663.536409	1.699052484	3.24E-12	9.67E-11	Csa6G125250	Chr6	8683594	8690457	-	1569	-	Flavin monooxygenase-like	FMO-like
Csa7G431350	1268.117085	2607.254064	-1.040035118	3.35E-12	9.99E-11	Csa7G431350	Chr7	16894305	16897477	+	903	-	-	-
Csa3G002930	126.5904648	474.5741647	-1.906617186	3.55E-12	1.06E-10	Csa3G002930	Chr3	589884	590975	+	1092	-	Pyruvate/Phosphoenolpyruvate kinase-like domain	-
Csa2G006790	3774.349223	1470.141672	1.360521238	3.57E-12	1.06E-10	Csa2G006790	Chr2	1199114	1202143	+	1986	-	F-box domain	-
Csa2G365140	1635.972738	684.8707939	1.256379133	3.87E-12	1.15E-10	Csa2G365140	Chr2	17630001	17633617	-	1304	-	-	Abhydrolase_1
Csa4G664300	10245.31233	32444.33218	-1.663010048	3.89E-12	1.15E-10	Csa4G664300	Chr4	23101568	23103833	-	1356	-	Glyceraldehyde 3-phosphate dehydrogenase, catalytic domain	-
Csa6G500430	718.2026653	1987.59823	-1.468925357	3.94E-12	1.17E-10	Csa6G500430	Chr6	24901021	24903504	-	900	-	-	-
Csa6G134890	205.0092674	778.4351921	-1.925721557	3.96E-12	1.17E-10	Csa6G134890	Chr6	9371235	9373669	-	1194	-	DNA glycosylase	-
Csa2G042770	98.0372931	6.046012381	4.031359151	4.06E-12	1.20E-10	Csa2G042770	Chr2	3905934	3908975	+	807	-	EamA domain	DUF6
Csa2G404780	170.1799163	27.92664924	2.608373518	4.10E-12	1.21E-10	Csa2G404780	Chr2	20775144	20778501	+	2028	-	Oligopeptide transporter, OPT superfamily	OPT
Csa3G180330	696.0379201	2158.802844	-1.633439256	4.10E-12	1.21E-10	Csa3G180330	Chr3	12424418	12427251	+	951	-	Dihydrodipicolinate reductase, N-terminal	DapB_N
Csa6G454350	765.3784751	255.7714695	1.58195836	4.14E-12	1.22E-10	Csa6G454350	Chr6	21728038	21730868	-	1332	-	Peptidase M20	Peptidase_M20
Csa4G652820	14.7548073	208.3023834	-3.828110426	4.15E-12	1.22E-10	Csa4G652820	Chr4	22820040	22823426	-	1437	-	-	-
Csa6G425740	5222.054705	706.4432909	2.886000279	4.22E-12	1.23E-10	Csa6G425740	Chr6	19945711	19946559	+	777	-	F-box domain	-
Csa7G398190	238.9769584	718.3116608	-1.588979794	4.48E-12	1.31E-10	Csa7G398190	Chr7	15408182	15410224	-	633	-	CCB3/YggT	-
Csa1G561400	166.6143801	441.6258375	-1.40797349	4.95E-12	1.44E-10	Csa1G561400	Chr1	20547154	20549166	-	2001	-	DYW domain	PPR
Csa5G140490	547.9755264	1228.982499	-1.165467945	5.38E-12	1.57E-10	Csa5G140490	Chr5	3845860	3847362	-	978	-	-	CbiA
Csa1G597770	11.28720999	120.4795007	-3.416671228	5.39E-12	1.57E-10	Csa1G597770	Chr1	22773960	22775017	-	717	-	Pectinesterase inhibitor domain	-
Csa4G639100	327.986001	740.7699885	-1.176090278	5.42E-12	1.57E-10	Csa4G639100	Chr4	21042078	21045987	-	1101	-	RNA recognition motif domain	RRM_1
Csa5G622830	586.0760202	1439.653373	-1.296838319	5.43E-12	1.57E-10	Csa5G622830	Chr5	24735193	24738505	+	1068	-	Zinc finger, GATA-type	GATA
Csa1G015650	141.5185195	374.5792659	-1.405846087	5.51E-12	1.59E-10	Csa1G015650	Chr1	2052166	2061925	+	3690	-	DEAD/DEAH box helicase domain	DEAD
Csa3G099600	508.2137828	114.7575416	2.14619499	5.60E-12	1.62E-10	Csa3G099600	Chr3	4901289	4908159	+	1437	-	Diacylglycerol kinase, accessory domain	-
Csa4G083700	5276.77287	10654.02671	-1.013668889	5.99E-12	1.73E-10	Csa4G083700	Chr4	5741881	5744787	+	1044	-	Lactate/malate dehydrogenase, C-terminal	-
Csa7G387180	2226.527854	709.98506	1.649154015	6.12E-12	1.76E-10	Csa7G387180	Chr7	14191358	14204850	-	2208	-	Carbamoyl-phosphate synthetase large subunit-like, ATP-binding domain	CPSase_L_D2
Csa6G127350	1594.577611	597.1580814	1.417232384	6.22E-12	1.79E-10	Csa6G127350	Chr6	8816081	8820672	-	2307	-	-	-
Csa4G624960	3717.605323	1281.243232	1.5370722	6.24E-12	1.79E-10	Csa4G624960	Chr4	20146740	20155989	+	2826	-	Serine-threonine/tyrosine-protein kinase, catalytic domain	Pkinase_Tyr
Csa5G471600	5053.566572	481.9694006	3.390402786	6.30E-12	1.81E-10	Csa5G471600	Chr5	16673193	16677320	+	2403	-	EXS, C-terminal	SPX
Csa5G603920	1055.448786	333.9834667	1.660226628	6.34E-12	1.82E-10	Csa5G603920	Chr5	22267107	22270456	+	2457	-	-	FH2
novel.103	1180.025582	278.3226052	2.083650671	6.62E-12	1.89E-10	-	Chr2	4946570	4953130	+	1002	-	PF00010:Helix-loop-helix DNA-binding domain	HLH
Csa5G598090	495.7259354	44.90615558	3.463944812	6.65E-12	1.90E-10	Csa5G598090	Chr5	21676110	21676292	+	150	-	-	-
Csa2G350310	1215.45145	3211.136384	-1.401849634	6.67E-12	1.90E-10	Csa2G350310	Chr2	15941580	15945087	-	696	-	-	-
Csa7G008430	51.45284361	202.9788947	-1.97660944	6.75E-12	1.92E-10	Csa7G008430	Chr7	468933	469266	-	300	-	Small auxin-up RNA	Auxin_inducible
Csa5G551250	860.3759372	120.6287134	2.83602161	6.95E-12	1.97E-10	Csa5G551250	Chr5	19533824	19539945	+	1842	-	-	-
Csa6G095900	3275.768255	11775.06316	-1.845927603	6.97E-12	1.98E-10	Csa6G095900	Chr6	6651681	6653120	+	528	-	-	-
Csa2G368830	1150.138294	3963.139846	-1.78498964	7.02E-12	1.99E-10	Csa2G368830	Chr2	17796605	17800379	-	1350	-	Tubulin/FtsZ, GTPase domain	Tubulin
Csa5G602750	845.1920976	2435.023462	-1.526738529	7.12E-12	2.01E-10	Csa5G602750	Chr5	22170991	22172040	-	468	-	Bet v I/Major latex protein	-
Csa2G348150	509.1081534	1389.855291	-1.449358038	7.24E-12	2.04E-10	Csa2G348150	Chr2	15580229	15581361	+	663	-	Glutathione S-transferase, N-terminal	GST_N
Csa1G408720	67.66527393	398.5056388	-2.55915351	7.40E-12	2.08E-10	Csa1G408720	Chr1	14991811	14993866	-	1608	-	-	GRAS
Csa1G049960	2552.143168	12220.6707	-2.259445714	7.40E-12	2.08E-10	Csa1G049960	Chr1	5665803	5668426	-	1242	-	-	-
Csa4G291900	471.7958197	203.4458263	1.214183338	7.42E-12	2.09E-10	Csa4G291900	Chr4	11446208	11449777	+	1455	-	Multi antimicrobial extrusion protein	MatE
Csa2G369210	980.7002998	99.66840061	3.299343263	7.56E-12	2.12E-10	Csa2G369210	Chr2	18037585	18038920	+	1110	-	-	-
Csa7G419640	1532.722588	676.1598079	1.180793609	7.60E-12	2.13E-10	Csa7G419640	Chr7	16057303	16059213	-	357	-	Autophagy protein Atg8 ubiquitin-like	-
Csa3G739050	614.4158383	50.81340273	3.596378647	7.67E-12	2.15E-10	Csa3G739050	Chr3	28563194	28564147	+	540	-	-	-
Csa1G269870	720.1065922	176.2726417	2.029972915	7.81E-12	2.18E-10	Csa1G269870	Chr1	13085445	13086464	+	1020	-	B3 DNA binding domain	B3
Csa3G782680	4111.444211	435.3034404	3.239669333	8.09E-12	2.26E-10	Csa3G782680	Chr3	30337763	30340051	+	924	-	Syntaxin, N-terminal domain	SNARE
Csa5G598610	174.5465535	34.55755887	2.338665591	8.18E-12	2.28E-10	Csa5G598610	Chr5	21728259	21730348	-	1506	-	Leucine-rich repeat	-
Csa1G424360	2300.284662	867.2885346	1.407496169	8.18E-12	2.28E-10	Csa1G424360	Chr1	15629256	15636101	-	1164	-	-	-
Csa4G377750	105.0722091	279.1074466	-1.411085432	8.37E-12	2.33E-10	Csa4G377750	Chr4	15131049	15132261	-	933	-	-	-
Csa5G218840	2573.717505	7583.728477	-1.559134436	8.39E-12	2.33E-10	Csa5G218840	Chr5	9853978	9858397	-	1179	-	Uroporphyrinogen decarboxylase (URO-D)	-
Csa7G392290	793.0373435	1793.227198	-1.177590396	8.54E-12	2.37E-10	Csa7G392290	Chr7	14783593	14787696	+	666	-	-	-
Csa6G522760	867.6368259	4306.498904	-2.311590735	8.58E-12	2.38E-10	Csa6G522760	Chr6	27999226	28003355	+	1059	-	-	-
Csa3G126240	8440.884128	28254.60327	-1.743055863	8.63E-12	2.39E-10	Csa3G126240	Chr3	7775566	7779419	-	2229	-	Transketolase, N-terminal	-
Csa3G149380	77.57317169	288.8331736	-1.894946418	8.76E-12	2.42E-10	Csa3G149380	Chr3	10026967	10028272	-	999	-	-	-
Csa1G038350	205.4707561	420.8543062	-1.034521937	8.81E-12	2.43E-10	Csa1G038350	Chr1	3627226	3630296	-	1761	-	Xyloglucan fucosyltransferase	-
Csa7G446690	192.1645592	531.1068115	-1.467680601	8.90E-12	2.45E-10	Csa7G446690	Chr7	17678718	17682762	-	2205	-	-	-
Csa5G505230	816.5119768	2197.21106	-1.428536715	9.12E-12	2.51E-10	Csa5G505230	Chr5	17638156	17641588	+	711	-	PsbP family	-
Csa5G139330	18.49856332	95.42506399	-2.372977245	9.14E-12	2.51E-10	Csa5G139330	Chr5	3499901	3500685	-	240	-	-	-
Csa5G604970	3420.588833	1034.533282	1.725466561	9.27E-12	2.54E-10	Csa5G604970	Chr5	22637272	22640338	-	981	-	-	-
Csa6G136520	1570.448475	3379.397737	-1.105761598	9.62E-12	2.64E-10	Csa6G136520	Chr6	9531347	9545232	+	3012	-	ATPase, AAA-type, core	AAA
Csa1G207310	6560.152811	18309.52277	-1.48084266	9.68E-12	2.65E-10	Csa1G207310	Chr1	11615492	11621656	+	3369	-	Translation elongation factor EFTs/EF1B, dimerisation	S1
Csa3G100780	279.4714289	1528.60673	-2.452242804	9.86E-12	2.69E-10	Csa3G100780	Chr3	5040055	5045778	+	1380	-	Cyclophilin-type peptidyl-prolyl cis-trans isomerase domain	Pro_isomerase
Csa1G597040	391.0953335	975.9802211	-1.319561148	1.02E-11	2.78E-10	Csa1G597040	Chr1	22617940	22620910	+	1701	-	Peptidase S8/S53 domain	Peptidase_S8
Csa1G665910	180.5142146	773.1718342	-2.098988148	1.03E-11	2.81E-10	Csa1G665910	Chr1	27012816	27018938	-	1320	-	-	-
Csa1G064680	157.6463332	555.3727278	-1.818493294	1.07E-11	2.90E-10	Csa1G064680	Chr1	6797822	6800363	-	480	-	-	PBD
Csa5G591770	625.7201268	24.68139226	4.665643386	1.13E-11	3.06E-10	Csa5G591770	Chr5	21428850	21429705	+	252	-	-	-
Csa5G602180	1747.117097	359.496299	2.281046662	1.13E-11	3.07E-10	Csa5G602180	Chr5	22113062	22118719	+	2583	-	Glycosyl transferase, family 20	-
Csa7G049260	5333.474609	781.3594275	2.771240121	1.14E-11	3.07E-10	Csa7G049260	Chr7	3159429	3161108	-	876	-	PPM-type phosphatase domain	PP2C
Csa1G642540	2437.885352	1000.418494	1.285261362	1.17E-11	3.17E-10	Csa1G642540	Chr1	25607133	25609719	-	1242	-	HSP40/DnaJ peptide-binding	DnaJ_C
Csa3G081380	569.9695171	1546.994447	-1.441106859	1.17E-11	3.17E-10	Csa3G081380	Chr3	4447869	4448708	+	699	-	-	-
Csa3G150000	4811.793153	796.6845467	2.594780068	1.20E-11	3.23E-10	Csa3G150000	Chr3	10096913	10098713	-	1308	-	-	-
Csa6G133750	287.402718	819.2568786	-1.512036695	1.20E-11	3.23E-10	Csa6G133750	Chr6	9234605	9239095	+	1893	-	Protein kinase domain	Pkinase
Csa1G005550	150.7019045	40.43487054	1.899111038	1.26E-11	3.39E-10	Csa1G005550	Chr1	1039860	1040122	+	159	-	-	-
Csa2G292770	137.1933025	383.638227	-1.484371749	1.28E-11	3.44E-10	Csa2G292770	Chr2	13787099	13790356	+	2838	-	-	-
Csa4G269160	399.5914575	1658.979549	-2.05426406	1.28E-11	3.44E-10	Csa4G269160	Chr4	10654148	10655591	+	552	-	SMAD/FHA domain	FHA
Csa3G337350	267.1978022	8.226169891	5.025766812	1.29E-11	3.45E-10	Csa3G337350	Chr3	17881654	17883151	-	468	-	Bet v I/Major latex protein	-
Csa2G011420	88.49285144	367.1027899	-2.052466299	1.31E-11	3.49E-10	Csa2G011420	Chr2	2007197	2008889	+	645	-	-	-
Csa3G585350	323.0945414	798.7681221	-1.306840796	1.37E-11	3.66E-10	Csa3G585350	Chr3	22395174	22398805	+	942	-	YrdC-like domain	Sua5_yciO_yrdC
Csa3G038190	3298.987948	733.5220623	2.169420081	1.43E-11	3.82E-10	Csa3G038190	Chr3	2732153	2737872	+	2556	-	Phospholipase D, C-terminal	C2
Csa6G446520	146.1802667	881.8801008	-2.593521713	1.43E-11	3.82E-10	Csa6G446520	Chr6	20990775	20993543	-	768	-	-	-
Csa3G732670	18.97833281	151.9164991	-2.999221067	1.45E-11	3.85E-10	Csa3G732670	Chr3	27800278	27803152	+	1497	-	-	-
Csa1G447400	2473.037261	5571.412248	-1.171821481	1.47E-11	3.91E-10	Csa1G447400	Chr1	16349024	16353702	+	1416	-	Thiolase-like	ketoacyl-synt
Csa5G647410	199.9559125	498.5213731	-1.318206782	1.48E-11	3.93E-10	Csa5G647410	Chr5	27357380	27364926	+	1353	-	DNA primase, small subunit	-
Csa5G375770	59.93907686	208.2003853	-1.796132645	1.49E-11	3.95E-10	Csa5G375770	Chr5	13970986	13977069	+	2577	-	Protein kinase domain	Pkinase
Csa7G268530	594.8137794	169.4648052	1.811282755	1.50E-11	3.97E-10	Csa7G268530	Chr7	9520201	9524822	-	1980	-	Transcription termination factor, mitochondrial/chloroplastic	-
Csa6G421650	45.78481577	207.8492592	-2.181514919	1.57E-11	4.15E-10	Csa6G421650	Chr6	19447180	19452797	-	2715	-	Piwi domain	Piwi
Csa6G133820	1627.873806	4644.389522	-1.512703587	1.57E-11	4.15E-10	Csa6G133820	Chr6	9285407	9287806	-	681	-	-	-
Csa5G623650	81.29341307	265.4325584	-1.707675031	1.60E-11	4.23E-10	Csa5G623650	Chr5	24926693	24928245	-	357	-	-	-
Csa7G043590	416.7591452	972.4640005	-1.222675585	1.63E-11	4.29E-10	Csa7G043590	Chr7	2410044	2413968	-	1224	-	Glycosyl transferase, family 31	Galactosyl_T
Csa7G044980	547.1290708	1737.270959	-1.667405337	1.64E-11	4.30E-10	Csa7G044980	Chr7	2665866	2668223	+	897	-	Glycoside hydrolase family 16	-
Csa3G133280	2343.666927	4980.381712	-1.08755867	1.65E-11	4.33E-10	Csa3G133280	Chr3	8770821	8774443	+	1071	-	-	-
Csa6G411180	8.890975629	118.8744955	-3.746315584	1.70E-11	4.46E-10	Csa6G411180	Chr6	19028999	19032091	-	1260	-	F-box domain	-
Csa6G046240	1303.170613	107.4554125	3.600909245	1.73E-11	4.52E-10	Csa6G046240	Chr6	3698010	3700011	-	702	-	Homeobox domain-like	Myb_DNA-binding
Csa1G023060	1926.516129	581.9533041	1.727434074	1.74E-11	4.55E-10	Csa1G023060	Chr1	2342598	2343587	-	735	-	-	-
Csa6G355960	770.7050647	62.41764229	3.627931189	1.74E-11	4.55E-10	Csa6G355960	Chr6	15928195	15930129	-	1734	-	-	-
Csa6G046370	308.6838038	46.54993312	2.730863815	1.75E-11	4.55E-10	Csa6G046370	Chr6	3794102	3795028	+	333	-	-	-
Csa3G822350	1331.602179	361.9297175	1.879525488	1.75E-11	4.56E-10	Csa3G822350	Chr3	32239367	32242082	+	1704	-	Sodium/calcium exchanger membrane region	Na_Ca_ex
Csa1G654900	3392.337858	8731.858774	-1.364070947	1.76E-11	4.58E-10	Csa1G654900	Chr1	26198926	26206651	+	1131	-	-	-
Csa3G865340	374.4504183	106.8269866	1.81070374	1.79E-11	4.65E-10	Csa3G865340	Chr3	36118972	36120230	-	339	-	Thioredoxin domain	-
Csa5G153020	444.5423239	1991.048329	-2.163168213	1.81E-11	4.70E-10	Csa5G153020	Chr5	4973319	4975683	-	861	-	Major intrinsic protein	-
Csa1G538210	30.28988177	192.1327103	-2.669479139	1.82E-11	4.70E-10	Csa1G538210	Chr1	19742915	19744032	+	453	-	-	-
Csa1G597160	2734.060408	5749.885518	-1.072595328	1.82E-11	4.71E-10	Csa1G597160	Chr1	22664916	22667203	-	804	-	-	-
Csa2G381650	412.2443301	1069.209369	-1.375494368	1.84E-11	4.73E-10	Csa2G381650	Chr2	19552506	19555037	+	499	-	Basic-leucine zipper domain	bZIP_1
Csa5G160220	526.8945879	1975.369568	-1.906972364	1.88E-11	4.84E-10	Csa5G160220	Chr5	5880509	5884740	-	1779	-	Multicopper oxidase, type 3	-
Csa3G179200	292.0537501	68.94217064	2.084133155	1.89E-11	4.86E-10	Csa3G179200	Chr3	12308838	12309450	-	363	-	-	-
Csa3G151420	191.3489562	596.653208	-1.642217096	1.96E-11	5.03E-10	Csa3G151420	Chr3	10401733	10408056	+	1083	-	-	-
Csa6G187910	4062.208875	9788.149026	-1.268846662	1.97E-11	5.07E-10	Csa6G187910	Chr6	12113644	12114299	+	294	-	-	-
Csa2G000530	166.4292177	467.226455	-1.48962275	1.98E-11	5.09E-10	Csa2G000530	Chr2	302621	304092	+	1377	-	DYW domain	-
Csa6G014460	139.7982138	394.3689267	-1.497716411	2.04E-11	5.23E-10	Csa6G014460	Chr6	1515061	1516081	-	699	-	-	-
Csa3G835820	720.2494213	137.8418341	2.386238359	2.10E-11	5.36E-10	Csa3G835820	Chr3	33293235	33294491	+	1065	-	-	-
Csa2G171830	404.097214	902.1214675	-1.159046604	2.21E-11	5.63E-10	Csa2G171830	Chr2	9675206	9676017	+	312	-	Mitochondrial import receptor subunit Tom22	-
Csa4G641550	874.7521847	2008.937544	-1.199896143	2.31E-11	5.90E-10	Csa4G641550	Chr4	21339872	21349522	-	3195	-	Kinesin motor domain	Kinesin
Csa1G595810	1089.531786	364.883287	1.578483468	2.42E-11	6.17E-10	Csa1G595810	Chr1	22459352	22461820	+	672	-	Snf7 family	ESCRT-III
Csa6G062330	4164.797294	1233.486867	1.755497063	2.45E-11	6.22E-10	Csa6G062330	Chr6	4719506	4720031	+	435	-	-	-
Csa1G145980	3901.932518	364.5398772	3.420115965	2.67E-11	6.76E-10	Csa1G145980	Chr1	9831107	9832663	-	1317	-	Prephenate dehydratase	-
Csa7G154490	760.3207041	2235.243411	-1.556164022	2.70E-11	6.83E-10	Csa7G154490	Chr7	6205710	6208911	-	1566	-	Transcription termination factor, mitochondrial/chloroplastic	-
Csa4G637710	348.5770773	887.4945541	-1.348959316	2.74E-11	6.93E-10	Csa4G637710	Chr4	20786493	20787265	+	429	-	RNA-binding domain, S1, IF1 type	-
Csa1G699560	2475.987633	436.1169183	2.505285651	2.75E-11	6.94E-10	Csa1G699560	Chr1	28086475	28090562	+	999	-	Alternative oxidase	AOX
Csa6G188020	435.118671	164.6355858	1.4023931	2.77E-11	6.99E-10	Csa6G188020	Chr6	12170215	12170579	-	270	-	-	-
Csa6G011650	755.5387955	339.9472141	1.152820965	2.83E-11	7.12E-10	Csa6G011650	Chr6	1233415	1238388	+	1761	-	PLC-like phosphodiesterase, TIM beta/alpha-barrel domain	PI-PLC-X
Csa4G090320	284.3312657	117.8004276	1.272785262	2.84E-11	7.14E-10	Csa4G090320	Chr4	5903094	5906063	-	534	-	GTP binding domain	-
Csa3G820520	727.3248285	217.9138073	1.73991413	2.84E-11	7.14E-10	Csa3G820520	Chr3	31939209	31942473	-	1287	-	-	Aa_trans
Csa7G071540	766.1303008	2625.84566	-1.777406665	2.86E-11	7.17E-10	Csa7G071540	Chr7	4624735	4626752	-	423	-	SWIB/MDM2 domain	-
Csa6G495780	247.966382	700.0991524	-1.498039466	2.88E-11	7.23E-10	Csa6G495780	Chr6	24092331	24094206	+	1335	-	Glycosyltransferase 34	-
Csa1G073740	688.9704214	141.5745556	2.283504977	3.02E-11	7.55E-10	Csa1G073740	Chr1	7523104	7524847	+	1197	-	-	-
Csa4G417510	1969.317923	4809.979873	-1.288425725	3.08E-11	7.70E-10	Csa4G417510	Chr4	15696313	15699873	+	1116	-	GrpE nucleotide exchange factor	-
Csa3G020090	73.06813989	1.303571031	5.857252641	3.22E-11	8.05E-10	Csa3G020090	Chr3	2120395	2122000	+	642	-	-	-
Csa6G078530	3474.571558	9359.939605	-1.429761245	3.24E-11	8.07E-10	Csa6G078530	Chr6	5274416	5276729	+	885	-	Ribosomal protein L3	-
Csa7G448900	9162.516296	3464.331284	1.403222494	3.26E-11	8.12E-10	Csa7G448900	Chr7	18477520	18484047	-	1524	-	Aldehyde/histidinol dehydrogenase	Aldedh
Csa2G011460	2052.000068	4339.364683	-1.080653047	3.27E-11	8.12E-10	Csa2G011460	Chr2	2039207	2042353	+	1131	-	NAD-dependent epimerase/dehydratase	Epimerase
Csa1G571850	463.3461895	1351.711474	-1.544879081	3.27E-11	8.12E-10	Csa1G571850	Chr1	21238900	21245319	-	804	-	Manganese/iron superoxide dismutase, C-terminal	-
Csa1G153560	634.8572814	2133.028642	-1.748319335	3.39E-11	8.42E-10	Csa1G153560	Chr1	9984687	9986086	+	912	-	-	-
Csa3G866530	1.430992447	74.82412864	-5.72351138	3.52E-11	8.73E-10	Csa3G866530	Chr3	36303236	36304151	+	603	-	Small auxin-up RNA	Auxin_inducible
Csa6G448700	382.4168814	1005.366381	-1.395272152	3.55E-11	8.79E-10	Csa6G448700	Chr6	21186970	21193826	-	1680	-	Cytochrome P450	p450
Csa4G011680	291.8057169	126.2360975	1.207830284	3.63E-11	8.97E-10	Csa4G011680	Chr4	1722589	1727158	+	504	-	Myc-type, basic helix-loop-helix (bHLH) domain	-
Csa6G113510	3673.731762	1758.921746	1.062624517	3.78E-11	9.32E-10	Csa6G113510	Chr6	7814274	7816728	+	234	-	-	-
Csa4G279890	244.5085618	666.9769467	-1.448671909	3.94E-11	9.71E-10	Csa4G279890	Chr4	10796526	10797426	-	402	-	-	-
Csa3G154310	508.9684254	1192.474221	-1.228287474	3.97E-11	9.76E-10	Csa3G154310	Chr3	10719708	10721934	-	762	-	Aminoacyl-tRNA synthetase, class Ia	-
Csa3G746580	426.3873531	209.217744	1.026769101	3.99E-11	9.80E-10	Csa3G746580	Chr3	28940507	28942667	+	819	-	-	-
Csa6G358680	8453.782698	734.6482216	3.52462381	4.00E-11	9.82E-10	Csa6G358680	Chr6	16085869	16087744	-	642	-	-	-
Csa4G047350	900.2853305	2436.916492	-1.43690716	4.07E-11	9.97E-10	Csa4G047350	Chr4	3712635	3716405	+	840	-	-	-
Csa6G496990	3692.350997	789.0716187	2.22651485	4.12E-11	1.01E-09	Csa6G496990	Chr6	24270993	24272258	+	795	-	Homeobox domain-like	Homeobox
Csa6G396650	339.0441754	786.5632195	-1.214260648	4.20E-11	1.03E-09	Csa6G396650	Chr6	17563827	17566841	-	1299	-	-	LysM
Csa2G372740	234.2214204	593.9192544	-1.342789575	4.23E-11	1.03E-09	Csa2G372740	Chr2	18505951	18508807	+	2238	-	-	-
Csa4G608160	3696.114814	943.80267	1.969488882	4.30E-11	1.05E-09	Csa4G608160	Chr4	19411289	19413820	-	1368	-	-	Glyoxalase
Csa6G445240	672.1151327	125.9223782	2.415886525	4.40E-11	1.07E-09	Csa6G445240	Chr6	20825534	20828777	+	2145	-	L-Aspartase-like	-
Csa2G372160	375.7809787	928.0504062	-1.304953331	4.46E-11	1.08E-09	Csa2G372160	Chr2	18438494	18440320	-	1512	-	-	-
Csa5G152170	364.9228162	136.9197463	1.415758404	4.51E-11	1.09E-09	Csa5G152170	Chr5	4732455	4741665	-	2808	-	Ferric reductase, NAD binding domain	FAD_binding_8
Csa2G083770	473.5182832	1293.702414	-1.450195183	4.62E-11	1.12E-09	Csa2G083770	Chr2	6823075	6834669	-	2661	-	-	-
Csa6G422810	1154.04526	2926.565228	-1.342701535	4.72E-11	1.14E-09	Csa6G422810	Chr6	19556260	19561480	+	1653	-	Amidase signature domain	Amidase
Csa2G358860	281.7790126	94.14830089	1.579065725	4.75E-11	1.15E-09	Csa2G358860	Chr2	16897481	16898097	+	276	-	-	-
Csa3G119340	596.559636	1589.440215	-1.414223184	4.83E-11	1.17E-09	Csa3G119340	Chr3	6649162	6650347	+	684	-	ATPase, OSCP/delta subunit	-
Csa1G470410	612.4830531	85.68699779	2.838019897	4.86E-11	1.17E-09	Csa1G470410	Chr1	16987384	16990252	-	2076	-	Serine-threonine/tyrosine-protein kinase, catalytic domain	Pkinase_Tyr
Csa3G027730	602.8492455	1319.769586	-1.130897055	5.01E-11	1.21E-09	Csa3G027730	Chr3	2332702	2340582	-	2265	-	-	-
Csa7G075590	4306.027503	1547.035914	1.476853815	5.08E-11	1.22E-09	Csa7G075590	Chr7	5248032	5250405	+	1437	-	Cytochrome P450	p450
Csa7G432520	14600.92138	3010.489672	2.278030647	5.14E-11	1.24E-09	Csa7G432520	Chr7	17263427	17265608	-	1314	-	Phytocyanin domain	Cu_bind_like
Csa3G910650	375.3444457	819.0032969	-1.12607474	5.15E-11	1.24E-09	Csa3G910650	Chr3	39283049	39283348	-	300	-	-	-
Csa1G597720	1183.567285	2403.410898	-1.0218228	5.49E-11	1.31E-09	Csa1G597720	Chr1	22703901	22705082	-	708	-	-	-
Csa6G419520	5.224384605	60.77922997	-3.528372794	5.61E-11	1.34E-09	Csa6G419520	Chr6	19355838	19356484	-	471	-	-	-
Csa3G828430	128.3237036	26.18060524	2.297629699	5.62E-11	1.34E-09	Csa3G828430	Chr3	33031391	33033092	+	1527	-	AAA-type ATPase, N-terminal domain	AAA
Csa5G153150	6179.762619	2654.468395	1.219218829	5.65E-11	1.35E-09	Csa5G153150	Chr5	5058007	5063447	+	1506	-	Glutamate--cysteine ligase, GCS2	-
Csa2G036070	1003.395411	2247.230471	-1.163630514	5.72E-11	1.36E-09	Csa2G036070	Chr2	3685366	3688457	-	900	-	Translation initiation factor 3, N-terminal	-
Csa2G375760	113.1810413	333.106048	-1.557209095	6.00E-11	1.42E-09	Csa2G375760	Chr2	18913950	18929137	-	6420	-	DNA-directed DNA polymerase, family A, palm domain	DEAD
Csa1G173140	1942.299235	4654.846959	-1.26115569	6.21E-11	1.47E-09	Csa1G173140	Chr1	10756493	10758977	+	2115	-	-	-
Csa2G005340	731.9676696	45.19450822	4.018455005	6.34E-11	1.50E-09	Csa2G005340	Chr2	889767	890390	+	186	-	-	-
Csa6G488880	2585.73117	889.8950408	1.538991936	6.46E-11	1.53E-09	Csa6G488880	Chr6	23052157	23056854	-	2154	-	Serine-threonine/tyrosine-protein kinase, catalytic domain	Pkinase_Tyr
Csa2G036080	368.5161027	924.4218085	-1.327227948	6.53E-11	1.54E-09	Csa2G036080	Chr2	3689638	3696294	-	1872	-	-	-
Csa6G301020	3255.290916	7315.397539	-1.168246124	6.61E-11	1.56E-09	Csa6G301020	Chr6	14318765	14331236	+	3269	-	Protein kinase domain	Pkinase
Csa3G732400	36.74448257	320.2530496	-3.124248445	6.68E-11	1.57E-09	Csa3G732400	Chr3	27687635	27690973	+	1518	-	Phospholipid/glycerol acyltransferase	Acyltransferase
Csa5G610340	117.4025227	572.8320005	-2.287266715	6.69E-11	1.57E-09	Csa5G610340	Chr5	23715328	23718126	-	2019	-	Serine-threonine/tyrosine-protein kinase, catalytic domain	Pkinase_Tyr
Csa3G098560	516.3277629	1066.773828	-1.047338918	6.69E-11	1.57E-09	Csa3G098560	Chr3	4871485	4873639	-	1308	-	-	-
Csa7G046640	177.3617905	15.3259064	3.532065257	6.69E-11	1.57E-09	Csa7G046640	Chr7	2766011	2766458	+	249	-	-	-
Csa3G175630	81.89163381	307.8065422	-1.910366301	6.72E-11	1.58E-09	Csa3G175630	Chr3	11820012	11830382	-	3531	-	SMCs flexible hinge	SMC_N
Csa6G448740	17344.81414	25.78499746	9.394290347	7.05E-11	1.65E-09	Csa6G448740	Chr6	21226610	21230922	+	1848	-	ACT-like domain	PALP
Csa3G435540	105.4175044	11.24237953	3.229492222	7.06E-11	1.65E-09	Csa3G435540	Chr3	20502749	20504792	-	1743	-	-	-
Csa7G432490	341.0625595	73.74234267	2.211080246	7.43E-11	1.74E-09	Csa7G432490	Chr7	17256195	17257979	-	618	-	Phytocyanin domain	Cu_bind_like
Csa2G021600	37.22657753	135.7949416	-1.870679012	7.50E-11	1.75E-09	Csa2G021600	Chr2	2617160	2618938	-	1689	-	-	-
Csa5G187870	155.463433	930.7403593	-2.58176697	7.52E-11	1.75E-09	Csa5G187870	Chr5	8455512	8464988	+	2244	-	Peptidase S8/S53 domain	Peptidase_S8
Csa5G139390	108.6828582	322.0836898	-1.567846069	7.62E-11	1.77E-09	Csa5G139390	Chr5	3522849	3524889	-	1098	-	IQ motif, EF-hand binding site	IQ
Csa2G424710	371.5270559	781.6818579	-1.074112933	8.13E-11	1.89E-09	Csa2G424710	Chr2	22061307	22065004	+	1716	-	Orn/Lys/Arg decarboxylase, major domain	-
Csa3G179190	427.7320464	144.7486221	1.56413581	8.63E-11	2.00E-09	Csa3G179190	Chr3	12296806	12298588	-	1029	-	-	TCP
Csa2G032740	80.29388736	371.401027	-2.211462694	8.65E-11	2.00E-09	Csa2G032740	Chr2	3121159	3125177	+	804	-	Tetratricopeptide-like helical domain	-
Csa6G421630	5822.288953	1295.620172	2.168001195	8.70E-11	2.01E-09	Csa6G421630	Chr6	19435577	19436822	+	813	-	Oxoglutarate/iron-dependent dioxygenase	2OG-FeII_Oxy
Csa1G001380	1694.660216	3469.74372	-1.033812099	8.78E-11	2.03E-09	Csa1G001380	Chr1	204045	208969	-	1842	-	-	-
Csa2G020910	2351.498379	7239.788692	-1.622466404	9.33E-11	2.15E-09	Csa2G020910	Chr2	2484864	2487342	+	894	-	-	-
Csa4G000900	265.9199659	545.1553926	-1.034981461	1.02E-10	2.34E-09	Csa4G000900	Chr4	225818	229623	+	1026	-	WD40-repeat-containing domain	-
Csa7G071440	421.7832346	23.98691045	4.137684087	1.02E-10	2.34E-09	Csa7G071440	Chr7	4567510	4568271	+	762	-	Zinc finger C2H2-type	-
Csa6G349840	159.1962261	558.7413374	-1.812845436	1.02E-10	2.34E-09	Csa6G349840	Chr6	15724578	15726897	-	735	-	-	-
Csa4G051360	6.816106637	65.4035165	-3.277772574	1.02E-10	2.34E-09	Csa4G051360	Chr4	4172176	4173235	+	960	-	DNA-binding domain	AP2
Csa3G414060	268.782252	1185.533961	-2.141808931	1.03E-10	2.36E-09	Csa3G414060	Chr3	19682811	19684256	+	648	-	Oxygen-evolving enhancer protein 3	-
Csa2G324450	3850.582449	1015.603359	1.922804669	1.04E-10	2.38E-09	Csa2G324450	Chr2	14914605	14919394	+	2373	-	-	-
Csa3G872170	220.9547272	32.41951031	2.773055907	1.05E-10	2.39E-09	Csa3G872170	Chr3	36426105	36426899	-	309	-	-	-
Csa5G154850	1669.657034	3929.420626	-1.234953024	1.06E-10	2.42E-09	Csa5G154850	Chr5	5226062	5232029	-	2268	-	S1 domain	S1
Csa7G017710	2.076557728	95.77343905	-5.510431925	1.06E-10	2.43E-09	Csa7G017710	Chr7	1048437	1049862	-	1095	-	O-methyltransferase, family 2	-
Csa6G109740	204.4929626	58.13815101	1.816622456	1.10E-10	2.50E-09	Csa6G109740	Chr6	7419301	7420788	-	1395	-	UDP-glucuronosyl/UDP-glucosyltransferase	UDPGT
Csa6G079750	1971.162981	538.6652893	1.871689669	1.11E-10	2.52E-09	Csa6G079750	Chr6	5410314	5415671	+	1857	-	Fatty acid hydroxylase	-
Csa6G517020	122.229429	6.973865402	4.138548756	1.12E-10	2.56E-09	Csa6G517020	Chr6	27020834	27022769	-	1212	-	FAD/NAD(P)-binding domain	Pyr_redox_2
Csa5G598080	3374.005001	367.1126482	3.200198483	1.18E-10	2.68E-09	Csa5G598080	Chr5	21673516	21676636	-	1179	-	Glycosyl transferase, family 17	-
Csa6G421060	167.4267733	612.7044091	-1.870206052	1.20E-10	2.72E-09	Csa6G421060	Chr6	19386416	19387105	-	282	-	-	-
Csa3G791520	537.8402078	1185.232547	-1.14047778	1.21E-10	2.75E-09	Csa3G791520	Chr3	30630265	30635333	+	1170	-	UbiA prenyltransferase family	UbiA
Csa2G377970	1641.963236	407.9011076	2.009465017	1.26E-10	2.85E-09	Csa2G377970	Chr2	19074805	19075891	+	699	-	-	-
Csa2G357290	910.2458512	1936.860495	-1.089591234	1.28E-10	2.89E-09	Csa2G357290	Chr2	16853441	16855004	+	780	-	-	-
Csa1G569360	2056.892738	818.6290255	1.329514812	1.29E-10	2.90E-09	Csa1G569360	Chr1	20932292	20934285	+	297	-	-	-
Csa3G359130	1048.280611	2128.580149	-1.021783162	1.30E-10	2.93E-09	Csa3G359130	Chr3	18411214	18416870	-	1779	-	Pyruvate/Phosphoenolpyruvate kinase-like domain	PK
Csa2G370520	25.3642123	126.0789829	-2.312874351	1.37E-10	3.09E-09	Csa2G370520	Chr2	18293081	18297936	-	1236	-	-	-
Csa6G324870	429.3027606	1190.920566	-1.472582426	1.37E-10	3.09E-09	Csa6G324870	Chr6	15132664	15135533	+	957	-	Ribosomal protein S6	-
Csa3G168960	4898.607573	11925.29565	-1.283640477	1.39E-10	3.11E-09	Csa3G168960	Chr3	11237860	11241991	+	1230	-	S1 domain	S1
Csa5G636600	613.5479059	187.2126556	1.712582355	1.39E-10	3.12E-09	Csa5G636600	Chr5	26343557	26344208	+	261	-	-	-
Csa3G183320	1317.573237	2719.626432	-1.04578076	1.41E-10	3.15E-09	Csa3G183320	Chr3	12764181	12769375	+	852	-	Sec-independent protein translocase protein TatA/B/E	-
Csa3G734070	598.6594207	1496.788452	-1.322691559	1.43E-10	3.19E-09	Csa3G734070	Chr3	27994718	27995818	+	363	-	-	-
Csa4G054810	117.3353963	15.52082771	2.914446318	1.44E-10	3.21E-09	Csa4G054810	Chr4	4560751	4564021	-	786	-	SWEET sugar transporter	-
Csa4G620640	191.657227	462.8605116	-1.27292341	1.45E-10	3.23E-09	Csa4G620640	Chr4	19862173	19863650	+	1266	-	Leucine-rich repeat	LRRNT_2
Csa6G000680	264.2186453	843.3662084	-1.675097079	1.49E-10	3.32E-09	Csa6G000680	Chr6	129138	131890	-	1491	-	-	-
Csa6G190300	1373.33909	188.7031885	2.863836523	1.52E-10	3.37E-09	Csa6G190300	Chr6	12368139	12370881	-	2166	-	-	GRAS
Csa4G101280	192.1462645	641.038092	-1.739711005	1.62E-10	3.58E-09	Csa4G101280	Chr4	6596371	6597257	-	489	-	-	-
Csa1G097750	171.5545176	485.1709563	-1.500813005	1.66E-10	3.65E-09	Csa1G097750	Chr1	8663797	8664298	-	363	-	-	-
Csa6G092550	61.39769195	172.1466077	-1.486776587	1.66E-10	3.65E-09	Csa6G092550	Chr6	6359338	6361308	+	1197	-	-	-
Csa1G662830	669.9164524	1930.483185	-1.527209797	1.66E-10	3.65E-09	Csa1G662830	Chr1	26831601	26849821	+	1782	-	-	SAP
Csa5G151550	121.244499	572.0217925	-2.239081014	1.70E-10	3.74E-09	Csa5G151550	Chr5	4640152	4643729	-	1887	-	Protein kinase domain	Pkinase
Csa6G006720	1818.754876	547.7503612	1.73134476	1.71E-10	3.76E-09	Csa6G006720	Chr6	529587	531366	-	1413	-	-	-
Csa6G095890	462.4597134	1389.914146	-1.588335384	1.72E-10	3.78E-09	Csa6G095890	Chr6	6646705	6649358	-	861	-	RNA recognition motif domain	RRM_1
Csa3G640640	63.94461729	237.8095844	-1.89672945	1.77E-10	3.87E-09	Csa3G640640	Chr3	25101981	25103740	+	1545	-	UDP-glucuronosyl/UDP-glucosyltransferase	UDPGT
Csa6G016970	4086.762433	12346.63383	-1.595173188	1.91E-10	4.18E-09	Csa6G016970	Chr6	1949739	1950921	-	723	-	ATPase, OSCP/delta subunit	-
Csa7G398090	65121.3145	15615.24761	2.060184955	1.95E-10	4.26E-09	Csa7G398090	Chr7	15372005	15372905	+	315	-	Late embryogenesis abundant protein, LEA5-type	-
Csa3G017230	1843.278527	4896.96003	-1.409807982	1.98E-10	4.33E-09	Csa3G017230	Chr3	1772845	1773645	+	468	-	-	-
Csa4G354130	2221.568291	396.3194348	2.487325864	1.99E-10	4.34E-09	Csa4G354130	Chr4	14398848	14399999	-	792	-	Methyltransferase type 11	Methyltransf_11
Csa2G348900	601.0412271	1303.281703	-1.117155085	2.02E-10	4.39E-09	Csa2G348900	Chr2	15751578	15756107	+	1866	-	Protein kinase domain	Pkinase
Csa1G086390	723.2874099	295.6317768	1.291808988	2.04E-10	4.43E-09	Csa1G086390	Chr1	8177494	8180086	+	1848	-	Protein kinase domain	Pkinase
Csa7G428820	3350.116739	1610.643793	1.056587978	2.07E-10	4.49E-09	Csa7G428820	Chr7	16527702	16530896	+	519	-	Zinc finger, AN1-type	zf-A20
Csa2G000750	199.273095	668.3314618	-1.747361785	2.08E-10	4.52E-09	Csa2G000750	Chr2	426490	429583	-	1266	-	-	-
Csa4G307960	69.33744463	226.0475079	-1.704706527	2.11E-10	4.56E-09	Csa4G307960	Chr4	12583981	12586364	+	2040	-	-	-
Csa3G588450	2757.156767	5962.282852	-1.112839479	2.14E-10	4.62E-09	Csa3G588450	Chr3	22514041	22516256	+	552	-	Ribosomal protein S21	-
Csa1G569310	4079.746599	802.8854992	2.345501657	2.15E-10	4.65E-09	Csa1G569310	Chr1	20907369	20908944	-	507	-	-	-
Csa4G011040	301.8731444	1034.97568	-1.778562502	2.18E-10	4.71E-09	Csa4G011040	Chr4	1610021	1614262	-	684	-	-	FKBP_C
Csa7G145940	911.5842862	423.5504998	1.105817455	2.26E-10	4.88E-09	Csa7G145940	Chr7	6131079	6133276	+	552	-	-	-
Csa7G378400	589.8312498	1311.298637	-1.153211989	2.30E-10	4.94E-09	Csa7G378400	Chr7	13850012	13861044	+	1350	-	-	PfkB
Csa2G172500	346.1134889	1012.771476	-1.549917435	2.30E-10	4.94E-09	Csa2G172500	Chr2	9800649	9809318	+	1047	-	-	Peptidase_M24
Csa5G612890	1046.56058	261.0120066	2.003102729	2.33E-10	4.99E-09	Csa5G612890	Chr5	24065352	24067311	-	825	-	3-oxo-5-alpha-steroid 4-dehydrogenase, C-terminal	-
Csa1G257910	140.3003521	46.01408466	1.609840567	2.33E-10	4.99E-09	Csa1G257910	Chr1	12656516	12660484	-	1956	-	-	-
Csa5G174590	521.6515739	1818.981042	-1.801503389	2.33E-10	4.99E-09	Csa5G174590	Chr5	7238298	7244455	+	1893	-	Beta-fructofuranosidase	-
Csa1G572420	56.5408376	0.908628068	5.919185669	2.52E-10	5.38E-09	Csa1G572420	Chr1	21290380	21293390	+	462	-	Signal transduction histidine kinase, phosphotransfer (Hpt) domain	Hpt
Csa7G046130	3980.41896	13097.50246	-1.7183683	2.58E-10	5.51E-09	Csa7G046130	Chr7	2756487	2759303	-	927	-	Protein Thf1	-
Csa5G576840	293.5856892	7.218611965	5.346822065	2.61E-10	5.57E-09	Csa5G576840	Chr5	20257714	20258938	-	1140	-	Glycosyl transferase, family 14	-
Csa2G149470	2650.381969	5829.903905	-1.13732519	2.62E-10	5.59E-09	Csa2G149470	Chr2	8929335	8934226	+	1917	-	Methylenetetrahydrofolate reductase	-
Csa4G621190	1143.60129	374.121018	1.612674641	2.65E-10	5.64E-09	Csa4G621190	Chr4	19915147	19918995	+	1002	-	-	Lactamase_B
Csa2G357300	173.7810696	368.651729	-1.086349748	2.69E-10	5.72E-09	Csa2G357300	Chr2	16855297	16856534	-	621	-	Thioredoxin domain	-
Csa7G073520	2498.138981	40.2010453	5.958450349	2.69E-10	5.72E-09	Csa7G073520	Chr7	4881077	4882692	-	648	-	-	CBS
Csa6G133770	2074.700331	886.4140742	1.227227476	2.70E-10	5.73E-09	Csa6G133770	Chr6	9243958	9245770	+	846	-	DNA-binding domain	AP2
Csa6G517070	499.3195176	204.7025105	1.287210145	2.72E-10	5.76E-09	Csa6G517070	Chr6	27043013	27047770	+	1476	-	Diacylglycerol kinase, catalytic domain	-
Csa5G184310	109.3802913	28.03617797	1.961770935	2.75E-10	5.83E-09	Csa5G184310	Chr5	8344861	8351078	-	1476	-	-	-
Csa3G836450	1797.536064	3949.605579	-1.13585343	2.81E-10	5.93E-09	Csa3G836450	Chr3	33378848	33382839	+	1344	-	Cyclophilin-type peptidyl-prolyl cis-trans isomerase domain	Pro_isomerase
Csa1G000670	1538.576481	6217.202083	-2.01486312	2.84E-10	6.00E-09	Csa1G000670	Chr1	103087	104228	-	402	-	-	PP-binding
Csa1G024860	723.1198993	194.0994223	1.89828061	3.01E-10	6.35E-09	Csa1G024860	Chr1	2569643	2571076	-	675	-	Glutathione S-transferase, N-terminal	GST_N
Csa6G488360	404.2317544	876.2650705	-1.116056027	3.05E-10	6.42E-09	Csa6G488360	Chr6	23043410	23046585	-	2085	-	-	-
Csa6G517960	179.6762568	44.06382845	2.030032632	3.17E-10	6.66E-09	Csa6G517960	Chr6	27284755	27286747	+	426	-	Transcription factor, SBP-box	SBP
Csa5G478610	232.7919093	34.85560059	2.738880246	3.22E-10	6.76E-09	Csa5G478610	Chr5	16786231	16787965	-	306	-	-	-
Csa6G518040	8584.94752	1368.54498	2.649197348	3.23E-10	6.77E-09	Csa6G518040	Chr6	27324674	27326250	-	741	-	DNA-binding domain	AP2
Csa1G569470	1108.673681	78.44262099	3.822462908	3.23E-10	6.77E-09	Csa1G569470	Chr1	21001540	21002660	-	858	-	-	C2
Csa2G222130	8.457371015	65.53972161	-2.951593366	3.24E-10	6.78E-09	Csa2G222130	Chr2	10771023	10773572	+	1377	-	IQ motif, EF-hand binding site	IQ
Csa1G024950	381.6770699	1214.398417	-1.670688994	3.26E-10	6.81E-09	Csa1G024950	Chr1	2622563	2624583	-	555	-	-	-
Csa2G416080	4456.844143	572.0698661	2.961904525	3.38E-10	7.05E-09	Csa2G416080	Chr2	21391836	21395208	+	1770	-	Proton-dependent oligopeptide transporter family	-
Csa2G372780	388.1511591	33.97122033	3.515066213	3.49E-10	7.27E-09	Csa2G372780	Chr2	18551247	18552647	+	714	-	Transcription factor TGA like domain	-
Csa1G050500	78.87745681	237.0248746	-1.588513844	3.56E-10	7.42E-09	Csa1G050500	Chr1	5963343	5966570	-	681	-	Cytidine deaminase-like	-
Csa5G157380	1860.189424	618.075053	1.589488412	3.60E-10	7.47E-09	Csa5G157380	Chr5	5575539	5578435	+	1647	-	Aminotransferase, class I/classII	Aminotran_1_2
Csa2G404730	1861.132066	420.7144923	2.145829364	3.61E-10	7.49E-09	Csa2G404730	Chr2	20737580	20742078	+	1353	-	Aminotransferase, class I/classII	Aminotran_1_2
Csa3G078250	1007.605253	2881.321359	-1.516124392	3.96E-10	8.22E-09	Csa3G078250	Chr3	4247901	4249992	+	507	-	-	-
Csa1G050250	6518.828383	15429.90198	-1.243024387	4.03E-10	8.35E-09	Csa1G050250	Chr1	5809522	5813435	+	1014	-	Glyceraldehyde 3-phosphate dehydrogenase, catalytic domain	-
Csa6G510310	100.6907886	283.8115714	-1.496878986	4.05E-10	8.38E-09	Csa6G510310	Chr6	26222517	26225814	-	1641	-	-	-
Csa5G605760	415.0742049	3610.018239	-3.120499809	4.07E-10	8.39E-09	Csa5G605760	Chr5	22754751	22756357	-	747	-	-	-
Csa3G135630	42.78981773	2.199382464	4.286812648	4.13E-10	8.52E-09	Csa3G135630	Chr3	9217516	9217917	-	402	-	DNA-binding domain	AP2
Csa7G426460	301.2017931	98.57256577	1.609330332	4.14E-10	8.52E-09	Csa7G426460	Chr7	16290960	16297263	-	1488	-	FAD/NAD(P)-binding domain	Amino_oxidase
Csa3G730800	5793.762317	186.5655399	4.956956107	4.15E-10	8.54E-09	Csa3G730800	Chr3	27351543	27354455	-	1431	-	WRKY domain	WRKY
Csa2G350420	271.3251375	34.71913061	2.9686493	4.26E-10	8.75E-09	Csa2G350420	Chr2	15994651	15995649	-	270	-	-	-
Csa2G005330	351.2851416	81.32177157	2.112877823	4.27E-10	8.76E-09	Csa2G005330	Chr2	880215	886570	+	1077	-	-	-
Csa6G487590	372.9892162	155.1525984	1.26498273	4.33E-10	8.89E-09	Csa6G487590	Chr6	22864908	22869678	+	903	-	Shikimate kinase/gluconokinase	SKI
Csa3G002650	251.6630889	598.6601194	-1.250123459	4.40E-10	9.01E-09	Csa3G002650	Chr3	411132	413885	+	801	-	F-box domain	-
Csa2G008680	2835.377289	1121.648987	1.33809586	4.44E-10	9.08E-09	Csa2G008680	Chr2	1471423	1478527	+	1899	-	Palmitoyltransferase, DHHC domain	-
Csa4G267990	572.9183366	262.911153	1.12472723	4.47E-10	9.14E-09	Csa4G267990	Chr4	10531960	10533853	+	1089	-	-	-
Csa7G407800	2674.900644	20889.0267	-2.965222625	4.67E-10	9.53E-09	Csa7G407800	Chr7	15812978	15817060	+	2595	-	-	-
Csa1G707110	183.2128031	585.5456932	-1.675040616	4.74E-10	9.65E-09	Csa1G707110	Chr1	28738577	28741169	-	1053	-	Zinc/iron permease	-
Csa2G165670	751.599886	1805.018397	-1.264471533	4.89E-10	9.94E-09	Csa2G165670	Chr2	9393979	9400037	+	1683	-	Tail specific protease	Peptidase_S41
Csa3G705670	303.0736339	65.26862113	2.216232719	4.90E-10	9.95E-09	Csa3G705670	Chr3	26730191	26731092	+	540	-	-	-
Csa3G854240	2579.330826	5459.161756	-1.081785502	4.97E-10	1.01E-08	Csa3G854240	Chr3	35600263	35602796	-	615	-	Ribosomal protein S9	-
Csa4G291920	446.3817483	57.5354701	2.956737549	5.00E-10	1.01E-08	Csa4G291920	Chr4	11454425	11456182	-	642	-	-	-
Csa4G430890	898.023575	1932.243462	-1.105505686	5.07E-10	1.03E-08	Csa4G430890	Chr4	16174692	16198235	-	2214	-	DNA topoisomerase, type IIA-like domain	DNA_gyraseB
Csa5G210020	110.5700117	252.8308499	-1.194454848	5.13E-10	1.04E-08	Csa5G210020	Chr5	9356997	9358545	+	1326	-	Transferase	-
Csa5G548150	4353.944125	1739.416131	1.323766431	5.36E-10	1.08E-08	Csa5G548150	Chr5	19387514	19391832	-	2427	-	-	-
Csa1G426980	1119.689243	140.301075	2.99681634	5.59E-10	1.13E-08	Csa1G426980	Chr1	15769615	15771081	-	846	-	WRKY domain	WRKY
Csa4G332090	1387.913355	419.8356719	1.724839739	5.72E-10	1.15E-08	Csa4G332090	Chr4	13395496	13397890	+	2070	-	Armadillo-type fold	U-box
Csa3G774730	275.3339814	22.94501568	3.583033448	5.83E-10	1.18E-08	Csa3G774730	Chr3	29642652	29649300	-	2484	-	ABC-2 type transporter	ABC2_membrane
Csa3G146510	3767.444651	672.7416468	2.485687043	5.88E-10	1.18E-08	Csa3G146510	Chr3	9832106	9832615	-	510	-	GNAT domain	-
Csa1G023590	364.3863002	790.0377688	-1.117396008	6.02E-10	1.21E-08	Csa1G023590	Chr1	2366177	2366933	-	240	-	-	-
Csa3G730710	9223.874826	2032.954457	2.181858596	6.06E-10	1.22E-08	Csa3G730710	Chr3	27308415	27309616	-	648	-	-	-
Csa6G421780	682.7543398	301.5525253	1.178817105	6.11E-10	1.23E-08	Csa6G421780	Chr6	19525643	19534337	+	2505	-	Malectin	Pkinase_Tyr
Csa5G171700	256.512759	1034.049585	-2.012101947	6.11E-10	1.23E-08	Csa5G171700	Chr5	6870441	6871287	+	327	-	Iron sulphur-containing domain, CDGSH-type	-
Csa3G134610	745.7334599	288.8848742	1.368965258	6.18E-10	1.24E-08	Csa3G134610	Chr3	8930200	8933936	-	660	-	-	-
Csa3G119240	1080.433876	21.83375001	5.630009156	6.25E-10	1.25E-08	Csa3G119240	Chr3	6603719	6604915	+	693	-	Homeobox domain-like	Homeobox
Csa1G050100	138.4117913	639.6071168	-2.208871948	6.27E-10	1.25E-08	Csa1G050100	Chr1	5736180	5737963	+	1221	-	-	-
Csa5G608610	2926.764942	861.891715	1.763808567	6.40E-10	1.28E-08	Csa5G608610	Chr5	23547685	23548618	-	537	-	-	-
Csa4G015780	199.8903071	526.790634	-1.399592361	6.42E-10	1.28E-08	Csa4G015780	Chr4	2062192	2065706	+	2766	-	Serine-threonine/tyrosine-protein kinase, catalytic domain	Pkinase_Tyr
Csa3G171230	129.1438975	616.2049863	-2.254178247	6.51E-10	1.30E-08	Csa3G171230	Chr3	11436643	11437482	-	252	-	-	-
Csa6G365140	76.10117438	221.7166185	-1.54441074	6.52E-10	1.30E-08	Csa6G365140	Chr6	16501105	16501524	+	420	-	Histone-fold	-
Csa5G172910	89.61028546	283.2988718	-1.659917826	6.54E-10	1.30E-08	Csa5G172910	Chr5	7087066	7089887	+	423	-	Chromosome transmission fidelity protein 8	-
Csa6G212860	4340.525284	693.9425661	2.64513111	6.68E-10	1.32E-08	Csa6G212860	Chr6	12899697	12903517	+	1938	-	Protein kinase domain	Pkinase
Csa6G344240	192.0157107	453.2496768	-1.240300485	6.68E-10	1.32E-08	Csa6G344240	Chr6	15631000	15633064	+	399	-	Phytocyanin domain	Cu_bind_like
Csa1G673510	170.8444729	377.3616485	-1.142990068	6.73E-10	1.33E-08	Csa1G673510	Chr1	27172436	27174390	-	468	-	-	-
Csa4G047980	466.469656	107.0424967	2.124529285	6.89E-10	1.36E-08	Csa4G047980	Chr4	3832314	3833943	+	1059	-	-	-
Csa5G606740	688.5248637	339.0748182	1.022761215	7.04E-10	1.39E-08	Csa5G606740	Chr5	23010105	23016283	+	2211	-	Asparagine synthase	-
Csa4G003100	117.6955688	359.9243124	-1.612659003	7.08E-10	1.39E-08	Csa4G003100	Chr4	631456	634325	-	1677	-	Tetratricopeptide-like helical domain	-
Csa4G341560	2784.080825	959.0463565	1.537581761	7.11E-10	1.40E-08	Csa4G341560	Chr4	14153151	14156178	+	873	-	-	-
novel.383	253.6822973	517.078601	-1.028020046	7.52E-10	1.48E-08	-	Chr4	10458192	10460574	-	2383	-	PF07168:Ureide permease	-
Csa6G521600	1318.371664	582.7906842	1.178145246	7.52E-10	1.48E-08	Csa6G521600	Chr6	27889485	27894049	+	1455	-	-	NIF
Csa3G782700	1259.331524	3699.473	-1.554796649	7.58E-10	1.49E-08	Csa3G782700	Chr3	30345083	30347434	-	972	-	RNA recognition motif domain	RRM_1
Csa3G182780	4660.674435	907.6149952	2.3604443	7.59E-10	1.49E-08	Csa3G182780	Chr3	12731768	12734020	-	1644	-	Citrate transporter-like domain	-
novel.568	21.45698596	112.9971064	-2.404745094	7.71E-10	1.51E-08	-	Chr6	1038005	1040567	+	2563	-	-	-
Csa5G158530	523.9432479	228.9853007	1.194483842	7.76E-10	1.52E-08	Csa5G158530	Chr5	5731181	5734402	+	951	-	Palmitoyltransferase, DHHC domain	-
Csa7G033410	6784.220916	813.3580032	3.060318659	7.78E-10	1.52E-08	Csa7G033410	Chr7	1887471	1889171	+	1191	-	-	-
Csa3G588460	641.3285555	1546.963017	-1.270879636	7.85E-10	1.53E-08	Csa3G588460	Chr3	22524008	22528976	-	1566	-	-	-
Csa7G407570	105.2664581	581.2048897	-2.463955747	7.91E-10	1.54E-08	Csa7G407570	Chr7	15661955	15668231	+	3528	-	-	BRCT
Csa3G183960	765.7925712	1776.346387	-1.214211213	7.97E-10	1.55E-08	Csa3G183960	Chr3	12872461	12876605	-	869	-	Homeobox domain-like	Myb_DNA-binding
Csa4G303090	109.7646751	8.909276351	3.631882537	7.97E-10	1.55E-08	Csa4G303090	Chr4	12306719	12307366	+	276	-	-	-
Csa2G370490	254.0486818	87.52072961	1.539511704	8.03E-10	1.56E-08	Csa2G370490	Chr2	18275165	18276393	-	555	-	-	-
Csa4G110580	834.8540248	1768.522035	-1.083160611	8.16E-10	1.58E-08	Csa4G110580	Chr4	7111362	7115284	-	1734	-	Solute carrier family 13	Na_sulph_symp
novel.121	301.1080961	94.0741521	1.68103728	8.45E-10	1.64E-08	-	Chr2	14937233	14941026	+	2648	-	PF07690:Major Facilitator Superfamily|PF06813:Nodulin-like	MFS_1
Csa4G312860	298.2749396	114.4020917	1.384468255	8.59E-10	1.66E-08	Csa4G312860	Chr4	13007658	13009545	+	936	-	-	Mito_carr
Csa4G625570	165.4746511	58.38492619	1.50222961	8.59E-10	1.66E-08	Csa4G625570	Chr4	20219772	20223228	-	1431	-	SecY subunit domain	-
Csa6G078670	112.8256136	422.2645216	-1.906459355	8.61E-10	1.66E-08	Csa6G078670	Chr6	5342595	5344766	+	681	-	Cyclin PHO80-like	-
Csa7G352410	5838.440494	2738.083617	1.092408717	8.62E-10	1.66E-08	Csa7G352410	Chr7	12587651	12590588	+	1167	-	-	-
Csa1G479630	6909.197321	975.2972027	2.824644489	8.70E-10	1.68E-08	Csa1G479630	Chr1	17309108	17313066	+	1113	-	Protein kinase domain	Pkinase
Csa3G822260	7473.3783	18160.57675	-1.280951067	8.96E-10	1.72E-08	Csa3G822260	Chr3	32170068	32174006	-	2298	-	Cobalamin-independent methionine synthase MetE, C-terminal/archaeal	-
Csa5G567800	212.9461855	742.2150722	-1.802043196	9.32E-10	1.79E-08	Csa5G567800	Chr5	19732017	19733141	+	627	-	Pectinesterase inhibitor domain	-
Csa2G015350	291.3148568	820.499777	-1.494483416	9.35E-10	1.79E-08	Csa2G015350	Chr2	2443870	2445621	-	1551	-	-	-
Csa3G881710	237.7460518	791.3547854	-1.734551355	9.70E-10	1.86E-08	Csa3G881710	Chr3	37268474	37273300	-	816	-	Replication protein A, C-terminal	tRNA_anti
Csa6G109730	570.1478431	176.3588108	1.693147706	9.97E-10	1.90E-08	Csa6G109730	Chr6	7415737	7417147	-	1380	-	UDP-glucuronosyl/UDP-glucosyltransferase	UDPGT
Csa2G263940	175.7290437	868.5936879	-2.305699822	1.02E-09	1.95E-08	Csa2G263940	Chr2	12683230	12686042	+	1584	-	-	-
Csa6G052680	3619.129016	941.6828519	1.942394501	1.04E-09	1.99E-08	Csa6G052680	Chr6	4040987	4044474	-	1840	-	NAC domain	NAM
Csa3G895860	387.9297689	175.6444608	1.143865749	1.05E-09	1.99E-08	Csa3G895860	Chr3	38664659	38668345	-	1566	-	Major facilitator superfamily	MFS_1
Csa6G499830	1136.690458	3393.299889	-1.577959679	1.08E-09	2.06E-08	Csa6G499830	Chr6	24842473	24845322	+	930	-	-	-
Csa4G308490	204.6325968	65.99004418	1.633614217	1.09E-09	2.06E-08	Csa4G308490	Chr4	12611641	12613427	-	1416	-	Transferase	-
Csa6G109750	507.6154422	1056.661853	-1.058378532	1.09E-09	2.07E-08	Csa6G109750	Chr6	7422033	7424050	+	1404	-	UDP-glucuronosyl/UDP-glucosyltransferase	UDPGT
Csa3G732680	1550.994346	3917.177572	-1.336394119	1.11E-09	2.10E-08	Csa3G732680	Chr3	27807336	27808829	+	552	-	-	-
Csa1G023600	2966.725607	6328.445989	-1.093119429	1.11E-09	2.11E-08	Csa1G023600	Chr1	2366988	2371020	-	2526	-	RNA-binding, CRM domain	-
Csa2G367210	76.89281355	16.89985726	2.185145375	1.12E-09	2.12E-08	Csa2G367210	Chr2	17716867	17718695	+	723	-	-	-
Csa1G071890	482.6983786	113.8472849	2.085439753	1.13E-09	2.13E-08	Csa1G071890	Chr1	7257170	7262382	-	1755	-	FAD/NAD(P)-binding domain	Pyr_redox_2
Csa3G017080	84.22252433	206.5637151	-1.295961991	1.14E-09	2.15E-08	Csa3G017080	Chr3	1645837	1646086	+	204	-	-	-
Csa5G517750	376.5974982	56.11027434	2.747991666	1.15E-09	2.17E-08	Csa5G517750	Chr5	18204180	18204749	-	570	-	-	-
Csa3G733230	286.5101918	121.0390097	1.242730189	1.15E-09	2.17E-08	Csa3G733230	Chr3	27834376	27835341	+	519	-	-	-
Csa1G041560	408.8378807	2101.235288	-2.36201775	1.19E-09	2.24E-08	Csa1G041560	Chr1	4030642	4033102	-	1185	-	-	-
Csa2G069700	79.13079753	0.964861638	6.38801561	1.21E-09	2.26E-08	Csa2G069700	Chr2	5335014	5335742	-	411	-	Cytochrome P450	p450
Csa4G640970	239.268791	66.38354585	1.851209285	1.22E-09	2.29E-08	Csa4G640970	Chr4	21294728	21296207	-	1407	-	Transferase	-
Csa5G643300	306.0277812	60.48020096	2.337813997	1.22E-09	2.29E-08	Csa5G643300	Chr5	26900874	26904117	+	1479	-	Proline dehydrogenase domain	-
Csa3G127170	3133.651247	312.0645276	3.328151055	1.22E-09	2.29E-08	Csa3G127170	Chr3	8030870	8035816	+	1794	-	Proton-dependent oligopeptide transporter family	-
Csa4G304840	825.6756372	178.4781118	2.210393011	1.24E-09	2.32E-08	Csa4G304840	Chr4	12450548	12454462	+	948	-	Sphingomyelin synthase-like domain	-
Csa3G036540	42.73352044	211.1229329	-2.307318332	1.25E-09	2.33E-08	Csa3G036540	Chr3	2622552	2625023	-	1365	-	-	ACT
CsaUNG003090	447.1041649	125.537825	1.833932146	1.25E-09	2.34E-08	CsaUNG003090	Scaffold000098_1	58787	59484	+	279	-	-	-
Csa5G305760	39.18646654	311.7026174	-2.993955407	1.31E-09	2.43E-08	Csa5G305760	Chr5	12412867	12418398	-	1053	-	Strictosidine synthase, conserved region	Str_synth
Csa6G312580	2388.288563	1089.995426	1.131720851	1.31E-09	2.44E-08	Csa6G312580	Chr6	14900807	14904338	+	651	-	-	-
Csa3G477700	174.8568621	379.6715812	-1.119515958	1.35E-09	2.51E-08	Csa3G477700	Chr3	20962963	20965665	+	1203	-	-	-
Csa6G408170	3259.390283	8311.286658	-1.350563782	1.37E-09	2.54E-08	Csa6G408170	Chr6	18665789	18669859	+	1230	-	NAD-dependent epimerase/dehydratase	Epimerase
Csa1G062930	6771.913403	18071.56501	-1.416129169	1.38E-09	2.55E-08	Csa1G062930	Chr1	6644442	6646178	-	1122	-	ATP synthase, F1 complex, gamma subunit	-
Csa3G850520	61.19879204	208.3266347	-1.769824737	1.38E-09	2.56E-08	Csa3G850520	Chr3	34921749	34924108	-	1527	-	F-box domain	-
Csa3G257070	70.67894186	270.0740053	-1.936354362	1.39E-09	2.57E-08	Csa3G257070	Chr3	15928092	15933732	+	1190	-	-	Aldo_ket_red
Csa2G361420	1076.47483	415.6077173	1.373768483	1.41E-09	2.60E-08	Csa2G361420	Chr2	17186488	17188504	-	1035	-	NAC domain	-
Csa7G014520	961.4346845	307.1743599	1.64634749	1.42E-09	2.61E-08	Csa7G014520	Chr7	842667	845466	-	1230	-	FAD/NAD(P)-binding domain	FAD_binding_3
Csa4G615750	4167.074239	1875.710897	1.151811883	1.44E-09	2.64E-08	Csa4G615750	Chr4	19535019	19540574	+	1470	-	Amine oxidase	Amino_oxidase
Csa6G494980	1428.081108	3158.652046	-1.145518519	1.45E-09	2.66E-08	Csa6G494980	Chr6	23874747	23878886	-	1632	-	Ribonuclease III domain	-
Csa3G912910	49.03026006	0	8.148342517	1.52E-09	2.78E-08	Csa3G912910	Chr3	39569302	39571342	+	765	-	-	-
Csa3G146680	308.062711	933.6447106	-1.600663301	1.60E-09	2.93E-08	Csa3G146680	Chr3	9891387	9892135	+	540	-	-	-
Csa6G491080	753.1723679	305.9531098	1.300364278	1.61E-09	2.94E-08	Csa6G491080	Chr6	23585396	23587118	-	885	-	WRKY domain	WRKY
Csa4G571770	1175.7476	2457.609839	-1.06398143	1.61E-09	2.94E-08	Csa4G571770	Chr4	18756009	18759653	-	1767	-	-	PfkB
Csa6G516770	1525.566536	350.8268256	2.120644883	1.62E-09	2.96E-08	Csa6G516770	Chr6	26894261	26897704	-	2142	-	Serine-threonine/tyrosine-protein kinase, catalytic domain	Pkinase_Tyr
Csa6G449280	246.7164902	23.04316907	3.416820504	1.66E-09	3.03E-08	Csa6G449280	Chr6	21257750	21260645	+	1551	-	-	-
CsaUNG008290	33.65464172	119.3376906	-1.82310163	1.70E-09	3.10E-08	CsaUNG008290	Scaffold000122	145927	147992	-	1431	-	-	-
Csa5G505190	4039.711205	1181.141426	1.774183937	1.88E-09	3.42E-08	Csa5G505190	Chr5	17593683	17596586	-	1773	-	-	-
Csa2G370550	1832.217755	760.1796685	1.269259318	1.91E-09	3.48E-08	Csa2G370550	Chr2	18325201	18330592	-	561	-	Transcription factor, K-box	K-box
Csa5G611730	1702.192797	483.6021885	1.815747608	1.92E-09	3.49E-08	Csa5G611730	Chr5	23967912	23969385	-	798	-	Methyltransferase type 11	Methyltransf_11
Csa7G071570	125.4259676	601.9293991	-2.26404645	1.94E-09	3.51E-08	Csa7G071570	Chr7	4639371	4640654	+	267	-	-	-
Csa4G622760	225.2758362	604.79131	-1.425804252	1.95E-09	3.54E-08	Csa4G622760	Chr4	19973927	19977151	+	837	-	Chalcone isomerase	-
Csa4G329560	254.7229754	53.51151339	2.249335654	1.96E-09	3.54E-08	Csa4G329560	Chr4	13285356	13286923	+	363	-	-	-
Csa4G004870	1305.260153	392.6499408	1.73364957	1.97E-09	3.56E-08	Csa4G004870	Chr4	798819	799467	+	363	-	-	-
Csa3G011810	226.6929973	661.9058057	-1.547294386	1.98E-09	3.58E-08	Csa3G011810	Chr3	1270018	1272140	+	702	-	-	-
Csa5G597510	847.4828924	244.5567536	1.793979422	1.99E-09	3.60E-08	Csa5G597510	Chr5	21632267	21636662	+	2583	-	Dual specificity phosphatase, catalytic domain	DSPc
Csa3G822190	214.3323266	446.6885398	-1.059430656	2.04E-09	3.68E-08	Csa3G822190	Chr3	32101042	32102578	+	1107	-	Glutaredoxin	-
Csa6G137580	1811.129411	791.9290422	1.193457182	2.05E-09	3.68E-08	Csa6G137580	Chr6	9632219	9633226	+	747	-	-	-
Csa2G009340	95.90224027	270.3361373	-1.497790554	2.05E-09	3.69E-08	Csa2G009340	Chr2	1592194	1594166	+	930	-	Cyclophilin-type peptidyl-prolyl cis-trans isomerase domain	Pro_isomerase
Csa7G428900	135.2291716	27.86106894	2.273860573	2.08E-09	3.74E-08	Csa7G428900	Chr7	16562050	16562826	-	705	-	-	Thaumatin
Csa5G609710	347268.392	787818.5683	-1.181813025	2.08E-09	3.74E-08	Csa5G609710	Chr5	23627353	23628116	+	558	-	Ribulose bisphosphate carboxylase small chain, domain	-
Csa7G336520	135.9050064	302.8483025	-1.157310765	2.09E-09	3.74E-08	Csa7G336520	Chr7	12011872	12013955	+	1776	-	DYW domain	-
Csa6G009390	39.49263329	191.4142239	-2.280727826	2.09E-09	3.74E-08	Csa6G009390	Chr6	1007645	1009481	+	1326	-	UDP-glucuronosyl/UDP-glucosyltransferase	UDPGT
Csa6G434330	13.09879344	84.62392694	-2.693574622	2.11E-09	3.78E-08	Csa6G434330	Chr6	20529597	20531455	+	546	-	Ubiquitin-conjugating enzyme E2	UQ_con
Csa1G181480	311.794626	685.4419954	-1.137022579	2.13E-09	3.81E-08	Csa1G181480	Chr1	11087296	11090336	-	1062	-	Thymidine kinase	TK
Csa6G527070	106.8826468	260.2001123	-1.285601117	2.15E-09	3.84E-08	Csa6G527070	Chr6	28895608	28896765	+	213	-	-	-
Csa3G127140	1491.672464	652.5543607	1.192770919	2.17E-09	3.86E-08	Csa3G127140	Chr3	8010054	8012655	-	282	-	-	-
Csa3G180310	180.6273178	1.84857708	6.600458939	2.24E-09	3.99E-08	Csa3G180310	Chr3	12395726	12397443	+	1668	-	Multi antimicrobial extrusion protein	MatE
Csa3G889690	764.0982994	301.9780469	1.339268697	2.25E-09	4.01E-08	Csa3G889690	Chr3	37708802	37711898	+	738	-	PPM-type phosphatase domain	PP2C
Csa4G290740	2914.922382	6389.163415	-1.13224634	2.30E-09	4.08E-08	Csa4G290740	Chr4	11290644	11292222	+	1098	-	Leucine-rich repeat	LRRNT_2
Csa4G000570	871.7957785	356.3546615	1.290878171	2.31E-09	4.09E-08	Csa4G000570	Chr4	44912	49999	+	654	-	-	-
Csa3G063110	150.1437903	355.1073781	-1.242598681	2.32E-09	4.12E-08	Csa3G063110	Chr3	3609649	3610911	-	768	-	Pirin, C-terminal domain	-
Csa7G041900	469.4416699	1033.036622	-1.138159954	2.36E-09	4.17E-08	Csa7G041900	Chr7	2262693	2264394	-	420	-	Domain of unknown function DUF861, cupin-3	Cupin_3
Csa4G334120	1211.614925	317.7049838	1.931252577	2.37E-09	4.19E-08	Csa4G334120	Chr4	13519563	13523520	+	1647	-	Serine-threonine/tyrosine-protein kinase, catalytic domain	Pkinase_Tyr
Csa2G258780	17.19268327	75.2393379	-2.124722042	2.38E-09	4.20E-08	Csa2G258780	Chr2	12586380	12586985	-	294	-	-	-
Csa6G526240	2076.248311	754.2556608	1.461095596	2.38E-09	4.20E-08	Csa6G526240	Chr6	28640624	28648347	-	1653	-	Protein kinase domain	Pkinase
Csa5G638300	678.0170024	1422.480626	-1.069599877	2.38E-09	4.20E-08	Csa5G638300	Chr5	26524277	26527342	-	1200	-	-	-
Csa6G448720	3443.457427	0.614056254	12.44275125	2.38E-09	4.20E-08	Csa6G448720	Chr6	21203141	21206851	+	1860	-	ACT-like domain	PALP
Csa3G002640	474.2086998	960.5144359	-1.018779097	2.44E-09	4.29E-08	Csa3G002640	Chr3	399227	403297	-	1257	-	-	-
Csa3G819960	1845.197517	841.8486439	1.132422624	2.46E-09	4.32E-08	Csa3G819960	Chr3	31891744	31900096	-	1407	-	Transcription factor TGA like domain	bZIP_1
Csa6G078580	423.048004	1083.521183	-1.357481167	2.47E-09	4.34E-08	Csa6G078580	Chr6	5292509	5295688	-	936	-	GPI inositol-deacylase PGAP1-like	-
Csa6G538780	580.7770977	1581.686315	-1.445381413	2.52E-09	4.42E-08	Csa6G538780	Chr6	29019066	29026153	+	2736	-	MCM domain	MCM
Csa5G152240	485.9926721	23.62328843	4.363455024	2.56E-09	4.48E-08	Csa5G152240	Chr5	4786118	4786963	-	345	-	Heavy metal-associated domain, HMA	HMA
Csa4G652740	623.0956355	167.3861719	1.896243666	2.58E-09	4.51E-08	Csa4G652740	Chr4	22784247	22784789	-	360	-	-	-
Csa7G115340	80.0400037	234.7878962	-1.552384992	2.65E-09	4.63E-08	Csa7G115340	Chr7	5880658	5891070	+	4773	-	Inner centromere protein, ARK-binding domain	-
Csa6G511620	2291.396821	408.2748186	2.48865145	2.69E-09	4.69E-08	Csa6G511620	Chr6	26362805	26364430	+	1626	-	-	GRAS
Csa3G748800	1658.51985	3530.055282	-1.089920553	2.75E-09	4.78E-08	Csa3G748800	Chr3	29093275	29094402	-	690	-	Redoxin	-
Csa2G404840	34.20555178	114.8905417	-1.748585647	2.80E-09	4.87E-08	Csa2G404840	Chr2	20809582	20810531	-	495	-	-	-
Csa2G302120	83.87899172	0.645377198	7.060334299	2.80E-09	4.87E-08	Csa2G302120	Chr2	14541524	14542681	+	771	-	-	-
Csa3G298050	50.25158345	201.1373908	-2.004629172	2.86E-09	4.96E-08	Csa3G298050	Chr3	16991489	16992176	-	354	-	-	-
Csa7G020910	64.50511683	3.796804665	4.094336653	2.87E-09	4.98E-08	Csa7G020910	Chr7	1188874	1190270	+	852	-	NAC domain	NAM
Csa3G888570	5084.865492	849.2598205	2.582033011	2.89E-09	5.01E-08	Csa3G888570	Chr3	37596415	37598449	-	1113	-	-	-
Csa7G441630	1.377978831	63.95348561	-5.510078011	2.92E-09	5.06E-08	Csa7G441630	Chr7	17602057	17602347	-	291	-	-	-
Csa1G065420	118.6198257	9.010955475	3.714430306	3.00E-09	5.19E-08	Csa1G065420	Chr1	6916482	6918940	+	1521	-	Protein kinase domain	Pkinase
Csa3G722880	794.6835328	1969.489459	-1.30931247	3.04E-09	5.26E-08	Csa3G722880	Chr3	27081757	27087623	+	2760	-	MCM domain	MCM
Csa6G018600	236.9996531	639.883831	-1.432890484	3.11E-09	5.37E-08	Csa6G018600	Chr6	2074948	2078665	-	1767	-	Protein kinase domain	Pkinase
Csa6G385060	507.1177535	225.7636484	1.168610757	3.13E-09	5.40E-08	Csa6G385060	Chr6	17433824	17436456	+	990	-	BTB/POZ domain	BTB
Csa3G780540	963.3866926	246.9119643	1.964537464	3.15E-09	5.42E-08	Csa3G780540	Chr3	30189253	30190261	-	759	-	-	-
Csa2G035470	889.6858824	3.045368645	8.182856232	3.17E-09	5.44E-08	Csa2G035470	Chr2	3611922	3615806	+	1581	-	Peptidase M17, leucyl aminopeptidase, C-terminal	-
Csa6G483440	167.6690234	424.2095675	-1.338995659	3.28E-09	5.64E-08	Csa6G483440	Chr6	22264573	22269712	-	1443	-	WD40-repeat-containing domain	WD40
Csa3G902310	70.88806799	188.4564115	-1.412842489	3.33E-09	5.72E-08	Csa3G902310	Chr3	39006157	39007188	-	699	-	-	-
Csa3G728130	154721.001	49387.16815	1.647460667	3.33E-09	5.72E-08	Csa3G728130	Chr3	27241370	27242382	-	366	-	-	-
Csa3G851720	370.4022703	100.242908	1.88550611	3.35E-09	5.74E-08	Csa3G851720	Chr3	35126000	35126998	+	399	-	Dynein light chain, type 1/2	-
Csa3G037080	226.3977935	523.0222894	-1.20901865	3.50E-09	5.99E-08	Csa3G037080	Chr3	2661823	2665202	+	2649	-	Protein kinase domain	Pkinase
Csa1G294600	9.825760364	63.70003548	-2.693586084	3.63E-09	6.20E-08	Csa1G294600	Chr1	13368141	13369668	+	1455	-	-	-
Csa1G495290	287.0465598	874.5153657	-1.60802941	3.65E-09	6.24E-08	Csa1G495290	Chr1	17525296	17531595	-	3156	-	Kinesin motor domain	Kinesin
Csa3G121600	169.8902815	446.134187	-1.394611274	3.68E-09	6.29E-08	Csa3G121600	Chr3	7070420	7071491	-	483	-	Heavy metal-associated domain, HMA	HMA
Csa4G294390	894.6407496	2009.771713	-1.168013939	3.71E-09	6.33E-08	Csa4G294390	Chr4	11765832	11768638	+	2457	-	-	-
Csa6G524660	1144.012576	291.2394436	1.974476929	3.84E-09	6.54E-08	Csa6G524660	Chr6	28267979	28271246	+	1614	-	-	-
Csa6G495120	20.63434667	113.1551524	-2.459816005	3.90E-09	6.63E-08	Csa6G495120	Chr6	23995062	24001117	+	3765	-	Condensin-2 complex subunit G2	-
novel.9	1139.635814	3162.258191	-1.472512589	3.91E-09	6.65E-08	-	Chr1	4426723	4429331	+	2609	-	-	-
Csa1G042760	92.91501532	483.1019562	-2.378777759	3.92E-09	6.67E-08	Csa1G042760	Chr1	4484498	4486024	-	753	-	-	Thaumatin
Csa1G039840	180.259788	478.5390053	-1.408453311	3.93E-09	6.67E-08	Csa1G039840	Chr1	3911755	3919315	+	2220	-	DNA polymerase alpha/epsilon, subunit B	-
Csa3G135720	1986.692658	195.50809	3.345719793	3.94E-09	6.68E-08	Csa3G135720	Chr3	9251166	9252671	-	1125	-	Oxoglutarate/iron-dependent dioxygenase	2OG-FeII_Oxy
novel.224	532.807433	1238.747069	-1.217542017	3.99E-09	6.76E-08	-	Chr3	28784181	28787127	+	899	-	-	-
Csa6G324840	1920.269612	948.896315	1.016990526	4.16E-09	7.03E-08	Csa6G324840	Chr6	15117620	15122543	+	1923	-	Glycoside hydrolase family 1	Glyco_hydro_1
Csa4G288620	3049.792182	428.2062207	2.832437793	4.17E-09	7.04E-08	Csa4G288620	Chr4	11220419	11222863	-	2211	-	Protein kinase domain	B_lectin
Csa3G734100	433.1504461	951.4370175	-1.135576835	4.18E-09	7.06E-08	Csa3G734100	Chr3	28005732	28006869	+	408	-	-	-
Csa2G000500	901.946838	2084.737895	-1.209128602	4.22E-09	7.11E-08	Csa2G000500	Chr2	292553	295770	+	922	-	Methyltransferase type 11	Methyltransf_11
Csa1G066480	18932.45834	42114.00107	-1.153457733	4.25E-09	7.17E-08	Csa1G066480	Chr1	6952608	6954100	+	696	-	Oxygen-evolving enhancer protein 3	-
Csa2G057080	1139.115673	2389.713479	-1.068959019	4.27E-09	7.19E-08	Csa2G057080	Chr2	4272891	4274291	+	960	-	CCT domain	CCT
Csa4G000540	631.5612303	1282.276611	-1.022341213	4.31E-09	7.26E-08	Csa4G000540	Chr4	23714	32351	-	2013	-	Aminoacyl-tRNA synthetase, class II (D/K/N)	tRNA-synt_2
Csa6G424540	318.2872278	20.37514887	3.96877125	4.38E-09	7.36E-08	Csa6G424540	Chr6	19798697	19798981	+	285	-	-	-
novel.486	108.0592126	29.9957809	1.849044642	4.43E-09	7.44E-08	-	Chr5	22504316	22506176	+	1293	-	-	-
Csa6G513600	194.6437273	3.214789999	5.932735481	4.52E-09	7.58E-08	Csa6G513600	Chr6	26612567	26613829	+	1263	-	-	-
Csa3G743400	422.5452445	3173.698097	-2.909216325	4.70E-09	7.87E-08	Csa3G743400	Chr3	28809219	28811460	-	762	-	Major intrinsic protein	-
Csa7G451920	1082.641993	304.1454869	1.831457148	4.75E-09	7.94E-08	Csa7G451920	Chr7	18827641	18829326	-	822	-	Phosphatase PHOSPHO-type	-
Csa7G405310	36.15014837	195.3235732	-2.432778729	4.77E-09	7.97E-08	Csa7G405310	Chr7	15473598	15476458	-	1497	-	Six-hairpin glycosidase-like	-
Csa5G592810	7058.585238	15896.63197	-1.171321189	4.77E-09	7.97E-08	Csa5G592810	Chr5	21454022	21454979	-	540	-	Photosystem II PsbY	-
Csa1G009610	702.5914428	145.6403763	2.270942024	4.80E-09	8.01E-08	Csa1G009610	Chr1	1397940	1403193	+	2844	-	ABC transporter-like	ABC_tran
Csa6G126260	271.3416492	669.5542866	-1.304219787	4.83E-09	8.06E-08	Csa6G126260	Chr6	8704878	8708146	-	1713	-	PRONE domain	DUF315
Csa1G046040	63.99603596	292.9714153	-2.197685657	4.84E-09	8.06E-08	Csa1G046040	Chr1	5271519	5274430	+	1086	-	Serine-threonine/tyrosine-protein kinase, catalytic domain	Pkinase_Tyr
Csa4G571740	4419.913559	1065.895297	2.052069443	4.84E-09	8.06E-08	Csa4G571740	Chr4	18726660	18735464	+	1536	-	Tail specific protease	Peptidase_S41
Csa4G290750	529.057008	1148.27591	-1.118321594	4.88E-09	8.12E-08	Csa4G290750	Chr4	11293286	11298756	-	1680	-	Beta-L-arabinofuranosidase, GH127	-
novel.857	170.773915	5.156609266	5.061391216	4.90E-09	8.14E-08	-	Scaffold001184	1	656	-	476	-	PF14299:Phloem protein 2	-
Csa7G378420	301.1593532	80.84156934	1.899722059	4.90E-09	8.14E-08	Csa7G378420	Chr7	13880133	13888992	+	1812	-	Glycosyl transferase, family 8	Glyco_transf_8
Csa3G133180	340.5485187	1618.574559	-2.248188673	5.01E-09	8.31E-08	Csa3G133180	Chr3	8715200	8720248	+	1344	-	-	-
Csa6G406010	698.1343001	240.2745689	1.539937266	5.03E-09	8.33E-08	Csa6G406010	Chr6	18434861	18438187	+	1314	-	Protein kinase domain	Pkinase
Csa1G056920	249.6541265	82.51183236	1.595259456	5.20E-09	8.60E-08	Csa1G056920	Chr1	6221670	6223658	-	1767	-	Amino acid/polyamine transporter I	-
Csa1G021960	274.4192938	609.586915	-1.152318733	5.24E-09	8.66E-08	Csa1G021960	Chr1	2276238	2280219	-	1281	-	-	Exo_endo_phos
Csa2G138200	65.64112695	257.7809176	-1.975310756	5.32E-09	8.78E-08	Csa2G138200	Chr2	8510605	8513552	-	405	-	-	-
Csa1G042620	484.9153411	119.9200277	2.016399604	5.42E-09	8.95E-08	Csa1G042620	Chr1	4390067	4393757	-	1332	-	Glycosyl transferase, family 28, C-terminal	-
Csa2G036700	195.467828	83.79983749	1.22234748	5.44E-09	8.97E-08	Csa2G036700	Chr2	3826354	3834080	+	954	-	WD40-repeat-containing domain	-
novel.184	329.7777349	128.3076577	1.362129965	5.52E-09	9.09E-08	-	Chr3	13922975	13923310	+	336	-	-	-
Csa7G062780	463.0676376	102.6012246	2.175303588	5.55E-09	9.13E-08	Csa7G062780	Chr7	3607548	3610295	+	945	-	Annexin repeat	-
Csa3G613430	116.0573265	367.2358224	-1.663526273	5.56E-09	9.14E-08	Csa3G613430	Chr3	23866731	23867519	+	285	-	-	-
Csa3G728010	718.4572601	295.821731	1.281163439	5.64E-09	9.27E-08	Csa3G728010	Chr3	27185896	27191166	+	1569	-	NADH-quinone oxidoreductase, subunit D	-
Csa3G238200	454.0857933	958.5866603	-1.07874243	5.68E-09	9.33E-08	Csa3G238200	Chr3	15326792	15329148	-	510	-	-	-
Csa3G124230	3631.322827	1250.389949	1.538182668	5.72E-09	9.38E-08	Csa3G124230	Chr3	7430101	7432502	+	849	-	F-box domain	-
Csa2G373470	720.1358561	263.3006732	1.45124763	5.87E-09	9.63E-08	Csa2G373470	Chr2	18678244	18681173	+	1161	-	-	-
Csa6G363520	10817.29468	2190.323139	2.304213737	5.89E-09	9.65E-08	Csa6G363520	Chr6	16423810	16424826	+	555	-	-	-
Csa6G051510	407.0347012	200.4935107	1.021261545	5.89E-09	9.65E-08	Csa6G051510	Chr6	3909530	3911135	+	237	-	-	-
Csa6G500440	954.7113548	73.45436832	3.701162979	5.90E-09	9.66E-08	Csa6G500440	Chr6	24908340	24908933	-	594	-	-	-
Csa2G003610	4341.06955	2066.269616	1.071126447	6.04E-09	9.86E-08	Csa2G003610	Chr2	691604	698836	-	1983	-	3-hydroxyacyl-CoA dehydrogenase, NAD binding	3HCDH_N
Csa4G008250	1119.064718	21.43600196	5.706732906	6.04E-09	9.86E-08	Csa4G008250	Chr4	1356383	1357195	-	768	-	L-Aspartase-like	-
Csa1G425910	332.1773067	916.6661322	-1.465272171	6.05E-09	9.86E-08	Csa1G425910	Chr1	15708074	15710286	+	348	-	-	MIF
Csa1G039020	2357.356785	277.0485714	3.088919274	6.06E-09	9.87E-08	Csa1G039020	Chr1	3713306	3715903	-	993	-	-	-
Csa3G144170	699.6037917	1452.253323	-1.054102469	6.13E-09	9.97E-08	Csa3G144170	Chr3	9572045	9574525	+	1224	-	-	-
Csa3G608160	365.4602288	1658.463156	-2.18162374	6.14E-09	9.99E-08	Csa3G608160	Chr3	23561298	23567000	+	2049	-	-	BRCT
Csa2G163170	2830.859626	681.9450842	2.05378007	6.22E-09	1.01E-07	Csa2G163170	Chr2	9361093	9363175	+	1503	-	Ammonium transporter AmtB-like domain	Ammonium_transp
Csa5G045020	487.5819694	163.6839174	1.574680944	6.24E-09	1.01E-07	Csa5G045020	Chr5	1495842	1499056	-	1149	-	EamA domain	DUF6
Csa3G406040	168.3883022	562.8733058	-1.742080879	6.32E-09	1.02E-07	Csa3G406040	Chr3	19616658	19618463	-	1332	-	-	-
Csa2G032750	230.8653058	59.78029812	1.94950023	6.32E-09	1.03E-07	Csa2G032750	Chr2	3126717	3136454	+	3333	-	Phospholipase D/Transphosphatidylase	-
Csa4G043890	222.5400158	506.1489194	-1.186167532	6.35E-09	1.03E-07	Csa4G043890	Chr4	3394536	3395860	-	924	-	Zinc finger, GATA-type	GATA
Csa1G701990	5188.459808	2109.48424	1.298549213	6.41E-09	1.04E-07	Csa1G701990	Chr1	28495589	28498181	+	1008	-	Glutathione S-transferase, N-terminal	-
Csa1G042740	1721.496392	4252.083714	-1.304721488	6.44E-09	1.04E-07	Csa1G042740	Chr1	4477268	4478642	+	759	-	-	FKBP_C
Csa3G790960	736.1055809	229.802337	1.678768672	6.46E-09	1.04E-07	Csa3G790960	Chr3	30565575	30572481	+	2106	-	-	TFR_dimer
novel.282	664.3022169	243.0443997	1.450700744	6.61E-09	1.07E-07	-	Chr3	21584459	21588637	-	4179	-	PF10551:MULE transposase domain	-
Csa4G045060	852.0485494	212.370137	2.004766908	6.63E-09	1.07E-07	Csa4G045060	Chr4	3548906	3549886	-	456	-	Basic-leucine zipper domain	bZIP_1
Csa5G608120	42.68060062	285.5491208	-2.745823588	6.71E-09	1.08E-07	Csa5G608120	Chr5	23236101	23237424	+	1185	-	-	-
Csa5G352090	471.025511	1079.499211	-1.197211641	6.71E-09	1.08E-07	Csa5G352090	Chr5	13488734	13489920	+	795	-	-	TCP
Csa5G630810	844.9954877	398.0632017	1.086457058	6.76E-09	1.09E-07	Csa5G630810	Chr5	25677967	25681261	-	1014	-	-	-
Csa2G070200	85.5838972	1.297162714	6.07637053	7.11E-09	1.14E-07	Csa2G070200	Chr2	5336398	5336966	-	516	-	Cytochrome P450	p450
Csa3G748200	51.73371318	0.614056254	6.372486979	7.13E-09	1.14E-07	Csa3G748200	Chr3	29033622	29035470	+	1656	-	-	-
Csa6G013890	63.63612507	302.499279	-2.249913942	7.14E-09	1.14E-07	Csa6G013890	Chr6	1465206	1469077	+	2279	-	-	-
Csa2G377910	146.4468499	17.9720857	3.024035973	7.17E-09	1.15E-07	Csa2G377910	Chr2	19043223	19045104	+	1176	-	-	-
Csa5G148810	1672.283851	4055.147681	-1.278105619	7.29E-09	1.17E-07	Csa5G148810	Chr5	4443747	4446434	-	633	-	Ribosomal protein S6	-
Csa3G177910	137.450376	278.3724863	-1.019240671	7.41E-09	1.18E-07	Csa3G177910	Chr3	12066152	12068971	-	2469	-	-	-
Csa1G002150	46.11745936	159.1349777	-1.786463459	7.43E-09	1.19E-07	Csa1G002150	Chr1	386515	389045	+	744	-	Adenylate kinase, active site lid domain	ADK
Csa2G368820	82.23966361	273.081623	-1.734373774	7.48E-09	1.19E-07	Csa2G368820	Chr2	17791476	17792867	+	906	-	-	-
Csa2G006240	2746.500962	6139.815348	-1.160745181	7.57E-09	1.20E-07	Csa2G006240	Chr2	1169553	1173038	+	414	-	Heat shock protein DnaJ, cysteine-rich domain	-
Csa1G043190	783.3168779	140.5751139	2.478830393	7.58E-09	1.21E-07	Csa1G043190	Chr1	4788175	4790467	+	669	-	-	GRAM
Csa6G487600	1136.465503	316.7992401	1.843507745	7.58E-09	1.21E-07	Csa6G487600	Chr6	22870567	22871596	-	693	-	-	-
Csa2G116250	3880.182193	1628.697602	1.252532104	7.66E-09	1.22E-07	Csa2G116250	Chr2	7856289	7865760	+	3711	-	P-type ATPase, C-terminal	E1-E2_ATPase
Csa1G597830	66.15916057	215.1080831	-1.700174938	7.84E-09	1.24E-07	Csa1G597830	Chr1	22825523	22828173	-	1023	-	DNA recombination and repair protein Rad51-like, C-terminal	-
Csa2G011560	271.9499685	686.731541	-1.337269352	7.92E-09	1.26E-07	Csa2G011560	Chr2	2096201	2101126	-	1812	-	Protein kinase domain	Pkinase
Csa7G379080	867.0145786	69.7166798	3.637622866	7.93E-09	1.26E-07	Csa7G379080	Chr7	14039749	14044508	+	3042	-	P-type ATPase, transmembrane domain	Cation_ATPase_C
Csa2G404800	36.69315769	114.6308166	-1.644366502	7.95E-09	1.26E-07	Csa2G404800	Chr2	20790089	20791074	+	792	-	-	-
Csa3G118090	487.7708782	1300.502543	-1.415429834	8.02E-09	1.27E-07	Csa3G118090	Chr3	6507429	6512613	+	783	-	-	FKBP_C
Csa6G127300	55.18372646	7.587921657	2.871628055	8.16E-09	1.29E-07	Csa6G127300	Chr6	8754469	8756699	+	759	-	-	-
Csa2G379360	851.882248	8.263899153	6.690179022	8.16E-09	1.29E-07	Csa2G379360	Chr2	19353146	19354500	-	414	-	-	-
Csa6G381850	11587.37503	2107.73887	2.458790305	8.17E-09	1.29E-07	Csa6G381850	Chr6	17131069	17135711	-	1437	-	-	Aa_trans
Csa3G536670	669.2611746	63.41430055	3.400076033	8.22E-09	1.30E-07	Csa3G536670	Chr3	21770188	21774732	-	2007	-	Bicarbonate transporter, C-terminal	-
Csa7G043640	468.773654	2342.83579	-2.321471586	8.23E-09	1.30E-07	Csa7G043640	Chr7	2455150	2458738	+	1524	-	Multi antimicrobial extrusion protein	MatE
Csa7G428830	3455.163692	1324.425365	1.383346447	8.29E-09	1.30E-07	Csa7G428830	Chr7	16533455	16534676	+	480	-	Zinc finger, AN1-type	zf-AN1
Csa6G486970	713.0708444	198.8941391	1.84292312	8.61E-09	1.35E-07	Csa6G486970	Chr6	22783197	22786976	+	2481	-	Protein kinase domain	Pkinase
Csa5G631510	54.70857405	205.0954447	-1.909229805	8.70E-09	1.36E-07	Csa5G631510	Chr5	25820634	25821882	+	711	-	Haem peroxidase	-
Csa1G574960	2209.430575	365.6283939	2.595392168	8.79E-09	1.38E-07	Csa1G574960	Chr1	21710739	21713995	+	2991	-	Protein kinase domain	Pkinase
Csa6G128010	41.28334903	170.5450707	-2.050356057	9.02E-09	1.41E-07	Csa6G128010	Chr6	8980313	8981313	+	717	-	Riboflavin synthase-like beta-barrel	-
Csa3G118730	513.5905549	1269.361291	-1.306078644	9.14E-09	1.43E-07	Csa3G118730	Chr3	6571983	6576232	-	1896	-	Rho GTPase activation protein	RhoGAP
Csa3G810550	494.0435205	1149.956711	-1.219118256	9.31E-09	1.45E-07	Csa3G810550	Chr3	31089653	31092665	-	853	-	-	DnaJ
Csa2G075440	1129.216537	304.242824	1.892747366	9.36E-09	1.46E-07	Csa2G075440	Chr2	6212262	6219162	+	4059	-	NB-ARC	NB-ARC
Csa5G643880	967.7037416	394.7296696	1.293821944	9.49E-09	1.48E-07	Csa5G643880	Chr5	26950683	26953338	+	2214	-	Endo-1,3(4)-beta-glucanase	-
Csa3G598370	54.95300211	1.861393716	4.877799822	9.57E-09	1.49E-07	Csa3G598370	Chr3	23001411	23001719	-	309	-	-	-
Csa1G126040	3012.55699	1113.851565	1.435611806	9.59E-09	1.49E-07	Csa1G126040	Chr1	9317160	9317494	-	219	-	-	-
Csa6G538800	257.6679882	568.6891736	-1.142333501	1.00E-08	1.55E-07	Csa6G538800	Chr6	29049600	29060604	-	1809	-	CTP synthase, N-terminal	CTP_synth_N
Csa3G875430	24687.36776	70505.35837	-1.51397409	1.03E-08	1.59E-07	Csa3G875430	Chr3	36640197	36641241	-	501	-	Blue (type 1) copper domain	-
novel.405	3378.653805	1354.984283	1.318340702	1.03E-08	1.60E-07	-	Chr4	18184690	18190873	-	1547	-	PF02781:Glucose-6-phosphate dehydrogenase, C-terminal domain|PF00479:Glucose-6-phosphate dehydrogenase, NAD binding domain	G6PD_C
Csa3G903520	5573.431349	17879.78757	-1.681734576	1.04E-08	1.60E-07	Csa3G903520	Chr3	39166660	39168986	-	498	-	-	-
Csa3G150160	17455.14061	40732.85894	-1.222556559	1.04E-08	1.60E-07	Csa3G150160	Chr3	10197369	10202693	+	1299	-	Glutamine synthetase, beta-Grasp domain	-
Csa6G136020	10130.10521	33388.6254	-1.720725315	1.04E-08	1.61E-07	Csa6G136020	Chr6	9524813	9528147	-	1458	-	Phosphoglycerate kinase	-
Csa2G000310	378.4322487	169.8341708	1.157199522	1.05E-08	1.61E-07	Csa2G000310	Chr2	176025	177991	+	654	-	Cleavage/polyadenylation specificity factor subunit 5	-
Csa2G190800	318.090681	915.141257	-1.525099824	1.05E-08	1.62E-07	Csa2G190800	Chr2	10284824	10288083	+	1362	-	TPX2, C-terminal	-
Csa1G002930	1533.793832	4117.577582	-1.424873217	1.05E-08	1.62E-07	Csa1G002930	Chr1	552186	555947	+	888	-	-	Rhodanese
Csa7G318960	436.9550363	1269.662138	-1.539605688	1.06E-08	1.62E-07	Csa7G318960	Chr7	11017412	11019556	-	738	-	Alkyl hydroperoxide reductase subunit C/ Thiol specific antioxidant	-
Csa6G410040	0	40.42114412	-7.698056736	1.06E-08	1.62E-07	Csa6G410040	Chr6	18935393	18936705	-	783	-	-	-
Csa4G006310	185.7873849	621.7288819	-1.742108445	1.07E-08	1.64E-07	Csa4G006310	Chr4	1032967	1033800	-	603	-	-	-
Csa7G192200	977.0904547	300.4722922	1.701356466	1.08E-08	1.65E-07	Csa7G192200	Chr7	6956839	6959463	-	984	-	BTB/POZ domain	BTB
Csa4G648000	446.7182936	906.550512	-1.021775292	1.09E-08	1.67E-07	Csa4G648000	Chr4	22195807	22197632	+	675	-	-	-
Csa6G046230	1347.300811	585.1219262	1.203666559	1.12E-08	1.72E-07	Csa6G046230	Chr6	3694379	3696056	+	243	-	-	-
Csa1G575040	2431.723715	638.7034519	1.928804625	1.13E-08	1.73E-07	Csa1G575040	Chr1	21775261	21775969	-	237	-	-	-
Csa3G686720	945.7354166	3324.776641	-1.814018893	1.14E-08	1.74E-07	Csa3G686720	Chr3	26269849	26276641	-	1149	-	-	-
Csa4G642460	6664.270787	294.7278292	4.499084308	1.14E-08	1.74E-07	Csa4G642460	Chr4	21537669	21538768	-	789	-	Zinc finger C2H2-type	-
Csa5G175810	3130.789876	6882.590234	-1.13650472	1.14E-08	1.74E-07	Csa5G175810	Chr5	7395786	7399592	+	2202	-	RNA recognition motif domain	-
Csa1G629200	332.5843807	810.5842542	-1.285280133	1.20E-08	1.83E-07	Csa1G629200	Chr1	24990962	24994304	-	1344	-	Tubulin/FtsZ, GTPase domain	Tubulin
Csa3G743980	1332.069584	477.0866034	1.4815123	1.21E-08	1.84E-07	Csa3G743980	Chr3	28861819	28863593	+	1446	-	UDP-glucuronosyl/UDP-glucosyltransferase	UDPGT
novel.126	176.3626399	10.61550664	4.053227592	1.21E-08	1.85E-07	-	Chr2	16729423	16731664	+	1695	-	-	-
Csa6G178950	55.75760824	2865.478606	-5.683002872	1.22E-08	1.86E-07	Csa6G178950	Chr6	11681914	11683652	-	726	-	-	-
Csa6G516780	372.7600187	34.47451736	3.43725766	1.22E-08	1.86E-07	Csa6G516780	Chr6	26902247	26902707	+	372	-	-	-
Csa3G813300	33.58200001	451.8573551	-3.750414307	1.23E-08	1.86E-07	Csa3G813300	Chr3	31328141	31330785	-	765	-	-	-
Csa1G042920	500.7012429	1370.144105	-1.452757454	1.23E-08	1.87E-07	Csa1G042920	Chr1	4573626	4577405	-	1023	-	-	Zim
Csa3G238170	1160.632105	2897.031403	-1.319924941	1.25E-08	1.89E-07	Csa3G238170	Chr3	15306530	15309956	+	714	-	-	-
Csa6G421680	48.87022714	326.7853518	-2.743490964	1.28E-08	1.94E-07	Csa6G421680	Chr6	19473028	19474793	-	1038	-	GDSL lipase/esterase	Lipase_GDSL
Csa3G134590	468.058986	1191.424455	-1.348634205	1.29E-08	1.95E-07	Csa3G134590	Chr3	8924471	8927262	-	831	-	RNA recognition motif domain	RRM_1
Csa3G778430	49.94477997	6.96817773	2.850857997	1.31E-08	1.97E-07	Csa3G778430	Chr3	30100902	30104806	-	648	-	-	-
Csa6G522780	486.5896478	1395.673314	-1.520123964	1.31E-08	1.97E-07	Csa6G522780	Chr6	28007182	28012803	+	2322	-	MCM domain	MCM
Csa1G077120	36.34133514	126.4773183	-1.799889444	1.31E-08	1.97E-07	Csa1G077120	Chr1	7841795	7846045	-	1080	-	Haem peroxidase	-
Csa6G366300	793.808872	1592.486717	-1.004121289	1.32E-08	1.98E-07	Csa6G366300	Chr6	16606257	16610092	+	792	-	Lumazine/riboflavin synthase	-
Csa5G591750	932.8483709	454.3924543	1.03775838	1.32E-08	1.99E-07	Csa5G591750	Chr5	21415691	21417630	+	762	-	-	-
Csa2G351820	10381.53337	3493.451493	1.571305743	1.33E-08	2.00E-07	Csa2G351820	Chr2	16240369	16245469	+	1482	-	Peptidase C13, legumain	-
Csa3G822130	25.83617484	132.0802704	-2.355253916	1.35E-08	2.03E-07	Csa3G822130	Chr3	32074235	32081615	-	3966	-	Armadillo-type fold	-
Csa3G017050	1452.387123	409.1707958	1.82779718	1.38E-08	2.06E-07	Csa3G017050	Chr3	1627704	1631401	-	1269	-	-	MORN
Csa5G571480	129.6596855	11.28435517	3.52274551	1.38E-08	2.06E-07	Csa5G571480	Chr5	19955796	19956496	-	480	-	-	-
Csa3G036550	517.9892442	1068.875081	-1.045663347	1.42E-08	2.12E-07	Csa3G036550	Chr3	2635665	2641539	-	681	-	-	-
Csa4G285690	744.8862952	1899.442477	-1.350972284	1.43E-08	2.14E-07	Csa4G285690	Chr4	10973590	10977646	+	558	-	Heat shock protein DnaJ, cysteine-rich domain	-
Csa7G378570	618.0740993	228.845705	1.434629709	1.43E-08	2.14E-07	Csa7G378570	Chr7	14012716	14018706	-	1329	-	Basic-leucine zipper domain	bZIP_1
Csa4G620600	1214.443864	514.9276601	1.238159242	1.45E-08	2.16E-07	Csa4G620600	Chr4	19838376	19839818	+	1443	-	UDP-glucuronosyl/UDP-glucosyltransferase	UDPGT
Csa4G646090	1338.293709	2716.832104	-1.021774701	1.45E-08	2.16E-07	Csa4G646090	Chr4	21948024	21949660	+	1383	-	-	-
Csa2G012670	414.253614	161.1878246	1.363644087	1.50E-08	2.23E-07	Csa2G012670	Chr2	2203081	2207745	+	2442	-	NB-ARC	NB-ARC
Csa3G078800	58892.18285	176377.0267	-1.582519461	1.53E-08	2.28E-07	Csa3G078800	Chr3	4306188	4308241	-	1080	-	FAD/NAD(P)-binding domain	-
Csa6G366290	213.8574357	93.2051486	1.200358528	1.54E-08	2.29E-07	Csa6G366290	Chr6	16596505	16598603	-	1077	-	Alcohol dehydrogenase, C-terminal	ADH_zinc_N
Csa1G383520	21.80533724	163.2848272	-2.903684076	1.56E-08	2.32E-07	Csa1G383520	Chr1	14493464	14496369	+	2328	-	-	-
Csa6G429100	808.5029521	294.921749	1.454594987	1.62E-08	2.39E-07	Csa6G429100	Chr6	20297124	20303213	-	1407	-	Pyruvate carboxyltransferase	HMGL-like
Csa6G518200	201.1107462	413.0063945	-1.038197752	1.62E-08	2.39E-07	Csa6G518200	Chr6	27408880	27412471	-	1620	-	Mlo-related protein	-
Csa6G018590	68.00868667	3.207661036	4.423518318	1.65E-08	2.44E-07	Csa6G018590	Chr6	2070581	2071194	-	471	-	Phytocyanin domain	Cu_bind_like
Csa3G914000	4342.404626	2036.231272	1.092643728	1.66E-08	2.45E-07	Csa3G914000	Chr3	39623389	39626734	+	702	-	-	Cytochrom_B561
Csa6G423380	278.7032845	581.3316796	-1.061594668	1.66E-08	2.45E-07	Csa6G423380	Chr6	19622371	19625254	-	1055	-	Mitochondrial PGP phosphatase	-
Csa5G606390	94.38563916	17.90244816	2.399102824	1.66E-08	2.45E-07	Csa5G606390	Chr5	22817450	22822995	-	2493	-	EXS, C-terminal	SPX
Csa5G140510	289.0159445	767.5704385	-1.409937636	1.67E-08	2.46E-07	Csa5G140510	Chr5	3850969	3855622	+	1380	-	-	-
Csa5G571560	399.6070173	45.48397969	3.135203768	1.67E-08	2.46E-07	Csa5G571560	Chr5	19991841	19992636	+	438	-	EF-hand domain	-
Csa4G361860	1129.535001	390.9966508	1.531235241	1.68E-08	2.47E-07	Csa4G361860	Chr4	14649254	14652141	-	1242	-	-	-
Csa6G526450	4809.997662	1895.775626	1.343269838	1.70E-08	2.49E-07	Csa6G526450	Chr6	28783942	28790321	-	3024	-	P-type ATPase, A domain	E1-E2_ATPase
Csa7G006250	324.1563008	1478.123703	-2.189611163	1.70E-08	2.50E-07	Csa7G006250	Chr7	306504	314547	+	996	-	-	-
Csa3G734210	75.26556813	259.7503753	-1.788411044	1.76E-08	2.58E-07	Csa3G734210	Chr3	28059694	28061335	+	633	-	-	-
Csa3G222800	30441.96495	67270.84703	-1.143933084	1.76E-08	2.58E-07	Csa3G222800	Chr3	14757266	14758274	+	441	-	2Fe-2S ferredoxin-type iron-sulfur binding domain	Fer2
Csa1G033200	194.6956892	48.71858197	1.998969332	1.79E-08	2.61E-07	Csa1G033200	Chr1	3548197	3549617	+	840	-	Homeobox domain-like	Myb_DNA-binding
Csa2G360030	262.1971114	121.9279588	1.105427299	1.80E-08	2.64E-07	Csa2G360030	Chr2	16976993	16979050	+	522	-	-	DnaJ
Csa2G351800	3580.665177	428.6816902	3.062374769	1.84E-08	2.68E-07	Csa2G351800	Chr2	16228564	16232079	-	1473	-	Ferrochelatase	-
Csa6G425100	638.9363003	160.9512466	1.988545515	1.84E-08	2.68E-07	Csa6G425100	Chr6	19843798	19847896	-	1560	-	-	-
Csa3G730810	803.6965785	285.2930241	1.494475347	1.85E-08	2.69E-07	Csa3G730810	Chr3	27354989	27358698	-	2004	-	-	-
Csa5G627090	10222.73555	2104.183743	2.280517484	1.85E-08	2.70E-07	Csa5G627090	Chr5	25331352	25337735	-	1191	-	Oxoglutarate/iron-dependent dioxygenase	2OG-FeII_Oxy
Csa4G642520	5702.260603	1853.667826	1.621179434	1.88E-08	2.74E-07	Csa4G642520	Chr4	21586193	21591150	-	3027	-	P-type ATPase, transmembrane domain	E1-E2_ATPase
Csa3G150210	102.3065682	229.1818741	-1.162993016	1.91E-08	2.78E-07	Csa3G150210	Chr3	10222347	10225670	+	1290	-	PPM-type phosphatase domain	PP2C
Csa2G326460	271.2489104	565.9504295	-1.061562579	1.92E-08	2.78E-07	Csa2G326460	Chr2	14959082	14964565	-	1470	-	-	-
Csa1G074930	1379.362864	604.4245765	1.190216593	1.93E-08	2.80E-07	Csa1G074930	Chr1	7659738	7664223	+	2982	-	Tetratricopeptide-like helical domain	-
Csa7G352440	141.459803	349.2343128	-1.304650627	1.95E-08	2.83E-07	Csa7G352440	Chr7	12619538	12624443	+	696	-	DNA-binding domain	AP2
Csa5G002610	420.3950378	1110.006287	-1.400188831	1.96E-08	2.83E-07	Csa5G002610	Chr5	197583	217191	+	4653	-	DNA (cytosine-5)-methyltransferase 1, replication foci domain	DNA_methylase
Csa4G192100	438.8461083	38.18435485	3.523480248	1.99E-08	2.88E-07	Csa4G192100	Chr4	9470876	9471521	-	294	-	-	-
Csa6G454310	1717.693054	3459.312873	-1.010118107	2.00E-08	2.89E-07	Csa6G454310	Chr6	21702632	21717549	+	2718	-	-	-
Csa7G211090	753.7459621	310.8524783	1.278799023	2.00E-08	2.90E-07	Csa7G211090	Chr7	7543623	7544712	+	903	-	-	-
Csa4G097640	2199.07548	4526.118409	-1.041510657	2.02E-08	2.91E-07	Csa4G097640	Chr4	6363979	6366499	+	720	-	-	-
Csa3G727960	3807.176201	615.1123671	2.629924714	2.02E-08	2.91E-07	Csa3G727960	Chr3	27158863	27160323	+	606	-	EF-hand domain	-
Csa6G500550	1237.437239	486.0702212	1.348637004	2.03E-08	2.92E-07	Csa6G500550	Chr6	24982039	24983346	-	816	-	DNA-binding domain	AP2
Csa3G131980	143.2573476	485.5267845	-1.759708656	2.04E-08	2.94E-07	Csa3G131980	Chr3	8572433	8573814	+	897	-	-	-
Csa1G306800	97.26209214	236.9796164	-1.286634338	2.05E-08	2.95E-07	Csa1G306800	Chr1	13648619	13650823	-	2205	-	DYW domain	-
Csa4G026800	1003.747234	448.987951	1.160557557	2.06E-08	2.96E-07	Csa4G026800	Chr4	2825516	2832161	+	1821	-	Protein kinase domain	Pkinase
Csa2G335550	40.60102076	142.290046	-1.809781495	2.08E-08	2.99E-07	Csa2G335550	Chr2	15055757	15057812	+	1854	-	ABC-2 type transporter	ABC2_membrane
Csa2G379140	1006.752363	2511.144688	-1.318723058	2.10E-08	3.01E-07	Csa2G379140	Chr2	19193933	19197291	+	747	-	-	-
Csa4G308590	630.6366045	178.7343453	1.819908498	2.11E-08	3.02E-07	Csa4G308590	Chr4	12692722	12695937	-	873	-	Clathrin light chain	-
Csa6G484580	3556.409582	1009.372239	1.816982443	2.11E-08	3.02E-07	Csa6G484580	Chr6	22413893	22414759	+	657	-	-	-
Csa3G835890	718.4701593	264.2934651	1.443817287	2.14E-08	3.06E-07	Csa3G835890	Chr3	33332312	33333370	-	636	-	Leucine zipper, homeobox-associated	HALZ
Csa3G846010	89.08957104	7.300478806	3.616378815	2.16E-08	3.09E-07	Csa3G846010	Chr3	34294043	34295058	+	774	-	-	-
Csa7G045550	393.7724775	151.4654342	1.378988577	2.18E-08	3.12E-07	Csa7G045550	Chr7	2690333	2692485	-	795	-	UspA	Usp
Csa3G144210	259.5678533	49.04676998	2.405117749	2.18E-08	3.12E-07	Csa3G144210	Chr3	9590824	9592471	+	453	-	EF-hand domain	-
Csa1G523610	6672.679065	1483.658678	2.169117659	2.21E-08	3.15E-07	Csa1G523610	Chr1	18204982	18207499	+	2097	-	-	GRAS
Csa5G623920	787.5961566	74.0214819	3.412474304	2.23E-08	3.18E-07	Csa5G623920	Chr5	25128684	25129335	+	435	-	-	-
Csa2G370530	4493.856123	1911.211571	1.233486059	2.23E-08	3.18E-07	Csa2G370530	Chr2	18301591	18308133	+	2115	-	Mechanosensitive ion channel MscS	-
Csa3G878810	637.0843301	1274.219327	-1.000676182	2.28E-08	3.24E-07	Csa3G878810	Chr3	36928715	36932227	-	999	-	Homeobox domain-like	Homeobox
Csa1G033210	60.60108037	153.599957	-1.344532277	2.31E-08	3.29E-07	Csa1G033210	Chr1	3565712	3568326	+	1485	-	-	-
Csa6G121960	54.8739207	386.3730528	-2.818566545	2.32E-08	3.29E-07	Csa6G121960	Chr6	8429968	8431674	+	744	-	-	-
Csa1G422480	7750.692189	1452.296817	2.416008305	2.33E-08	3.31E-07	Csa1G422480	Chr1	15327682	15329133	-	864	-	Glycoside hydrolase family 16	-
Csa3G624010	141.053821	306.5656689	-1.120426839	2.33E-08	3.31E-07	Csa3G624010	Chr3	24127871	24128158	+	150	-	-	-
Csa1G287020	14567.90123	3330.803907	2.128839985	2.35E-08	3.33E-07	Csa1G287020	Chr1	13263864	13265200	+	813	-	Tetraspanin/Peripherin	Tetraspannin
Csa3G182200	397.3355544	170.2213974	1.224551265	2.37E-08	3.35E-07	Csa3G182200	Chr3	12653703	12661766	-	1194	-	Pectinacetylesterase/NOTUM	-
Csa5G153130	1235.915819	595.0064956	1.055101844	2.39E-08	3.38E-07	Csa5G153130	Chr5	5048340	5055074	-	1833	-	Transcription elongation factor S-II, central domain	BAH
Csa1G003540	13196.89373	33040.31224	-1.324046026	2.39E-08	3.38E-07	Csa1G003540	Chr1	606147	607595	-	1227	-	Transcription factor, GTP-binding domain	GTP_EFTU
Csa7G390190	62.31950974	9.862762644	2.671472452	2.44E-08	3.45E-07	Csa7G390190	Chr7	14651757	14652212	+	420	-	-	-
Csa4G127010	341.1783237	788.1419049	-1.209005259	2.48E-08	3.49E-07	Csa4G127010	Chr4	7777876	7779543	-	345	-	-	-
Csa1G025180	2227.32059	718.356562	1.632906255	2.50E-08	3.53E-07	Csa1G025180	Chr1	2780727	2781071	+	255	-	-	-
Csa3G176270	117.9256564	246.8531671	-1.066815141	2.52E-08	3.56E-07	Csa3G176270	Chr3	11939427	11941318	-	1635	-	-	-
Csa2G369130	297.7496081	128.6670891	1.211670532	2.58E-08	3.63E-07	Csa2G369130	Chr2	17986004	17986306	+	303	-	-	-
Csa3G017070	270.0751453	600.7249596	-1.154200299	2.63E-08	3.70E-07	Csa3G017070	Chr3	1642084	1646078	-	642	-	EF-hand domain	-
Csa5G211530	1438.277258	611.2239454	1.234812513	2.65E-08	3.72E-07	Csa5G211530	Chr5	9370781	9374913	-	2043	-	Serine-threonine/tyrosine-protein kinase, catalytic domain	Pkinase_Tyr
Csa1G044860	197.9622227	465.4364625	-1.233788534	2.66E-08	3.73E-07	Csa1G044860	Chr1	4899607	4903068	+	1140	-	Alcohol dehydrogenase, C-terminal	ADH_zinc_N
Csa7G075670	691.9331412	1590.924068	-1.201714212	2.74E-08	3.83E-07	Csa7G075670	Chr7	5310014	5314215	+	1683	-	-	-
Csa7G169070	233.035794	2162.038782	-3.214150736	2.76E-08	3.87E-07	Csa7G169070	Chr7	6435127	6436268	+	240	-	-	-
Csa2G374590	281.1891417	617.6544857	-1.135979154	2.77E-08	3.88E-07	Csa2G374590	Chr2	18764465	18765277	-	696	-	DNA-binding domain	AP2
Csa5G003110	336.0250598	147.5986695	1.18542143	2.79E-08	3.90E-07	Csa5G003110	Chr5	228319	233923	-	1164	-	-	-
Csa7G452300	235.6589125	58.98851689	2.00035579	2.79E-08	3.90E-07	Csa7G452300	Chr7	19004960	19008395	-	1908	-	-	-
Csa7G405950	50.0507134	176.1066344	-1.815152843	2.83E-08	3.95E-07	Csa7G405950	Chr7	15577895	15578639	-	465	-	-	-
Csa3G748240	90.55921682	259.2190974	-1.517059583	2.84E-08	3.97E-07	Csa3G748240	Chr3	29062154	29064020	+	1407	-	-	-
Csa1G095020	569.3631208	70.66263719	3.010816312	2.88E-08	4.01E-07	Csa1G095020	Chr1	8399505	8401835	+	1344	-	-	-
Csa4G172540	3680.515198	727.5149593	2.338871071	2.90E-08	4.03E-07	Csa4G172540	Chr4	8854624	8858188	+	1608	-	Protein kinase domain	Pkinase
Csa3G610810	119.9522226	303.4457498	-1.340961528	2.96E-08	4.12E-07	Csa3G610810	Chr3	23692459	23696829	-	3075	-	Protein kinase domain	Pkinase
Csa2G279180	471.9682428	228.7516071	1.044977195	3.01E-08	4.17E-07	Csa2G279180	Chr2	13324639	13326995	+	708	-	F-box domain	-
Csa3G199590	74.27908333	5.695927642	3.713284185	3.02E-08	4.18E-07	Csa3G199590	Chr3	13723861	13724562	-	660	-	Homeobox domain-like	Myb_DNA-binding
Csa1G597740	10280.95885	21919.05064	-1.092234193	3.07E-08	4.25E-07	Csa1G597740	Chr1	22722378	22731239	+	1512	-	GroES chaperonin family	-
Csa3G732610	491.9281939	86.75837226	2.503092441	3.07E-08	4.25E-07	Csa3G732610	Chr3	27782401	27785838	+	1890	-	GDP-fucose protein O-fucosyltransferase	-
Csa3G820500	130.2440289	25.64115355	2.344622794	3.08E-08	4.26E-07	Csa3G820500	Chr3	31925517	31933295	-	1548	-	-	Aa_trans
Csa5G604030	133.2278087	49.84717729	1.419846758	3.09E-08	4.26E-07	Csa5G604030	Chr5	22328313	22329421	-	327	-	-	-
Csa5G167120	6528.357288	1463.155141	2.157632672	3.10E-08	4.28E-07	Csa5G167120	Chr5	6489396	6490319	-	708	-	DNA-binding domain	AP2
Csa4G312820	30.75270396	97.2417328	-1.661204417	3.11E-08	4.29E-07	Csa4G312820	Chr4	12991034	12992327	+	309	-	-	-
Csa3G828930	189.9699316	41.79200336	2.18797625	3.13E-08	4.32E-07	Csa3G828930	Chr3	33041227	33043743	+	906	-	AAA-type ATPase, N-terminal domain	-
Csa7G043610	225.1987113	515.212397	-1.19300193	3.16E-08	4.35E-07	Csa7G043610	Chr7	2436522	2437182	-	354	-	-	-
Csa7G372860	57.67649238	170.1760059	-1.562402926	3.16E-08	4.35E-07	Csa7G372860	Chr7	13322408	13324437	+	411	-	-	-
Csa1G064730	369.8602729	953.8370536	-1.366803795	3.22E-08	4.42E-07	Csa1G064730	Chr1	6826512	6828846	+	1014	-	Oxoglutarate/iron-dependent dioxygenase	2OG-FeII_Oxy
Csa3G239290	130.1792541	282.3484572	-1.11753959	3.24E-08	4.45E-07	Csa3G239290	Chr3	15385895	15389977	+	1410	-	-	-
Csa6G493900	110.4011	21.89417414	2.335441502	3.25E-08	4.45E-07	Csa6G493900	Chr6	23822810	23823963	-	1035	-	-	-
Csa1G522510	189.0132272	82.33397407	1.197864001	3.25E-08	4.46E-07	Csa1G522510	Chr1	18105467	18106164	+	243	-	-	-
Csa3G681150	920.1677033	262.1354116	1.811020886	3.28E-08	4.49E-07	Csa3G681150	Chr3	26142891	26151392	-	1455	-	Peptidase S10, serine carboxypeptidase	Peptidase_S10
Csa2G361590	1097.69474	482.8821041	1.184911976	3.29E-08	4.50E-07	Csa2G361590	Chr2	17263391	17264843	-	948	-	-	-
Csa4G314460	302.0405752	624.888442	-1.049600341	3.31E-08	4.52E-07	Csa4G314460	Chr4	13114026	13116608	+	1242	-	GOLD domain	CRAL_TRIO_N
Csa3G597290	376.0554346	968.897371	-1.366163726	3.32E-08	4.54E-07	Csa3G597290	Chr3	22896908	22898746	-	888	-	Methyltransferase type 11	Methyltransf_11
Csa6G046250	30.08795972	107.6882721	-1.842180645	3.33E-08	4.54E-07	Csa6G046250	Chr6	3710661	3714767	+	1725	-	Amino acid/polyamine transporter I	-
Csa1G045840	150.8581108	316.1105758	-1.06803006	3.33E-08	4.54E-07	Csa1G045840	Chr1	5162747	5166189	-	846	-	rRNA small subunit methyltransferase G	-
Csa4G214830	3738.271455	436.4359363	3.098524761	3.44E-08	4.68E-07	Csa4G214830	Chr4	9848594	9849919	-	333	-	-	-
novel.46	123.4775246	267.926855	-1.117113158	3.47E-08	4.73E-07	-	Chr1	688893	694503	-	2884	-	PF04864:Allinase	-
Csa3G239260	488.2113315	1237.613366	-1.342551151	3.50E-08	4.76E-07	Csa3G239260	Chr3	15369322	15372168	-	2457	-	-	-
Csa4G279870	169.2753073	69.87773995	1.276055927	3.51E-08	4.76E-07	Csa4G279870	Chr4	10777323	10778497	-	963	-	Alpha/beta hydrolase fold-3	Abhydrolase_3
Csa3G710870	8842.646691	190.9124275	5.533544887	3.55E-08	4.81E-07	Csa3G710870	Chr3	26994915	26996573	-	1035	-	WRKY domain	WRKY
Csa3G603580	1924.475886	4162.58189	-1.113005423	3.58E-08	4.85E-07	Csa3G603580	Chr3	23382332	23393507	+	6660	-	Glutamate synthase domain	GATase_2
Csa2G365680	10.63036649	77.08679439	-2.862124072	3.58E-08	4.85E-07	Csa2G365680	Chr2	17658165	17660067	+	1686	-	-	-
Csa6G091970	429.6420915	875.4623445	-1.027526361	3.58E-08	4.85E-07	Csa6G091970	Chr6	6273275	6275542	+	922	-	-	LRRNT_2
Csa1G714680	14614.67024	39013.73997	-1.416586281	3.65E-08	4.94E-07	Csa1G714680	Chr1	29037770	29039419	-	675	-	Photosystem I PsaF, reaction centre subunit III	-
Csa5G198230	85.36440513	2.205790782	5.280153289	3.65E-08	4.94E-07	Csa5G198230	Chr5	8756237	8756970	+	540	-	-	-
Csa4G627790	428.6285269	212.2489105	1.013997211	3.68E-08	4.97E-07	Csa4G627790	Chr4	20390870	20396195	+	3057	-	-	-
Csa3G221760	105.2417977	282.5638574	-1.42413357	3.70E-08	4.99E-07	Csa3G221760	Chr3	14701480	14722990	-	3570	-	RQC domain	DEAD
Csa1G575170	66.42075738	173.9444497	-1.387394399	3.72E-08	5.02E-07	Csa1G575170	Chr1	21865627	21868080	-	662	-	Meiotic nuclear division protein 1	Mnd1
Csa1G073890	464.2819165	52.65479502	3.13980621	3.75E-08	5.05E-07	Csa1G073890	Chr1	7608750	7610584	+	1794	-	Protein kinase domain	Pkinase
Csa3G824960	406.8557108	832.9645074	-1.034385892	3.77E-08	5.08E-07	Csa3G824960	Chr3	32621397	32626094	-	1296	-	-	Rhodanese
Csa2G006050	60.16135754	198.5157242	-1.725949992	3.77E-08	5.08E-07	Csa2G006050	Chr2	1051840	1053332	-	321	-	Heat shock protein DnaJ, cysteine-rich domain	-
Csa6G517310	83.49135038	6.660068635	3.654693513	3.82E-08	5.14E-07	Csa6G517310	Chr6	27191115	27191965	-	594	-	Heat shock factor (HSF)-type, DNA-binding	HSF_DNA-bind
Csa5G418770	1155.453509	435.7255462	1.40743717	3.85E-08	5.17E-07	Csa5G418770	Chr5	15073538	15074591	+	732	-	-	-
Csa2G416110	216.7503468	81.36152945	1.414183879	3.90E-08	5.24E-07	Csa2G416110	Chr2	21427024	21432896	+	2340	-	Calcium-dependent channel, 7TM region, putative phosphate	-
Csa1G386580	267.3020866	543.8309662	-1.025122853	3.94E-08	5.28E-07	Csa1G386580	Chr1	14618789	14629131	+	1113	-	NUDIX hydrolase domain-like	-
Csa3G901190	92.50336427	226.8337131	-1.295124855	4.08E-08	5.46E-07	Csa3G901190	Chr3	38922050	38923632	-	1122	-	-	-
Csa1G033160	2317.679589	382.220178	2.600568412	4.13E-08	5.52E-07	Csa1G033160	Chr1	3530482	3531449	+	705	-	Glutathione S-transferase, N-terminal	GST_N
Csa3G180260	1742.152834	17.19939611	6.662299731	4.28E-08	5.70E-07	Csa3G180260	Chr3	12347142	12348070	-	642	-	DNA-binding domain	AP2
Csa3G271380	2291.463268	49.10751656	5.544845845	4.42E-08	5.89E-07	Csa3G271380	Chr3	16451738	16453863	-	1260	-	Vacuolar protein sorting-associated protein Ist1	-
Csa1G489250	79.04901547	9.086413998	3.12104028	4.44E-08	5.91E-07	Csa1G489250	Chr1	17490348	17491394	-	777	-	-	-
Csa3G182790	311.4925657	78.54809073	1.988650518	4.51E-08	6.00E-07	Csa3G182790	Chr3	12734118	12735706	-	255	-	-	-
Csa5G045010	153.3123911	46.97737169	1.7046482	4.52E-08	6.01E-07	Csa5G045010	Chr5	1489126	1489430	+	213	-	-	-
Csa5G175820	37.78867201	134.0516486	-1.825956486	4.53E-08	6.02E-07	Csa5G175820	Chr5	7409459	7413213	-	1254	-	FAD-binding, type 2	FAD_binding_4
Csa4G443110	521.4594861	40.3530037	3.691860239	4.56E-08	6.06E-07	Csa4G443110	Chr4	16765431	16767752	+	957	-	Haem peroxidase	-
Csa6G454430	170.0587243	411.3657626	-1.275703725	4.62E-08	6.12E-07	Csa6G454430	Chr6	21793443	21800102	-	1437	-	E2F transcription factor, CC-MB domain	E2F_TDP
novel.48	431.6197782	1747.758168	-2.017832647	4.71E-08	6.24E-07	-	Chr1	2683402	2688289	-	1908	-	PF08241:Methyltransferase domain|PF13489:Methyltransferase domain	Methyltransf_11
Csa5G635950	74.62968613	222.1919871	-1.576511566	4.87E-08	6.44E-07	Csa5G635950	Chr5	26207899	26209211	-	276	-	-	-
Csa4G641500	88.48820051	11.9624946	2.890999501	4.88E-08	6.46E-07	Csa4G641500	Chr4	21319644	21321108	-	1353	-	Transferase	-
Csa3G695850	39.29851818	1.610238836	4.640979079	5.02E-08	6.63E-07	Csa3G695850	Chr3	26415041	26416678	+	429	-	-	-
Csa6G516960	6741.373914	188.8129604	5.158008467	5.04E-08	6.66E-07	Csa6G516960	Chr6	26996498	26998066	-	573	-	-	-
Csa5G033470	398.6651904	183.4536577	1.119427347	5.08E-08	6.70E-07	Csa5G033470	Chr5	1095810	1100340	-	1131	-	Serine-threonine/tyrosine-protein kinase, catalytic domain	Pkinase_Tyr
Csa5G643370	1357.656164	261.6835486	2.375056497	5.28E-08	6.96E-07	Csa5G643370	Chr5	26940708	26942353	+	1245	-	-	-
Csa2G372800	1736.911131	701.7744002	1.307748338	5.38E-08	7.10E-07	Csa2G372800	Chr2	18564803	18569546	+	1398	-	Poly(ADP-ribose) polymerase, catalytic domain	WWE
Csa2G264020	530.0271165	224.5781764	1.239414636	5.42E-08	7.14E-07	Csa2G264020	Chr2	12756852	12759489	+	1545	-	Amidase signature domain	Amidase
Csa6G500640	2716.77563	91.85645447	4.886739661	5.46E-08	7.18E-07	Csa6G500640	Chr6	25022668	25024928	+	1731	-	Multicopper oxidase, type 1	-
Csa5G593350	93.71787278	199.6973498	-1.092741935	5.48E-08	7.20E-07	Csa5G593350	Chr5	21483996	21488792	+	1437	-	-	-
Csa4G008760	2517.861999	47.69500413	5.722745314	5.49E-08	7.22E-07	Csa4G008760	Chr4	1360191	1362151	+	1317	-	L-Aspartase-like	-
Csa4G025720	761.9177184	369.2615947	1.044836155	5.62E-08	7.37E-07	Csa4G025720	Chr4	2764212	2764984	-	285	-	-	-
Csa7G278230	419.6027619	161.9229723	1.37424971	5.63E-08	7.38E-07	Csa7G278230	Chr7	9811538	9813841	-	1044	-	-	-
Csa6G417900	2095.005186	761.8494234	1.459515052	5.69E-08	7.45E-07	Csa6G417900	Chr6	19273677	19281207	+	3586	-	-	-
Csa2G227860	118.37328	320.5186299	-1.437378164	5.77E-08	7.54E-07	Csa2G227860	Chr2	11042204	11046751	-	2412	-	-	-
Csa2G382700	10.56438592	79.25506672	-2.906911445	5.79E-08	7.56E-07	Csa2G382700	Chr2	19890246	19891057	+	537	-	Phytocyanin domain	Cu_bind_like
Csa4G023020	16639.98157	4405.075908	1.91745403	5.80E-08	7.58E-07	Csa4G023020	Chr4	2595006	2595755	-	585	-	DNA-binding domain	AP2
Csa1G525270	122.7480394	272.8961259	-1.153365686	5.81E-08	7.59E-07	Csa1G525270	Chr1	18333360	18334921	+	1161	-	Cation efflux protein	-
Csa5G198160	16.91643077	81.94962998	-2.276797679	5.86E-08	7.63E-07	Csa5G198160	Chr5	8719229	8721076	-	1047	-	Proliferating cell nuclear antigen, PCNA, C-terminal	PCNA_C
Csa3G126190	392.0993623	1017.091449	-1.376003886	5.86E-08	7.63E-07	Csa3G126190	Chr3	7746266	7749518	-	2076	-	Serine-threonine/tyrosine-protein kinase, catalytic domain	Pkinase_Tyr
Csa3G836500	12414.83732	1595.825505	2.959749021	5.93E-08	7.72E-07	Csa3G836500	Chr3	33400082	33404128	-	1155	-	D-isomer specific 2-hydroxyacid dehydrogenase, NAD-binding domain	2-Hacid_dh_C
novel.674	587.0337463	9.52261196	5.948077533	6.15E-08	8.00E-07	-	Chr6	25448120	25450245	-	1345	-	PF03492:SAM dependent carboxyl methyltransferase	-
Csa3G149880	248.9796052	504.6938998	-1.020651113	6.25E-08	8.12E-07	Csa3G149880	Chr3	10043752	10048043	-	1422	-	DEAD/DEAH box helicase domain	DEAD
Csa2G401380	1692.774747	467.0836594	1.857815945	6.27E-08	8.14E-07	Csa2G401380	Chr2	20482590	20484496	-	1416	-	Leucine-rich repeat	LRRNT_2
Csa4G192180	605.8539945	1367.549116	-1.17473172	6.36E-08	8.24E-07	Csa4G192180	Chr4	9528335	9529111	+	777	-	-	-
Csa3G820510	270.2189276	85.92560266	1.654852996	6.36E-08	8.24E-07	Csa3G820510	Chr3	31935366	31939155	-	378	-	-	Aa_trans
Csa1G420310	1584.990635	503.0134019	1.655712878	6.44E-08	8.32E-07	Csa1G420310	Chr1	15199947	15201551	-	1107	-	CCT domain	CCT
Csa2G238790	151.0882583	342.8261215	-1.182543571	6.47E-08	8.36E-07	Csa2G238790	Chr2	11679806	11682766	-	738	-	-	-
Csa3G845500	13787.08421	2151.107575	2.680169873	6.56E-08	8.46E-07	Csa3G845500	Chr3	34274916	34279312	+	2781	-	Ferric reductase, NAD binding domain	FAD_binding_8
Csa5G576690	16.94236467	77.11400227	-2.187555066	6.62E-08	8.54E-07	Csa5G576690	Chr5	20147926	20148323	+	165	-	-	-
Csa7G066830	3447.769305	1352.229296	1.350410088	6.64E-08	8.56E-07	Csa7G066830	Chr7	4079318	4087030	-	1614	-	Aldehyde dehydrogenase domain	Aldedh
Csa1G666460	149.5891813	381.5221293	-1.352746518	6.71E-08	8.64E-07	Csa1G666460	Chr1	27079553	27081602	+	1746	-	-	-
Csa3G121800	649.572016	304.7544787	1.092827197	6.75E-08	8.69E-07	Csa3G121800	Chr3	7168797	7170439	+	492	-	Ubiquitin-conjugating enzyme E2	UQ_con
Csa3G872700	115.2644477	243.0691791	-1.078033965	6.76E-08	8.70E-07	Csa3G872700	Chr3	36441265	36444088	+	828	-	-	-
Csa3G748780	35.29147662	1.203199882	4.829288159	6.78E-08	8.71E-07	Csa3G748780	Chr3	29088269	29089046	+	435	-	-	-
Csa7G343340	158.4050761	41.63807042	1.929009786	6.80E-08	8.73E-07	Csa7G343340	Chr7	12471933	12473962	-	1299	-	Transferase	-
Csa3G154330	21.21109684	85.50764238	-2.012067329	6.80E-08	8.73E-07	Csa3G154330	Chr3	10725202	10727050	-	882	-	Armadillo-type fold	-
Csa1G013250	2816.503113	674.9206513	2.061419974	6.82E-08	8.74E-07	Csa1G013250	Chr1	1790989	1797616	-	2322	-	Ferric reductase, NAD binding domain	FAD_binding_8
Csa3G816080	446.9875884	69.96895352	2.6760839	6.85E-08	8.78E-07	Csa3G816080	Chr3	31587417	31589959	-	831	-	-	-
Csa3G840450	810.4313506	202.614797	2.00017404	6.90E-08	8.84E-07	Csa3G840450	Chr3	33790185	33794656	+	1371	-	-	-
Csa6G128580	48.60168779	155.7969884	-1.680662969	6.92E-08	8.86E-07	Csa6G128580	Chr6	9041310	9042929	+	810	-	-	-
Csa2G008110	358.7886564	119.1906434	1.589542092	7.04E-08	8.99E-07	Csa2G008110	Chr2	1427981	1431664	-	1374	-	Diacylglycerol glucosyltransferase, N-terminal	-
Csa1G051690	67.07467254	9.505548942	2.828057907	7.04E-08	8.99E-07	Csa1G051690	Chr1	6063743	6064352	-	504	-	Small auxin-up RNA	Auxin_inducible
Csa6G008710	502.3616648	173.6449667	1.532946994	7.08E-08	9.03E-07	Csa6G008710	Chr6	865623	866540	-	864	-	-	-
Csa1G043300	47.95214217	159.6835095	-1.73578045	7.17E-08	9.13E-07	Csa1G043300	Chr1	4842595	4848071	-	1023	-	Calcineurin-like phosphoesterase domain, ApaH type	Metallophos
Csa7G407590	163.611649	390.1161676	-1.253439316	7.25E-08	9.23E-07	Csa7G407590	Chr7	15676241	15679062	-	1743	-	Tetratricopeptide-like helical domain	-
Csa1G045600	4206.999756	8472.319836	-1.010062073	7.35E-08	9.35E-07	Csa1G045600	Chr1	5023376	5028817	-	2289	-	P-type ATPase, transmembrane domain	E1-E2_ATPase
Csa2G418950	101.3572617	13.0525067	2.955777794	7.43E-08	9.44E-07	Csa2G418950	Chr2	21796114	21798321	+	789	-	Small GTPase superfamily	Ras
Csa4G293300	78.80526423	208.5076404	-1.404579515	7.44E-08	9.44E-07	Csa4G293300	Chr4	11693877	11695689	-	1551	-	Tetratricopeptide-like helical domain	-
Csa1G002120	1887.501763	3956.805923	-1.068078518	7.48E-08	9.49E-07	Csa1G002120	Chr1	353929	364670	-	2733	-	-	-
Csa1G228960	3390.636152	15742.75151	-2.215127526	7.70E-08	9.75E-07	Csa1G228960	Chr1	11980230	11981575	+	615	-	-	-
Csa5G152960	554.7647132	209.9190124	1.402880782	7.71E-08	9.76E-07	Csa5G152960	Chr5	4926388	4929739	+	999	-	-	-
Csa2G020900	310.0369404	651.6167251	-1.072734879	7.82E-08	9.89E-07	Csa2G020900	Chr2	2480375	2484225	-	750	-	Mog1/PsbP, alpha/beta/alpha sandwich	-
Csa3G791490	191.1004264	477.040967	-1.319712887	7.90E-08	9.98E-07	Csa3G791490	Chr3	30601153	30606856	-	1896	-	-	-
Csa2G059820	471.5932407	1027.207095	-1.123770743	7.96E-08	1.01E-06	Csa2G059820	Chr2	4572915	4575799	-	2535	-	-	-
Csa7G051360	633.7720747	1452.392052	-1.196951928	8.03E-08	1.01E-06	Csa7G051360	Chr7	3219566	3224064	-	2220	-	Tetratricopeptide-like helical domain	-
Csa1G554560	767.1763405	1772.083071	-1.208305081	8.23E-08	1.04E-06	Csa1G554560	Chr1	20205694	20210533	-	888	-	Ribose 5-phosphate isomerase, type A	Rib_5-P_isom_A
Csa1G423240	68.3503768	232.2103113	-1.767163613	8.24E-08	1.04E-06	Csa1G423240	Chr1	15504840	15507933	+	1149	-	Protein kinase domain	Pkinase
Csa7G450750	7.660665632	58.7805898	-2.930365268	8.25E-08	1.04E-06	Csa7G450750	Chr7	18707113	18709456	+	1293	-	-	-
Csa5G148780	3472.555949	553.054686	2.650586788	8.65E-08	1.09E-06	Csa5G148780	Chr5	4414894	4416822	-	1278	-	-	-
Csa5G146240	87.56427872	268.0925615	-1.614959122	8.67E-08	1.09E-06	Csa5G146240	Chr5	4013028	4016958	-	1911	-	Putative S-adenosyl-L-methionine-dependent methyltransferase	-
Csa5G151580	776.8451302	1728.310447	-1.154053543	8.69E-08	1.09E-06	Csa5G151580	Chr5	4674523	4681717	+	1152	-	-	-
Csa6G486710	75.90055186	1.891994014	5.331760059	8.85E-08	1.11E-06	Csa6G486710	Chr6	22561756	22562234	+	399	-	-	-
Csa6G446560	339.8593152	94.4988414	1.847493397	8.86E-08	1.11E-06	Csa6G446560	Chr6	21016423	21019868	-	831	-	-	-
Csa2G285940	53.41183434	2.15596553	4.617415613	8.87E-08	1.11E-06	Csa2G285940	Chr2	13550156	13551088	-	567	-	-	-
Csa3G728020	362.0589012	150.2417788	1.27029599	8.98E-08	1.12E-06	Csa3G728020	Chr3	27191565	27194177	+	486	-	-	-
Csa3G588520	56.37577233	6.898406879	3.031628896	8.98E-08	1.12E-06	Csa3G588520	Chr3	22560951	22561376	-	426	-	EF-hand domain	-
Csa3G895650	21.10790415	124.7888158	-2.562933746	8.99E-08	1.12E-06	Csa3G895650	Chr3	38551528	38552834	+	1056	-	Zinc finger, GATA-type	GATA
novel.573	418.2140154	1006.311297	-1.266859421	8.99E-08	1.12E-06	-	Chr6	2784552	2786907	+	2258	-	PF00847:AP2 domain	AP2
Csa1G032430	339.3065027	681.0027178	-1.005663474	9.04E-08	1.13E-06	Csa1G032430	Chr1	3438732	3442090	+	543	-	RNA recognition motif domain	RRM_1
Csa4G269770	1040.067886	205.0634049	2.342510063	9.11E-08	1.14E-06	Csa4G269770	Chr4	10719538	10722572	-	1161	-	Protein kinase domain	Pkinase
Csa4G664330	474.6742627	988.7277139	-1.059087827	9.29E-08	1.16E-06	Csa4G664330	Chr4	23109188	23111976	+	684	-	-	FKBP_C
novel.37	574.667013	6.861398263	6.387513634	9.35E-08	1.16E-06	-	Chr1	20649597	20651994	+	1851	-	PF07887:Calmodulin binding protein-like	-
Csa1G464550	43.91693504	199.4248297	-2.184182209	9.41E-08	1.17E-06	Csa1G464550	Chr1	16641116	16646888	+	2058	-	5'-3' exonuclease, C-terminal domain	XPG_I
Csa7G447970	141.512146	6.454492625	4.465849986	9.58E-08	1.19E-06	Csa7G447970	Chr7	18153727	18154673	+	804	-	-	-
Csa7G031600	157.7800232	43.61775226	1.858796997	9.71E-08	1.20E-06	Csa7G031600	Chr7	1711103	1717161	+	2352	-	AMP-dependent synthetase/ligase	AMP-binding
Csa4G638320	1666.916235	261.5003791	2.672134762	9.75E-08	1.21E-06	Csa4G638320	Chr4	20853136	20854901	+	765	-	-	-
Csa2G177210	1112.309185	144.2898409	2.946698756	9.80E-08	1.21E-06	Csa2G177210	Chr2	10113647	10114542	-	687	-	DNA-binding domain	AP2
Csa4G051430	39.41359196	159.863663	-2.019518653	9.88E-08	1.22E-06	Csa4G051430	Chr4	4216614	4219186	+	1503	-	-	HMG_box
Csa5G609620	70.95847804	217.3770238	-1.616281193	1.03E-07	1.27E-06	Csa5G609620	Chr5	23574081	23576123	+	930	-	DNA-binding domain	AP2
Csa3G848300	32.04329159	365.6540869	-3.5122338	1.03E-07	1.27E-06	Csa3G848300	Chr3	34706252	34711904	-	1788	-	FAD/NAD(P)-binding domain	-
Csa1G696460	1245.051007	538.9392581	1.207920356	1.04E-07	1.28E-06	Csa1G696460	Chr1	27945842	27952494	+	1473	-	Major facilitator, sugar transporter-like	Sugar_tr
Csa2G116260	50.64441087	6.529817833	2.951787342	1.04E-07	1.29E-06	Csa2G116260	Chr2	7865904	7866338	-	435	-	-	-
Csa1G257360	513.4180641	199.6916621	1.361850086	1.05E-07	1.29E-06	Csa1G257360	Chr1	12621014	12623602	+	1275	-	-	-
Csa4G621720	1285.405073	548.9191719	1.228046334	1.06E-07	1.30E-06	Csa4G621720	Chr4	19938716	19939392	+	228	-	-	-
Csa6G292420	7.058524485	43.57636395	-2.625709361	1.06E-07	1.30E-06	Csa6G292420	Chr6	14105865	14108169	-	912	-	-	-
Csa7G007910	168.5982328	355.78851	-1.078054599	1.08E-07	1.32E-06	Csa7G007910	Chr7	436554	438582	+	1551	-	-	-
Csa1G145960	516.7743484	193.8300496	1.414824822	1.08E-07	1.32E-06	Csa1G145960	Chr1	9804968	9808152	-	981	-	RNA recognition motif domain	RRM_1
Csa6G517000	670.9519779	103.6178302	2.696025665	1.10E-07	1.34E-06	Csa6G517000	Chr6	27017161	27017852	+	156	-	-	-
Csa1G531690	116.3488714	329.9452504	-1.50606697	1.10E-07	1.35E-06	Csa1G531690	Chr1	18697596	18700165	-	2244	-	Protein kinase domain	Pkinase
Csa5G532470	6.318210189	49.08594053	-2.95228593	1.13E-07	1.38E-06	Csa5G532470	Chr5	18957334	18959222	+	657	-	-	SMC_N
novel.523	15.27685512	70.53665443	-2.21185479	1.18E-07	1.44E-06	-	Chr5	10247776	10248826	-	1051	-	-	-
Csa3G843820	157.5571595	455.3882586	-1.532341341	1.18E-07	1.44E-06	Csa3G843820	Chr3	34100073	34101438	+	873	-	Zinc finger, GATA-type	GATA
Csa3G126810	53.20210535	219.5911001	-2.047909803	1.19E-07	1.45E-06	Csa3G126810	Chr3	7828664	7833380	+	1530	-	Pectinesterase, catalytic	-
Csa7G368090	69.326354	359.837021	-2.377351348	1.20E-07	1.46E-06	Csa7G368090	Chr7	12939802	12941098	-	258	-	-	-
Csa3G848870	921.5989954	1869.103133	-1.020570708	1.21E-07	1.47E-06	Csa3G848870	Chr3	34783958	34787753	-	1959	-	Protein kinase domain	Pkinase
Csa5G646700	22446.14722	72871.2117	-1.698892059	1.22E-07	1.47E-06	Csa5G646700	Chr5	27238272	27240352	+	867	-	-	-
Csa6G452650	128.0630249	26.18557227	2.291872032	1.23E-07	1.49E-06	Csa6G452650	Chr6	21593952	21594705	+	519	-	-	-
Csa1G051760	914.4959469	2429.225253	-1.409740588	1.23E-07	1.49E-06	Csa1G051760	Chr1	6141585	6144888	+	1653	-	Myc-type, basic helix-loop-helix (bHLH) domain	HLH
Csa6G511820	276.4737901	58.62038185	2.236827416	1.24E-07	1.50E-06	Csa6G511820	Chr6	26444690	26445531	+	612	-	-	-
novel.665	1209.649158	317.2893422	1.931082036	1.24E-07	1.50E-06	-	Chr6	18423546	18431311	-	4284	-	PF00005:ABC transporter	ABC_tran
Csa1G599450	19512.64741	41796.47927	-1.098971931	1.24E-07	1.50E-06	Csa1G599450	Chr1	22938324	22943990	+	1827	-	Chaperonin Cpn60/TCP-1 family	-
novel.733	0.338855599	46.54961067	-6.940150875	1.26E-07	1.51E-06	-	Chr7	9584773	9585705	-	623	-	-	-
Csa6G014590	221.4606781	667.5484581	-1.592857747	1.26E-07	1.51E-06	Csa6G014590	Chr6	1607233	1611175	-	2895	-	Serine-threonine/tyrosine-protein kinase, catalytic domain	Pkinase_Tyr
Csa4G665100	262.1058193	10.50231885	4.638361597	1.29E-07	1.55E-06	Csa4G665100	Chr4	23221320	23222275	+	624	-	Protein kinase domain	Pkinase
Csa5G608060	310.6036921	149.0846677	1.059508848	1.29E-07	1.55E-06	Csa5G608060	Chr5	23215550	23220786	+	1194	-	CDP-alcohol phosphatidyltransferase	CDP-OH_P_transf
Csa4G043950	154.5051874	1038.050353	-2.749272222	1.30E-07	1.56E-06	Csa4G043950	Chr4	3439566	3442886	-	1134	-	Pectinesterase, catalytic	-
Csa7G046680	229.385749	37.19941429	2.623976301	1.32E-07	1.59E-06	Csa7G046680	Chr7	2774100	2774790	+	288	-	-	-
Csa3G822510	126.183397	270.8129471	-1.101991182	1.34E-07	1.61E-06	Csa3G822510	Chr3	32374946	32379350	-	924	-	-	-
novel.558	32.15945124	97.86422599	-1.606547502	1.34E-07	1.61E-06	-	Chr5	21060599	21062423	-	1825	-	PF02536:mTERF	-
Csa6G505910	3155.696542	893.3960648	1.820601628	1.35E-07	1.62E-06	Csa6G505910	Chr6	25785845	25791040	+	1632	-	Protein kinase domain	Pkinase
Csa7G390090	31.52356924	195.8689	-2.639826836	1.36E-07	1.63E-06	Csa7G390090	Chr7	14588078	14588769	-	405	-	-	-
Csa7G431970	141.6255987	306.2863189	-1.114159345	1.36E-07	1.63E-06	Csa7G431970	Chr7	17006280	17009032	-	2163	-	Protein kinase domain	Pkinase
Csa7G071700	699.4248235	111.3068437	2.652956888	1.37E-07	1.64E-06	Csa7G071700	Chr7	4720329	4722307	-	1071	-	Alcohol dehydrogenase, N-terminal	ADH_N
Csa3G146550	18.30906529	76.49092174	-2.060857906	1.38E-07	1.65E-06	Csa3G146550	Chr3	9852427	9853139	+	387	-	-	-
Csa3G563290	599.4399891	1763.200562	-1.557003234	1.38E-07	1.65E-06	Csa3G563290	Chr3	22099056	22101681	+	519	-	-	-
Csa6G511000	497.5173956	120.8151402	2.041790001	1.39E-07	1.65E-06	Csa6G511000	Chr6	26304497	26306529	-	510	-	-	C2
Csa5G383350	14.89119792	63.55435209	-2.096822125	1.42E-07	1.69E-06	Csa5G383350	Chr5	14169179	14174014	+	2622	-	Oxidoreductase, molybdopterin-binding domain	FAD_binding_6
Csa3G741840	1927.875145	834.9388258	1.207138387	1.43E-07	1.70E-06	Csa3G741840	Chr3	28767537	28770696	+	1236	-	-	-
Csa3G734270	5.508537852	62.68070402	-3.490962961	1.44E-07	1.72E-06	Csa3G734270	Chr3	28097552	28100710	+	891	-	-	-
Csa2G234570	1410.343575	242.0660008	2.542408371	1.45E-07	1.73E-06	Csa2G234570	Chr2	11432977	11434677	+	1047	-	-	-
Csa1G408200	171.4529199	77.00166844	1.15345345	1.45E-07	1.73E-06	Csa1G408200	Chr1	14941014	14943934	+	1365	-	Homeobox domain-like	Myb_DNA-binding
Csa5G160150	264.5241415	601.1549817	-1.184711719	1.46E-07	1.73E-06	Csa5G160150	Chr5	5821983	5823344	+	966	-	Pectinesterase inhibitor domain	-
Csa2G000790	955.9553121	12.4683301	6.260230948	1.46E-07	1.73E-06	Csa2G000790	Chr2	448936	449742	+	579	-	-	-
Csa7G420790	2979.906056	861.9490151	1.789785359	1.48E-07	1.75E-06	Csa7G420790	Chr7	16188267	16191795	+	1500	-	-	-
novel.311	732.7997317	305.4142472	1.263513042	1.48E-07	1.75E-06	-	Chr3	38854527	38858315	-	2541	-	PF05773:RWD domain|PF01485:IBR domain, a half RING-finger domain	RWD
Csa5G196580	174.415772	381.399674	-1.128653253	1.51E-07	1.79E-06	Csa5G196580	Chr5	8677051	8679080	+	1458	-	UDP-glucuronosyl/UDP-glucosyltransferase	UDPGT
Csa1G423150	3837.86841	1321.353873	1.538278793	1.51E-07	1.79E-06	Csa1G423150	Chr1	15430815	15436023	-	2127	-	Riboflavin synthase-like beta-barrel	NAD_binding_1
Csa4G642360	1708.902921	361.366852	2.241687167	1.51E-07	1.79E-06	Csa4G642360	Chr4	21499963	21501230	+	234	-	-	-
Csa2G427340	245.8776817	626.984969	-1.351619805	1.52E-07	1.80E-06	Csa2G427340	Chr2	22234890	22237670	+	2244	-	Protein kinase domain	Pkinase
Csa1G522000	1595.15883	396.5614737	2.008487581	1.52E-07	1.80E-06	Csa1G522000	Chr1	18085996	18088267	-	1470	-	Glycoside hydrolase family 17	Glyco_hydro_17
Csa3G733880	684.159412	256.0988828	1.418343414	1.53E-07	1.81E-06	Csa3G733880	Chr3	27905835	27908289	-	2421	-	Protein kinase domain	Pkinase
Csa1G569200	570.1301867	1281.996682	-1.169561281	1.53E-07	1.81E-06	Csa1G569200	Chr1	20852258	20856252	+	1923	-	-	-
Csa1G011450	501.4986317	87.74251468	2.515369506	1.55E-07	1.82E-06	Csa1G011450	Chr1	1583042	1584274	+	1056	-	-	-
Csa1G561930	14.1813408	89.87273529	-2.666840545	1.55E-07	1.83E-06	Csa1G561930	Chr1	20581439	20582941	+	1176	-	-	-
Csa4G649610	69.68136643	211.4997914	-1.601109276	1.56E-07	1.84E-06	Csa4G649610	Chr4	22291324	22298211	+	2325	-	Sterile alpha motif domain	SAM_1
Csa5G603370	323.4329739	1003.573749	-1.63406684	1.56E-07	1.84E-06	Csa5G603370	Chr5	22229294	22231847	-	1449	-	Peptidase M20	Peptidase_M20
Csa4G650230	55.50642523	8.446724473	2.714787914	1.57E-07	1.84E-06	Csa4G650230	Chr4	22397083	22397635	+	465	-	-	-
Csa4G291890	698.7913666	3119.065941	-2.158244291	1.57E-07	1.84E-06	Csa4G291890	Chr4	11436368	11439894	+	1719	-	Solute carrier family 13	Na_sulph_symp
Csa4G090350	485.5747098	196.8732023	1.303648742	1.58E-07	1.85E-06	Csa4G090350	Chr4	5912622	5913872	-	705	-	-	-
Csa2G213970	400.5810723	1055.821929	-1.39901605	1.58E-07	1.85E-06	Csa2G213970	Chr2	10626493	10628394	-	543	-	-	-
Csa6G505840	625.162807	1324.629298	-1.083703283	1.58E-07	1.85E-06	Csa6G505840	Chr6	25723303	25724134	-	591	-	-	-
Csa4G620550	379.6847536	885.1743775	-1.222074013	1.60E-07	1.88E-06	Csa4G620550	Chr4	19816037	19818083	-	1461	-	UDP-glucuronosyl/UDP-glucosyltransferase	UDPGT
Csa5G611090	40.80390102	1.234520826	5.034292448	1.61E-07	1.88E-06	Csa5G611090	Chr5	23864751	23868732	-	1446	-	Multi antimicrobial extrusion protein	MatE
Csa2G258810	212.1695036	60.90248512	1.802581964	1.61E-07	1.88E-06	Csa2G258810	Chr2	12593201	12594118	+	618	-	Small auxin-up RNA	Auxin_inducible
Csa3G127020	1431.582107	3074.12288	-1.10269315	1.63E-07	1.90E-06	Csa3G127020	Chr3	7943904	7946889	+	1614	-	Tetratricopeptide-like helical domain	-
novel.817	1457.329018	578.2564365	1.333974408	1.63E-07	1.90E-06	-	Scaffold000635	1	1120	-	589	-	PF02781:Glucose-6-phosphate dehydrogenase, C-terminal domain	G6PD_C
Csa4G153290	81.32820592	242.794043	-1.576312416	1.64E-07	1.91E-06	Csa4G153290	Chr4	8280989	8286973	-	2136	-	Rad21/Rec8-like protein, N-terminal	Rad21_Rec8_N
Csa1G050190	46.09375712	143.4349837	-1.636619945	1.73E-07	2.01E-06	Csa1G050190	Chr1	5779091	5780753	+	567	-	-	-
Csa5G610520	203.9085331	476.1660433	-1.224658394	1.73E-07	2.01E-06	Csa5G610520	Chr5	23808460	23811124	+	1464	-	-	-
Csa2G070840	571.8900409	145.9792173	1.969768526	1.76E-07	2.04E-06	Csa2G070840	Chr2	5465823	5474029	+	1791	-	-	C2
Csa6G062320	16616.17137	5200.969256	1.675731752	1.76E-07	2.04E-06	Csa6G062320	Chr6	4718780	4719124	+	345	-	-	-
Csa6G135970	2406.255222	1116.116541	1.108447523	1.76E-07	2.04E-06	Csa6G135970	Chr6	9500921	9503679	+	1032	-	CDC50/LEM3 family	-
Csa2G003580	99.50409033	331.9167619	-1.740131166	1.76E-07	2.04E-06	Csa2G003580	Chr2	676883	679422	+	630	-	Small GTPase superfamily	Ras
Csa6G497350	426.6310366	1233.959207	-1.532323146	1.77E-07	2.05E-06	Csa6G497350	Chr6	24510827	24513496	-	1086	-	Alcohol dehydrogenase, N-terminal	ADH_N
Csa6G490080	157.9283027	25.89740877	2.611028681	1.77E-07	2.05E-06	Csa6G490080	Chr6	23201721	23203209	-	789	-	-	Abhydrolase_1
Csa7G031580	176.5390375	79.49431475	1.152299416	1.77E-07	2.05E-06	Csa7G031580	Chr7	1690973	1692623	+	465	-	-	-
novel.166	142.7622857	426.1580401	-1.576059311	1.78E-07	2.06E-06	-	Chr2	22805922	22807903	-	1982	-	PF05695:Plant protein of unknown function (DUF825)	-
Csa3G689270	463.8153097	963.0512056	-1.054176675	1.80E-07	2.07E-06	Csa3G689270	Chr3	26320935	26324741	-	840	-	Sterol methyltransferase C-terminal	-
Csa4G094530	247.4229652	36.02747953	2.778431426	1.83E-07	2.12E-06	Csa4G094530	Chr4	6195551	6198048	-	1428	-	Peptidase S54, rhomboid domain	Rhomboid
Csa6G423990	2708.515796	122.7618831	4.463682186	1.85E-07	2.13E-06	Csa6G423990	Chr6	19732132	19734380	+	819	-	-	-
Csa7G047420	1990.130296	6668.888187	-1.744574329	1.89E-07	2.17E-06	Csa7G047420	Chr7	2908333	2911304	-	810	-	-	-
Csa1G075560	1126.191819	428.3300056	1.394640567	1.90E-07	2.19E-06	Csa1G075560	Chr1	7755887	7759819	+	1833	-	-	-
Csa7G447110	593.2203943	2630.792344	-2.149256321	1.92E-07	2.20E-06	Csa7G447110	Chr7	17874485	17876131	-	594	-	2Fe-2S ferredoxin-type iron-sulfur binding domain	Fer2
Csa3G099570	1293.619852	435.9589824	1.569207785	1.92E-07	2.20E-06	Csa3G099570	Chr3	4882825	4888094	-	1632	-	S-locus glycoprotein domain	B_lectin
Csa4G365050	1497.606519	299.6578521	2.321590007	1.94E-07	2.22E-06	Csa4G365050	Chr4	14846598	14849921	-	1125	-	EamA domain	DUF6
Csa6G511610	225.1529415	40.29206973	2.484490568	1.97E-07	2.25E-06	Csa6G511610	Chr6	26361489	26362688	+	231	-	-	-
Csa6G499180	17.34994158	101.4788485	-2.540538572	1.97E-07	2.26E-06	Csa6G499180	Chr6	24731035	24734329	+	1458	-	Multi antimicrobial extrusion protein	MatE
Csa5G148480	3.878551691	37.79870278	-3.282623931	1.98E-07	2.27E-06	Csa5G148480	Chr5	4230649	4232074	-	945	-	Glutaredoxin	-
Csa1G025080	203.957794	71.99034438	1.503068074	1.98E-07	2.27E-06	Csa1G025080	Chr1	2711790	2714524	-	606	-	-	C2
Csa6G517010	103.9742016	5.990499456	4.1203444	1.98E-07	2.27E-06	Csa6G517010	Chr6	27020125	27020763	-	432	-	-	-
Csa6G008840	506.4743378	74.97202979	2.756829542	2.01E-07	2.30E-06	Csa6G008840	Chr6	953406	953887	-	372	-	-	-
Csa1G043200	1924.792955	505.8030429	1.928340925	2.01E-07	2.30E-06	Csa1G043200	Chr1	4791693	4792503	-	621	-	Proteinase inhibitor I3, Kunitz legume	-
Csa5G623870	1099.241662	2744.218669	-1.320087991	2.04E-07	2.33E-06	Csa5G623870	Chr5	25086879	25090434	+	1326	-	-	-
Csa3G843810	324.267576	145.7161555	1.153703275	2.07E-07	2.36E-06	Csa3G843810	Chr3	34096598	34097615	+	780	-	-	-
novel.434	16.50031638	92.93006661	-2.4922513	2.07E-07	2.36E-06	-	Chr5	7404122	7408926	+	934	-	-	-
Csa2G000930	59.25515366	136.517995	-1.204158568	2.08E-07	2.37E-06	Csa2G000930	Chr2	512855	513272	+	348	-	-	-
Csa2G000460	254.7554767	679.1938804	-1.41524022	2.08E-07	2.37E-06	Csa2G000460	Chr2	271432	273325	+	1608	-	Amine oxidase	Amino_oxidase
Csa5G603970	694.222041	318.2001646	1.125423999	2.10E-07	2.39E-06	Csa5G603970	Chr5	22305555	22307769	+	1797	-	-	-
Csa3G389850	3943.985158	491.6326624	3.00412538	2.11E-07	2.40E-06	Csa3G389850	Chr3	19036046	19036776	-	675	-	DNA-binding domain	AP2
Csa7G043020	1013.685218	275.238392	1.881603721	2.14E-07	2.43E-06	Csa7G043020	Chr7	2339908	2343087	+	1578	-	WRKY domain	WRKY
Csa4G430820	79.88844832	238.5449412	-1.580480333	2.15E-07	2.44E-06	Csa4G430820	Chr4	16096524	16099079	+	1791	-	Membrane transport protein	-
Csa3G872080	723.6065833	1583.63602	-1.130206345	2.17E-07	2.46E-06	Csa3G872080	Chr3	36378903	36380740	-	474	-	Heat shock protein DnaJ, cysteine-rich domain	-
Csa3G777560	97.18250789	329.0932792	-1.759308611	2.17E-07	2.46E-06	Csa3G777560	Chr3	29889444	29895711	+	3030	-	Kinesin motor domain	Kinesin
Csa7G390200	18.09372715	86.08599799	-2.253566443	2.17E-07	2.46E-06	Csa7G390200	Chr7	14653530	14656212	-	1362	-	Rho GTPase activation protein	RhoGAP
Csa3G116790	72.76719308	9.306247935	2.963318598	2.17E-07	2.46E-06	Csa3G116790	Chr3	6311501	6312565	-	516	-	Phytocyanin domain	Cu_bind_like
Csa6G445770	1137.092385	29.41886658	5.273071216	2.18E-07	2.47E-06	Csa6G445770	Chr6	20849447	20851813	-	2154	-	L-Aspartase-like	-
Csa6G006740	8741.451804	4175.927648	1.065821799	2.22E-07	2.51E-06	Csa6G006740	Chr6	539788	542602	-	1005	-	-	-
Csa2G224250	2458.807533	800.0469874	1.619934222	2.22E-07	2.51E-06	Csa2G224250	Chr2	10900451	10902268	+	576	-	Chlorophyllase	-
Csa3G843790	542.2929822	2667.679617	-2.298778618	2.23E-07	2.52E-06	Csa3G843790	Chr3	34091431	34093698	+	1047	-	Galactose mutarotase-like domain	-
Csa5G514500	155.9789614	32.27062189	2.274084128	2.28E-07	2.57E-06	Csa5G514500	Chr5	17969849	17972430	-	1947	-	Heat shock protein 70 family	HSP70
Csa3G199630	2161.095847	4374.848965	-1.017437852	2.30E-07	2.59E-06	Csa3G199630	Chr3	13758051	13761163	+	1800	-	D-isomer specific 2-hydroxyacid dehydrogenase, NAD-binding domain	2-Hacid_dh_C
Csa3G646640	342.2230421	1391.96857	-2.02469329	2.31E-07	2.59E-06	Csa3G646640	Chr3	25560862	25564525	-	1686	-	Pectinesterase, catalytic	-
Csa2G368910	163.7399711	337.1079512	-1.043685418	2.32E-07	2.61E-06	Csa2G368910	Chr2	17867685	17871935	+	1335	-	-	Mito_carr
Csa1G038320	2637.062716	471.0372634	2.484950083	2.34E-07	2.62E-06	Csa1G038320	Chr1	3614647	3616350	+	849	-	Thioredoxin domain	-
Csa5G060150	11.59223094	117.2054054	-3.336902294	2.35E-07	2.64E-06	Csa5G060150	Chr5	1999430	1999808	+	330	-	-	-
Csa4G109010	3158.889755	1360.254749	1.215742573	2.35E-07	2.64E-06	Csa4G109010	Chr4	6989499	6991727	-	561	-	Alternative oxidase	AOX
Csa2G010250	509.5983293	175.8759908	1.534724133	2.40E-07	2.69E-06	Csa2G010250	Chr2	1906289	1911806	+	1353	-	TPX2, C-terminal	-
Csa7G432300	444.5806678	161.6806326	1.459885275	2.40E-07	2.69E-06	Csa7G432300	Chr7	17159373	17162971	-	2337	-	Leucine-rich repeat	-
Csa1G039250	1292.83547	3200.638859	-1.308052564	2.48E-07	2.77E-06	Csa1G039250	Chr1	3857911	3858956	+	594	-	-	-
Csa2G155600	75.02534809	384.0116697	-2.35570208	2.48E-07	2.77E-06	Csa2G155600	Chr2	9204556	9208577	-	1388	-	-	-
Csa5G174570	228.9981474	1.823664454	6.958879246	2.49E-07	2.78E-06	Csa5G174570	Chr5	7219683	7220432	+	603	-	DNA-binding domain	AP2
Csa7G373530	1480.796378	522.331526	1.50336655	2.50E-07	2.80E-06	Csa7G373530	Chr7	13493019	13495714	+	1845	-	Serine-threonine/tyrosine-protein kinase, catalytic domain	Pkinase_Tyr
Csa3G624000	202.9499185	446.1515941	-1.13658727	2.51E-07	2.81E-06	Csa3G624000	Chr3	24119541	24120507	+	411	-	-	-
Csa6G497080	971.3490975	1987.034145	-1.032893388	2.52E-07	2.81E-06	Csa6G497080	Chr6	24326207	24330428	-	3060	-	Serine-threonine/tyrosine-protein kinase, catalytic domain	Pkinase_Tyr
Csa3G144110	921.6777277	435.3169201	1.082342462	2.53E-07	2.82E-06	Csa3G144110	Chr3	9527633	9531488	-	1896	-	Protein kinase domain	Pkinase
Csa7G237310	4302.805497	1246.383065	1.787587389	2.54E-07	2.82E-06	Csa7G237310	Chr7	8487138	8488898	+	1077	-	-	-
Csa2G417840	279.3543052	595.1923116	-1.091569223	2.54E-07	2.82E-06	Csa2G417840	Chr2	21637192	21639031	-	1371	-	Peptidase M50	Peptidase_M50
Csa2G006840	1456.476082	3425.865149	-1.234156562	2.61E-07	2.90E-06	Csa2G006840	Chr2	1236506	1239509	-	717	-	-	-
Csa7G432350	479.3901152	122.0981008	1.973178626	2.63E-07	2.91E-06	Csa7G432350	Chr7	17187689	17188487	+	423	-	-	-
Csa1G680120	4585.348212	149.5176641	4.938921178	2.63E-07	2.92E-06	Csa1G680120	Chr1	27450261	27454000	-	996	-	Aromatic amino acid beta-eliminating lyase/threonine aldolase	Beta_elim_lyase
Csa4G008260	1196.579193	24.26239063	5.625270901	2.64E-07	2.93E-06	Csa4G008260	Chr4	1357398	1358239	-	735	-	L-Aspartase-like	-
Csa6G486860	781.4196803	351.2236638	1.15426614	2.65E-07	2.94E-06	Csa6G486860	Chr6	22660917	22666506	+	1005	-	-	-
Csa7G389480	247.0215587	86.36794231	1.516579875	2.69E-07	2.98E-06	Csa7G389480	Chr7	14499269	14501838	-	2055	-	-	-
Csa1G015870	59.37105176	5.633285755	3.396015202	2.70E-07	2.98E-06	Csa1G015870	Chr1	2196957	2197823	-	486	-	-	-
Csa2G428380	892.547243	353.4972761	1.336912289	2.72E-07	3.01E-06	Csa2G428380	Chr2	22286920	22288559	+	882	-	WRKY domain	WRKY
Csa5G623680	3149.250545	1155.9026	1.446133615	2.78E-07	3.06E-06	Csa5G623680	Chr5	24941292	24944173	-	948	-	Annexin repeat	-
Csa2G060530	1292.030421	3208.849524	-1.312555692	2.80E-07	3.09E-06	Csa2G060530	Chr2	4811547	4819344	-	2451	-	Peptidase S8/S53 domain	Peptidase_S8
Csa5G606900	808.037966	343.5583884	1.233913333	2.87E-07	3.16E-06	Csa5G606900	Chr5	23098164	23099581	+	552	-	-	-
CsaUNG013090	3.944532261	37.18451321	-3.252227714	2.93E-07	3.22E-06	CsaUNG013090	Scaffold000113	45441	50176	+	2310	-	Peptidase S8/S53 domain	Peptidase_S8
Csa5G153030	299.5921177	748.2030133	-1.321072431	2.93E-07	3.23E-06	Csa5G153030	Chr5	4980524	4986634	-	1638	-	Peptidase A22B, signal peptide peptidase	-
Csa5G177140	1645.223593	82.34927509	4.320617055	2.94E-07	3.23E-06	Csa5G177140	Chr5	7677658	7680648	-	2448	-	Serine-threonine/tyrosine-protein kinase, catalytic domain	Pkinase_Tyr
Csa2G362480	174.3146432	471.6147561	-1.436937053	2.94E-07	3.23E-06	Csa2G362480	Chr2	17488919	17491650	-	2673	-	DYW domain	-
Csa1G528590	28124.67989	67831.19255	-1.270119587	2.98E-07	3.27E-06	Csa1G528590	Chr1	18577688	18583218	+	1950	-	Phosphomethylpyrimidine synthase	-
Csa7G170600	14.2023023	1352.814752	-6.576508587	3.03E-07	3.32E-06	Csa7G170600	Chr7	6474763	6476273	+	249	-	-	-
Csa6G419460	1229.382245	574.3783289	1.098133493	3.03E-07	3.32E-06	Csa6G419460	Chr6	19316535	19317783	-	234	-	-	-
Csa3G073840	2430.992822	4942.341052	-1.023788111	3.03E-07	3.32E-06	Csa3G073840	Chr3	3879241	3883199	-	1566	-	DAHP synthetase, class II	-
Csa5G644020	4729.427512	1370.263445	1.787257064	3.05E-07	3.34E-06	Csa5G644020	Chr5	27028723	27031184	-	744	-	Allene oxide cyclase	-
Csa7G002520	80.73698766	239.2850577	-1.568863453	3.09E-07	3.38E-06	Csa7G002520	Chr7	69608	73458	+	971	-	NmrA-like domain	NmrA
Csa5G604920	161.2446521	420.3285034	-1.383705092	3.09E-07	3.38E-06	Csa5G604920	Chr5	22581272	22583185	-	897	-	Homeobox domain-like	HALZ
Csa1G435710	245.7591366	493.4954704	-1.007010863	3.09E-07	3.38E-06	Csa1G435710	Chr1	15992939	15995771	+	1035	-	-	-
Csa3G822100	117.6346883	394.8860094	-1.746979121	3.15E-07	3.44E-06	Csa3G822100	Chr3	32064218	32065659	+	681	-	Signal transduction response regulator, receiver domain	Response_reg
Csa7G440550	38.34748282	126.5204145	-1.72437722	3.25E-07	3.54E-06	Csa7G440550	Chr7	17537472	17539172	-	585	-	-	-
novel.14	1611.935426	529.7918487	1.605506431	3.26E-07	3.55E-06	-	Chr1	5628063	5637853	+	4849	-	PF00067:Cytochrome P450	p450
Csa1G168350	9918.613761	22488.45056	-1.18101198	3.29E-07	3.58E-06	Csa1G168350	Chr1	10449173	10450542	+	441	-	-	-
Csa4G640960	1711.708054	62.7228688	4.770845876	3.31E-07	3.60E-06	Csa4G640960	Chr4	21292490	21294008	-	1365	-	Transferase	-
Csa4G372090	167.8074779	389.4615229	-1.215975362	3.35E-07	3.63E-06	Csa4G372090	Chr4	14956809	14962144	+	1764	-	GDP-fucose protein O-fucosyltransferase	-
Csa6G518130	9428.872634	19113.97086	-1.019505226	3.37E-07	3.66E-06	Csa6G518130	Chr6	27372642	27376654	-	1236	-	-	-
Csa6G518030	201.6526156	13.57273344	3.894653959	3.38E-07	3.67E-06	Csa6G518030	Chr6	27324162	27324628	-	171	-	-	-
Csa3G141820	31.81721817	132.2285697	-2.056623976	3.41E-07	3.69E-06	Csa3G141820	Chr3	9286025	9291984	+	3342	-	SNF2-related, N-terminal domain	SNF2_N
Csa1G447420	22.99222311	77.49188221	-1.755727874	3.45E-07	3.74E-06	Csa1G447420	Chr1	16368960	16372428	-	801	-	-	Cytochrom_B561
Csa1G222880	252.3332208	83.71960108	1.593525269	3.55E-07	3.84E-06	Csa1G222880	Chr1	11753457	11754886	-	1176	-	Armadillo-type fold	-
Csa2G007990	1412.70001	338.8885987	2.059555008	3.57E-07	3.87E-06	Csa2G007990	Chr2	1347969	1348997	-	684	-	EF-hand domain	-
Csa3G033800	56.34636716	176.564086	-1.647809978	3.59E-07	3.88E-06	Csa3G033800	Chr3	2439980	2442566	+	1143	-	Trehalose-phosphatase	-
Csa1G568490	137.6789485	4.736753677	4.86434804	3.61E-07	3.90E-06	Csa1G568490	Chr1	20673146	20675026	-	582	-	-	-
Csa2G379990	2826.98256	6072.297851	-1.102975188	3.67E-07	3.96E-06	Csa2G379990	Chr2	19428604	19432174	+	1107	-	-	-
Csa1G418800	460.5814531	141.2349923	1.706001149	3.68E-07	3.97E-06	Csa1G418800	Chr1	15182777	15183462	+	540	-	-	-
Csa3G127230	735.6129647	233.9236183	1.653658678	3.69E-07	3.98E-06	Csa3G127230	Chr3	8070742	8080077	-	4236	-	ABC transporter type 1, transmembrane domain	ABC_membrane
Csa6G078550	1084.842739	2712.140001	-1.322264992	3.72E-07	4.01E-06	Csa6G078550	Chr6	5284034	5288546	-	1743	-	RNA polymerase sigma factor, region 2	Sigma70_r4
Csa6G157080	87.49733994	290.8352044	-1.734997509	3.74E-07	4.03E-06	Csa6G157080	Chr6	11014241	11018415	+	1563	-	Xanthine/uracil/vitamin C permease	-
Csa2G047810	41.33050597	209.122284	-2.337449805	3.77E-07	4.05E-06	Csa2G047810	Chr2	3999146	4000582	+	1284	-	-	-
Csa2G170810	1620.024968	3354.719415	-1.050409291	3.82E-07	4.10E-06	Csa2G170810	Chr2	9649367	9654112	+	1683	-	Aspartyl/Glutamyl-tRNA(Gln) amidotransferase, subunit B/E, catalytic	-
Csa6G298490	22.61615538	100.47353	-2.152035668	3.83E-07	4.11E-06	Csa6G298490	Chr6	14272233	14278463	-	3654	-	-	-
Csa7G239600	53.64616385	154.4247671	-1.522933197	3.85E-07	4.13E-06	Csa7G239600	Chr7	8816736	8822670	-	1890	-	Cyclin, C-terminal domain	Cyclin_C
novel.91	286.1071981	607.3673455	-1.085870946	3.89E-07	4.16E-06	-	Chr1	28050212	28056106	-	2134	-	PF00350:Dynamin family|PF12763:Cytoskeletal-regulatory complex EF hand|PF16880:N-terminal EH-domain containing protein	-
Csa6G485150	427.3514352	185.6085027	1.202111322	3.89E-07	4.17E-06	Csa6G485150	Chr6	22463771	22467852	-	971	-	EamA domain	DUF6
Csa6G511030	846.9389856	2505.731022	-1.565256368	3.90E-07	4.17E-06	Csa6G511030	Chr6	26319034	26321917	-	903	-	Heavy metal-associated domain, HMA	HMA
Csa2G427310	378.154	143.2410263	1.399782495	3.92E-07	4.19E-06	Csa2G427310	Chr2	22192562	22194029	+	906	-	Homeobox domain-like	Myb_DNA-binding
Csa6G014770	1852.517289	4885.278758	-1.399099258	3.93E-07	4.21E-06	Csa6G014770	Chr6	1740153	1742224	-	648	-	Alkyl hydroperoxide reductase subunit C/ Thiol specific antioxidant	-
Csa5G623560	612.9556816	302.2708009	1.019661828	3.94E-07	4.21E-06	Csa5G623560	Chr5	24889335	24891834	+	1443	-	-	GRAS
Csa6G520420	614.8985003	77.54750679	2.987465553	3.94E-07	4.21E-06	Csa6G520420	Chr6	27798741	27800773	-	1125	-	GDSL lipase/esterase	Lipase_GDSL
Csa4G289120	567.3217086	50.68969356	3.484766028	4.01E-07	4.27E-06	Csa4G289120	Chr4	11224721	11227049	-	1791	-	Protein kinase domain	Pkinase
Csa6G350370	58.34011067	0	8.398753475	4.01E-07	4.27E-06	Csa6G350370	Chr6	15747547	15749286	-	1167	-	Wall-associated receptor kinase, galacturonan-binding domain	-
Csa4G064040	2190.507313	365.519076	2.58338632	4.09E-07	4.35E-06	Csa4G064040	Chr4	5144931	5147607	+	1050	-	Serine-threonine/tyrosine-protein kinase, catalytic domain	Pkinase_Tyr
Csa3G730180	44.94194551	138.0723985	-1.621671763	4.14E-07	4.40E-06	Csa3G730180	Chr3	27288019	27289966	-	1488	-	-	-
Csa2G360650	1092.437698	538.6134013	1.020142246	4.16E-07	4.42E-06	Csa2G360650	Chr2	17054406	17058822	-	2115	-	Protein kinase domain	Pkinase
Csa4G280650	130.8155113	16.97616975	2.952554474	4.17E-07	4.42E-06	Csa4G280650	Chr4	10957866	10958632	+	564	-	-	-
Csa1G041570	265.7273041	51.9014637	2.357022273	4.17E-07	4.42E-06	Csa1G041570	Chr1	4033729	4034061	-	333	-	-	-
Csa4G641590	142.8721057	16.24035545	3.142502493	4.20E-07	4.45E-06	Csa4G641590	Chr4	21372441	21372986	+	450	-	DNA-binding domain	AP2
Csa5G512870	484.7683347	1061.941768	-1.132080815	4.29E-07	4.54E-06	Csa5G512870	Chr5	17850534	17853533	+	420	-	Actin-depolymerising factor homology domain	Cofilin_ADF
Csa6G486850	86.53748571	279.5197967	-1.690973156	4.32E-07	4.57E-06	Csa6G486850	Chr6	22649365	22653666	-	1389	-	-	-
Csa1G522520	1562.8135	659.4586661	1.244866971	4.33E-07	4.57E-06	Csa1G522520	Chr1	18106205	18108379	+	1194	-	Serine-threonine/tyrosine-protein kinase, catalytic domain	Pkinase_Tyr
Csa3G733290	306.4579005	70.44581915	2.122562997	4.35E-07	4.60E-06	Csa3G733290	Chr3	27855590	27857127	-	486	-	-	-
Csa6G155030	184.1072457	45.89932227	2.002287561	4.36E-07	4.60E-06	Csa6G155030	Chr6	10937289	10942690	-	1272	-	Aminotransferase, class I/classII	Aminotran_1_2
Csa4G647440	215.4663265	103.976406	1.051104751	4.36E-07	4.60E-06	Csa4G647440	Chr4	22146323	22149734	+	2166	-	Mechanosensitive ion channel MscS	-
Csa6G358160	5.809129322	74.38760822	-3.694870675	4.37E-07	4.61E-06	Csa6G358160	Chr6	16068479	16070906	+	1782	-	-	-
Csa2G270820	553.504215	246.2242115	1.168750007	4.41E-07	4.64E-06	Csa2G270820	Chr2	12992527	12998250	+	1296	-	Domain of unknown function DUF1624	-
CsaUNG014640	2103.315024	1046.382798	1.007358103	4.42E-07	4.65E-06	CsaUNG014640	Scaffold000113	161190	165914	-	951	-	Annexin repeat	-
Csa7G425940	1874.883059	884.8512121	1.083703983	4.46E-07	4.69E-06	Csa7G425940	Chr7	16268256	16272547	-	3063	-	NB-ARC	NB-ARC
Csa5G505780	491.2821472	1499.575712	-1.610406451	4.49E-07	4.71E-06	Csa5G505780	Chr5	17692509	17695201	-	711	-	PsbP family	-
Csa1G058080	71.45815702	181.1758783	-1.345295963	4.49E-07	4.71E-06	Csa1G058080	Chr1	6342689	6346734	-	1929	-	-	-
Csa3G859710	3225.246213	1521.359503	1.084188886	4.49E-07	4.72E-06	Csa3G859710	Chr3	35977318	35982036	-	1599	-	Nucleotidyl transferase domain	-
Csa4G006490	126.7080516	319.8720798	-1.337976987	4.51E-07	4.73E-06	Csa4G006490	Chr4	1152322	1154835	-	711	-	-	-
Csa4G652850	22.61838705	115.4789647	-2.352951226	4.52E-07	4.74E-06	Csa4G652850	Chr4	22833778	22835551	-	975	-	ARID DNA-binding domain	ARID
Csa3G738990	183.9479772	408.7057595	-1.15241459	4.55E-07	4.76E-06	Csa3G738990	Chr3	28529905	28533594	-	1470	-	Zinc finger, RING-CH-type	-
Csa5G524780	1809.092723	52.65519497	5.102990635	4.59E-07	4.81E-06	Csa5G524780	Chr5	18608103	18611250	-	1092	-	3-beta hydroxysteroid dehydrogenase/isomerase	-
Csa6G502830	574.270856	87.15422501	2.720266218	4.61E-07	4.82E-06	Csa6G502830	Chr6	25408976	25409332	+	357	-	-	-
Csa7G318990	6753.386202	2206.82914	1.6137431	4.62E-07	4.83E-06	Csa7G318990	Chr7	11049506	11051005	-	723	-	-	-
Csa4G064100	235.2822357	42.91953392	2.454639476	4.64E-07	4.85E-06	Csa4G064100	Chr4	5204386	5205935	+	1416	-	Protein kinase domain	Pkinase
Csa5G607980	883.0034117	2087.528779	-1.24169384	4.69E-07	4.89E-06	Csa5G607980	Chr5	23148394	23164984	-	5202	-	Thiamine pyrophosphate enzyme, N-terminal TPP-binding domain	TPP_enzyme_N
Csa4G303120	188.5166641	476.5312616	-1.338652213	4.71E-07	4.91E-06	Csa4G303120	Chr4	12321811	12325170	-	1797	-	PRONE domain	DUF315
Csa4G658580	21.29287891	93.58009014	-2.13855131	4.78E-07	4.99E-06	Csa4G658580	Chr4	22971914	22975183	-	1392	-	Cyclin, C-terminal domain	Cyclin_C
Csa2G174080	143.4635652	50.83283849	1.500209333	4.81E-07	5.02E-06	Csa2G174080	Chr2	9914046	9914601	-	534	-	-	-
Csa3G346900	65.6500797	155.9521518	-1.249424771	4.92E-07	5.13E-06	Csa3G346900	Chr3	18124401	18125205	-	459	-	-	-
Csa4G152260	100.3424373	337.9994046	-1.753786749	4.93E-07	5.13E-06	Csa4G152260	Chr4	8215784	8220710	+	1953	-	Serine-threonine/tyrosine-protein kinase, catalytic domain	Pkinase_Tyr
Csa1G031830	105.3496074	338.1832172	-1.683187927	4.97E-07	5.17E-06	Csa1G031830	Chr1	3382977	3387340	+	1071	-	Protein Networked (NET), actin-binding (NAB) domain	-
Csa1G665920	18.39537062	236.4723578	-3.685195405	5.01E-07	5.21E-06	Csa1G665920	Chr1	27038808	27041854	-	1074	-	GDSL lipase/esterase	Lipase_GDSL
Csa4G099750	7470.914932	1304.960708	2.517395666	5.03E-07	5.23E-06	Csa4G099750	Chr4	6530844	6540338	-	1455	-	Multi antimicrobial extrusion protein	MatE
Csa2G122520	11230.51133	24226.32266	-1.10914848	5.04E-07	5.24E-06	Csa2G122520	Chr2	8176614	8180834	+	2124	-	Heat shock protein 70 family	HSP70
Csa3G859620	256.0763	111.0900005	1.202538949	5.05E-07	5.25E-06	Csa3G859620	Chr3	35910780	35913731	+	2472	-	-	-
Csa4G167980	25832.30716	8135.327356	1.666929564	5.06E-07	5.25E-06	Csa4G167980	Chr4	8675350	8681742	-	2319	-	-	-
Csa5G577360	4748.405604	2040.230336	1.218753386	5.07E-07	5.26E-06	Csa5G577360	Chr5	20309235	20319702	-	3186	-	Pyruvate/Phosphoenolpyruvate kinase-like domain	-
Csa2G360700	144.0839131	8.947726258	4.015016137	5.08E-07	5.26E-06	Csa2G360700	Chr2	17077348	17079008	+	1470	-	Proton-dependent oligopeptide transporter family	-
Csa4G008770	1944.37643	33.52888068	5.858539253	5.08E-07	5.26E-06	Csa4G008770	Chr4	1364697	1366556	+	1779	-	L-Aspartase-like	-
Csa2G059730	250.4720211	524.6574408	-1.067616895	5.08E-07	5.27E-06	Csa2G059730	Chr2	4479860	4485825	+	1185	-	-	-
Csa4G648540	653.7311621	291.646324	1.16474313	5.10E-07	5.28E-06	Csa4G648540	Chr4	22229184	22234007	-	1287	-	Chalcone isomerase	-
Csa2G406060	771.7286378	96.75189731	2.996720075	5.12E-07	5.30E-06	Csa2G406060	Chr2	20956860	20957493	+	399	-	WRKY domain	WRKY
Csa7G447940	2.511851078	53.00639854	-4.413273419	5.15E-07	5.32E-06	Csa7G447940	Chr7	18128802	18131504	+	792	-	-	LRRNT_2
Csa6G476130	219.4068107	519.0627383	-1.242536965	5.15E-07	5.32E-06	Csa6G476130	Chr6	21982610	21998530	+	3240	-	DNA-directed DNA polymerase, family B, multifunctional domain	DNA_pol_B
Csa3G588470	87.7261541	16.94968252	2.372947448	5.22E-07	5.39E-06	Csa3G588470	Chr3	22529628	22534079	-	1221	-	Partial AB-hydrolase lipase domain	-
Csa5G609610	3322.458657	10193.64739	-1.617435771	5.27E-07	5.43E-06	Csa5G609610	Chr5	23565039	23571250	+	2796	-	Glycoside hydrolase family 31	Glyco_hydro_31
Csa3G877620	1734.832891	742.0441175	1.225504622	5.40E-07	5.56E-06	Csa3G877620	Chr3	36775582	36779734	-	1881	-	Serine-threonine/tyrosine-protein kinase, catalytic domain	Pkinase_Tyr
Csa3G119420	197.1718293	55.93163958	1.819787772	5.44E-07	5.60E-06	Csa3G119420	Chr3	6685931	6686912	-	516	-	Zinc finger, Dof-type	zf-Dof
Csa1G629040	549.215292	147.5619509	1.896869312	5.45E-07	5.60E-06	Csa1G629040	Chr1	24832523	24833094	-	270	-	-	-
Csa3G175640	248.889555	32.06589984	2.958775596	5.50E-07	5.65E-06	Csa3G175640	Chr3	11832700	11833154	-	249	-	-	-
Csa2G034590	94.12216601	223.78973	-1.251385972	5.52E-07	5.67E-06	Csa2G034590	Chr2	3365724	3369087	-	2007	-	Kelch repeat type 1	Kelch_1
Csa6G045110	3253.183903	1490.199109	1.126451065	5.52E-07	5.67E-06	Csa6G045110	Chr6	3613457	3623130	-	864	-	-	-
Csa4G008780	3899.61314	68.08670617	5.840213091	5.55E-07	5.69E-06	Csa4G008780	Chr4	1369534	1371474	+	1941	-	L-Aspartase-like	-
Csa4G627800	45.84398146	1.253025134	5.194719667	5.61E-07	5.75E-06	Csa4G627800	Chr4	20401756	20402323	-	264	-	-	-
Csa2G009300	656.6274105	1314.189286	-1.001023372	5.63E-07	5.76E-06	Csa2G009300	Chr2	1565028	1570784	+	2208	-	MCM domain	MCM
Csa3G812760	990.169754	273.101228	1.858603843	5.63E-07	5.77E-06	Csa3G812760	Chr3	31294395	31297933	-	1293	-	-	Abhydrolase_1
Csa7G338100	290.135704	639.0754984	-1.140277614	5.69E-07	5.82E-06	Csa7G338100	Chr7	12108345	12120270	+	1536	-	-	-
Csa3G778360	229.6439485	77.10903524	1.573309329	5.73E-07	5.86E-06	Csa3G778360	Chr3	30063619	30064457	+	705	-	-	-
Csa4G334730	524.2168394	1424.745333	-1.442748365	5.79E-07	5.92E-06	Csa4G334730	Chr4	13596575	13600997	-	1917	-	Protein kinase domain	Pkinase
Csa2G237750	1796.643953	393.5568826	2.190762556	5.84E-07	5.97E-06	Csa2G237750	Chr2	11632728	11638073	-	2694	-	Guanine nucleotide binding protein (G-protein), alpha subunit	G-alpha
Csa2G372880	46.29612831	6.598147393	2.815248884	5.84E-07	5.97E-06	Csa2G372880	Chr2	18619804	18620105	+	282	-	-	-
Csa4G290760	179.9714866	421.0920571	-1.227446202	5.87E-07	5.99E-06	Csa4G290760	Chr4	11301123	11302288	-	561	-	Beta-L-arabinofuranosidase, GH127	-
Csa6G524600	431.9692955	151.1113697	1.516240982	6.08E-07	6.20E-06	Csa6G524600	Chr6	28223294	28228376	+	1365	-	Protein kinase domain	Pkinase
Csa2G356620	89.05684211	2.205790782	5.339021217	6.13E-07	6.25E-06	Csa2G356620	Chr2	16729171	16729415	-	168	-	-	-
Csa2G138760	251.7576702	517.3552	-1.040342509	6.13E-07	6.25E-06	Csa2G138760	Chr2	8562208	8567157	+	1530	-	ARID DNA-binding domain	ARID
Csa7G014450	480.6882685	2346.004823	-2.287174217	6.17E-07	6.29E-06	Csa7G014450	Chr7	804485	806133	+	843	-	Major intrinsic protein	-
Csa1G470240	1277.963872	61.77645565	4.371070007	6.21E-07	6.33E-06	Csa1G470240	Chr1	16885749	16886597	+	756	-	-	-
Csa6G425720	429.2138201	3.759075403	6.835356887	6.24E-07	6.35E-06	Csa6G425720	Chr6	19930645	19931512	+	594	-	NAC domain	NAM
Csa3G881750	599.9060872	147.7389336	2.022175963	6.26E-07	6.37E-06	Csa3G881750	Chr3	37293783	37295293	+	1311	-	Serine-threonine/tyrosine-protein kinase, catalytic domain	Pkinase_Tyr
Csa2G370400	482.7535558	995.281857	-1.04440891	6.36E-07	6.46E-06	Csa2G370400	Chr2	18199130	18207025	+	1350	-	-	-
Csa4G646080	15.76000208	85.86165105	-2.443083978	6.45E-07	6.55E-06	Csa4G646080	Chr4	21943257	21944264	+	780	-	-	-
Csa1G598330	1991.416761	429.9879402	2.211444268	6.49E-07	6.58E-06	Csa1G598330	Chr1	22835658	22851470	+	3153	-	Saccharopine dehydrogenase, C-terminal	Saccharop_dh
Csa6G490140	382.3894603	800.3047852	-1.065906357	6.53E-07	6.62E-06	Csa6G490140	Chr6	23245362	23248767	-	1377	-	Multicopper oxidase, type 3	-
Csa6G501970	318.972586	128.8094359	1.309199758	6.63E-07	6.71E-06	Csa6G501970	Chr6	25216901	25217973	-	354	-	-	-
Csa3G134550	136.3255842	316.5410861	-1.216364942	6.69E-07	6.77E-06	Csa3G134550	Chr3	8911381	8913840	-	995	-	-	-
Csa5G148820	106.0408285	246.7008322	-1.218374566	6.70E-07	6.77E-06	Csa5G148820	Chr5	4448485	4452865	-	1658	-	-	-
Csa6G080320	1217.981744	173.4978114	2.812221261	6.74E-07	6.80E-06	Csa6G080320	Chr6	5449269	5452475	+	3063	-	Leucine-rich repeat	LRRNT_2
Csa7G009210	127.9775501	21.34478839	2.580823853	6.75E-07	6.80E-06	Csa7G009210	Chr7	596427	599827	-	1719	-	Glycosyl hydrolase family 100	-
Csa1G212840	11694.87285	27200.91889	-1.217800792	6.88E-07	6.93E-06	Csa1G212840	Chr1	11663574	11668319	-	2307	-	Pyrophosphate-energised proton pump	-
Csa1G073000	88.31207848	227.7167872	-1.368953749	6.95E-07	6.99E-06	Csa1G073000	Chr1	7354505	7357902	-	456	-	-	-
Csa1G042130	204.5321386	776.2208402	-1.925251738	6.97E-07	7.01E-06	Csa1G042130	Chr1	4082353	4083693	-	963	-	Cyclophilin-type peptidyl-prolyl cis-trans isomerase domain	Pro_isomerase
Csa1G126050	4445.648281	1606.956473	1.468121839	7.18E-07	7.21E-06	Csa1G126050	Chr1	9317711	9317932	-	222	-	-	-
Csa5G606810	110.8534683	28.36076275	1.969914974	7.20E-07	7.22E-06	Csa5G606810	Chr5	23058796	23059610	-	228	-	-	-
Csa6G411300	113.4076576	230.3368774	-1.022153289	7.25E-07	7.27E-06	Csa6G411300	Chr6	19107437	19108523	+	819	-	ELO family	ELO
Csa6G327430	488.8115146	85.78715813	2.510360076	7.29E-07	7.31E-06	Csa6G327430	Chr6	15174934	15176479	-	981	-	WRKY domain	WRKY
Csa3G643770	175.3874812	48.18142553	1.863555667	7.32E-07	7.33E-06	Csa3G643770	Chr3	25232676	25233708	+	909	-	Cytochrome P450	p450
Csa5G152160	1269.632035	278.9138908	2.186548172	7.40E-07	7.40E-06	Csa5G152160	Chr5	4726605	4727298	-	630	-	-	-
Csa3G823060	2244.720811	651.616687	1.784598556	7.44E-07	7.44E-06	Csa3G823060	Chr3	32413702	32414724	-	504	-	EF-hand domain	-
Csa4G056670	3166.060964	7147.268741	-1.174792087	7.55E-07	7.54E-06	Csa4G056670	Chr4	4839695	4843499	+	1197	-	Coproporphyrinogen III oxidase, aerobic	-
Csa6G109790	113.3554683	274.3015094	-1.277253048	7.61E-07	7.60E-06	Csa6G109790	Chr6	7465886	7467746	+	510	-	-	-
Csa6G523460	104.7978528	3.791116992	4.792533517	7.68E-07	7.66E-06	Csa6G523460	Chr6	28126619	28128465	+	399	-	-	Zim
Csa7G037590	9468.342595	2502.643097	1.919677746	7.86E-07	7.82E-06	Csa7G037590	Chr7	2012733	2013778	-	480	-	-	-
CsaUNG019690	812.5942612	275.5898387	1.560375019	7.90E-07	7.85E-06	CsaUNG019690	Scaffold000137	28012	32216	+	1569	-	Major facilitator, sugar transporter-like	Sugar_tr
Csa3G903470	48.25821512	171.5505441	-1.827625795	7.91E-07	7.86E-06	Csa3G903470	Chr3	39114788	39117431	+	1545	-	Aluminum-activated malate transporter	-
novel.551	40.13189276	109.8962248	-1.453078624	7.93E-07	7.87E-06	-	Chr5	20567505	20569519	-	2015	-	PF02536:mTERF	-
Csa4G016460	198.6592125	18.33498707	3.435859462	7.95E-07	7.89E-06	Csa4G016460	Chr4	2153828	2157080	+	2844	-	NB-ARC	NB-ARC
Csa1G418780	160.0737016	62.26012778	1.364847205	8.04E-07	7.97E-06	Csa1G418780	Chr1	15155525	15160965	-	1716	-	Ionotropic glutamate receptor, L-glutamate and glycine-binding domain	ANF_receptor
Csa6G147660	93.45732797	29.80726791	1.650328804	8.16E-07	8.09E-06	Csa6G147660	Chr6	10292436	10293728	+	870	-	Glycoside hydrolase family 16	-
Csa5G610410	144.9868874	46.17349447	1.652555727	8.18E-07	8.11E-06	Csa5G610410	Chr5	23752142	23752632	+	216	-	-	-
Csa6G084600	1427.879258	191.9460528	2.895539935	8.20E-07	8.12E-06	Csa6G084600	Chr6	5636753	5639165	+	1428	-	Aerolysin	-
Csa1G433110	249.5013716	124.1971121	1.007666713	8.24E-07	8.15E-06	Csa1G433110	Chr1	15864142	15866436	-	810	-	ABC transporter-like	ABC_tran
Csa7G378490	2371.131132	71.22647	5.057384507	8.27E-07	8.18E-06	Csa7G378490	Chr7	13929055	13933150	+	1527	-	Fungal lipase-like domain	Lipase_3
Csa1G009600	667.0361852	206.5052637	1.691462734	8.35E-07	8.25E-06	Csa1G009600	Chr1	1389332	1394748	-	2931	-	ABC transporter-like	ABC_tran
Csa4G438550	656.6769327	1368.093914	-1.059330369	8.48E-07	8.37E-06	Csa4G438550	Chr4	16637611	16645689	+	837	-	tRNA-binding domain	-
Csa4G425740	12.46450637	99.11850327	-2.995503159	8.64E-07	8.51E-06	Csa4G425740	Chr4	15927241	15929872	-	1368	-	Cyclin, C-terminal domain	Cyclin_C
Csa3G910670	54.28268258	5.607652483	3.273435219	8.76E-07	8.62E-06	Csa3G910670	Chr3	39287613	39289948	-	768	-	-	-
Csa1G025020	4296.741207	1361.089161	1.658429245	8.78E-07	8.63E-06	Csa1G025020	Chr1	2661928	2662918	-	567	-	EF-hand domain	-
Csa2G359990	121.0271308	314.2643714	-1.37608063	8.85E-07	8.69E-06	Csa2G359990	Chr2	16966623	16968929	-	1083	-	Origin recognition complex, subunit 2	-
Csa1G574950	320.7637906	64.18632532	2.321578972	8.86E-07	8.70E-06	Csa1G574950	Chr1	21703400	21704564	+	1116	-	Leucine-rich repeat	-
Csa3G076560	65.91479244	1.27793776	5.7046657	9.08E-07	8.90E-06	Csa3G076560	Chr3	4066377	4066694	+	318	-	-	-
Csa6G485140	708.5906299	253.5040998	1.482506726	9.08E-07	8.90E-06	Csa6G485140	Chr6	22454812	22457918	+	477	-	-	-
Csa3G099580	905.1353739	267.4833407	1.758461338	9.20E-07	9.01E-06	Csa3G099580	Chr3	4888747	4892235	-	2238	-	S-locus glycoprotein domain	B_lectin
Csa3G165080	32.18547894	118.8793851	-1.890962849	9.41E-07	9.20E-06	Csa3G165080	Chr3	10876613	10878005	+	804	-	-	DnaJ
Csa2G369800	545.0331384	116.3567276	2.227898137	9.50E-07	9.29E-06	Csa2G369800	Chr2	18100835	18102803	+	750	-	-	-
Csa7G041870	5289.181661	57.70710921	6.518362145	9.53E-07	9.30E-06	Csa7G041870	Chr7	2244154	2245558	+	1173	-	-	Cytochrom_B561
Csa7G213180	221.4816198	500.9189343	-1.177895634	9.58E-07	9.35E-06	Csa7G213180	Chr7	7677414	7695495	+	1761	-	Glycosyl hydrolase, family 13, catalytic domain	-
Csa3G020040	167.5280558	25.12530651	2.738728652	9.59E-07	9.35E-06	Csa3G020040	Chr3	2069183	2071470	-	999	-	-	-
Csa1G568480	129.1850021	4.035142909	4.997224428	9.65E-07	9.41E-06	Csa1G568480	Chr1	20658576	20660471	-	795	-	-	-
Csa6G514850	3.571842009	371.3609035	-6.703582351	9.75E-07	9.50E-06	Csa6G514850	Chr6	26721671	26724623	-	1542	-	Cytochrome P450	p450
Csa3G646010	1426.701144	213.3922537	2.74139502	9.76E-07	9.50E-06	Csa3G646010	Chr3	25413559	25415713	-	417	-	-	-
Csa3G081900	1289.533076	174.4720504	2.885851427	9.76E-07	9.50E-06	Csa3G081900	Chr3	4484313	4484892	-	372	-	EF-hand domain	-
Csa6G358710	6241.945984	2898.136036	1.106888537	9.86E-07	9.59E-06	Csa6G358710	Chr6	16107424	16109149	+	711	-	Dehydrin	-
Csa4G012410	959.3906779	350.5769029	1.452947116	9.86E-07	9.59E-06	Csa4G012410	Chr4	1858693	1860959	-	570	-	-	-
Csa3G734170	1372.212459	509.2771655	1.429867966	9.99E-07	9.70E-06	Csa3G734170	Chr3	28041039	28043584	+	894	-	-	-
Csa7G004140	666.7419214	1559.423873	-1.225708583	1.00E-06	9.71E-06	Csa7G004140	Chr7	200702	206314	-	2535	-	MCM domain	MCM
Csa7G412840	258.5313506	42.20374271	2.6142683	1.02E-06	9.87E-06	Csa7G412840	Chr7	15852664	15856714	+	1629	-	Phospholipid/glycerol acyltransferase	Acyltransferase
Csa6G509580	3.136548659	36.02747953	-3.511657711	1.02E-06	9.88E-06	Csa6G509580	Chr6	26118854	26121498	-	1338	-	Cyclin, C-terminal domain	Cyclin_C
Csa5G517180	165.5485324	60.46706363	1.455203858	1.03E-06	9.92E-06	Csa5G517180	Chr5	18133013	18135287	+	462	-	-	C2
Csa3G116740	270.9419992	693.8105913	-1.357222746	1.03E-06	9.97E-06	Csa3G116740	Chr3	6258750	6263152	-	2184	-	Protein kinase domain	Pkinase
Csa7G046670	102.0149633	10.78976171	3.236131771	1.03E-06	9.97E-06	Csa7G046670	Chr7	2771890	2772236	+	258	-	-	-
Csa5G146200	427.595562	954.7029405	-1.158030049	1.06E-06	1.02E-05	Csa5G146200	Chr5	3973133	3975710	+	862	-	Aquaporin-like	-
Csa7G420170	459.2030847	1085.040961	-1.241279903	1.07E-06	1.03E-05	Csa7G420170	Chr7	16083879	16084702	-	339	-	-	-
Csa3G619930	41.75238324	8.716383661	2.255522763	1.08E-06	1.04E-05	Csa3G619930	Chr3	23920558	23922100	+	1257	-	FAD/NAD(P)-binding domain	FMO-like
Csa7G047350	2827.469974	7920.520706	-1.486192871	1.08E-06	1.04E-05	Csa7G047350	Chr7	2876400	2877218	+	510	-	Photosystem II Pbs27	-
CsaUNG024780	7.429526001	50.74803324	-2.773666936	1.10E-06	1.05E-05	CsaUNG024780	Scaffold000211	4971	5673	-	165	-	-	-
Csa4G124910	67.14470118	1.234520826	5.754891204	1.11E-06	1.06E-05	Csa4G124910	Chr4	7612845	7615887	-	1035	-	CCT domain	CCT
Csa1G039010	77.26257547	189.001151	-1.291123554	1.11E-06	1.06E-05	Csa1G039010	Chr1	3712451	3712717	+	267	-	-	-
Csa5G152820	234.6543486	18.38847138	3.676134541	1.11E-06	1.07E-05	Csa5G152820	Chr5	4834528	4837995	+	867	-	Fatty acid hydroxylase	-
Csa2G370480	123.1877023	40.53668298	1.605881965	1.11E-06	1.07E-05	Csa2G370480	Chr2	18274548	18275100	+	318	-	-	-
Csa2G301520	1671.530206	712.1851272	1.230901272	1.12E-06	1.07E-05	Csa2G301520	Chr2	14479389	14481947	+	285	-	-	-
Csa3G716870	1086.081213	44.98057276	4.594548212	1.12E-06	1.07E-05	Csa3G716870	Chr3	27060474	27062472	-	993	-	NAD-dependent epimerase/dehydratase	Epimerase
Csa5G590120	77.54449705	233.673503	-1.591329794	1.14E-06	1.09E-05	Csa5G590120	Chr5	21340537	21347729	-	2859	-	DEAD/DEAH box helicase domain	Helicase_C
Csa3G045140	9.271566627	96.5341119	-3.385036611	1.15E-06	1.09E-05	Csa3G045140	Chr3	3177297	3178179	+	567	-	-	-
Csa3G638540	6321.461228	18587.51403	-1.556037763	1.17E-06	1.11E-05	Csa3G638540	Chr3	24956778	24960472	-	1257	-	Phosphoribulokinase/uridine kinase	-
Csa6G295950	424.2777512	151.6729072	1.484995752	1.20E-06	1.14E-05	Csa6G295950	Chr6	14172987	14176086	+	1443	-	WD40-repeat-containing domain	WD40
Csa5G141040	896.9494091	153.5951809	2.546412998	1.21E-06	1.15E-05	Csa5G141040	Chr5	3882891	3887732	+	2235	-	Peptidase S8/S53 domain	Peptidase_S8
Csa6G185260	3757.432954	1846.822408	1.024756791	1.22E-06	1.16E-05	Csa6G185260	Chr6	11961827	11964598	-	2031	-	-	-
Csa1G617380	2241.463982	143.9155642	3.961235502	1.22E-06	1.16E-05	Csa1G617380	Chr1	24517789	24519157	+	1065	-	F-box domain	-
Csa3G133240	54.9051485	169.3337005	-1.622133325	1.23E-06	1.17E-05	Csa3G133240	Chr3	8742482	8746815	+	2679	-	-	-
Csa1G002110	1716.640612	13.3450499	7.008078699	1.25E-06	1.18E-05	Csa1G002110	Chr1	349664	350162	-	429	-	EF-hand domain	-
Csa6G507140	448.4403359	204.9540636	1.129094473	1.26E-06	1.19E-05	Csa6G507140	Chr6	25917428	25920206	+	1089	-	GDSL lipase/esterase	Lipase_GDSL
Csa5G636530	92.70091678	4.987908557	4.21446736	1.26E-06	1.19E-05	Csa5G636530	Chr5	26301602	26304890	-	2040	-	Peptidase M41	AAA
Csa2G173050	756.7804378	365.5739764	1.050266623	1.26E-06	1.19E-05	Csa2G173050	Chr2	9878320	9881634	-	552	-	Mpv17/PMP22	Mpv17_PMP22
Csa5G569340	802.4142804	1903.404967	-1.246589297	1.28E-06	1.21E-05	Csa5G569340	Chr5	19823330	19825385	-	606	-	NAD(P)H-quinone oxidoreductase subunit L	-
Csa1G046030	283.5114609	584.2254322	-1.043626606	1.30E-06	1.22E-05	Csa1G046030	Chr1	5264008	5266858	+	1047	-	-	-
novel.122	71.85002623	15.23920585	2.243283657	1.31E-06	1.24E-05	-	Chr2	15036459	15037275	+	734	-	-	-
Csa7G391260	216.9334452	447.4256837	-1.045270208	1.34E-06	1.26E-05	Csa7G391260	Chr7	14727994	14729865	-	1188	-	Leucine-rich repeat	LRRNT_2
Csa3G842100	1345.943117	622.7733692	1.112113223	1.34E-06	1.27E-05	Csa3G842100	Chr3	33923443	33925696	-	1785	-	-	-
Csa6G505970	982.9594336	398.1758797	1.303839956	1.36E-06	1.28E-05	Csa6G505970	Chr6	25820180	25822605	+	1974	-	Armadillo-type fold	-
Csa1G188680	202.1556662	483.4357128	-1.258825407	1.37E-06	1.28E-05	Csa1G188680	Chr1	11360165	11362084	+	876	-	Glycoside hydrolase family 16	-
Csa6G318160	2567.041955	1171.513622	1.131954072	1.37E-06	1.28E-05	Csa6G318160	Chr6	15002434	15003757	-	696	-	DNA-binding domain	AP2
Csa6G121950	105.2104761	260.1357642	-1.30795717	1.37E-06	1.29E-05	Csa6G121950	Chr6	8399681	8401518	-	915	-	-	-
Csa4G293330	363.8975562	40.08465248	3.18160608	1.37E-06	1.29E-05	Csa4G293330	Chr4	11710386	11711034	+	489	-	Zinc finger C2H2-type	-
Csa3G203270	2937.744852	1285.239352	1.192711048	1.38E-06	1.29E-05	Csa3G203270	Chr3	13921354	13922989	-	1278	-	U box domain	U-box
Csa2G030090	6108.502749	1126.130905	2.43943541	1.38E-06	1.30E-05	Csa2G030090	Chr2	2995469	2996625	+	855	-	-	C2
Csa6G007440	658.8491505	187.7429497	1.811755331	1.39E-06	1.30E-05	Csa6G007440	Chr6	679430	684374	+	642	-	Small auxin-up RNA	Auxin_inducible
Csa3G902950	859.8304218	1947.536802	-1.179859231	1.41E-06	1.32E-05	Csa3G902950	Chr3	39091144	39094008	+	570	-	2Fe-2S ferredoxin-type iron-sulfur binding domain	Fer2
Csa7G211080	368.8810385	69.80129591	2.40364583	1.42E-06	1.33E-05	Csa7G211080	Chr7	7503422	7504480	+	540	-	-	-
Csa4G291940	87.49501447	17.82058132	2.294983581	1.43E-06	1.33E-05	Csa4G291940	Chr4	11463096	11463657	+	366	-	-	-
Csa1G023080	403.428777	197.5707324	1.030759116	1.44E-06	1.34E-05	Csa1G023080	Chr1	2351788	2355924	-	1878	-	-	-
Csa7G044870	91.60926293	218.5904802	-1.257446353	1.45E-06	1.35E-05	Csa7G044870	Chr7	2611393	2612519	-	582	-	-	-
Csa5G601470	29.07760493	122.2452237	-2.074978111	1.46E-06	1.36E-05	Csa5G601470	Chr5	21979302	21982660	+	1593	-	Glycoside hydrolase, family 28	-
Csa5G220920	89.41992303	269.1608642	-1.591616981	1.46E-06	1.36E-05	Csa5G220920	Chr5	10023554	10027332	+	1323	-	tRNA methyltransferase, Trm1	TRM
Csa7G009760	1007.263437	2090.095221	-1.053337067	1.46E-06	1.36E-05	Csa7G009760	Chr7	633225	635225	+	1164	-	Plant specific eukaryotic initiation factor 4B	-
Csa4G052730	12928.31501	4297.029906	1.589118048	1.46E-06	1.36E-05	Csa4G052730	Chr4	4450812	4452505	-	1035	-	-	-
Csa4G102340	76.61815599	162.1456113	-1.082119191	1.47E-06	1.37E-05	Csa4G102340	Chr4	6665790	6667820	+	2031	-	-	-
Csa1G002940	131.3092258	10.11319688	3.70104424	1.48E-06	1.38E-05	Csa1G002940	Chr1	564885	565597	+	609	-	PB1 domain	-
Csa5G610360	940.822251	276.5454852	1.766196583	1.50E-06	1.39E-05	Csa5G610360	Chr5	23728354	23731275	-	1953	-	Protein kinase domain	Pkinase
Csa6G502780	126.4822121	14.20457336	3.157913149	1.52E-06	1.41E-05	Csa6G502780	Chr6	25385623	25386003	+	381	-	-	-
Csa1G397130	103.655517	24.83930495	2.06186097	1.53E-06	1.42E-05	Csa1G397130	Chr1	14747562	14749146	+	639	-	-	-
Csa3G599470	111.9169904	225.5862658	-1.011399811	1.56E-06	1.44E-05	Csa3G599470	Chr3	23113147	23117701	-	501	-	SET domain	SET
Csa1G586810	268.6807683	103.2109787	1.382153684	1.57E-06	1.45E-05	Csa1G586810	Chr1	21996006	22000029	+	1026	-	-	Mito_carr
Csa2G271490	175.7642515	0.915036386	7.569703907	1.59E-06	1.47E-05	Csa2G271490	Chr2	13149552	13149818	+	267	-	-	-
Csa6G338090	167.4390693	6.027508072	4.799445611	1.64E-06	1.51E-05	Csa6G338090	Chr6	15439973	15440821	+	747	-	Zinc finger, Dof-type	zf-Dof
Csa7G026760	113.4715003	241.6027283	-1.0914605	1.65E-06	1.52E-05	Csa7G026760	Chr7	1449818	1450790	+	351	-	-	-
Csa4G049610	970.585432	36.0710856	4.750471363	1.66E-06	1.53E-05	Csa4G049610	Chr4	3925814	3928351	-	1470	-	Aminotransferase, class I/classII	Aminotran_1_2
Csa6G094760	285.3119876	582.2121412	-1.029300125	1.68E-06	1.55E-05	Csa6G094760	Chr6	6509944	6513210	+	987	-	Transcription factor, SBP-box	SBP
Csa7G290470	18.33445626	68.14235066	-1.893701662	1.69E-06	1.55E-05	Csa7G290470	Chr7	10062280	10066148	-	2847	-	SMAD/FHA domain	FHA
Csa3G716370	74.48883218	2.53168354	4.885282276	1.69E-06	1.55E-05	Csa3G716370	Chr3	27056053	27056837	-	429	-	-	-
Csa3G912320	548.7814721	250.8707172	1.130371888	1.70E-06	1.55E-05	Csa3G912320	Chr3	39488455	39490385	-	1101	-	Serine-threonine/tyrosine-protein kinase, catalytic domain	Pkinase_Tyr
Csa5G034000	327.1072182	149.7493473	1.127189013	1.70E-06	1.56E-05	Csa5G034000	Chr5	1185340	1188461	-	2478	-	Armadillo-type fold	-
Csa3G740120	1470.75346	685.8916044	1.100983148	1.71E-06	1.57E-05	Csa3G740120	Chr3	28616830	28620758	+	1014	-	-	OTU
Csa4G011660	717.1378518	249.0003533	1.52642426	1.72E-06	1.58E-05	Csa4G011660	Chr4	1692724	1695948	+	396	-	-	-
novel.552	114.2241787	251.1890235	-1.138403067	1.76E-06	1.61E-05	-	Chr5	20661216	20663171	-	1956	-	PF02536:mTERF	-
Csa7G066840	614.871226	71.80700922	3.098344438	1.77E-06	1.62E-05	Csa7G066840	Chr7	4090127	4092458	+	2043	-	Legume lectin domain	Pkinase
Csa7G064020	4353.405091	2150.597761	1.017540756	1.84E-06	1.68E-05	Csa7G064020	Chr7	3805062	3808484	-	1548	-	DAHP synthetase, class II	-
Csa4G571750	2.468426943	33.82737642	-3.77736142	1.84E-06	1.68E-05	Csa4G571750	Chr4	18741862	18742355	+	255	-	-	-
Csa1G042890	97.22204548	236.0755554	-1.281545878	1.87E-06	1.70E-05	Csa1G042890	Chr1	4563409	4565930	-	1989	-	Protein kinase domain	Pkinase
Csa4G616760	1087.225349	2260.386044	-1.056273323	1.90E-06	1.73E-05	Csa4G616760	Chr4	19554029	19558739	+	1743	-	-	-
novel.550	98.93339843	22.02442494	2.168522315	1.91E-06	1.74E-05	-	Chr5	20150930	20153864	-	2029	-	-	-
Csa4G647480	335.9144276	1066.428754	-1.666957914	1.93E-06	1.75E-05	Csa4G647480	Chr4	22162967	22164466	+	666	-	-	-
Csa2G382490	1075.266118	443.6575641	1.277598847	1.93E-06	1.75E-05	Csa2G382490	Chr2	19713117	19717646	-	1218	-	KNOX2	KNOX2
Csa1G050370	379.4045546	893.2551324	-1.236046743	1.94E-06	1.76E-05	Csa1G050370	Chr1	5878605	5882876	+	2304	-	Serine-threonine/tyrosine-protein kinase, catalytic domain	Pkinase_Tyr
Csa2G378010	471.0277551	218.5772113	1.108899471	1.95E-06	1.76E-05	Csa2G378010	Chr2	19104496	19109639	+	1737	-	-	-
Csa3G363160	55.93595571	159.0499076	-1.508591438	1.95E-06	1.77E-05	Csa3G363160	Chr3	18466993	18469864	-	753	-	-	-
Csa6G310500	159.2877654	338.61405	-1.087808473	1.98E-06	1.79E-05	Csa6G310500	Chr6	14810785	14814891	+	318	-	Endosulphine	-
Csa3G175740	12.05176946	48.29520065	-2.007333834	2.00E-06	1.81E-05	Csa3G175740	Chr3	11906571	11907581	-	711	-	Pectinesterase inhibitor domain	-
Csa7G372940	33.50190668	110.9827112	-1.728664248	2.01E-06	1.82E-05	Csa7G372940	Chr7	13372169	13381839	+	1587	-	Myosin head, motor domain	Myosin_head
Csa7G450540	867.6034481	2049.954937	-1.240882392	2.02E-06	1.83E-05	Csa7G450540	Chr7	18564064	18567408	-	912	-	-	-
Csa5G604130	2060.747377	556.9697753	1.887450838	2.03E-06	1.83E-05	Csa5G604130	Chr5	22395271	22396992	+	894	-	-	-
Csa1G042580	2.513539814	33.78775185	-3.763608801	2.04E-06	1.84E-05	Csa1G042580	Chr1	4373061	4373348	+	225	-	-	-
Csa7G047430	90.17585122	225.3079013	-1.321641197	2.05E-06	1.84E-05	Csa7G047430	Chr7	2921689	2923091	+	1224	-	Tetratricopeptide-like helical domain	-
Csa6G526280	1287.623087	536.9348022	1.262157544	2.06E-06	1.86E-05	Csa6G526280	Chr6	28665322	28668589	+	1239	-	-	-
Csa3G219720	358.0767275	151.1647207	1.244981572	2.07E-06	1.87E-05	Csa3G219720	Chr3	14611104	14613689	+	1968	-	Protein kinase domain	Pkinase
Csa6G349830	911.737784	414.7309958	1.136583782	2.10E-06	1.88E-05	Csa6G349830	Chr6	15716954	15720832	+	1464	-	VHS domain	-
Csa4G051470	2575.772239	55.19184554	5.544708375	2.11E-06	1.89E-05	Csa4G051470	Chr4	4239795	4241692	-	1068	-	WRKY domain	WRKY
Csa5G600380	664.3137003	137.0078881	2.277705821	2.11E-06	1.90E-05	Csa5G600380	Chr5	21924398	21925175	+	366	-	-	-
Csa6G516800	1027.847322	443.7499865	1.212081072	2.12E-06	1.90E-05	Csa6G516800	Chr6	26910359	26912802	-	1290	-	PB1 domain	-
Csa6G523470	21303.36867	43245.76169	-1.02148991	2.12E-06	1.90E-05	Csa6G523470	Chr6	28134097	28138106	-	1110	-	FMN-dependent dehydrogenase	FMN_dh
Csa6G074550	760.4456534	319.8631096	1.249070109	2.13E-06	1.91E-05	Csa6G074550	Chr6	4962302	4965298	-	1698	-	Armadillo-type fold	Arm
Csa6G046420	927.7585785	362.5340522	1.355909145	2.13E-06	1.91E-05	Csa6G046420	Chr6	3824004	3828850	-	3636	-	P-type ATPase, C-terminal	E1-E2_ATPase
Csa5G496510	106.6425205	32.02077498	1.732653929	2.14E-06	1.92E-05	Csa5G496510	Chr5	17447942	17452223	-	1797	-	-	-
Csa7G169590	128.0180996	566.6507397	-2.147489591	2.15E-06	1.92E-05	Csa7G169590	Chr7	6444619	6445472	+	243	-	-	-
Csa5G622650	234.4167813	65.94838924	1.828113852	2.22E-06	1.98E-05	Csa5G622650	Chr5	24638322	24638633	-	312	-	-	-
Csa7G253820	171.0492295	354.945219	-1.053291751	2.22E-06	1.99E-05	Csa7G253820	Chr7	9208095	9210881	+	1560	-	Major facilitator, sugar transporter-like	Sugar_tr
Csa6G091870	20592.92093	5267.590383	1.966940387	2.26E-06	2.02E-05	Csa6G091870	Chr6	6203958	6205109	+	414	-	-	-
Csa5G604950	2134.357202	982.8982906	1.118827485	2.28E-06	2.03E-05	Csa5G604950	Chr5	22618091	22619991	+	1308	-	Kelch repeat type 1	Kelch_1
Csa1G478040	27.63195679	1.861393716	3.883133624	2.29E-06	2.04E-05	Csa1G478040	Chr1	17187879	17190673	+	1281	-	Armadillo-type fold	-
Csa2G171840	137.9972917	692.588318	-2.328421691	2.35E-06	2.09E-05	Csa2G171840	Chr2	9677947	9679595	-	912	-	-	-
Csa6G109720	246.2093133	515.6776964	-1.066712987	2.36E-06	2.10E-05	Csa6G109720	Chr6	7408461	7413092	-	2250	-	-	-
Csa3G651750	181.4338742	18.07101556	3.326277769	2.41E-06	2.14E-05	Csa3G651750	Chr3	25657308	25660840	+	3315	-	Protein kinase domain	Pkinase
Csa6G523320	2786.555504	1357.476909	1.037669432	2.44E-06	2.17E-05	Csa6G523320	Chr6	28032336	28037319	-	1167	-	RNA recognition motif domain	RRM_1
Csa4G091920	3175.856992	1511.084779	1.071634821	2.45E-06	2.18E-05	Csa4G091920	Chr4	6004830	6007966	-	1821	-	NAC domain	NAM
Csa3G181940	1811.322613	330.898396	2.452583636	2.46E-06	2.18E-05	Csa3G181940	Chr3	12517569	12519055	-	882	-	Heat shock factor (HSF)-type, DNA-binding	HSF_DNA-bind
Csa6G401540	63.84986827	150.7950885	-1.242511045	2.48E-06	2.20E-05	Csa6G401540	Chr6	18038737	18039226	-	222	-	-	-
Csa5G638410	5.648399737	39.41097024	-2.803146339	2.49E-06	2.21E-05	Csa5G638410	Chr5	26576913	26579668	+	1542	-	TPX2, C-terminal	-
Csa3G717370	580.0547944	20.59426216	4.816862212	2.53E-06	2.24E-05	Csa3G717370	Chr3	27064063	27066607	-	1035	-	NAD-dependent epimerase/dehydratase	Epimerase
Csa7G339140	36.38361347	102.6704839	-1.498232979	2.53E-06	2.24E-05	Csa7G339140	Chr7	12225917	12229120	+	603	-	Cyclin-dependent kinase inhibitor	-
Csa4G653410	199.0900028	669.9231821	-1.750780704	2.54E-06	2.25E-05	Csa4G653410	Chr4	22884656	22889942	-	1344	-	Multicopper oxidase, type 3	-
Csa3G893950	1661.419259	548.9335397	1.597796357	2.57E-06	2.27E-05	Csa3G893950	Chr3	38380496	38383680	+	2946	-	Protein kinase domain	Pkinase
Csa5G636470	400.4766061	1015.736976	-1.343348099	2.63E-06	2.32E-05	Csa5G636470	Chr5	26255233	26259797	-	1386	-	PDZ domain	-
Csa5G636630	679.7384659	2089.955323	-1.620643819	2.64E-06	2.33E-05	Csa5G636630	Chr5	26376015	26377713	-	732	-	-	-
Csa3G165640	549.4331031	1418.662208	-1.36900573	2.71E-06	2.38E-05	Csa3G165640	Chr3	10937552	10939059	-	447	-	Zinc finger, GATA-type	GATA
Csa6G445780	1173.373233	20.7266749	5.82405984	2.71E-06	2.38E-05	Csa6G445780	Chr6	20853572	20854812	-	1191	-	L-Aspartase-like	-
Csa2G062660	179.0073306	365.5633974	-1.031940718	2.72E-06	2.39E-05	Csa2G062660	Chr2	5212601	5217195	+	1440	-	-	-
Csa5G140450	340.0990522	74.53171876	2.191442294	2.72E-06	2.39E-05	Csa5G140450	Chr5	3827447	3828775	-	435	-	Heavy metal-associated domain, HMA	HMA
Csa4G031000	7069.002214	3476.412534	1.023863177	2.77E-06	2.43E-05	Csa4G031000	Chr4	3038769	3041682	-	1533	-	Myo-inositol-1-phosphate synthase	-
Csa3G099660	2301.874022	1074.792757	1.09891272	2.77E-06	2.43E-05	Csa3G099660	Chr3	4944225	4949631	-	1980	-	Ion transport domain	Ion_trans
Csa2G257100	37.82072413	114.3512791	-1.593061704	2.77E-06	2.43E-05	Csa2G257100	Chr2	12495403	12496405	+	669	-	Small auxin-up RNA	Auxin_inducible
Csa1G039880	7155.832098	2912.679596	1.296853895	2.84E-06	2.49E-05	Csa1G039880	Chr1	3930575	3933112	+	1086	-	Reversibly glycosylated polypeptide family	-
Csa1G007830	196.5233556	525.4450009	-1.418617523	2.85E-06	2.49E-05	Csa1G007830	Chr1	1207194	1210778	+	1887	-	Armadillo-type fold	-
Csa5G593440	1024.46384	216.1831525	2.24503353	2.86E-06	2.50E-05	Csa5G593440	Chr5	21542501	21543776	-	1017	-	Cytochrome P450	p450
novel.411	326.1687625	943.8206411	-1.532661383	2.91E-06	2.55E-05	-	Chr4	21882446	21883589	-	1144	-	-	-
Csa4G664530	636.3602649	262.3269206	1.278733491	2.92E-06	2.55E-05	Csa4G664530	Chr4	23177734	23181558	-	1056	-	Basic-leucine zipper domain	bZIP_1
Csa3G779020	1264.958445	31.1913978	5.342528124	2.94E-06	2.56E-05	Csa3G779020	Chr3	30173021	30173689	+	669	-	-	-
Csa5G608390	827.1506695	214.8365069	1.945208084	2.97E-06	2.59E-05	Csa5G608390	Chr5	23427390	23429128	+	1071	-	Homeobox domain-like	Myb_DNA-binding
Csa1G505940	154.4046556	332.7900659	-1.109303596	2.97E-06	2.59E-05	Csa1G505940	Chr1	17921794	17923020	+	807	-	-	-
Csa7G389450	128.6917028	578.5870119	-2.169521934	3.00E-06	2.61E-05	Csa7G389450	Chr7	14472017	14473745	+	1218	-	Acyl transferase/acyl hydrolase/lysophospholipase	-
Csa3G151460	1920.80387	4210.82104	-1.132526958	3.02E-06	2.63E-05	Csa3G151460	Chr3	10430638	10432555	-	1260	-	-	-
Csa5G167720	57.730558	142.5132724	-1.303635191	3.04E-06	2.64E-05	Csa5G167720	Chr5	6549179	6561202	-	2214	-	Origin recognition complex, subunit 3	-
Csa4G411390	239.8705631	45.7095013	2.392343257	3.06E-06	2.66E-05	Csa4G411390	Chr4	15473712	15476323	-	1557	-	Glycosyltransferase 61	-
Csa5G141120	7.024689832	54.18193653	-2.944463069	3.07E-06	2.66E-05	Csa5G141120	Chr5	3923102	3925548	-	1368	-	WD40-repeat-containing domain	WD40
Csa5G146840	185.3070585	457.0024772	-1.303727221	3.08E-06	2.67E-05	Csa5G146840	Chr5	4103162	4106218	-	789	-	Zinc finger, RING-CH-type	-
Csa5G606910	4034.651394	1626.083023	1.311034942	3.09E-06	2.67E-05	Csa5G606910	Chr5	23099830	23101767	+	1938	-	Phosphatidylinositol 3-/4-kinase, catalytic domain	PI3_PI4_kinase
Csa1G002130	13748.65702	6027.254285	1.18974665	3.10E-06	2.68E-05	Csa1G002130	Chr1	369875	372508	+	1470	-	Argininosuccinate synthase	-
CsaUNG009920	109.3284235	47.8113952	1.192993358	3.10E-06	2.69E-05	CsaUNG009920	Scaffold000082_1	12756	13095	-	237	-	-	-
Csa3G126750	450.9307285	919.0163794	-1.027803045	3.11E-06	2.69E-05	Csa3G126750	Chr3	7787150	7792259	-	1461	-	Gcp-like domain	Peptidase_M22
Csa7G276690	137.0412041	290.1916468	-1.084627033	3.11E-06	2.69E-05	Csa7G276690	Chr7	9770974	9775497	-	576	-	-	FKBP_C
Csa4G641560	94.29595635	231.540344	-1.298419436	3.12E-06	2.70E-05	Csa4G641560	Chr4	21349296	21350372	+	738	-	-	-
Csa3G127030	61.43197574	216.7315151	-1.817836254	3.15E-06	2.72E-05	Csa3G127030	Chr3	7950382	7952070	+	636	-	Cyclin PHO80-like	-
Csa1G042540	124.9705433	21.89430745	2.5171456	3.17E-06	2.74E-05	Csa1G042540	Chr1	4356170	4357460	-	1143	-	Wall-associated receptor kinase, galacturonan-binding domain	-
Csa2G365100	58.84356254	138.7190854	-1.235847378	3.19E-06	2.75E-05	Csa2G365100	Chr2	17609620	17612858	+	2451	-	DYW domain	PPR
Csa4G026920	214.7299385	32.28271788	2.733379876	3.21E-06	2.76E-05	Csa4G026920	Chr4	2899145	2899606	-	399	-	-	-
Csa4G664500	7972.268266	3447.950222	1.209323657	3.21E-06	2.76E-05	Csa4G664500	Chr4	23163886	23166540	+	960	-	NAD-dependent epimerase/dehydratase	Epimerase
Csa6G446380	248.7273904	73.29418204	1.764942925	3.26E-06	2.81E-05	Csa6G446380	Chr6	20916701	20920712	+	1122	-	-	OTU
Csa5G601570	2493.714621	5088.506146	-1.029055851	3.27E-06	2.81E-05	Csa5G601570	Chr5	22032942	22037211	-	1152	-	Alcohol dehydrogenase, N-terminal	ADH_N
Csa1G046830	1458.937913	310.4823921	2.232347092	3.30E-06	2.84E-05	Csa1G046830	Chr1	5471901	5475020	-	1659	-	Armadillo-type fold	-
Csa7G213190	140.9234548	355.1554379	-1.333931839	3.32E-06	2.85E-05	Csa7G213190	Chr7	7709181	7715344	+	942	-	Alpha-amylase/branching enzyme, C-terminal all beta	-
Csa6G500450	158.4767456	39.01255736	2.023265472	3.32E-06	2.86E-05	Csa6G500450	Chr6	24913309	24914467	+	1116	-	-	-
Csa7G169080	14.64087932	79.38190343	-2.443978244	3.33E-06	2.86E-05	Csa7G169080	Chr7	6437996	6438211	-	216	-	-	-
Csa4G022900	2000.925994	949.5262414	1.075631463	3.35E-06	2.87E-05	Csa4G022900	Chr4	2489095	2490587	-	969	-	Oxoglutarate/iron-dependent dioxygenase	2OG-FeII_Oxy
Csa6G483430	646.5336752	1374.217119	-1.088125008	3.36E-06	2.88E-05	Csa6G483430	Chr6	22260122	22261695	+	574	-	Pectinesterase inhibitor domain	-
Csa4G001850	331.9934497	5.783482155	5.848022083	3.37E-06	2.89E-05	Csa4G001850	Chr4	477337	477972	+	258	-	-	-
Csa6G013350	9408.319052	4257.073346	1.144090228	3.37E-06	2.89E-05	Csa6G013350	Chr6	1425916	1426433	+	423	-	-	-
novel.297	99.46132278	2.863984616	5.125216965	3.41E-06	2.92E-05	-	Chr3	25318003	25320033	-	2031	-	-	-
Csa6G487750	1158.258932	165.6779904	2.805483988	3.43E-06	2.94E-05	Csa6G487750	Chr6	22958326	22960670	+	1920	-	Protein kinase domain	Pkinase
Csa5G416270	345.8702724	37.77221555	3.194341764	3.45E-06	2.95E-05	Csa5G416270	Chr5	15046366	15046981	-	558	-	-	-
Csa7G396480	374.148741	150.5728278	1.31439608	3.46E-06	2.96E-05	Csa7G396480	Chr7	15288428	15291214	+	489	-	UspA	Usp
Csa4G290200	103.6330945	20.55869483	2.337953216	3.50E-06	2.99E-05	Csa4G290200	Chr4	11259357	11261225	-	1506	-	UDP-glucuronosyl/UDP-glucosyltransferase	UDPGT
Csa2G238780	129.2981197	39.60752198	1.710461015	3.55E-06	3.03E-05	Csa2G238780	Chr2	11676110	11678139	-	735	-	NADPH-dependent FMN reductase-like	FMN_red
Csa5G637660	274.1048709	586.1375051	-1.09747617	3.58E-06	3.06E-05	Csa5G637660	Chr5	26428763	26431425	+	1197	-	Homeobox domain-like	Myb_DNA-binding
Csa6G502690	239.415897	89.45189418	1.422627754	3.62E-06	3.09E-05	Csa6G502690	Chr6	25333872	25334886	-	855	-	DNA glycosylase	HhH-GPD
Csa3G062600	18.94965816	124.0717167	-2.7150984	3.64E-06	3.10E-05	Csa3G062600	Chr3	3597015	3603281	+	3420	-	Kinesin motor domain	Kinesin
Csa2G171940	872.9836082	2837.732433	-1.700898063	3.64E-06	3.10E-05	Csa2G171940	Chr2	9730970	9742264	-	2598	-	FAD/NAD(P)-binding domain	Amino_oxidase
Csa3G824220	725.939767	1592.464026	-1.133788612	3.65E-06	3.11E-05	Csa3G824220	Chr3	32504286	32506090	-	540	-	Phytocyanin domain	Cu_bind_like
Csa4G209330	22.33200214	71.55048736	-1.68397818	3.67E-06	3.12E-05	Csa4G209330	Chr4	9837477	9840911	+	378	-	-	-
Csa4G644650	388.3657449	164.4242447	1.240218277	3.70E-06	3.15E-05	Csa4G644650	Chr4	21673000	21674957	+	1269	-	-	-
Csa4G638410	185.4391874	79.70178606	1.215421864	3.71E-06	3.15E-05	Csa4G638410	Chr4	20909501	20912542	+	1560	-	Cytochrome P450	p450
Csa3G894470	653.9128867	233.831149	1.483083688	3.71E-06	3.15E-05	Csa3G894470	Chr3	38414815	38416506	+	447	-	-	Aa_trans
Csa3G848200	737.4339575	1842.194187	-1.321173254	3.73E-06	3.16E-05	Csa3G848200	Chr3	34586790	34594981	+	1071	-	6-phosphogluconate dehydrogenase, NADP-binding	NAD_binding_2
Csa7G009190	5517.91466	1950.180502	1.500634179	3.75E-06	3.18E-05	Csa7G009190	Chr7	581770	585783	-	801	-	Nucleoside phosphorylase domain	-
Csa1G058140	8091.854239	2875.517481	1.492694684	3.76E-06	3.19E-05	Csa1G058140	Chr1	6389892	6392245	-	954	-	-	-
Csa1G257330	172.5521328	9.148335241	4.238772475	3.78E-06	3.20E-05	Csa1G257330	Chr1	12590817	12591299	-	300	-	-	-
Csa3G690290	43.97953813	197.7912528	-2.170238047	3.79E-06	3.21E-05	Csa3G690290	Chr3	26359496	26366461	+	4371	-	DNA topoisomerase, type IIA-like domain	DNA_gyraseB
Csa6G338150	253.9735807	525.2295232	-1.049422314	3.83E-06	3.24E-05	Csa6G338150	Chr6	15491968	15495724	+	939	-	-	-
Csa6G499220	1047.736452	179.3255951	2.546684272	3.85E-06	3.25E-05	Csa6G499220	Chr6	24750689	24751882	-	1194	-	-	-
Csa5G598720	1078.046251	296.2400661	1.863635897	3.88E-06	3.28E-05	Csa5G598720	Chr5	21791893	21801334	-	1515	-	Multi antimicrobial extrusion protein	MatE
Csa5G155510	311.0743134	82.28225351	1.919325004	3.92E-06	3.30E-05	Csa5G155510	Chr5	5290991	5294557	-	1098	-	IQ motif, EF-hand binding site	IQ
Csa4G648520	380.3216137	897.5399889	-1.239551353	3.99E-06	3.36E-05	Csa4G648520	Chr4	22215568	22222802	+	2976	-	Protein kinase domain	Pkinase
Csa2G237740	13833.51645	4286.211712	1.690428658	3.99E-06	3.36E-05	Csa2G237740	Chr2	11629829	11630691	+	339	-	-	-
Csa5G317890	5861.012694	1420.15503	2.045204293	4.08E-06	3.44E-05	Csa5G317890	Chr5	12871079	12873209	+	1731	-	AMP-dependent synthetase/ligase	AMP-binding
Csa6G538680	997.6972294	2086.44904	-1.064640186	4.10E-06	3.45E-05	Csa6G538680	Chr6	28973182	28974696	-	645	-	-	FKBP_C
Csa2G032230	1307.864416	31.39710713	5.381397348	4.15E-06	3.49E-05	Csa2G032230	Chr2	3111139	3112232	-	912	-	F-box domain	-
Csa4G001800	5260.294565	2258.204322	1.220088753	4.16E-06	3.49E-05	Csa4G001800	Chr4	447267	451159	+	1308	-	-	-
Csa3G706170	3273.044355	239.8029945	3.770890828	4.26E-06	3.57E-05	Csa3G706170	Chr3	26738326	26738773	-	378	-	-	-
Csa3G121560	235.1311154	32.82425402	2.841463779	4.26E-06	3.58E-05	Csa3G121560	Chr3	7040686	7041666	+	459	-	-	-
Csa1G533610	36.07620712	0	7.706698123	4.27E-06	3.58E-05	Csa1G533610	Chr1	19016352	19017675	+	438	-	-	-
Csa7G004150	727.6622172	361.8566317	1.008162088	4.29E-06	3.59E-05	Csa7G004150	Chr7	209782	210776	-	564	-	-	-
Csa4G063980	553.4163945	1389.591984	-1.328689384	4.29E-06	3.59E-05	Csa4G063980	Chr4	5092953	5096598	-	1167	-	Squalene/phytoene synthase	-
Csa2G000630	676.7927888	202.3084158	1.741740499	4.30E-06	3.60E-05	Csa2G000630	Chr2	347099	348289	-	894	-	-	-
Csa1G470380	238.8466922	84.89350864	1.493064093	4.31E-06	3.60E-05	Csa1G470380	Chr1	16962957	16967632	+	1893	-	GDP-fucose protein O-fucosyltransferase	-
Csa6G454380	50.47864894	152.0358843	-1.591153324	4.32E-06	3.61E-05	Csa6G454380	Chr6	21768374	21769438	+	858	-	-	-
Csa5G208470	491.1026881	223.5782032	1.136655453	4.34E-06	3.62E-05	Csa5G208470	Chr5	9263385	9266360	+	933	-	-	-
Csa5G609700	1.855007579	52.2163793	-4.854477377	4.44E-06	3.70E-05	Csa5G609700	Chr5	23621411	23625010	-	351	-	-	-
Csa6G344280	414.1417421	143.4365367	1.530147397	4.49E-06	3.74E-05	Csa6G344280	Chr6	15650190	15654705	-	1131	-	F-box domain	F-box
Csa6G160180	28526.7797	10857.41663	1.393643967	4.56E-06	3.79E-05	Csa6G160180	Chr6	11163849	11165376	+	945	-	Oxoglutarate/iron-dependent dioxygenase	2OG-FeII_Oxy
Csa2G422050	32.72004458	160.0738061	-2.295599583	4.58E-06	3.80E-05	Csa2G422050	Chr2	21942889	21943933	-	702	-	Cyclin PHO80-like	-
Csa3G164480	2085.702203	1003.940798	1.055185677	4.65E-06	3.86E-05	Csa3G164480	Chr3	10820222	10823848	+	663	-	Fumarylacetoacetase, C-terminal-related	FAA_hydrolase
Csa2G356600	227.4488718	103.6681636	1.133980309	4.67E-06	3.87E-05	Csa2G356600	Chr2	16710934	16711815	+	429	-	DNA-binding domain	AP2
Csa2G060470	14.40289095	52.88685827	-1.873280052	4.79E-06	3.97E-05	Csa2G060470	Chr2	4751800	4752217	-	348	-	-	-
Csa4G665090	222.0661026	16.26657606	3.770509305	4.86E-06	4.02E-05	Csa4G665090	Chr4	23219280	23221313	+	1086	-	Wall-associated receptor kinase, galacturonan-binding domain	EGF_CA
Csa6G409330	247.9256387	121.0366586	1.032129162	4.87E-06	4.02E-05	Csa6G409330	Chr6	18792764	18794360	-	699	-	Pantoate-beta-alanine ligase	-
Csa4G303160	229.1856496	568.9740653	-1.311948887	4.88E-06	4.03E-05	Csa4G303160	Chr4	12338557	12340114	+	675	-	Glutathione S-transferase, N-terminal	GST_N
Csa3G847610	91.24884296	21.49426415	2.084169799	4.88E-06	4.03E-05	Csa3G847610	Chr3	34493950	34494332	-	240	-	-	-
Csa5G633290	321.0396621	133.6177783	1.265237844	4.90E-06	4.05E-05	Csa5G633290	Chr5	26017458	26019095	-	1416	-	AAA-type ATPase, N-terminal domain	AAA
Csa3G733260	417.2113119	1053.748718	-1.337057065	4.91E-06	4.05E-05	Csa3G733260	Chr3	27842606	27844762	-	1190	-	-	-
Csa3G604620	332.4710435	115.7984491	1.521357695	4.98E-06	4.11E-05	Csa3G604620	Chr3	23460570	23462686	+	1107	-	Spermidine synthase, tetramerisation domain	-
Csa5G021310	192.5679541	442.6364654	-1.202176706	4.99E-06	4.11E-05	Csa5G021310	Chr5	710881	711656	-	519	-	-	-
Csa6G445760	4665.788892	123.0566892	5.244945179	5.00E-06	4.12E-05	Csa6G445760	Chr6	20844758	20847122	-	2142	-	L-Aspartase-like	-
Csa4G296230	734.5263693	270.9684565	1.439204205	5.08E-06	4.17E-05	Csa4G296230	Chr4	12033379	12039859	-	2004	-	Legume lectin domain	Pkinase
novel.652	880.916857	2446.940715	-1.474190202	5.14E-06	4.22E-05	-	Chr6	13647940	13652143	-	1414	-	PF08241:Methyltransferase domain	Methyltransf_11
novel.553	116.1858164	258.8192649	-1.156928444	5.15E-06	4.22E-05	-	Chr5	20677385	20679541	-	2157	-	PF02536:mTERF	-
Csa4G337330	740.7317448	320.9286666	1.206912086	5.17E-06	4.24E-05	Csa4G337330	Chr4	13745255	13748997	+	1692	-	-	-
Csa2G382550	32.05520654	103.1333582	-1.689176303	5.18E-06	4.24E-05	Csa2G382550	Chr2	19763479	19764161	+	495	-	DNA-binding domain	AP2
Csa7G420820	1299.481316	23.115291	5.813478149	5.24E-06	4.30E-05	Csa7G420820	Chr7	16200460	16201497	-	921	-	-	-
Csa2G416140	16.91136456	87.77038738	-2.375034297	5.35E-06	4.38E-05	Csa2G416140	Chr2	21453941	21458559	+	1986	-	Condensin complex subunit 2/barren	-
Csa6G152950	3997.171301	820.8027278	2.283848708	5.35E-06	4.38E-05	Csa6G152950	Chr6	10845539	10846542	-	474	-	Zinc finger, AN1-type	zf-A20
Csa3G613420	419.4951195	925.7226718	-1.142254399	5.37E-06	4.39E-05	Csa3G613420	Chr3	23839576	23846075	+	2328	-	Serine-threonine/tyrosine-protein kinase, catalytic domain	Pkinase_Tyr
Csa5G622530	2016.914056	897.6285648	1.167845285	5.43E-06	4.44E-05	Csa5G622530	Chr5	24564629	24566067	-	1329	-	Major facilitator superfamily	MFS_1
Csa6G445080	133.9026854	273.9188533	-1.031553769	5.45E-06	4.45E-05	Csa6G445080	Chr6	20694868	20697454	-	2313	-	Serine-threonine/tyrosine-protein kinase, catalytic domain	Pkinase_Tyr
Csa2G006010	57.80453311	11.43599286	2.344928154	5.52E-06	4.51E-05	Csa2G006010	Chr2	1007605	1007874	+	270	-	-	-
Csa6G087980	1260.433031	3229.364455	-1.357480831	5.60E-06	4.57E-05	Csa6G087980	Chr6	5965935	5967273	-	1131	-	Photosystem II Psb28, class 1	-
Csa6G446470	4492.955505	899.13195	2.321165308	5.60E-06	4.57E-05	Csa6G446470	Chr6	20965230	20966915	+	1083	-	Heavy metal-associated domain, HMA	HMA
Csa2G401280	143.9274394	67.19324406	1.101441236	5.64E-06	4.60E-05	Csa2G401280	Chr2	20421742	20422106	-	273	-	-	-
Csa2G356610	201.1128362	33.99463584	2.563919786	5.65E-06	4.60E-05	Csa2G356610	Chr2	16722291	16723235	+	717	-	Homeobox domain	Homeobox
Csa5G223000	10.63036649	46.30211484	-2.127609085	5.67E-06	4.61E-05	Csa5G223000	Chr5	10133271	10133582	+	198	-	-	-
Csa4G192200	4.915986187	40.94006288	-3.054660036	5.73E-06	4.66E-05	Csa4G192200	Chr4	9535208	9536632	-	930	-	Syntaxin, N-terminal domain	SNARE
Csa6G078560	36.03800293	95.03057504	-1.401270338	5.82E-06	4.72E-05	Csa6G078560	Chr6	5288445	5288609	+	165	-	-	-
novel.291	229.1381435	77.87812161	1.555847995	5.96E-06	4.84E-05	-	Chr3	22996535	22999323	-	1663	-	PF00153:Mitochondrial carrier protein	Mito_carr
Csa6G023890	0.371001516	33.44727871	-6.463207328	5.97E-06	4.84E-05	Csa6G023890	Chr6	2371503	2373240	+	603	-	WW domain	-
Csa6G513540	483.7295186	64.95632148	2.897283082	6.02E-06	4.88E-05	Csa6G513540	Chr6	26586376	26586709	-	252	-	-	-
Csa1G042070	792.5536046	267.4780313	1.567493536	6.02E-06	4.88E-05	Csa1G042070	Chr1	4034151	4038330	-	2601	-	P-type ATPase, C-terminal	Hydrolase
Csa4G427270	1759.713604	831.3410807	1.082112034	6.05E-06	4.90E-05	Csa4G427270	Chr4	16029825	16031789	-	861	-	-	adh_short
Csa6G118880	583.0571242	124.7078588	2.224873857	6.05E-06	4.90E-05	Csa6G118880	Chr6	8231204	8234737	-	2082	-	Armadillo-type fold	U-box
Csa3G151400	33.91126612	130.9769876	-1.949335124	6.07E-06	4.92E-05	Csa3G151400	Chr3	10380699	10387202	+	3615	-	Protein kinase domain	Pkinase
Csa2G004690	331.1149428	110.988134	1.578185616	6.08E-06	4.92E-05	Csa2G004690	Chr2	760338	761434	-	915	-	Heat shock factor (HSF)-type, DNA-binding	HSF_DNA-bind
Csa2G348790	62.23915487	232.9048472	-1.906896992	6.22E-06	5.02E-05	Csa2G348790	Chr2	15692839	15697181	-	1566	-	Glycoside hydrolase, family 28	-
Csa6G518350	374.005869	133.4977282	1.486817043	6.24E-06	5.04E-05	Csa6G518350	Chr6	27500486	27501451	-	741	-	-	-
Csa7G324150	522.9552082	239.418382	1.12826717	6.34E-06	5.11E-05	Csa7G324150	Chr7	11298096	11301164	-	1056	-	Basic-leucine zipper domain	bZIP_1
Csa1G601000	178.8599692	20.44766898	3.129566485	6.40E-06	5.17E-05	Csa1G601000	Chr1	23349277	23350207	-	777	-	-	-
Csa1G043220	82.68242258	8.897901006	3.222268187	6.42E-06	5.18E-05	Csa1G043220	Chr1	4797141	4797758	-	618	-	Proteinase inhibitor I3, Kunitz legume	-
Csa5G221940	289.4105606	736.3894413	-1.347148894	6.42E-06	5.18E-05	Csa5G221940	Chr5	10063980	10066845	-	753	-	-	-
Csa6G484520	130.3935064	358.8576383	-1.460625425	6.44E-06	5.19E-05	Csa6G484520	Chr6	22366258	22379910	-	4032	-	Tetratricopeptide-like helical domain	-
Csa4G618460	746.7602774	163.4536413	2.192442541	6.47E-06	5.21E-05	Csa4G618460	Chr4	19753678	19754725	+	582	-	-	-
Csa5G160760	167.5316746	351.1163169	-1.068622183	6.58E-06	5.29E-05	Csa5G160760	Chr5	5921602	5924834	+	1815	-	-	-
Csa1G595840	7352.634994	15428.15979	-1.069280805	6.59E-06	5.29E-05	Csa1G595840	Chr1	22471375	22472550	+	372	-	Photosystem II PsbX	-
Csa2G360800	1437.366683	36.48546433	5.300758551	6.60E-06	5.30E-05	Csa2G360800	Chr2	17129151	17130414	+	885	-	-	-
Csa2G361430	193.1163652	66.37785818	1.542712669	6.63E-06	5.31E-05	Csa2G361430	Chr2	17188614	17190064	-	249	-	-	-
Csa4G652640	19.90521679	81.46385173	-2.027993308	6.70E-06	5.36E-05	Csa4G652640	Chr4	22720394	22721235	-	612	-	DNA-binding domain	AP2
Csa6G001220	115.0437021	350.722527	-1.607436401	6.71E-06	5.37E-05	Csa6G001220	Chr6	162865	169271	-	1356	-	Protein kinase domain	Pkinase
[truncated: 1,648 more rows]
