# Supplementary material for: Transcriptome Analysis Reveals the Different Response to Toxic Stress in Rootstock Grafted and Non-Grafted Cucumber Seedlings
Source: Int J Mol Sci. 2020 Jan 24;21(3):774. doi: 10.3390/ijms21030774 (PMC7037640; doi:10.3390/ijms21030774)
Supplement: Supplementary file 1 [file ijms-21-00774-s001.zip › supplementary files/Table S3-RG_CAvsRG_CK_deg_all.xls]

gene_id	RG_CA	RG_CK	log2FoldChange	pvalue	padj	gene_name	gene_chr	gene_start	gene_end	gene_strand	gene_length	gene_biotype	gene_description	tf_family
Csa3G710810	179.8298255	1388.655336	-2.948310122	1.13E-85	2.25E-81	Csa3G710810	Chr3	26907698	26909798	-	516	-	Phytocyanin domain	Cu_bind_like
Csa3G823640	1173.22692	173.0854375	2.762327574	2.17E-58	2.16E-54	Csa3G823640	Chr3	32465369	32469412	+	1440	-	Peptidase S10, serine carboxypeptidase	Peptidase_S10
Csa6G395130	2060.689553	65.94254511	4.966865221	2.62E-56	1.74E-52	Csa6G395130	Chr6	17521148	17527364	+	1398	-	Dehydrogenase, E1 component	-
Csa4G001950	912.9873118	11.02319158	6.396518352	8.19E-50	4.07E-46	Csa4G001950	Chr4	509262	514731	-	2457	-	Sucrose synthase	Glycos_transf_1
Csa1G050270	355.6685981	9.724332873	5.197869476	4.74E-48	1.89E-44	Csa1G050270	Chr1	5827494	5828657	-	834	-	-	-
Csa3G902960	100.4969573	854.529174	-3.087602983	1.45E-47	4.80E-44	Csa3G902960	Chr3	39097435	39099817	-	435	-	-	zf-LSD1
Csa3G101810	6439.350084	135.6243984	5.567662345	1.51E-46	4.28E-43	Csa3G101810	Chr3	5109676	5111172	+	891	-	NAC domain	NAM
Csa3G247880	1097.779371	122.2120259	3.166266	2.35E-46	5.84E-43	Csa3G247880	Chr3	15514261	15517626	+	861	-	CCT domain	CCT
Csa7G432550	6986.319255	273.8816679	4.672963787	2.73E-44	6.04E-41	Csa7G432550	Chr7	17274562	17276824	-	960	-	Tetratricopeptide-like helical domain	-
Csa1G596420	3632.644271	41156.05415	-3.50184611	3.74E-44	7.45E-41	Csa1G596420	Chr1	22537064	22539018	+	648	-	Cupin 1	-
Csa5G615830	2899.964095	1013.4203	1.516681635	7.33E-43	1.33E-39	Csa5G615830	Chr5	24384068	24387701	+	1377	-	-	Aa_trans
Csa4G038690	218.5055183	1034.046108	-2.243768365	1.30E-40	2.15E-37	Csa4G038690	Chr4	3225455	3227827	-	1770	-	-	GRAS
Csa3G826660	194.2047888	4905.966782	-4.656908899	6.70E-40	1.03E-36	Csa3G826660	Chr3	32796840	32797911	-	315	-	-	-
Csa3G128880	1366.914857	3776.988606	-1.466204209	3.59E-36	5.11E-33	Csa3G128880	Chr3	8201524	8205396	+	1413	-	-	-
Csa1G050360	6825.868171	268.2414714	4.669520243	1.88E-35	2.50E-32	Csa1G050360	Chr1	5871041	5874312	+	1707	-	Malate synthase	-
Csa4G269130	1653.563701	338.7722371	2.287703836	1.01E-34	1.25E-31	Csa4G269130	Chr4	10639971	10650006	-	4167	-	Aldehyde oxidase/xanthine dehydrogenase, molybdopterin binding	Fer2
Csa4G365050	1279.139852	92.82525553	3.782935299	3.55E-34	4.15E-31	Csa4G365050	Chr4	14846598	14849921	-	1125	-	EamA domain	DUF6
Csa1G522000	1589.259996	276.729012	2.519737002	4.42E-34	4.89E-31	Csa1G522000	Chr1	18085996	18088267	-	1470	-	Glycoside hydrolase family 17	Glyco_hydro_17
Csa6G522700	453.3952258	55.00127358	3.045586332	4.11E-33	4.31E-30	Csa6G522700	Chr6	27966253	27969992	-	3471	-	Protein kinase domain	Pkinase
Csa1G278500	2179.839073	57.93642817	5.23391129	1.06E-31	1.06E-28	Csa1G278500	Chr1	13238620	13239488	-	462	-	-	-
Csa1G002660	3036.730727	221.7984439	3.776958758	1.61E-31	1.53E-28	Csa1G002660	Chr1	397021	402009	-	1446	-	Peptidase M18	Peptidase_M18
Csa2G379360	345.0622301	19.30927109	4.149412813	2.43E-31	2.20E-28	Csa2G379360	Chr2	19353146	19354500	-	414	-	-	-
Csa6G448180	94.95756914	642.4865403	-2.754105917	6.92E-31	5.99E-28	Csa6G448180	Chr6	21141417	21142146	+	420	-	Histone-fold	Histone
Csa4G621190	727.7268888	164.672722	2.147002241	2.49E-30	2.06E-27	Csa4G621190	Chr4	19915147	19918995	+	1002	-	-	Lactamase_B
Csa6G303770	149.7385534	1286.840039	-3.099469741	2.76E-30	2.20E-27	Csa6G303770	Chr6	14573898	14575238	-	495	-	Histone-fold	Histone
Csa5G172890	1990.639401	238.6127061	3.058335811	4.27E-30	3.27E-27	Csa5G172890	Chr5	7066590	7069745	-	1563	-	Major facilitator superfamily	MFS_1
Csa5G152170	503.9581126	101.5176687	2.307596506	4.86E-30	3.58E-27	Csa5G152170	Chr5	4732455	4741665	-	2808	-	Ferric reductase, NAD binding domain	FAD_binding_8
Csa7G432300	614.218334	118.1566425	2.380282707	5.23E-30	3.71E-27	Csa7G432300	Chr7	17159373	17162971	-	2337	-	Leucine-rich repeat	-
Csa3G874380	1105.760167	5.700988373	7.601855052	1.20E-29	8.22E-27	Csa3G874380	Chr3	36601858	36606353	+	1233	-	-	-
Csa5G606310	1802.773272	61.75541115	4.86311743	1.69E-29	1.12E-26	Csa5G606310	Chr5	22787265	22788704	-	873	-	NAC domain	NAM
Csa6G190390	4462.867564	962.4530491	2.21333033	2.29E-29	1.47E-26	Csa6G190390	Chr6	12418373	12421323	-	1206	-	Serine-threonine/tyrosine-protein kinase, catalytic domain	Pkinase_Tyr
Csa7G420790	2286.003177	689.7615349	1.727881884	3.50E-29	2.17E-26	Csa7G420790	Chr7	16188267	16191795	+	1500	-	-	-
Csa2G358870	1073.235147	96.63339006	3.476451578	5.25E-29	3.17E-26	Csa2G358870	Chr2	16902710	16903174	+	264	-	-	-
Csa3G852470	2038.71917	130.4341794	3.963411085	1.39E-28	8.15E-26	Csa3G852470	Chr3	35369160	35370708	-	960	-	NAC domain	NAM
Csa5G156180	942.2990656	96.8379853	3.283030685	3.20E-28	1.82E-25	Csa5G156180	Chr5	5462918	5464846	+	771	-	-	-
Csa5G622440	996.2854757	19.05720367	5.713567416	3.53E-28	1.95E-25	Csa5G622440	Chr5	24496965	24498167	-	606	-	-	-
Csa1G599450	19127.80614	42164.80125	-1.14038875	4.89E-28	2.63E-25	Csa1G599450	Chr1	22938324	22943990	+	1827	-	Chaperonin Cpn60/TCP-1 family	-
Csa1G470410	566.3047425	88.21681514	2.677277049	5.44E-28	2.85E-25	Csa1G470410	Chr1	16987384	16990252	-	2076	-	Serine-threonine/tyrosine-protein kinase, catalytic domain	Pkinase_Tyr
Csa5G045020	583.7182711	131.6818319	2.15193945	1.41E-27	7.20E-25	Csa5G045020	Chr5	1495842	1499056	-	1149	-	EamA domain	DUF6
Csa6G150560	3072.545187	903.3030884	1.765439052	1.86E-27	9.26E-25	Csa6G150560	Chr6	10584165	10585562	-	564	-	-	-
Csa3G837040	803.8028773	32.82506967	4.604003364	3.81E-27	1.85E-24	Csa3G837040	Chr3	33436848	33437924	-	807	-	-	-
Csa7G029940	209.7787496	1024.113508	-2.289441188	4.06E-27	1.92E-24	Csa7G029940	Chr7	1580921	1582757	-	987	-	Transcription termination factor, mitochondrial/chloroplastic	-
Csa1G690280	5590.125231	12043.65328	-1.107239597	1.30E-26	6.00E-24	Csa1G690280	Chr1	27713726	27715334	-	1353	-	-	-
Csa6G357030	8800.207185	1905.901304	2.206997215	2.31E-26	1.04E-23	Csa6G357030	Chr6	15995483	16002201	-	2553	-	Alpha-amylase/branching enzyme, C-terminal all beta	-
Csa5G099500	2972.959012	182.0144147	4.030877451	3.09E-26	1.37E-23	Csa5G099500	Chr5	2859979	2861634	-	363	-	-	-
Csa3G019370	1527.090867	370.513986	2.043705243	3.92E-26	1.70E-23	Csa3G019370	Chr3	1895164	1897140	-	828	-	Homeobox domain-like	HD-ZIP_N
Csa2G237750	1814.919623	443.9844981	2.030447216	2.75E-25	1.16E-22	Csa2G237750	Chr2	11632728	11638073	-	2694	-	Guanine nucleotide binding protein (G-protein), alpha subunit	G-alpha
Csa3G178550	1226.822119	27.43159232	5.472212517	3.32E-25	1.38E-22	Csa3G178550	Chr3	12141574	12148027	+	1266	-	PPM-type phosphatase domain	PP2C
Csa6G488880	3021.519484	899.4455573	1.748639577	5.78E-25	2.35E-22	Csa6G488880	Chr6	23052157	23056854	-	2154	-	Serine-threonine/tyrosine-protein kinase, catalytic domain	Pkinase_Tyr
Csa4G646170	402.4294351	44.46103803	3.175275042	6.57E-25	2.62E-22	Csa4G646170	Chr4	21989230	21991692	+	1590	-	Cytochrome P450	p450
Csa2G369220	972.3776182	218.419954	2.152803284	9.25E-25	3.61E-22	Csa2G369220	Chr2	18040512	18041740	+	1041	-	AP180 N-terminal homology (ANTH) domain	-
Csa5G598080	2868.454648	491.6023528	2.544636946	1.22E-24	4.67E-22	Csa5G598080	Chr5	21673516	21676636	-	1179	-	Glycosyl transferase, family 17	-
Csa4G334120	1014.640908	306.8897061	1.7265798	1.43E-24	5.36E-22	Csa4G334120	Chr4	13519563	13523520	+	1647	-	Serine-threonine/tyrosine-protein kinase, catalytic domain	Pkinase_Tyr
Csa3G203270	3627.132121	1251.593789	1.535268759	1.59E-24	5.87E-22	Csa3G203270	Chr3	13921354	13922989	-	1278	-	U box domain	U-box
Csa3G799120	153.7043745	654.6469522	-2.090392757	4.50E-24	1.63E-21	Csa3G799120	Chr3	30742299	30743478	-	744	-	-	-
Csa2G228380	1014.710183	222.9537017	2.188001781	4.92E-24	1.75E-21	Csa2G228380	Chr2	11081888	11083392	+	450	-	EF-hand domain	-
Csa3G150740	2289.812647	450.4784637	2.344720771	1.51E-23	5.29E-21	Csa3G150740	Chr3	10253689	10261314	+	2574	-	Pyruvate/Phosphoenolpyruvate kinase-like domain	-
Csa6G448740	7164.032739	1.709550403	12.04710035	2.53E-23	8.70E-21	Csa6G448740	Chr6	21226610	21230922	+	1848	-	ACT-like domain	PALP
Csa3G434970	3606.354011	14652.90907	-2.022543462	3.46E-23	1.17E-20	Csa3G434970	Chr3	20448196	20450721	+	1065	-	GDSL lipase/esterase	Lipase_GDSL
Csa3G119240	872.5061447	27.59516752	4.991954837	4.59E-23	1.52E-20	Csa3G119240	Chr3	6603719	6604915	+	693	-	Homeobox domain-like	Homeobox
Csa1G025160	4376.141257	1649.727091	1.407308111	6.78E-23	2.21E-20	Csa1G025160	Chr1	2756843	2773136	-	4119	-	Fructose-bisphosphate aldolase, class-II	F_bP_aldolase
Csa6G191580	438.7943309	1388.243024	-1.661103762	9.54E-23	3.06E-20	Csa6G191580	Chr6	12551626	12552698	+	312	-	Histone-fold	-
Csa6G191570	139.6793597	1203.060079	-3.104568205	1.03E-22	3.25E-20	Csa6G191570	Chr6	12549075	12549821	+	312	-	Histone-fold	-
Csa2G350470	69.14208638	352.4787496	-2.344637744	1.48E-22	4.59E-20	Csa2G350470	Chr2	16026511	16028818	+	1011	-	-	-
Csa3G116630	395.8541818	43.73860967	3.178710809	1.88E-22	5.77E-20	Csa3G116630	Chr3	6195034	6195917	+	669	-	-	-
Csa4G651750	5683.406974	1687.59644	1.751583339	7.15E-22	2.16E-19	Csa4G651750	Chr4	22424079	22427135	-	1170	-	-	-
Csa1G181310	494.9823358	1533.55289	-1.631747413	9.91E-22	2.94E-19	Csa1G181310	Chr1	10966078	10967884	+	777	-	PsbP family	-
Csa1G043250	2352.42328	766.7235874	1.617157955	1.13E-21	3.31E-19	Csa1G043250	Chr1	4819374	4826777	+	1290	-	-	-
Csa3G604110	321.2868393	7.532816626	5.460207024	1.40E-21	4.03E-19	Csa3G604110	Chr3	23433695	23436191	+	1041	-	PPM-type phosphatase domain	PP2C
Csa7G284420	806.5360653	164.1389454	2.295326413	1.49E-21	4.23E-19	Csa7G284420	Chr7	10011327	10014952	+	2850	-	Serine-threonine/tyrosine-protein kinase, catalytic domain	Pkinase_Tyr
Csa5G174650	71.27951328	426.4185	-2.580814223	1.80E-21	5.05E-19	Csa5G174650	Chr5	7272119	7273864	+	1380	-	-	-
Csa3G009510	6436.37175	1075.927658	2.580572802	1.96E-21	5.41E-19	Csa3G009510	Chr3	1079824	1082406	-	657	-	-	-
Csa1G481210	3518.066046	7635.904966	-1.117929346	2.58E-21	7.03E-19	Csa1G481210	Chr1	17401340	17402661	-	462	-	Histone-fold	Histone
Csa1G050370	333.0478401	973.3088559	-1.546874936	3.23E-21	8.68E-19	Csa1G050370	Chr1	5878605	5882876	+	2304	-	Serine-threonine/tyrosine-protein kinase, catalytic domain	Pkinase_Tyr
Csa3G259700	231.0887904	1068.532933	-2.211177215	3.37E-21	8.93E-19	Csa3G259700	Chr3	16120430	16123720	-	900	-	-	-
Csa2G264570	4023.409404	282.2111023	3.831763972	3.43E-21	8.98E-19	Csa2G264570	Chr2	12787491	12788095	+	438	-	-	DnaJ
novel.53	354.3253726	45.18549739	2.962380728	4.50E-21	1.16E-18	-	Chr1	4606102	4607135	-	1034	-	-	-
Csa7G449460	7117.482709	1150.284017	2.629072864	8.53E-21	2.18E-18	Csa7G449460	Chr7	18535887	18540423	+	2205	-	RelA/SpoT	-
Csa4G618410	1104.615425	334.3979403	1.722684902	1.13E-20	2.84E-18	Csa4G618410	Chr4	19716770	19717947	+	216	-	-	-
Csa4G652820	54.46018705	277.2998915	-2.350271863	1.41E-20	3.51E-18	Csa4G652820	Chr4	22820040	22823426	-	1437	-	-	-
Csa2G020870	590.8744871	102.0961612	2.534083139	1.86E-20	4.56E-18	Csa2G020870	Chr2	2463123	2465993	-	1617	-	Toll/interleukin-1 receptor homology (TIR) domain	TIR
Csa7G045580	1651.334059	601.8848937	1.456001701	2.14E-20	5.18E-18	Csa7G045580	Chr7	2705469	2708221	+	1221	-	S-locus glycoprotein domain	-
Csa5G160170	183.5501624	2.599962678	6.114123964	2.72E-20	6.52E-18	Csa5G160170	Chr5	5831727	5834487	+	1473	-	Peptidase C13, legumain	-
Csa4G016450	101.7178295	5.927569532	4.087359421	3.05E-20	7.23E-18	Csa4G016450	Chr4	2151030	2152650	+	1389	-	Transferase	-
Csa5G571530	93.15791247	361.3663796	-1.953038298	3.46E-20	8.11E-18	Csa5G571530	Chr5	19982025	19986181	+	1245	-	-	-
Csa3G651750	313.3031557	23.04321156	3.766428257	3.74E-20	8.67E-18	Csa3G651750	Chr3	25657308	25660840	+	3315	-	Protein kinase domain	Pkinase
Csa3G076020	4660.296182	484.9118842	3.264439127	5.50E-20	1.26E-17	Csa3G076020	Chr3	4007167	4010552	+	930	-	-	Glyoxalase
Csa3G774740	148.9284919	2.407400867	5.986800083	6.61E-20	1.50E-17	Csa3G774740	Chr3	29649536	29656906	-	1377	-	ABC transporter-like	ABC_tran
Csa4G167980	13927.65548	3250.466802	2.099143814	1.09E-19	2.44E-17	Csa4G167980	Chr4	8675350	8681742	-	2319	-	-	-
Csa6G127350	1406.922158	640.838659	1.134987115	1.13E-19	2.49E-17	Csa6G127350	Chr6	8816081	8820672	-	2307	-	-	-
Csa4G064690	209.3611857	2.377607156	6.481070119	2.31E-19	5.05E-17	Csa4G064690	Chr4	5289846	5291369	-	1278	-	Carotenoid oxygenase	RPE65
Csa2G080160	324.7106664	4539.050743	-3.805093052	2.90E-19	6.28E-17	Csa2G080160	Chr2	6619145	6623770	+	1107	-	GDSL lipase/esterase	Lipase_GDSL
Csa4G326550	1362.922389	145.0991429	3.227472258	2.96E-19	6.34E-17	Csa4G326550	Chr4	13246501	13250992	-	1434	-	Aminotransferase class-III	Aminotran_3
Csa7G378570	492.2679068	149.8062033	1.716522209	3.67E-19	7.77E-17	Csa7G378570	Chr7	14012716	14018706	-	1329	-	Basic-leucine zipper domain	bZIP_1
Csa4G051470	1597.456205	99.4812958	4.003696523	4.50E-19	9.42E-17	Csa4G051470	Chr4	4239795	4241692	-	1068	-	WRKY domain	WRKY
Csa2G023940	753.9770289	9.159456796	6.355946956	7.86E-19	1.63E-16	Csa2G023940	Chr2	2811275	2811774	-	375	-	Lipoxygenase, C-terminal	Lipoxygenase
Csa1G031730	2131.51835	398.4941946	2.419123288	8.34E-19	1.71E-16	Csa1G031730	Chr1	3309095	3311908	-	1491	-	Pyridoxal phosphate-dependent decarboxylase	-
Csa6G496990	2114.6435	484.3328541	2.127274089	8.64E-19	1.76E-16	Csa6G496990	Chr6	24270993	24272258	+	795	-	Homeobox domain-like	Homeobox
Csa4G312880	68.64445367	480.7783335	-2.805113005	1.00E-18	2.01E-16	Csa4G312880	Chr4	13017566	13018424	+	618	-	-	-
Csa1G612880	1740.915496	47.85983722	5.182665847	1.81E-18	3.60E-16	Csa1G612880	Chr1	23939200	23942853	+	1287	-	Glycoside hydrolase family 1	Glyco_hydro_1
Csa6G193580	463.5609324	2239.012681	-2.271093046	1.98E-18	3.91E-16	Csa6G193580	Chr6	12574368	12575056	+	312	-	Histone-fold	-
novel.184	444.6035099	142.3861412	1.641750448	7.24E-18	1.41E-15	-	Chr3	13922975	13923310	+	336	-	-	-
Csa4G653450	4405.824309	1126.769307	1.967206063	7.58E-18	1.47E-15	Csa4G653450	Chr4	22907383	22910366	-	1653	-	AMP-dependent synthetase/ligase	AMP-binding
Csa1G024230	482.8312094	52.72676529	3.192255013	1.12E-17	2.15E-15	Csa1G024230	Chr1	2458245	2460161	-	1419	-	Protein kinase domain	Pkinase
Csa7G058620	1605.575693	5709.490225	-1.830072519	1.16E-17	2.18E-15	Csa7G058620	Chr7	3449722	3454572	-	2349	-	Glycoside hydrolase family 3 C-terminal domain	Glyco_hydro_3_C
Csa6G421710	724.0897113	1482.577592	-1.03378736	1.16E-17	2.18E-15	Csa6G421710	Chr6	19487454	19492930	-	1044	-	-	-
Csa4G038710	87.33895718	395.9699779	-2.177508552	1.46E-17	2.72E-15	Csa4G038710	Chr4	3259364	3264215	+	1464	-	Cytochrome P450	p450
Csa7G407550	6129.967048	467.7735457	3.710871139	1.48E-17	2.73E-15	Csa7G407550	Chr7	15648764	15652266	+	2250	-	Fungal lipase-like domain	Lipase_3
Csa6G522760	1385.130906	4886.842947	-1.81889965	2.05E-17	3.75E-15	Csa6G522760	Chr6	27999226	28003355	+	1059	-	-	-
Csa2G024440	868.2589614	10.29455722	6.396125302	2.50E-17	4.53E-15	Csa2G024440	Chr2	2812139	2815701	-	291	-	-	-
Csa1G084320	792.06787	2433.808959	-1.619368515	2.81E-17	5.04E-15	Csa1G084320	Chr1	8049345	8050080	+	312	-	Histone-fold	-
Csa7G237310	3986.154106	1389.107047	1.52144337	3.73E-17	6.57E-15	Csa7G237310	Chr7	8487138	8488898	+	1077	-	-	-
Csa5G597510	793.038186	177.1766882	2.163818174	4.38E-17	7.65E-15	Csa5G597510	Chr5	21632267	21636662	+	2583	-	Dual specificity phosphatase, catalytic domain	DSPc
Csa3G435540	142.8887141	14.64977637	3.270700431	4.82E-17	8.34E-15	Csa3G435540	Chr3	20502749	20504792	-	1743	-	-	-
Csa7G373530	1988.869625	538.5488134	1.884664497	4.86E-17	8.34E-15	Csa7G373530	Chr7	13493019	13495714	+	1845	-	Serine-threonine/tyrosine-protein kinase, catalytic domain	Pkinase_Tyr
Csa5G647540	913.0365785	344.2262414	1.409249702	5.58E-17	9.49E-15	Csa5G647540	Chr5	27427655	27429635	+	855	-	-	-
Csa6G051520	3435.934998	1595.063968	1.106923194	5.84E-17	9.85E-15	Csa6G051520	Chr6	3911277	3913124	+	1296	-	-	EIN3
Csa1G045740	1197.833502	2872.840987	-1.262510788	7.28E-17	1.22E-14	Csa1G045740	Chr1	5107551	5113606	-	2592	-	-	-
Csa2G153580	533.0289586	74.32236384	2.838618843	7.43E-17	1.23E-14	Csa2G153580	Chr2	9110042	9112567	+	2022	-	ABC-2 type transporter	ABC2_membrane
Csa2G401380	1061.837787	353.7169995	1.584538875	1.06E-16	1.75E-14	Csa2G401380	Chr2	20482590	20484496	-	1416	-	Leucine-rich repeat	LRRNT_2
Csa2G381650	349.8489133	1377.731355	-1.97627837	1.13E-16	1.84E-14	Csa2G381650	Chr2	19552506	19555037	+	499	-	Basic-leucine zipper domain	bZIP_1
Csa2G382510	107.1259846	364.863389	-1.768121098	1.44E-16	2.32E-14	Csa2G382510	Chr2	19739821	19743468	+	1338	-	Serine-threonine/tyrosine-protein kinase, catalytic domain	Pkinase_Tyr
Csa6G381850	6581.776901	1604.13089	2.03656262	1.44E-16	2.32E-14	Csa6G381850	Chr6	17131069	17135711	-	1437	-	-	Aa_trans
Csa5G045010	181.8535533	39.65468757	2.191652721	1.91E-16	3.04E-14	Csa5G045010	Chr5	1489126	1489430	+	213	-	-	-
Csa6G041160	921.7747283	351.200836	1.393069265	1.93E-16	3.04E-14	Csa6G041160	Chr6	3032737	3038229	-	1032	-	Solute carrier family 35 member SLC35F1/F2/F6	-
Csa1G002670	676.1166829	106.6524752	2.666249759	2.42E-16	3.80E-14	Csa1G002670	Chr1	403789	405183	+	312	-	Mitochondrial pyruvate carrier	-
Csa3G790960	869.5611507	289.0072042	1.587846143	2.48E-16	3.86E-14	Csa3G790960	Chr3	30565575	30572481	+	2106	-	-	TFR_dimer
Csa4G051530	2166.765104	10025.48032	-2.209846284	3.56E-16	5.49E-14	Csa4G051530	Chr4	4293189	4298283	+	1860	-	Six-hairpin glycosidase-like	-
Csa6G425720	437.8676961	4.63504928	6.521950335	3.62E-16	5.54E-14	Csa6G425720	Chr6	19930645	19931512	+	594	-	NAC domain	NAM
Csa1G574250	98.91072928	3.364861652	4.787832083	3.65E-16	5.54E-14	Csa1G574250	Chr1	21513803	21514105	+	303	-	Cytochrome P450	p450
Csa6G406010	597.8100156	219.1080475	1.449265444	3.94E-16	5.94E-14	Csa6G406010	Chr6	18434861	18438187	+	1314	-	Protein kinase domain	Pkinase
Csa6G367180	843.4545424	274.8670433	1.615567013	4.10E-16	6.13E-14	Csa6G367180	Chr6	16865065	16870077	+	954	-	D-aminoacyl-tRNA deacylase DtdA	-
Csa2G258100	67.7493315	263.0403222	-1.956777036	4.20E-16	6.24E-14	Csa2G258100	Chr2	12514990	12515693	-	546	-	Small auxin-up RNA	Auxin_inducible
Csa7G390240	197.3496096	1687.718987	-3.094036085	4.62E-16	6.81E-14	Csa7G390240	Chr7	14670662	14671494	-	429	-	Histone-fold	Histone
Csa6G039020	210.933187	1245.808014	-2.560238086	4.75E-16	6.95E-14	Csa6G039020	Chr6	2753123	2758535	+	2793	-	Glycoside hydrolase family 31	Glyco_hydro_31
Csa1G524760	1863.642868	433.6715612	2.104437479	5.61E-16	8.15E-14	Csa1G524760	Chr1	18320481	18322456	-	1363	-	PPM-type phosphatase domain	PP2C
Csa3G774730	242.1755997	13.23169218	4.212655381	6.59E-16	9.47E-14	Csa3G774730	Chr3	29642652	29649300	-	2484	-	ABC-2 type transporter	ABC2_membrane
Csa6G449820	246.5304922	795.9695951	-1.689771151	6.62E-16	9.47E-14	Csa6G449820	Chr6	21289502	21298646	-	1584	-	Pyruvate kinase, barrel	PK
Csa7G378490	480.145383	23.32416432	4.358756757	6.90E-16	9.81E-14	Csa7G378490	Chr7	13929055	13933150	+	1527	-	Fungal lipase-like domain	Lipase_3
Csa1G075560	1086.518953	374.0226004	1.538548093	7.42E-16	1.05E-13	Csa1G075560	Chr1	7755887	7759819	+	1833	-	-	-
Csa6G500550	1375.725696	505.5845321	1.443779976	8.03E-16	1.13E-13	Csa6G500550	Chr6	24982039	24983346	-	816	-	DNA-binding domain	AP2
Csa6G125250	2942.44468	1081.049872	1.445130928	8.51E-16	1.18E-13	Csa6G125250	Chr6	8683594	8690457	-	1569	-	Flavin monooxygenase-like	FMO-like
Csa6G525670	9902.880069	2162.451009	2.194999217	9.00E-16	1.24E-13	Csa6G525670	Chr6	28596117	28600772	-	1772	-	FAD-binding, type 2	FAD_binding_4
Csa5G609720	787.5444696	370.0910147	1.089173314	9.49E-16	1.30E-13	Csa5G609720	Chr5	23631750	23633910	-	525	-	-	-
Csa5G305760	28.98258286	583.9388228	-4.327877169	1.06E-15	1.45E-13	Csa5G305760	Chr5	12412867	12418398	-	1053	-	Strictosidine synthase, conserved region	Str_synth
Csa2G060350	8.349648351	373.1555531	-5.459570666	1.29E-15	1.74E-13	Csa2G060350	Chr2	4653812	4654541	-	558	-	-	-
novel.622	727.956955	1541.725011	-1.082104677	1.57E-15	2.11E-13	-	Chr6	26411155	26413350	+	1017	-	-	-
Csa5G160770	86.06237247	475.6928392	-2.46513711	1.78E-15	2.37E-13	Csa5G160770	Chr5	5937391	5942847	+	549	-	Phosphoribosyltransferase domain	Pribosyltran
Csa6G085110	17511.26607	723.170675	4.598293626	1.88E-15	2.49E-13	Csa6G085110	Chr6	5654082	5656430	+	1425	-	Aerolysin	-
Csa5G598090	433.775927	75.23812994	2.524612146	1.91E-15	2.51E-13	Csa5G598090	Chr5	21676110	21676292	+	150	-	-	-
Csa1G050470	1354.10659	570.084384	1.247872125	1.92E-15	2.51E-13	Csa1G050470	Chr1	5932671	5936115	-	1998	-	Exocyst complex component Exo70	Exo70
Csa3G733220	2474.455548	886.9196239	1.480269892	2.07E-15	2.69E-13	Csa3G733220	Chr3	27832224	27833222	+	603	-	-	-
Csa3G822350	788.4959557	286.489918	1.462121007	2.41E-15	3.11E-13	Csa3G822350	Chr3	32239367	32242082	+	1704	-	Sodium/calcium exchanger membrane region	Na_Ca_ex
Csa5G154200	5462.569794	2450.028199	1.156555639	2.48E-15	3.18E-13	Csa5G154200	Chr5	5128636	5130929	-	807	-	Glutathione peroxidase	GSHPx
Csa2G324450	2642.603772	846.4479812	1.642011181	2.57E-15	3.27E-13	Csa2G324450	Chr2	14914605	14919394	+	2373	-	-	-
Csa2G350210	33.25637331	342.0617626	-3.351190389	2.67E-15	3.39E-13	Csa2G350210	Chr2	15898084	15900166	-	1248	-	-	-
Csa7G184660	3707.578791	1071.813796	1.790117292	2.70E-15	3.40E-13	Csa7G184660	Chr7	6679888	6692885	-	2268	-	ATPase, AAA-type, core	AAA
Csa1G571850	550.3291593	1448.793054	-1.396669499	2.82E-15	3.52E-13	Csa1G571850	Chr1	21238900	21245319	-	804	-	Manganese/iron superoxide dismutase, C-terminal	-
Csa3G149380	63.86620826	482.0796376	-2.913789353	2.92E-15	3.64E-13	Csa3G149380	Chr3	10026967	10028272	-	999	-	-	-
Csa5G642150	825.9538866	340.4786027	1.27874614	3.27E-15	4.05E-13	Csa5G642150	Chr5	26781007	26785232	-	1257	-	Serine-threonine/tyrosine-protein kinase, catalytic domain	Pkinase_Tyr
Csa3G743400	1255.465059	5037.114421	-2.00431826	3.47E-15	4.26E-13	Csa3G743400	Chr3	28809219	28811460	-	762	-	Major intrinsic protein	-
Csa2G140370	13068.96497	31036.02928	-1.247779617	4.21E-15	5.14E-13	Csa2G140370	Chr2	8694948	8697267	-	1458	-	Adenosylhomocysteinase-like	-
Csa5G174590	912.6198347	2797.132613	-1.616159686	4.40E-15	5.34E-13	Csa5G174590	Chr5	7238298	7244455	+	1893	-	Beta-fructofuranosidase	-
Csa5G208470	480.0186645	159.594135	1.589330481	4.89E-15	5.90E-13	Csa5G208470	Chr5	9263385	9266360	+	933	-	-	-
Csa3G730800	5577.357137	535.7284451	3.380083489	6.17E-15	7.36E-13	Csa3G730800	Chr3	27351543	27354455	-	1431	-	WRKY domain	WRKY
Csa6G006890	6248.987702	1747.820633	1.837837809	6.80E-15	8.05E-13	Csa6G006890	Chr6	651265	655113	-	3462	-	BAG domain	-
Csa5G155590	1449.860145	429.7437104	1.75468673	7.30E-15	8.59E-13	Csa5G155590	Chr5	5360747	5363298	+	1041	-	UAA transporter	-
Csa3G257070	92.45467814	343.1656	-1.893951601	7.45E-15	8.72E-13	Csa3G257070	Chr3	15928092	15933732	+	1190	-	-	Aldo_ket_red
Csa2G379200	226.9877685	579.0082467	-1.351853601	9.27E-15	1.08E-12	Csa2G379200	Chr2	19238473	19240735	+	1461	-	-	-
Csa5G608120	74.99699566	389.5676886	-2.380375497	9.61E-15	1.11E-12	Csa5G608120	Chr5	23236101	23237424	+	1185	-	-	-
Csa4G377750	99.58300159	344.2055612	-1.788038645	9.62E-15	1.11E-12	Csa4G377750	Chr4	15131049	15132261	-	933	-	-	-
Csa1G071270	627.9830004	233.0832456	1.432579199	9.71E-15	1.11E-12	Csa1G071270	Chr1	7179289	7181813	+	1951	-	Serine-threonine/tyrosine-protein kinase, catalytic domain	Pkinase_Tyr
Csa3G902190	5713.371636	830.2039641	2.782933948	1.01E-14	1.15E-12	Csa3G902190	Chr3	38936786	38938232	-	945	-	-	-
Csa4G622830	35.9856096	267.2159408	-2.881642035	1.02E-14	1.15E-12	Csa4G622830	Chr4	20003206	20005027	-	1008	-	-	PHD
Csa4G608130	668.3840524	151.5243062	2.138442335	1.09E-14	1.23E-12	Csa4G608130	Chr4	19384265	19386210	-	1689	-	-	-
Csa2G247590	175.4792238	1334.307893	-2.924894846	1.10E-14	1.23E-12	Csa2G247590	Chr2	11976604	11979504	+	894	-	-	-
Csa3G739050	551.9072246	56.30005047	3.293418946	1.32E-14	1.47E-12	Csa3G739050	Chr3	28563194	28564147	+	540	-	-	-
Csa1G050220	47.11416198	249.2214213	-2.393195708	1.35E-14	1.50E-12	Csa1G050220	Chr1	5790608	5792135	+	999	-	Transferase	-
Csa3G143580	228.0705552	917.2122391	-2.007344601	1.37E-14	1.51E-12	Csa3G143580	Chr3	9490890	9491978	+	615	-	-	-
Csa3G588470	133.4384592	11.4083152	3.554164956	1.40E-14	1.53E-12	Csa3G588470	Chr3	22529628	22534079	-	1221	-	Partial AB-hydrolase lipase domain	-
Csa2G372160	425.1603773	1035.138423	-1.284520579	1.55E-14	1.68E-12	Csa2G372160	Chr2	18438494	18440320	-	1512	-	-	-
Csa6G491080	836.3003946	301.445225	1.473631794	1.85E-14	2.00E-12	Csa6G491080	Chr6	23585396	23587118	-	885	-	WRKY domain	WRKY
Csa4G056610	8530.759534	2984.401352	1.51507737	2.05E-14	2.21E-12	Csa4G056610	Chr4	4775662	4778000	-	522	-	-	-
Csa7G000520	399.486069	1743.056544	-2.12467358	2.08E-14	2.23E-12	Csa7G000520	Chr7	31288	34374	+	1371	-	Myc-type, basic helix-loop-helix (bHLH) domain	HLH
Csa6G192080	428.8576664	1978.388523	-2.204832853	2.21E-14	2.34E-12	Csa6G192080	Chr6	12562461	12563252	+	312	-	Histone-fold	-
Csa3G176320	514.4024204	1710.267854	-1.732591602	2.36E-14	2.49E-12	Csa3G176320	Chr3	11970750	11972369	-	1041	-	-	-
Csa5G647320	115.3637251	372.1082398	-1.687585471	2.48E-14	2.60E-12	Csa5G647320	Chr5	27319315	27322524	-	1020	-	Alpha/beta hydrolase fold-3	Abhydrolase_3
Csa6G008060	374.5272867	53.1512877	2.819501981	2.64E-14	2.75E-12	Csa6G008060	Chr6	776857	779431	+	948	-	-	-
Csa6G500430	997.1545942	2076.673661	-1.05851193	2.71E-14	2.81E-12	Csa6G500430	Chr6	24901021	24903504	-	900	-	-	-
Csa4G644680	18.53945553	234.2013999	-3.659887133	2.80E-14	2.89E-12	Csa4G644680	Chr4	21688751	21690663	+	1068	-	-	-
Csa6G511820	272.4232779	65.24798074	2.053982897	2.85E-14	2.92E-12	Csa6G511820	Chr6	26444690	26445531	+	612	-	-	-
Csa4G028470	281.2868717	86.51143974	1.70096681	2.89E-14	2.95E-12	Csa4G028470	Chr4	2962870	2966151	+	1146	-	Trehalose-phosphatase	-
Csa4G290220	477.4466209	3029.506111	-2.664763593	3.79E-14	3.85E-12	Csa4G290220	Chr4	11271901	11272644	+	411	-	Histone-fold	Histone
Csa1G002060	10697.18007	1570.636229	2.767744555	3.89E-14	3.93E-12	Csa1G002060	Chr1	324569	327445	-	1245	-	-	CBS
Csa1G044320	1074.929231	147.0167	2.870397969	4.48E-14	4.50E-12	Csa1G044320	Chr1	4861325	4865822	-	1020	-	-	-
Csa1G435790	586.2492852	7.999910932	6.16949252	4.65E-14	4.65E-12	Csa1G435790	Chr1	16063043	16063840	+	360	-	-	-
Csa2G348150	636.8385718	1588.754514	-1.319508895	4.67E-14	4.65E-12	Csa2G348150	Chr2	15580229	15581361	+	663	-	Glutathione S-transferase, N-terminal	GST_N
novel.128	4807.378383	674.5516432	2.833555776	5.29E-14	5.24E-12	-	Chr2	18343728	18346903	+	2116	-	PF00484:Carbonic anhydrase	-
Csa7G154490	849.749206	2252.429903	-1.40677716	5.33E-14	5.25E-12	Csa7G154490	Chr7	6205710	6208911	-	1566	-	Transcription termination factor, mitochondrial/chloroplastic	-
Csa2G270740	19.51126998	113.9610066	-2.533823503	5.42E-14	5.31E-12	Csa2G270740	Chr2	12943973	12949094	+	1293	-	Zinc finger, Mcm10/DnaG-type	-
Csa7G324140	288.0915631	13.09342016	4.453632941	5.58E-14	5.45E-12	Csa7G324140	Chr7	11293486	11297113	-	1425	-	Cytochrome P450	p450
Csa7G014450	812.7323453	4238.521383	-2.382444294	5.63E-14	5.46E-12	Csa7G014450	Chr7	804485	806133	+	843	-	Major intrinsic protein	-
Csa4G620600	883.6337155	341.7201193	1.370264316	5.65E-14	5.46E-12	Csa4G620600	Chr4	19838376	19839818	+	1443	-	UDP-glucuronosyl/UDP-glucosyltransferase	UDPGT
Csa6G022370	1565.073223	480.5962274	1.703148263	5.99E-14	5.76E-12	Csa6G022370	Chr6	2312498	2318791	+	2031	-	-	-
Csa6G085120	16082.36048	655.8083302	4.616567336	6.05E-14	5.79E-12	Csa6G085120	Chr6	5667999	5670157	-	1845	-	-	-
Csa2G030610	296.2493715	2145.960746	-2.855268405	6.52E-14	6.21E-12	Csa2G030610	Chr2	3005375	3006174	-	426	-	Histone-fold	Histone
Csa4G004780	653.4660956	117.5398231	2.473075418	7.01E-14	6.65E-12	Csa4G004780	Chr4	741819	745448	+	774	-	Phospholipase/carboxylesterase/thioesterase	Abhydrolase_2
Csa6G511710	132.5876791	722.6614881	-2.446359972	7.10E-14	6.70E-12	Csa6G511710	Chr6	26401811	26403190	-	447	-	-	-
Csa3G881870	2050.670425	905.6183565	1.179988285	7.65E-14	7.18E-12	Csa3G881870	Chr3	37365565	37367642	-	1053	-	WRKY domain	WRKY
Csa1G065920	999.9081034	120.2436918	3.055684848	7.68E-14	7.18E-12	Csa1G065920	Chr1	6922342	6923608	+	975	-	-	-
Csa6G355410	504.8770106	1317.493754	-1.382610724	9.27E-14	8.63E-12	Csa6G355410	Chr6	15883301	15886215	-	504	-	-	-
Csa6G403620	1918.08941	472.6531982	2.020484565	9.37E-14	8.68E-12	Csa6G403620	Chr6	18128535	18131637	+	1119	-	-	-
Csa3G866460	413.0638096	1337.427628	-1.693965452	9.45E-14	8.71E-12	Csa3G866460	Chr3	36253669	36257911	+	2370	-	-	-
Csa3G889820	739.5254979	292.2984139	1.33898734	1.10E-13	1.01E-11	Csa3G889820	Chr3	37789436	37791027	-	1011	-	-	-
Csa5G167110	1802.936041	296.0972278	2.605638399	1.19E-13	1.08E-11	Csa5G167110	Chr5	6483994	6484681	-	483	-	DNA-binding domain	AP2
novel.9	835.6310779	2831.877143	-1.761110538	1.46E-13	1.32E-11	-	Chr1	4426723	4429331	+	2609	-	-	-
Csa7G390120	189.1199232	695.5115388	-1.881082221	1.72E-13	1.54E-11	Csa7G390120	Chr7	14608763	14610494	+	537	-	-	-
Csa7G014550	2111.357683	872.3119286	1.27454154	1.74E-13	1.55E-11	Csa7G014550	Chr7	886667	891067	+	1173	-	PPM-type phosphatase domain	PP2C
Csa1G004050	883.7596727	312.7098069	1.498373797	1.80E-13	1.60E-11	Csa1G004050	Chr1	615237	617749	+	1977	-	Legume lectin domain	Pkinase
Csa6G324840	1815.301164	767.1461107	1.242704981	2.20E-13	1.94E-11	Csa6G324840	Chr6	15117620	15122543	+	1923	-	Glycoside hydrolase family 1	Glyco_hydro_1
Csa4G159320	94.54360896	0	8.994452428	2.25E-13	1.97E-11	Csa4G159320	Chr4	8340821	8346110	-	1035	-	Nuclear transcription factor Y subunit A	CBFB_NFYA
Csa5G627090	7756.312113	1412.551647	2.456844489	2.26E-13	1.98E-11	Csa5G627090	Chr5	25331352	25337735	-	1191	-	Oxoglutarate/iron-dependent dioxygenase	2OG-FeII_Oxy
Csa7G428830	3443.719558	1607.873484	1.098530164	2.89E-13	2.52E-11	Csa7G428830	Chr7	16533455	16534676	+	480	-	Zinc finger, AN1-type	zf-AN1
Csa3G099600	432.412382	146.1786283	1.566460429	3.15E-13	2.72E-11	Csa3G099600	Chr3	4901289	4908159	+	1437	-	Diacylglycerol kinase, accessory domain	-
Csa4G017190	1433.839891	592.7903843	1.275071636	3.37E-13	2.90E-11	Csa4G017190	Chr4	2340806	2346462	-	1113	-	Myc-type, basic helix-loop-helix (bHLH) domain	HLH
Csa6G006900	651.2277227	140.1374659	2.212741442	3.45E-13	2.96E-11	Csa6G006900	Chr6	655119	656062	-	303	-	-	-
Csa3G856000	2090.082422	1033.515731	1.016040885	3.51E-13	3.00E-11	Csa3G856000	Chr3	35810833	35815222	-	1367	-	-	-
Csa7G075590	3991.943608	1246.573167	1.679106983	3.77E-13	3.21E-11	Csa7G075590	Chr7	5248032	5250405	+	1437	-	Cytochrome P450	p450
Csa7G429520	325.7846407	119.7703915	1.44333794	3.81E-13	3.23E-11	Csa7G429520	Chr7	16647541	16648982	-	981	-	Homeobox domain-like	Homeobox
Csa1G132130	241.7768198	1122.72566	-2.213539675	4.82E-13	4.06E-11	Csa1G132130	Chr1	9427336	9428175	-	429	-	Histone-fold	Histone
Csa3G120410	245.4612418	1488.246925	-2.598848657	5.01E-13	4.21E-11	Csa3G120410	Chr3	6966714	6967892	-	237	-	-	-
Csa4G051360	3.023580532	89.57184274	-4.915093805	5.09E-13	4.25E-11	Csa4G051360	Chr4	4172176	4173235	+	960	-	DNA-binding domain	AP2
Csa7G041900	434.0913292	1429.664648	-1.718804984	5.15E-13	4.29E-11	Csa7G041900	Chr7	2262693	2264394	-	420	-	Domain of unknown function DUF861, cupin-3	Cupin_3
Csa7G452930	272.2051342	688.7990024	-1.341421748	5.20E-13	4.31E-11	Csa7G452930	Chr7	19117342	19118152	+	585	-	-	-
novel.745	273.1541956	2254.329863	-3.04342173	5.28E-13	4.36E-11	-	Chr7	16574837	16577897	-	1039	-	PF00125:Core histone H2A/H2B/H3/H4	Histone
Csa6G008710	417.7440686	174.7664492	1.257679345	5.34E-13	4.39E-11	Csa6G008710	Chr6	865623	866540	-	864	-	-	-
Csa5G605760	341.1678075	2558.261074	-2.90674304	5.45E-13	4.46E-11	Csa5G605760	Chr5	22754751	22756357	-	747	-	-	-
Csa7G064010	2210.917211	585.4263424	1.916221173	5.57E-13	4.54E-11	Csa7G064010	Chr7	3799878	3803720	-	1173	-	Nitronate monooxygenase	NPD
Csa1G574240	199.8261558	9.248705483	4.465296105	5.76E-13	4.68E-11	Csa1G574240	Chr1	21510627	21513735	+	519	-	Cytochrome P450	p450
Csa5G616330	680.2989897	152.1865979	2.163086559	6.22E-13	5.03E-11	Csa5G616330	Chr5	24390409	24394674	+	1377	-	-	Aa_trans
Csa1G572950	566.1614005	1586.209633	-1.485712961	6.61E-13	5.33E-11	Csa1G572950	Chr1	21337914	21339005	-	423	-	Histone-fold	Histone
novel.606	460.0593408	1035.870998	-1.170994132	6.74E-13	5.41E-11	-	Chr6	18508482	18517136	+	2721	-	PF00849:RNA pseudouridylate synthase|PF01479:S4 domain	S4
Csa7G063960	197.9455747	11.83491926	4.046681653	6.95E-13	5.55E-11	Csa7G063960	Chr7	3749560	3750646	+	567	-	-	-
Csa5G150420	847.4306761	33.46413982	4.667603286	7.51E-13	5.98E-11	Csa5G150420	Chr5	4562885	4564090	+	915	-	DNA-binding domain	AP2
Csa3G127020	1487.798363	3169.587747	-1.091471662	9.03E-13	7.16E-11	Csa3G127020	Chr3	7943904	7946889	+	1614	-	Tetratricopeptide-like helical domain	-
Csa2G369210	673.7595592	110.5663201	2.605427012	9.18E-13	7.25E-11	Csa2G369210	Chr2	18037585	18038920	+	1110	-	-	-
Csa6G421060	87.15428572	371.7130125	-2.086910781	9.34E-13	7.35E-11	Csa6G421060	Chr6	19386416	19387105	-	282	-	-	-
Csa7G051360	754.9809739	1719.326734	-1.187335533	9.54E-13	7.46E-11	Csa7G051360	Chr7	3219566	3224064	-	2220	-	Tetratricopeptide-like helical domain	-
Csa1G132680	702.7933169	2078.794722	-1.564373982	9.56E-13	7.46E-11	Csa1G132680	Chr1	9451991	9452806	+	429	-	Histone-fold	Histone
Csa7G184670	700.4404304	202.9819559	1.78620417	9.84E-13	7.65E-11	Csa7G184670	Chr7	6692937	6693394	+	420	-	Clp, N-terminal	-
Csa4G309170	368.5129074	1052.194478	-1.513293624	1.00E-12	7.74E-11	Csa4G309170	Chr4	12771097	12775395	-	1167	-	-	Mito_carr
Csa6G401380	506.7780815	1408.195879	-1.474973281	1.12E-12	8.60E-11	Csa6G401380	Chr6	17898281	17901702	-	552	-	Thioredoxin domain	-
Csa3G165080	33.09443381	135.1776875	-2.021179855	1.20E-12	9.25E-11	Csa3G165080	Chr3	10876613	10878005	+	804	-	-	DnaJ
Csa1G039020	2024.820957	422.8888399	2.259085397	1.39E-12	1.06E-10	Csa1G039020	Chr1	3713306	3715903	-	993	-	-	-
Csa7G447990	12287.9595	2126.504238	2.530657941	1.42E-12	1.08E-10	Csa7G447990	Chr7	18173531	18178588	+	1788	-	Pectinesterase, catalytic	-
Csa3G633290	126.1109339	696.5741691	-2.466339492	1.52E-12	1.16E-10	Csa3G633290	Chr3	24583960	24585370	-	891	-	-	-
Csa3G816080	364.0308702	40.6503427	3.165464676	1.59E-12	1.20E-10	Csa3G816080	Chr3	31587417	31589959	-	831	-	-	-
Csa1G002030	98.0541104	309.9321345	-1.655516409	1.66E-12	1.25E-10	Csa1G002030	Chr1	303161	304602	+	1065	-	F-box domain	zf-MYND
Csa1G132150	742.3613359	1996.582711	-1.427150063	1.74E-12	1.30E-10	Csa1G132150	Chr1	9433893	9434756	-	429	-	Histone-fold	Histone
novel.417	600.6618415	2490.071675	-2.051123144	1.98E-12	1.47E-10	-	Chr5	937427	938412	+	875	-	PF00407:Pathogenesis-related protein Bet v I family	-
Csa5G524780	1022.830559	204.5486113	2.321774606	2.07E-12	1.53E-10	Csa5G524780	Chr5	18608103	18611250	-	1092	-	3-beta hydroxysteroid dehydrogenase/isomerase	-
Csa4G436980	74.40214352	467.3485528	-2.648446412	2.13E-12	1.58E-10	Csa4G436980	Chr4	16498831	16500585	+	723	-	Signal transduction response regulator, receiver domain	Response_reg
Csa2G171940	792.1205218	2640.573954	-1.73725212	2.16E-12	1.59E-10	Csa2G171940	Chr2	9730970	9742264	-	2598	-	FAD/NAD(P)-binding domain	Amino_oxidase
Csa3G728090	788.5644179	2420.508859	-1.618497822	2.23E-12	1.64E-10	Csa3G728090	Chr3	27223988	27228197	-	708	-	Elongation factor P, C-terminal	-
Csa3G902910	1155.188671	4.938202217	7.885320532	2.56E-12	1.87E-10	Csa3G902910	Chr3	39069319	39072814	+	1329	-	Peptidase M20	Peptidase_M20
Csa7G019900	2238.569946	517.2109531	2.112775168	2.59E-12	1.89E-10	Csa7G019900	Chr7	1159259	1160973	+	858	-	-	-
Csa6G454430	198.4316488	438.5737014	-1.143546186	2.73E-12	1.98E-10	Csa6G454430	Chr6	21793443	21800102	-	1437	-	E2F transcription factor, CC-MB domain	E2F_TDP
Csa1G418800	315.9624634	111.8183812	1.501555129	2.86E-12	2.07E-10	Csa1G418800	Chr1	15182777	15183462	+	540	-	-	-
Csa4G172540	3322.940274	834.7343191	1.992783729	2.87E-12	2.07E-10	Csa4G172540	Chr4	8854624	8858188	+	1608	-	Protein kinase domain	Pkinase
Csa4G361850	341.6110447	27.36876945	3.633191034	2.91E-12	2.09E-10	Csa4G361850	Chr4	14642419	14644983	-	1233	-	-	-
Csa6G487600	975.6531128	275.4442613	1.825152921	3.33E-12	2.38E-10	Csa6G487600	Chr6	22870567	22871596	-	693	-	-	-
Csa3G624020	88.23440422	634.2339061	-2.842663954	3.81E-12	2.70E-10	Csa3G624020	Chr3	24129895	24134910	-	1302	-	-	-
novel.573	345.671112	946.6213312	-1.453112405	4.01E-12	2.84E-10	-	Chr6	2784552	2786907	+	2258	-	PF00847:AP2 domain	AP2
Csa3G116640	3755.875057	926.9999884	2.018457314	4.09E-12	2.89E-10	Csa3G116640	Chr3	6197532	6200142	+	1077	-	Myc-type, basic helix-loop-helix (bHLH) domain	HLH
Csa3G816040	450.8810514	1542.440439	-1.774066843	4.11E-12	2.89E-10	Csa3G816040	Chr3	31556305	31561607	-	1110	-	-	PALP
Csa6G502660	590.7364335	113.8024135	2.376546227	4.41E-12	3.09E-10	Csa6G502660	Chr6	25320610	25326096	-	1686	-	FAD/NAD(P)-binding domain	-
Csa5G600370	1396.034479	325.9107152	2.098265584	4.53E-12	3.16E-10	Csa5G600370	Chr5	21921314	21924062	+	1611	-	Protein kinase domain	Pkinase
Csa6G078670	116.026546	425.1044854	-1.870999556	4.57E-12	3.18E-10	Csa6G078670	Chr6	5342595	5344766	+	681	-	Cyclin PHO80-like	-
Csa5G609760	1668.779449	211.3817996	2.979506329	4.61E-12	3.20E-10	Csa5G609760	Chr5	23661429	23662790	-	969	-	-	-
Csa7G441630	5.026978333	62.15324286	-3.655368461	5.32E-12	3.67E-10	Csa7G441630	Chr7	17602057	17602347	-	291	-	-	-
Csa7G066840	410.5336083	83.04735815	2.310548013	5.32E-12	3.67E-10	Csa7G066840	Chr7	4090127	4092458	+	2043	-	Legume lectin domain	Pkinase
Csa7G047330	1095.754928	214.2326682	2.354685948	5.43E-12	3.73E-10	Csa7G047330	Chr7	2865275	2867857	+	1062	-	Mpv17/PMP22	Mpv17_PMP22
Csa3G822300	52448.8684	8318.778014	2.656464247	5.45E-12	3.73E-10	Csa3G822300	Chr3	32187638	32188387	+	477	-	-	-
novel.126	85.59098675	12.41466687	2.812541345	5.59E-12	3.80E-10	-	Chr2	16729423	16731664	+	1695	-	-	-
Csa3G077610	1730.582606	753.7985415	1.199431248	5.59E-12	3.80E-10	Csa3G077610	Chr3	4119809	4121293	-	339	-	SUI1 domain	SUI1
Csa3G889750	14.63381685	260.6827159	-4.155889232	5.96E-12	4.03E-10	Csa3G889750	Chr3	37754604	37757559	+	834	-	RNA recognition motif domain	RRM_1
Csa3G182780	2924.148966	864.8941313	1.757126093	6.19E-12	4.18E-10	Csa3G182780	Chr3	12731768	12734020	-	1644	-	Citrate transporter-like domain	-
Csa6G486750	676.1197561	2098.19779	-1.632988216	6.34E-12	4.26E-10	Csa6G486750	Chr6	22588603	22593265	+	2430	-	Ribonucleotide reductase large subunit, C-terminal	Ribonuc_red_lgC
Csa1G013800	78.07753848	538.1264856	-2.779348382	7.46E-12	5.00E-10	Csa1G013800	Chr1	1823926	1827666	+	1872	-	Replication protein A, OB domain	tRNA_anti
Csa1G043200	1084.377509	451.2906011	1.264823899	7.92E-12	5.29E-10	Csa1G043200	Chr1	4791693	4792503	-	621	-	Proteinase inhibitor I3, Kunitz legume	-
Csa3G098040	377.1365716	115.9184806	1.699752768	8.48E-12	5.65E-10	Csa3G098040	Chr3	4844652	4848515	+	1293	-	Serine-threonine/tyrosine-protein kinase, catalytic domain	Pkinase_Tyr
Csa3G144170	629.6903604	1303.144023	-1.049536683	9.08E-12	6.02E-10	Csa3G144170	Chr3	9572045	9574525	+	1224	-	-	-
Csa3G734860	249.887325	831.5261241	-1.734485976	9.85E-12	6.51E-10	Csa3G734860	Chr3	28154271	28157787	+	969	-	-	adh_short
Csa4G293300	41.11699354	208.4276726	-2.333005774	1.03E-11	6.80E-10	Csa4G293300	Chr4	11693877	11695689	-	1551	-	Tetratricopeptide-like helical domain	-
Csa4G026800	1294.484008	439.2551603	1.559933509	1.08E-11	7.07E-10	Csa4G026800	Chr4	2825516	2832161	+	1821	-	Protein kinase domain	Pkinase
Csa1G532360	133.4984252	423.9435013	-1.663669295	1.10E-11	7.17E-10	Csa1G532360	Chr1	18831683	18834537	+	1209	-	-	-
Csa7G425940	1680.794612	715.9221254	1.231655512	1.11E-11	7.22E-10	Csa7G425940	Chr7	16268256	16272547	-	3063	-	NB-ARC	NB-ARC
Csa4G288620	1259.227366	400.4272745	1.652903609	1.17E-11	7.59E-10	Csa4G288620	Chr4	11220419	11222863	-	2211	-	Protein kinase domain	B_lectin
Csa4G665090	108.6088207	17.34334582	2.637768318	1.21E-11	7.81E-10	Csa4G665090	Chr4	23219280	23221313	+	1086	-	Wall-associated receptor kinase, galacturonan-binding domain	EGF_CA
Csa7G062780	165.7461051	46.3428798	1.846109181	1.21E-11	7.85E-10	Csa7G062780	Chr7	3607548	3610295	+	945	-	Annexin repeat	-
Csa3G822100	67.18506858	280.7943597	-2.067084498	1.48E-11	9.50E-10	Csa3G822100	Chr3	32064218	32065659	+	681	-	Signal transduction response regulator, receiver domain	Response_reg
Csa1G426980	803.1529468	180.0735666	2.157137202	1.52E-11	9.75E-10	Csa1G426980	Chr1	15769615	15771081	-	846	-	WRKY domain	WRKY
Csa5G647530	3831.340346	1150.310611	1.735885634	1.56E-11	9.98E-10	Csa5G647530	Chr5	27421545	27427567	+	4161	-	Toll/interleukin-1 receptor homology (TIR) domain	TIR
Csa3G881750	761.2435502	235.5282674	1.692298829	1.59E-11	1.01E-09	Csa3G881750	Chr3	37293783	37295293	+	1311	-	Serine-threonine/tyrosine-protein kinase, catalytic domain	Pkinase_Tyr
Csa3G179200	165.0317559	43.56950312	1.922025572	1.67E-11	1.06E-09	Csa3G179200	Chr3	12308838	12309450	-	363	-	-	-
Csa6G507370	16575.92301	1647.409067	3.330685349	1.74E-11	1.10E-09	Csa6G507370	Chr6	26029306	26031016	-	594	-	-	Rhodanese
Csa6G344280	382.9644564	107.3686158	1.832004893	1.75E-11	1.10E-09	Csa6G344280	Chr6	15650190	15654705	-	1131	-	F-box domain	F-box
Csa6G510310	92.24623085	302.3796279	-1.709929295	1.83E-11	1.14E-09	Csa6G510310	Chr6	26222517	26225814	-	1641	-	-	-
Csa1G277980	1200.510381	151.444725	2.987653523	1.88E-11	1.17E-09	Csa1G277980	Chr1	13228985	13229657	-	387	-	-	-
Csa1G015870	105.0204943	17.18592599	2.597074119	2.16E-11	1.34E-09	Csa1G015870	Chr1	2196957	2197823	-	486	-	-	-
Csa4G639100	284.2143565	677.213621	-1.252351567	2.19E-11	1.35E-09	Csa4G639100	Chr4	21042078	21045987	-	1101	-	RNA recognition motif domain	RRM_1
Csa5G549170	116.6717245	761.870007	-2.706324397	2.26E-11	1.38E-09	Csa5G549170	Chr5	19422980	19431146	+	3090	-	Signal transduction response regulator, receiver domain	HATPase_c
Csa4G090310	600.7397851	236.8260853	1.341601349	2.33E-11	1.42E-09	Csa4G090310	Chr4	5893620	5894842	-	606	-	-	-
Csa6G425100	599.5448847	176.5217563	1.761718898	2.35E-11	1.43E-09	Csa6G425100	Chr6	19843798	19847896	-	1560	-	-	-
Csa7G428880	492.6773365	116.2363415	2.083542393	2.38E-11	1.44E-09	Csa7G428880	Chr7	16559168	16559585	+	267	-	-	-
Csa6G029440	7552.03234	1866.875863	2.016087869	2.51E-11	1.52E-09	Csa6G029440	Chr6	2476516	2480776	+	1641	-	3,4-dihydroxy-2-butanone 4-phosphate synthase, RibB	DHBP_synthase
Csa2G295420	2629.676115	1032.779433	1.348225184	2.56E-11	1.54E-09	Csa2G295420	Chr2	13938740	13941465	+	1089	-	Coiled-coil domain containing protein 109, C-terminal	-
novel.122	81.90364978	9.696651979	3.084430516	2.81E-11	1.69E-09	-	Chr2	15036459	15037275	+	734	-	-	-
Csa6G410040	0.29401938	105.577044	-8.228594542	2.90E-11	1.74E-09	Csa6G410040	Chr6	18935393	18936705	-	783	-	-	-
Csa5G635950	51.77396314	220.2717996	-2.084219593	2.92E-11	1.75E-09	Csa5G635950	Chr5	26207899	26209211	-	276	-	-	-
Csa6G016950	135.3149662	31.71858969	2.100551709	3.16E-11	1.88E-09	Csa6G016950	Chr6	1922431	1924734	+	2304	-	Protein kinase domain	Pkinase
Csa1G533450	1778.142111	872.1965119	1.027864551	3.18E-11	1.89E-09	Csa1G533450	Chr1	18930699	18933025	-	1905	-	Exocyst complex component Exo70	Exo70
Csa3G734930	309.32437	788.1731497	-1.348822096	3.64E-11	2.16E-09	Csa3G734930	Chr3	28194305	28195378	-	417	-	Histone-fold	Histone
Csa5G577950	36.98035307	164.9653927	-2.152840437	3.67E-11	2.17E-09	Csa5G577950	Chr5	20403646	20406447	+	2364	-	-	-
Csa1G042220	744.1775503	2104.466168	-1.499165135	3.68E-11	2.17E-09	Csa1G042220	Chr1	4158743	4160683	+	1476	-	-	-
Csa4G064040	1554.405902	333.2974014	2.22148646	3.69E-11	2.17E-09	Csa4G064040	Chr4	5144931	5147607	+	1050	-	Serine-threonine/tyrosine-protein kinase, catalytic domain	Pkinase_Tyr
Csa7G343310	32.703353	202.0149212	-2.614966118	3.75E-11	2.20E-09	Csa7G343310	Chr7	12434919	12437279	+	1782	-	CDC45 family	-
Csa5G148570	133.4397107	20.29117732	2.707299939	3.84E-11	2.24E-09	Csa5G148570	Chr5	4298023	4298982	+	948	-	-	-
Csa5G604970	2577.415134	1076.891008	1.258999229	3.90E-11	2.27E-09	Csa5G604970	Chr5	22637272	22640338	-	981	-	-	-
Csa1G046830	1020.518707	331.8796834	1.619791625	4.48E-11	2.59E-09	Csa1G046830	Chr1	5471901	5475020	-	1659	-	Armadillo-type fold	-
Csa3G889740	3914.86179	1949.966019	1.005236756	4.83E-11	2.79E-09	Csa3G889740	Chr3	37733786	37739248	-	2073	-	Putative S-adenosyl-L-methionine-dependent methyltransferase	-
Csa2G373470	688.0034382	290.2784638	1.243907549	4.90E-11	2.82E-09	Csa2G373470	Chr2	18678244	18681173	+	1161	-	-	-
Csa2G060530	1349.560068	2938.576901	-1.123072015	5.32E-11	3.05E-09	Csa2G060530	Chr2	4811547	4819344	-	2451	-	Peptidase S8/S53 domain	Peptidase_S8
Csa1G408720	85.94445015	332.6017137	-1.952605318	5.50E-11	3.14E-09	Csa1G408720	Chr1	14991811	14993866	-	1608	-	-	GRAS
Csa6G127300	62.3328967	4.938202217	3.710527553	5.51E-11	3.14E-09	Csa6G127300	Chr6	8754469	8756699	+	759	-	-	-
Csa7G388380	117.7515484	303.6410175	-1.36385507	5.53E-11	3.15E-09	Csa7G388380	Chr7	14403259	14407817	-	3285	-	DYW domain	-
novel.411	224.5343287	935.9865961	-2.059294017	5.82E-11	3.30E-09	-	Chr4	21882446	21883589	-	1144	-	-	-
Csa3G119700	5683.369836	603.2315674	3.235663922	5.83E-11	3.30E-09	Csa3G119700	Chr3	6839331	6841020	+	1014	-	WRKY domain	WRKY
Csa1G597770	19.19720632	134.9110135	-2.813325993	6.04E-11	3.40E-09	Csa1G597770	Chr1	22773960	22775017	-	717	-	Pectinesterase inhibitor domain	-
Csa2G010260	438.3941342	960.3824848	-1.131741047	6.05E-11	3.40E-09	Csa2G010260	Chr2	1912974	1918161	+	1503	-	FAD/NAD(P)-binding domain	-
Csa2G401480	822.2944689	400.2916257	1.038822245	6.11E-11	3.41E-09	Csa2G401480	Chr2	20549097	20549927	+	831	-	Longin-like domain	-
Csa7G049260	3685.120769	510.4796528	2.851956609	6.18E-11	3.45E-09	Csa7G049260	Chr7	3159429	3161108	-	876	-	PPM-type phosphatase domain	PP2C
Csa1G074930	2009.8276	529.16948	1.925046802	6.31E-11	3.51E-09	Csa1G074930	Chr1	7659738	7664223	+	2982	-	Tetratricopeptide-like helical domain	-
Csa3G730810	638.8170221	223.4633797	1.516993626	6.34E-11	3.51E-09	Csa3G730810	Chr3	27354989	27358698	-	2004	-	-	-
Csa6G526240	1750.520458	755.603453	1.212077008	6.58E-11	3.64E-09	Csa6G526240	Chr6	28640624	28648347	-	1653	-	Protein kinase domain	Pkinase
Csa1G532310	652.4940606	45.87270195	3.825720083	6.74E-11	3.72E-09	Csa1G532310	Chr1	18801541	18803045	+	1476	-	Protein kinase domain	Pkinase
Csa6G516960	4747.644382	543.5804353	3.126339871	6.94E-11	3.81E-09	Csa6G516960	Chr6	26996498	26998066	-	573	-	-	-
Csa2G035460	459.3168591	12.07326895	5.243634431	7.21E-11	3.95E-09	Csa2G035460	Chr2	3598875	3603651	-	1449	-	Peptidase M17, leucyl aminopeptidase, C-terminal	-
Csa4G269770	1134.756736	321.3977295	1.820311819	7.28E-11	3.98E-09	Csa4G269770	Chr4	10719538	10722572	-	1161	-	Protein kinase domain	Pkinase
Csa5G140490	515.0943731	1188.311959	-1.204601496	7.42E-11	4.04E-09	Csa5G140490	Chr5	3845860	3847362	-	978	-	-	CbiA
Csa3G130880	1038.46134	462.4893507	1.16711606	7.74E-11	4.21E-09	Csa3G130880	Chr3	8486572	8490256	-	2175	-	-	-
Csa6G493910	404.5465125	133.5328586	1.598701943	7.87E-11	4.27E-09	Csa6G493910	Chr6	23826654	23827121	-	252	-	-	-
Csa1G658010	424.1224725	81.10929686	2.387090132	7.97E-11	4.31E-09	Csa1G658010	Chr1	26347354	26348986	-	603	-	-	-
Csa3G835820	557.4363646	148.2571445	1.910342543	8.94E-11	4.82E-09	Csa3G835820	Chr3	33293235	33294491	+	1065	-	-	-
Csa1G489250	86.82436201	13.86995522	2.671778172	9.16E-11	4.93E-09	Csa1G489250	Chr1	17490348	17491394	-	777	-	-	-
Csa7G336450	5418.30085	18971.79619	-1.807992324	9.68E-11	5.19E-09	Csa7G336450	Chr7	11926190	11926975	+	399	-	-	-
Csa5G577430	731.2958132	129.8290079	2.49329093	9.83E-11	5.24E-09	Csa5G577430	Chr5	20374792	20379359	+	2517	-	-	-
Csa6G397170	756.0521914	247.3183384	1.612394656	9.83E-11	5.24E-09	Csa6G397170	Chr6	17617215	17618808	+	1044	-	-	-
Csa1G668000	707.7986532	197.7116648	1.839599448	9.85E-11	5.24E-09	Csa1G668000	Chr1	27142181	27146201	+	1668	-	-	-
Csa3G848150	2375.280135	961.7333763	1.304295157	9.98E-11	5.30E-09	Csa3G848150	Chr3	34548232	34551901	+	1611	-	PPM-type phosphatase domain	PP2C
Csa2G030090	4424.717275	1088.67191	2.022731698	1.07E-10	5.66E-09	Csa2G030090	Chr2	2995469	2996625	+	855	-	-	C2
Csa1G072990	33.1071339	134.5607669	-2.021018703	1.08E-10	5.66E-09	Csa1G072990	Chr1	7351955	7354059	+	840	-	-	-
Csa6G355960	269.8171318	35.45589806	2.927383755	1.08E-10	5.67E-09	Csa6G355960	Chr6	15928195	15930129	-	1734	-	-	-
Csa3G597320	553.7870072	2594.035077	-2.226922777	1.12E-10	5.87E-09	Csa3G597320	Chr3	22912680	22914135	+	990	-	Ribonucleotide reductase small subunit family	-
Csa5G568810	211.7963529	617.1802618	-1.543024113	1.12E-10	5.87E-09	Csa5G568810	Chr5	19772860	19773648	-	561	-	Linker histone H1/H5, domain H15	-
Csa4G420130	1158.819663	436.0288551	1.410336238	1.13E-10	5.87E-09	Csa4G420130	Chr4	15794296	15796932	+	2196	-	-	-
Csa4G047980	257.2941823	47.34074902	2.43615255	1.15E-10	6.00E-09	Csa4G047980	Chr4	3832314	3833943	+	1059	-	-	-
Csa6G324870	537.3569633	1104.579478	-1.04032675	1.21E-10	6.29E-09	Csa6G324870	Chr6	15132664	15135533	+	957	-	Ribosomal protein S6	-
Csa6G052680	3186.783207	1085.103985	1.553907733	1.26E-10	6.50E-09	Csa6G052680	Chr6	4040987	4044474	-	1840	-	NAC domain	NAM
Csa4G047350	926.6731328	2122.827822	-1.195713163	1.28E-10	6.61E-09	Csa4G047350	Chr4	3712635	3716405	+	840	-	-	-
Csa4G004870	1034.437564	401.8794911	1.363896183	1.29E-10	6.65E-09	Csa4G004870	Chr4	798819	799467	+	363	-	-	-
Csa4G629470	1769.633949	595.5095413	1.571320389	1.31E-10	6.74E-09	Csa4G629470	Chr4	20524558	20528088	-	1295	-	Aminotransferase, class I/classII	Aminotran_1_2
Csa3G865330	745.595588	1532.24027	-1.039766411	1.32E-10	6.76E-09	Csa3G865330	Chr3	36113285	36118877	+	2271	-	Glycoside hydrolase 35, catalytic domain	-
Csa3G271380	932.9076689	92.26214556	3.337656976	1.37E-10	6.98E-09	Csa3G271380	Chr3	16451738	16453863	-	1260	-	Vacuolar protein sorting-associated protein Ist1	-
Csa5G579060	164.8672566	54.18959654	1.60225882	1.41E-10	7.19E-09	Csa5G579060	Chr5	20477592	20480685	-	1449	-	-	-
Csa3G849900	1141.388976	441.9831971	1.368640598	1.47E-10	7.45E-09	Csa3G849900	Chr3	34836147	34840543	-	2346	-	Ionotropic glutamate receptor	ANF_receptor
Csa1G266170	426.5804017	141.3559681	1.598592384	1.58E-10	7.98E-09	Csa1G266170	Chr1	12896833	12899932	+	1539	-	Major facilitator, sugar transporter-like	Sugar_tr
Csa2G000460	109.809038	489.7098021	-2.154528039	1.64E-10	8.26E-09	Csa2G000460	Chr2	271432	273325	+	1608	-	Amine oxidase	Amino_oxidase
Csa2G360650	1033.874874	494.9900263	1.061863789	1.68E-10	8.46E-09	Csa2G360650	Chr2	17054406	17058822	-	2115	-	Protein kinase domain	Pkinase
Csa4G055450	230.3925258	625.0843511	-1.440190578	1.72E-10	8.61E-09	Csa4G055450	Chr4	4639790	4642582	-	1719	-	-	-
Csa2G238260	913.8013463	1966.482933	-1.105759637	1.73E-10	8.63E-09	Csa2G238260	Chr2	11651198	11659083	-	1986	-	AMP-dependent synthetase/ligase	AMP-binding
Csa5G548150	4948.310781	1929.222955	1.35876599	1.86E-10	9.27E-09	Csa5G548150	Chr5	19387514	19391832	-	2427	-	-	-
Csa3G776890	791.6188044	3283.277408	-2.052418067	1.89E-10	9.40E-09	Csa3G776890	Chr3	29776510	29781466	+	1467	-	Tubulin/FtsZ, GTPase domain	Tubulin
Csa5G600380	594.7683435	109.8535474	2.434794361	1.90E-10	9.43E-09	Csa5G600380	Chr5	21924398	21925175	+	366	-	-	-
Csa6G511000	431.1336795	114.497161	1.915027675	1.95E-10	9.61E-09	Csa6G511000	Chr6	26304497	26306529	-	510	-	-	C2
Csa3G180310	82.57312606	4.474393999	4.177436136	1.95E-10	9.61E-09	Csa3G180310	Chr3	12395726	12397443	+	1668	-	Multi antimicrobial extrusion protein	MatE
Csa6G303240	1047.857956	369.9708809	1.50261571	1.96E-10	9.62E-09	Csa6G303240	Chr6	14537320	14538332	-	573	-	Homeobox domain-like	Myb_DNA-binding
Csa6G193590	187.3175186	1529.173428	-3.027349461	1.97E-10	9.67E-09	Csa6G193590	Chr6	12579820	12580651	+	312	-	Histone-fold	-
Csa4G214830	2747.981916	585.4128318	2.230612794	1.99E-10	9.73E-09	Csa4G214830	Chr4	9848594	9849919	-	333	-	-	-
Csa7G391240	1701.937112	294.463883	2.531062069	2.14E-10	1.04E-08	Csa7G391240	Chr7	14698194	14700154	+	1029	-	Alpha/beta hydrolase fold-3	Abhydrolase_3
Csa3G800650	320.570234	668.4658149	-1.058086706	2.18E-10	1.06E-08	Csa3G800650	Chr3	30783508	30785871	+	993	-	-	-
Csa3G150210	69.47777959	194.8457338	-1.485913062	2.20E-10	1.06E-08	Csa3G150210	Chr3	10222347	10225670	+	1290	-	PPM-type phosphatase domain	PP2C
Csa7G428890	7269.147844	1596.287991	2.187069408	2.20E-10	1.06E-08	Csa7G428890	Chr7	16559668	16561821	+	1260	-	Myc-type, basic helix-loop-helix (bHLH) domain	HLH
Csa2G416080	3927.777312	422.6733845	3.216010817	2.20E-10	1.06E-08	Csa2G416080	Chr2	21391836	21395208	+	1770	-	Proton-dependent oligopeptide transporter family	-
CsaUNG006760	140.2321333	874.7010823	-2.637979627	2.21E-10	1.07E-08	CsaUNG006760	Scaffold000122	96028	98026	-	579	-	-	-
Csa1G575060	2228.307535	157.7030231	3.819058752	2.26E-10	1.08E-08	Csa1G575060	Chr1	21784632	21785508	-	471	-	-	-
Csa3G645940	1672.04094	205.3447928	3.024349308	2.32E-10	1.11E-08	Csa3G645940	Chr3	25350295	25351576	+	630	-	-	Zim
Csa1G181330	261.2956894	14.68703117	4.141117295	2.36E-10	1.13E-08	Csa1G181330	Chr1	10983539	10985219	+	981	-	Glycosyl transferase, family 8	Glyco_transf_8
Csa2G252060	1934.752176	790.6305212	1.291103212	2.50E-10	1.19E-08	Csa2G252060	Chr2	12438289	12438754	+	366	-	-	-
Csa3G127230	652.6631245	253.5982166	1.363639043	2.60E-10	1.24E-08	Csa3G127230	Chr3	8070742	8080077	-	4236	-	ABC transporter type 1, transmembrane domain	ABC_membrane
Csa3G182200	481.380507	169.9143421	1.502687088	2.75E-10	1.31E-08	Csa3G182200	Chr3	12653703	12661766	-	1194	-	Pectinacetylesterase/NOTUM	-
Csa1G042520	387.362695	134.993577	1.521949434	2.79E-10	1.32E-08	Csa1G042520	Chr1	4351490	4352904	-	1239	-	Protein kinase domain	Pkinase
Csa6G103540	161.112029	390.6515905	-1.277700928	2.91E-10	1.37E-08	Csa6G103540	Chr6	6780115	6782233	+	1803	-	-	-
Csa7G253810	965.5563584	163.2076455	2.565346859	2.91E-10	1.37E-08	Csa7G253810	Chr7	9200891	9203736	+	1569	-	Major facilitator, sugar transporter-like	Sugar_tr
Csa5G604920	132.4991832	346.9383853	-1.392463684	2.95E-10	1.39E-08	Csa5G604920	Chr5	22581272	22583185	-	897	-	Homeobox domain-like	HALZ
Csa2G011510	1116.156159	440.2421687	1.341816732	3.47E-10	1.61E-08	Csa2G011510	Chr2	2071649	2077012	+	1866	-	Rad4/PNGase transglutaminase-like fold	-
Csa6G512870	8461.430407	2076.838113	2.026615765	3.65E-10	1.69E-08	Csa6G512870	Chr6	26485594	26487860	+	969	-	-	-
Csa1G000010	1504.763891	3991.968456	-1.407088616	3.98E-10	1.84E-08	Csa1G000010	Chr1	2952	4284	-	327	-	-	-
Csa3G011100	192.2057421	674.6435416	-1.808944063	4.03E-10	1.86E-08	Csa3G011100	Chr3	1140697	1144638	-	1968	-	Peptidase C19, ubiquitin carboxyl-terminal hydrolase	UCH
Csa6G076830	203.5020443	15.35814029	3.749943463	4.04E-10	1.86E-08	Csa6G076830	Chr6	5136129	5136963	-	537	-	EF-hand domain	-
Csa4G017200	966.8573002	111.7960486	3.113119152	4.13E-10	1.90E-08	Csa4G017200	Chr4	2354884	2355833	-	249	-	-	-
Csa4G161850	2338.961808	1009.623417	1.212549886	4.35E-10	1.99E-08	Csa4G161850	Chr4	8439993	8443798	+	1233	-	-	-
Csa6G008840	299.9632907	40.75981119	2.888393684	4.48E-10	2.05E-08	Csa6G008840	Chr6	953406	953887	-	372	-	-	-
Csa6G538620	2236.72603	504.4739388	2.148665464	4.52E-10	2.07E-08	Csa6G538620	Chr6	28951343	28952380	-	600	-	-	-
Csa6G448720	213.635285	0.347868823	9.209164614	4.60E-10	2.10E-08	Csa6G448720	Chr6	21203141	21206851	+	1860	-	ACT-like domain	PALP
Csa3G094510	870.6904826	244.1914797	1.834401548	4.64E-10	2.11E-08	Csa3G094510	Chr3	4730695	4734728	-	1554	-	Major facilitator, sugar transporter-like	Sugar_tr
Csa1G589650	1053.059274	268.9090997	1.96966663	4.78E-10	2.16E-08	Csa1G589650	Chr1	22321921	22324430	+	1608	-	-	-
Csa7G395770	120.5841766	316.653539	-1.394562347	4.78E-10	2.16E-08	Csa7G395770	Chr7	15158091	15162423	-	1470	-	Protein kinase domain	Pkinase
Csa1G024950	509.1552514	1284.390116	-1.335475538	5.18E-10	2.34E-08	Csa1G024950	Chr1	2622563	2624583	-	555	-	-	-
Csa4G109020	1227.158934	500.1875739	1.294363628	5.30E-10	2.39E-08	Csa4G109020	Chr4	7003868	7008881	+	852	-	PPM-type phosphatase domain	PP2C
Csa3G859620	343.4038988	136.3107764	1.327923241	5.33E-10	2.40E-08	Csa3G859620	Chr3	35910780	35913731	+	2472	-	-	-
Csa3G732610	387.187821	86.47212276	2.159436826	5.45E-10	2.44E-08	Csa3G732610	Chr3	27782401	27785838	+	1890	-	GDP-fucose protein O-fucosyltransferase	-
Csa7G020910	119.8297674	7.387083519	4.026697112	5.49E-10	2.45E-08	Csa7G020910	Chr7	1188874	1190270	+	852	-	NAC domain	NAM
Csa2G009490	11696.9805	2560.44426	2.191490182	5.71E-10	2.55E-08	Csa2G009490	Chr2	1707401	1709257	-	1302	-	Protein kinase domain	Pkinase
Csa4G192080	7064.11264	1753.011419	2.010757025	5.79E-10	2.58E-08	Csa4G192080	Chr4	9454613	9456678	+	873	-	-	-
Csa6G425080	903.0510182	285.5189732	1.66088612	5.82E-10	2.59E-08	Csa6G425080	Chr6	19831504	19833009	+	1083	-	-	-
Csa7G394650	637.953116	1539.46183	-1.269879566	5.86E-10	2.60E-08	Csa7G394650	Chr7	15048467	15051630	+	1500	-	Lactate/malate dehydrogenase, N-terminal	-
Csa5G352090	374.3567623	996.3070991	-1.413045821	5.87E-10	2.60E-08	Csa5G352090	Chr5	13488734	13489920	+	795	-	-	TCP
Csa6G000680	341.648751	897.6933401	-1.393798134	6.08E-10	2.68E-08	Csa6G000680	Chr6	129138	131890	-	1491	-	-	-
Csa5G315360	68.95815339	212.9742803	-1.626322561	6.13E-10	2.70E-08	Csa5G315360	Chr5	12770661	12771615	-	555	-	Oxygen-evolving enhancer protein 3	-
Csa2G372780	232.9353773	20.14975166	3.527316735	6.36E-10	2.79E-08	Csa2G372780	Chr2	18551247	18552647	+	714	-	Transcription factor TGA like domain	-
Csa4G631060	41.19713159	144.5881709	-1.805158738	6.39E-10	2.80E-08	Csa4G631060	Chr4	20624339	20626899	+	1257	-	-	-
Csa1G522510	250.521703	69.95519307	1.845948341	6.97E-10	3.03E-08	Csa1G522510	Chr1	18105467	18106164	+	243	-	-	-
Csa7G253780	298.6991505	76.52947692	1.966634949	7.04E-10	3.06E-08	Csa7G253780	Chr7	9186112	9189503	+	1551	-	Major facilitator, sugar transporter-like	Sugar_tr
CsaUNG003090	241.50127	77.03701084	1.650983446	7.05E-10	3.06E-08	CsaUNG003090	Scaffold000098_1	58787	59484	+	279	-	-	-
Csa1G439830	277.1365885	49.18111036	2.494101557	7.09E-10	3.07E-08	Csa1G439830	Chr1	16164095	16165737	-	1011	-	Oxoglutarate/iron-dependent dioxygenase	2OG-FeII_Oxy
Csa5G092930	43.73005966	135.4724398	-1.637126029	7.14E-10	3.08E-08	Csa5G092930	Chr5	2719215	2721335	+	1200	-	-	-
Csa3G038100	173.3936908	436.5189754	-1.332087767	7.56E-10	3.25E-08	Csa3G038100	Chr3	2684943	2686691	+	369	-	-	-
Csa6G338090	49.69318425	1.866970233	4.863174594	7.93E-10	3.40E-08	Csa6G338090	Chr6	15439973	15440821	+	747	-	Zinc finger, Dof-type	zf-Dof
Csa4G046640	242.9866765	879.3132295	-1.856753279	8.09E-10	3.46E-08	Csa4G046640	Chr4	3610158	3614304	+	699	-	Maf-like protein	Maf
Csa1G595810	944.5260322	312.3951815	1.595305546	8.09E-10	3.46E-08	Csa1G595810	Chr1	22459352	22461820	+	672	-	Snf7 family	ESCRT-III
Csa4G304840	951.7504032	159.3815364	2.57719679	8.33E-10	3.55E-08	Csa4G304840	Chr4	12450548	12454462	+	948	-	Sphingomyelin synthase-like domain	-
Csa1G522520	1954.506262	600.6196376	1.702934805	8.62E-10	3.67E-08	Csa1G522520	Chr1	18106205	18108379	+	1194	-	Serine-threonine/tyrosine-protein kinase, catalytic domain	Pkinase_Tyr
Csa4G645300	1298.738599	2951.389237	-1.183869745	8.91E-10	3.78E-08	Csa4G645300	Chr4	21772656	21774692	-	678	-	-	-
Csa6G127470	908.9556024	295.5312914	1.620736263	9.38E-10	3.97E-08	Csa6G127470	Chr6	8911826	8915222	-	1944	-	Protein kinase domain	Pkinase
Csa4G000600	577.9703698	120.5011893	2.260497146	9.44E-10	3.98E-08	Csa4G000600	Chr4	58429	62356	-	1719	-	-	-
Csa2G015350	451.069948	1005.553508	-1.156184562	9.45E-10	3.98E-08	Csa2G015350	Chr2	2443870	2445621	-	1551	-	-	-
Csa5G630810	704.4244975	282.5107978	1.315988395	9.76E-10	4.10E-08	Csa5G630810	Chr5	25677967	25681261	-	1014	-	-	-
Csa5G181480	912.3901693	105.7452617	3.107628222	1.05E-09	4.42E-08	Csa5G181480	Chr5	8027687	8029772	+	1326	-	Glycoside hydrolase family 17	Glyco_hydro_17
Csa4G361780	2914.362755	727.1656096	2.002631472	1.07E-09	4.48E-08	Csa4G361780	Chr4	14594409	14598214	+	1443	-	-	Aa_trans
Csa4G016460	217.3405183	24.43468685	3.152905479	1.07E-09	4.49E-08	Csa4G016460	Chr4	2153828	2157080	+	2844	-	NB-ARC	NB-ARC
Csa3G121800	572.5423641	262.898916	1.123870683	1.11E-09	4.61E-08	Csa3G121800	Chr3	7168797	7170439	+	492	-	Ubiquitin-conjugating enzyme E2	UQ_con
Csa1G294080	44.46668809	235.794626	-2.40127194	1.11E-09	4.62E-08	Csa1G294080	Chr1	13342880	13343899	+	558	-	-	-
Csa4G000830	71.97381814	5.325438657	3.759801499	1.11E-09	4.63E-08	Csa4G000830	Chr4	188226	188688	+	285	-	-	-
Csa5G374730	93.12569004	253.2108477	-1.439271099	1.13E-09	4.68E-08	Csa5G374730	Chr5	13898108	13901019	-	1401	-	-	Aa_trans
Csa2G368820	118.7137446	271.5607283	-1.193363444	1.19E-09	4.92E-08	Csa2G368820	Chr2	17791476	17792867	+	906	-	-	-
Csa3G150040	178.7945408	672.676454	-1.91075684	1.22E-09	5.01E-08	Csa3G150040	Chr3	10119735	10120590	-	468	-	Heavy metal-associated domain, HMA	HMA
Csa4G303090	85.86066041	6.430745367	3.745852633	1.22E-09	5.01E-08	Csa4G303090	Chr4	12306719	12307366	+	276	-	-	-
Csa1G586750	1823.94581	629.9440954	1.533981348	1.22E-09	5.01E-08	Csa1G586750	Chr1	21959152	21966208	+	1449	-	Aminopeptidase P, N-terminal	Peptidase_M24
Csa2G163170	4464.095335	901.3364899	2.308182206	1.25E-09	5.10E-08	Csa2G163170	Chr2	9361093	9363175	+	1503	-	Ammonium transporter AmtB-like domain	Ammonium_transp
Csa6G501930	2359.320316	942.4197783	1.323962447	1.25E-09	5.11E-08	Csa6G501930	Chr6	25188710	25191519	+	960	-	-	-
Csa2G354950	113.8831241	20.21990317	2.488516506	1.28E-09	5.21E-08	Csa2G354950	Chr2	16638458	16641990	+	3174	-	Serine-threonine/tyrosine-protein kinase, catalytic domain	Pkinase_Tyr
novel.552	92.75084381	230.9327182	-1.319003341	1.30E-09	5.29E-08	-	Chr5	20661216	20663171	-	1956	-	PF02536:mTERF	-
Csa2G415550	455.9544187	78.9793484	2.53194233	1.35E-09	5.48E-08	Csa2G415550	Chr2	21351103	21353011	-	654	-	Small GTPase superfamily	Ras
Csa6G127480	1382.263175	236.0838976	2.550317418	1.38E-09	5.61E-08	Csa6G127480	Chr6	8919451	8922089	-	1869	-	Protein kinase domain	Pkinase
Csa2G356070	272.3831397	866.6406242	-1.668807921	1.44E-09	5.82E-08	Csa2G356070	Chr2	16679953	16681895	-	1080	-	Cyclin, C-terminal domain	Cyclin_C
Csa4G006310	129.8304046	387.0628651	-1.575088845	1.44E-09	5.82E-08	Csa4G006310	Chr4	1032967	1033800	-	603	-	-	-
Csa2G351800	1932.636316	418.1024132	2.208375756	1.44E-09	5.82E-08	Csa2G351800	Chr2	16228564	16232079	-	1473	-	Ferrochelatase	-
Csa3G337350	111.7063471	2.091438574	5.774663716	1.45E-09	5.84E-08	Csa3G337350	Chr3	17881654	17883151	-	468	-	Bet v I/Major latex protein	-
Csa7G405320	140.7618322	649.6083997	-2.207716852	1.49E-09	5.96E-08	Csa7G405320	Chr7	15482130	15484765	-	1845	-	Pectinesterase, catalytic	-
Csa1G025020	5232.089635	1304.13997	2.004062644	1.50E-09	6.02E-08	Csa1G025020	Chr1	2661928	2662918	-	567	-	EF-hand domain	-
Csa1G275930	77.3656605	320.86628	-2.049735263	1.51E-09	6.02E-08	Csa1G275930	Chr1	13150151	13158328	+	1509	-	SET domain	SET
Csa1G531690	126.1518	392.7851959	-1.638525105	1.61E-09	6.40E-08	Csa1G531690	Chr1	18697596	18700165	-	2244	-	Protein kinase domain	Pkinase
novel.674	161.6947809	1.329775051	6.920783093	1.62E-09	6.43E-08	-	Chr6	25448120	25450245	-	1345	-	PF03492:SAM dependent carboxyl methyltransferase	-
Csa3G044470	129.435878	298.1934841	-1.20572008	1.64E-09	6.50E-08	Csa3G044470	Chr3	3058135	3061494	+	2955	-	NB-ARC	NB-ARC
Csa5G148780	3717.723586	713.3357044	2.381482408	1.67E-09	6.61E-08	Csa5G148780	Chr5	4414894	4416822	-	1278	-	-	-
Csa2G005330	164.1879153	50.24498727	1.703898881	1.68E-09	6.62E-08	Csa2G005330	Chr2	880215	886570	+	1077	-	-	-
Csa2G384430	195.4214857	14.05617858	3.806264306	1.69E-09	6.63E-08	Csa2G384430	Chr2	20044778	20045791	+	576	-	-	-
Csa3G710230	1499.791086	342.0421746	2.132421319	1.70E-09	6.65E-08	Csa3G710230	Chr3	26832204	26835241	-	1551	-	-	-
Csa2G047780	63.28641015	3.327606854	4.244726163	1.74E-09	6.79E-08	Csa2G047780	Chr2	3941494	3942124	+	315	-	-	-
Csa3G728130	127820.1693	45277.17634	1.49726437	1.86E-09	7.23E-08	Csa3G728130	Chr3	27241370	27242382	-	366	-	-	-
Csa4G625560	77.13218754	182.3428591	-1.242639148	1.88E-09	7.27E-08	Csa4G625560	Chr4	20211758	20215572	-	1356	-	-	-
Csa3G002930	124.5221851	498.3980636	-1.997771141	1.89E-09	7.30E-08	Csa3G002930	Chr3	589884	590975	+	1092	-	Pyruvate/Phosphoenolpyruvate kinase-like domain	-
Csa5G604130	1685.150761	579.5134106	1.539026796	1.95E-09	7.51E-08	Csa5G604130	Chr5	22395271	22396992	+	894	-	-	-
Csa2G381800	236.2902911	24.79959067	3.246482674	2.01E-09	7.72E-08	Csa2G381800	Chr2	19623288	19625382	+	1734	-	-	-
Csa7G009730	1649.916245	8346.118007	-2.338559358	2.01E-09	7.72E-08	Csa7G009730	Chr7	616481	618045	+	762	-	-	-
Csa3G608160	167.9803769	575.667289	-1.775839544	2.02E-09	7.74E-08	Csa3G608160	Chr3	23561298	23567000	+	2049	-	-	BRCT
Csa4G064120	2128.489062	826.2730836	1.365408716	2.13E-09	8.16E-08	Csa4G064120	Chr4	5218145	5219738	-	657	-	Glutathione S-transferase, N-terminal	GST_N
Csa5G139450	4004.707393	563.8412021	2.828590132	2.19E-09	8.37E-08	Csa5G139450	Chr5	3568804	3571662	+	882	-	CCT domain	CCT
Csa6G190450	889.6076726	314.0823993	1.500827267	2.23E-09	8.51E-08	Csa6G190450	Chr6	12446585	12449574	+	2148	-	PPM-type phosphatase domain	PP2C
Csa7G046670	67.95619352	5.774375338	3.529338199	2.29E-09	8.69E-08	Csa7G046670	Chr7	2771890	2772236	+	258	-	-	-
novel.714	875.9715875	4668.916935	-2.413803462	2.35E-09	8.89E-08	-	Chr7	618141	618986	-	846	-	-	-
Csa3G406040	383.5423728	894.27516	-1.219513409	2.36E-09	8.92E-08	Csa3G406040	Chr3	19616658	19618463	-	1332	-	-	-
Csa2G047810	59.67742888	190.6684699	-1.678133066	2.48E-09	9.37E-08	Csa2G047810	Chr2	3999146	4000582	+	1284	-	-	-
Csa4G005540	1937.471152	728.3191216	1.41121036	2.53E-09	9.52E-08	Csa4G005540	Chr4	877569	878768	-	636	-	-	-
Csa2G225360	171.8989909	977.8155039	-2.506185039	2.55E-09	9.59E-08	Csa2G225360	Chr2	11003604	11005614	+	411	-	Histone-fold	Histone
Csa3G100800	56.54729645	6.277551173	3.16232543	2.57E-09	9.60E-08	Csa3G100800	Chr3	5060883	5062551	-	1062	-	NAC domain	NAM
Csa5G478620	270.1676552	23.42100654	3.521098355	2.59E-09	9.66E-08	Csa5G478620	Chr5	16789083	16790527	-	231	-	-	-
Csa2G036080	351.9388595	875.7363706	-1.316041204	2.71E-09	1.01E-07	Csa2G036080	Chr2	3689638	3696294	-	1872	-	-	-
Csa1G586810	290.5569146	119.0736636	1.286987624	2.72E-09	1.01E-07	Csa1G586810	Chr1	21996006	22000029	+	1026	-	-	Mito_carr
Csa2G418950	104.663507	15.07210415	2.806934424	2.86E-09	1.06E-07	Csa2G418950	Chr2	21796114	21798321	+	789	-	Small GTPase superfamily	Ras
Csa1G044860	207.0161583	462.7589634	-1.161187589	2.92E-09	1.08E-07	Csa1G044860	Chr1	4899607	4903068	+	1140	-	Alcohol dehydrogenase, C-terminal	ADH_zinc_N
Csa4G279870	208.3086918	59.78943524	1.797821353	2.95E-09	1.09E-07	Csa4G279870	Chr4	10777323	10778497	-	963	-	Alpha/beta hydrolase fold-3	Abhydrolase_3
Csa4G043950	283.4544263	1447.468119	-2.353104161	2.97E-09	1.10E-07	Csa4G043950	Chr4	3439566	3442886	-	1134	-	Pectinesterase, catalytic	-
Csa5G571540	31.0713166	111.5961582	-1.840017786	3.03E-09	1.12E-07	Csa5G571540	Chr5	19987385	19987867	+	483	-	-	-
Csa7G234730	252.2585195	662.6390865	-1.393151371	3.08E-09	1.13E-07	Csa7G234730	Chr7	8351206	8355121	-	2223	-	Protein kinase domain	Pkinase
Csa3G118080	262.4472349	886.5372489	-1.757351344	3.23E-09	1.18E-07	Csa3G118080	Chr3	6503783	6506238	+	885	-	HD-ZIP protein, N-terminal	HD-ZIP_N
Csa7G393470	272.8683581	115.448069	1.243453167	3.29E-09	1.20E-07	Csa7G393470	Chr7	14948260	14955483	-	1608	-	Cation/H+ exchanger	Na_H_Exchanger
Csa3G818250	1468.727483	370.9001115	1.985992995	3.34E-09	1.22E-07	Csa3G818250	Chr3	31758562	31763305	+	1815	-	Proton-dependent oligopeptide transporter family	-
Csa6G401390	876.039895	333.0013504	1.393697477	3.41E-09	1.24E-07	Csa6G401390	Chr6	17903374	17904669	-	957	-	Armadillo-type fold	-
Csa6G327430	365.2512684	76.89339055	2.246914174	3.62E-09	1.31E-07	Csa6G327430	Chr6	15174934	15176479	-	981	-	WRKY domain	WRKY
Csa3G892740	492.1711791	188.1392515	1.390180518	3.65E-09	1.32E-07	Csa3G892740	Chr3	38186054	38187744	-	1410	-	UDP-glucuronosyl/UDP-glucosyltransferase	UDPGT
Csa7G031580	227.508458	76.76261079	1.569110319	3.72E-09	1.34E-07	Csa7G031580	Chr7	1690973	1692623	+	465	-	-	-
Csa7G390110	2263.837724	5185.082805	-1.195888664	3.79E-09	1.37E-07	Csa7G390110	Chr7	14599106	14607430	-	1872	-	PDZ domain	-
Csa3G889690	732.876831	332.849127	1.137048453	3.81E-09	1.37E-07	Csa3G889690	Chr3	37708802	37711898	+	738	-	PPM-type phosphatase domain	PP2C
Csa5G636510	218.2296348	945.3708329	-2.11714025	3.83E-09	1.37E-07	Csa5G636510	Chr5	26292312	26293572	-	924	-	Homeobox domain-like	ZF-HD_dimer
Csa2G011560	269.7037292	664.2335163	-1.29927499	3.83E-09	1.37E-07	Csa2G011560	Chr2	2096201	2101126	-	1812	-	Protein kinase domain	Pkinase
Csa2G075300	3549.285005	1553.873736	1.191435552	3.93E-09	1.40E-07	Csa2G075300	Chr2	6055558	6060171	-	1389	-	-	Aa_trans
Csa6G295950	307.7874156	118.4340949	1.381875483	3.99E-09	1.42E-07	Csa6G295950	Chr6	14172987	14176086	+	1443	-	WD40-repeat-containing domain	WD40
Csa6G514860	2226.729346	330.4199544	2.752193927	4.21E-09	1.50E-07	Csa6G514860	Chr6	26728953	26731296	-	1176	-	-	-
Csa2G171840	146.3015737	742.6220031	-2.341372413	4.23E-09	1.50E-07	Csa2G171840	Chr2	9677947	9679595	-	912	-	-	-
Csa3G207390	510.8447559	36.53250252	3.79751092	4.25E-09	1.51E-07	Csa3G207390	Chr3	14096673	14097799	-	825	-	DNA-binding domain	AP2
Csa5G608380	9481.186548	1963.066377	2.271770509	4.32E-09	1.53E-07	Csa5G608380	Chr5	23421929	23423050	+	1035	-	B3 DNA binding domain	B3
Csa7G447100	225.1848543	1222.495033	-2.441712711	4.34E-09	1.53E-07	Csa7G447100	Chr7	17872702	17874101	+	747	-	Major intrinsic protein	-
Csa2G370510	831.739929	392.5174888	1.082972909	4.40E-09	1.55E-07	Csa2G370510	Chr2	18287890	18293314	+	1464	-	L-Aspartase-like	-
Csa6G510980	233.7848385	71.14889073	1.719015613	4.61E-09	1.62E-07	Csa6G510980	Chr6	26298492	26302228	+	1089	-	-	-
Csa5G158540	605.1423854	176.0463627	1.778192281	4.62E-09	1.62E-07	Csa5G158540	Chr5	5736107	5737221	-	663	-	-	-
Csa1G595820	406.9255429	64.21058027	2.662653111	4.70E-09	1.65E-07	Csa1G595820	Chr1	22462306	22463153	-	501	-	-	-
Csa6G153470	477.9111167	161.1644037	1.570454117	4.72E-09	1.65E-07	Csa6G153470	Chr6	10867460	10870658	+	1098	-	-	-
Csa6G289740	806.9764838	199.6460302	2.01444345	4.87E-09	1.70E-07	Csa6G289740	Chr6	13974792	13976272	+	801	-	Zinc finger, Dof-type	zf-Dof
Csa3G143510	732.93543	216.6330559	1.756530786	4.95E-09	1.72E-07	Csa3G143510	Chr3	9448994	9451809	+	1659	-	Zeta toxin domain	-
Csa1G660130	212.8818966	96.90382937	1.135290504	5.02E-09	1.74E-07	Csa1G660130	Chr1	26511822	26514693	+	927	-	Small GTPase superfamily	Ras
Csa5G385380	1831.361229	817.5191915	1.162998576	5.04E-09	1.74E-07	Csa5G385380	Chr5	14249757	14255582	-	1701	-	Protein kinase domain	Pkinase
Csa1G533540	52.76712135	297.4395707	-2.490014462	5.05E-09	1.75E-07	Csa1G533540	Chr1	18981154	18982409	-	585	-	-	-
Csa3G165680	16.51666318	153.4066583	-3.220428579	5.13E-09	1.77E-07	Csa3G165680	Chr3	10951049	10951585	-	537	-	-	-
Csa1G574920	587.8399268	1261.398194	-1.100490068	5.13E-09	1.77E-07	Csa1G574920	Chr1	21697933	21699522	-	1590	-	tRNA/rRNA methyltransferase, SpoU type	SpoU_methylase
Csa4G082970	518.5056383	238.1177985	1.120448337	5.27E-09	1.81E-07	Csa4G082970	Chr4	5570928	5574250	-	1401	-	-	-
Csa3G850490	737.8681021	299.6577659	1.300046548	5.36E-09	1.84E-07	Csa3G850490	Chr3	34911108	34914868	+	1350	-	Peptidase M20	Peptidase_M20
Csa6G223500	93.83469386	19.60285012	2.274528062	5.58E-09	1.91E-07	Csa6G223500	Chr6	13105117	13107989	+	684	-	Alpha/beta hydrolase fold-3	Abhydrolase_3
Csa3G740070	15905.26262	36099.15703	-1.18244767	5.67E-09	1.94E-07	Csa3G740070	Chr3	28593497	28595704	-	837	-	RNA recognition motif domain	RRM_1
Csa3G164460	111.0913531	8.979704342	3.591772371	5.72E-09	1.95E-07	Csa3G164460	Chr3	10806064	10806723	-	429	-	-	-
Csa6G009390	48.74875827	213.2191827	-2.125455025	5.90E-09	2.00E-07	Csa6G009390	Chr6	1007645	1009481	+	1326	-	UDP-glucuronosyl/UDP-glucosyltransferase	UDPGT
Csa7G192200	703.2855545	244.768584	1.523430652	5.90E-09	2.00E-07	Csa7G192200	Chr7	6956839	6959463	-	984	-	BTB/POZ domain	BTB
Csa5G612890	524.7428658	203.0363587	1.369722792	5.95E-09	2.02E-07	Csa5G612890	Chr5	24065352	24067311	-	825	-	3-oxo-5-alpha-steroid 4-dehydrogenase, C-terminal	-
Csa4G571740	2433.216624	864.3676762	1.492976388	5.97E-09	2.02E-07	Csa4G571740	Chr4	18726660	18735464	+	1536	-	Tail specific protease	Peptidase_S41
Csa2G252050	11439.46478	4946.589427	1.20947978	6.26E-09	2.11E-07	Csa2G252050	Chr2	12435577	12438771	-	2154	-	Orn/DAP/Arg decarboxylase 2, N-terminal	-
Csa7G049220	1574.376916	492.1290767	1.677798801	6.30E-09	2.13E-07	Csa7G049220	Chr7	3123441	3125126	-	792	-	-	-
Csa4G646050	17.24120219	74.65630068	-2.126633354	6.32E-09	2.13E-07	Csa4G646050	Chr4	21923687	21924149	-	282	-	-	-
Csa7G066830	2120.613663	1053.93871	1.008608161	6.76E-09	2.27E-07	Csa7G066830	Chr7	4079318	4087030	-	1614	-	Aldehyde dehydrogenase domain	Aldedh
Csa5G603370	211.0456256	884.6440366	-2.065139521	6.80E-09	2.28E-07	Csa5G603370	Chr5	22229294	22231847	-	1449	-	Peptidase M20	Peptidase_M20
Csa5G153020	912.2148252	3130.416396	-1.779529381	6.99E-09	2.34E-07	Csa5G153020	Chr5	4973319	4975683	-	861	-	Major intrinsic protein	-
Csa3G002310	597.727417	218.391579	1.45116054	7.15E-09	2.38E-07	Csa3G002310	Chr3	223136	234030	-	3162	-	WD40-repeat-containing domain	-
Csa5G606730	625.2416727	55.81498163	3.485643531	7.28E-09	2.42E-07	Csa5G606730	Chr5	23002107	23005128	-	1191	-	-	-
novel.655	35.20126262	141.5032212	-2.00241223	7.33E-09	2.43E-07	-	Chr6	13786299	13786794	-	496	-	PF09331:Domain of unknown function (DUF1985)	-
Csa6G511700	1043.070449	520.8023889	1.001429419	7.35E-09	2.44E-07	Csa6G511700	Chr6	26394340	26400578	+	2778	-	HECT domain	HECT
Csa3G149880	290.5152904	584.7806852	-1.008067561	7.43E-09	2.46E-07	Csa3G149880	Chr3	10043752	10048043	-	1422	-	DEAD/DEAH box helicase domain	DEAD
Csa2G368270	95.62116757	283.69974	-1.565620408	7.50E-09	2.48E-07	Csa2G368270	Chr2	17761336	17763934	+	2394	-	DYW domain	-
Csa5G610360	857.5707442	288.5059892	1.571778418	7.60E-09	2.51E-07	Csa5G610360	Chr5	23728354	23731275	-	1953	-	Protein kinase domain	Pkinase
Csa3G888550	114.2303742	16.38588503	2.805617604	7.86E-09	2.59E-07	Csa3G888550	Chr3	37581080	37581439	-	306	-	-	-
Csa3G730700	2136.561951	1043.583146	1.033487561	7.96E-09	2.61E-07	Csa3G730700	Chr3	27299117	27305590	-	2070	-	VHS domain	-
Csa6G487620	1507.962974	717.3927644	1.071446918	8.02E-09	2.63E-07	Csa6G487620	Chr6	22875529	22888006	-	3813	-	SPRY domain	SPRY
Csa4G294390	1058.942473	2178.048017	-1.040251225	8.35E-09	2.73E-07	Csa4G294390	Chr4	11765832	11768638	+	2457	-	-	-
Csa3G175640	400.2828266	49.11841993	3.025154191	8.59E-09	2.80E-07	Csa3G175640	Chr3	11832700	11833154	-	249	-	-	-
Csa5G602750	853.6723772	2958.536486	-1.792933779	8.74E-09	2.85E-07	Csa5G602750	Chr5	22170991	22172040	-	468	-	Bet v I/Major latex protein	-
novel.621	1749.335512	766.7128215	1.190105842	9.24E-09	3.00E-07	-	Chr6	25308521	25313919	+	5399	-	-	-
Csa6G237590	380.070071	122.9809363	1.626573847	9.40E-09	3.05E-07	Csa6G237590	Chr6	13467021	13467275	+	255	-	-	-
Csa1G575040	3427.800517	1287.303376	1.41298532	9.44E-09	3.06E-07	Csa1G575040	Chr1	21775261	21775969	-	237	-	-	-
Csa6G501290	128.4537956	428.4391871	-1.738917904	9.62E-09	3.11E-07	Csa6G501290	Chr6	25102071	25104304	-	1587	-	-	PPR
Csa6G318680	94.42560679	7.109498658	3.69276302	9.92E-09	3.20E-07	Csa6G318680	Chr6	15017797	15018205	-	297	-	-	-
Csa5G606630	210.2422392	966.3118891	-2.198975424	1.00E-08	3.22E-07	Csa5G606630	Chr5	22963001	22965297	+	834	-	14-3-3 domain	-
Csa2G264020	602.4137386	244.974996	1.299189359	1.02E-08	3.27E-07	Csa2G264020	Chr2	12756852	12759489	+	1545	-	Amidase signature domain	Amidase
Csa4G090350	390.9620492	147.9933086	1.400255239	1.10E-08	3.51E-07	Csa4G090350	Chr4	5912622	5913872	-	705	-	-	-
Csa7G058560	19.34640666	123.7695048	-2.687919715	1.13E-08	3.60E-07	Csa7G058560	Chr7	3424674	3430169	+	975	-	Haem peroxidase	-
Csa2G000310	298.7487295	118.0683022	1.337116204	1.14E-08	3.65E-07	Csa2G000310	Chr2	176025	177991	+	654	-	Cleavage/polyadenylation specificity factor subunit 5	-
Csa1G126040	2649.978396	712.7001658	1.894108841	1.15E-08	3.65E-07	Csa1G126040	Chr1	9317160	9317494	-	219	-	-	-
Csa6G147670	179.9024134	698.4738788	-1.959237288	1.16E-08	3.69E-07	Csa6G147670	Chr6	10296544	10298838	-	1380	-	-	-
Csa6G006740	7213.253042	3479.277173	1.051691366	1.19E-08	3.79E-07	Csa6G006740	Chr6	539788	542602	-	1005	-	-	-
Csa2G354770	528.1112182	194.9635718	1.439204909	1.20E-08	3.79E-07	Csa2G354770	Chr2	16544851	16546801	+	1059	-	Armadillo-type fold	Arm
Csa4G652850	40.28034079	223.3523912	-2.477514437	1.20E-08	3.80E-07	Csa4G652850	Chr4	22833778	22835551	-	975	-	ARID DNA-binding domain	ARID
Csa7G375830	752.3355007	187.4999165	2.005370442	1.21E-08	3.81E-07	Csa7G375830	Chr7	13731567	13732021	+	447	-	DNA-binding domain	AP2
Csa1G025960	6464.986094	1218.456129	2.407446822	1.21E-08	3.81E-07	Csa1G025960	Chr1	2968077	2970765	+	1731	-	WRKY domain	WRKY
Csa2G361880	10.41606373	65.68311787	-2.681203538	1.23E-08	3.88E-07	Csa2G361880	Chr2	17423562	17426649	-	1455	-	Transferase	-
Csa5G429990	501.9567154	147.1122871	1.771185871	1.24E-08	3.89E-07	Csa5G429990	Chr5	15623715	15626302	-	1911	-	Serine-threonine/tyrosine-protein kinase, catalytic domain	Pkinase_Tyr
Csa3G017050	1952.584848	558.7311851	1.804994167	1.24E-08	3.90E-07	Csa3G017050	Chr3	1627704	1631401	-	1269	-	-	MORN
Csa3G405510	2186.087173	377.5757553	2.532952646	1.25E-08	3.91E-07	Csa3G405510	Chr3	19556627	19558832	-	1785	-	-	GRAS
Csa5G551250	636.1397527	102.093027	2.63872088	1.27E-08	3.96E-07	Csa5G551250	Chr5	19533824	19539945	+	1842	-	-	-
Csa6G311520	199.5395214	25.87307266	2.947336439	1.27E-08	3.96E-07	Csa6G311520	Chr6	14833278	14833943	+	321	-	Homeobox domain-like	Myb_DNA-binding
Csa1G046030	258.7093337	641.8706481	-1.311268277	1.38E-08	4.31E-07	Csa1G046030	Chr1	5264008	5266858	+	1047	-	-	-
Csa7G169070	102.4676409	1806.011316	-4.139770091	1.39E-08	4.33E-07	Csa7G169070	Chr7	6435127	6436268	+	240	-	-	-
Csa3G610280	56.14189121	154.0125357	-1.453097459	1.40E-08	4.34E-07	Csa3G610280	Chr3	23664112	23665187	+	786	-	-	-
Csa6G526280	1388.309177	584.3685507	1.248103707	1.55E-08	4.78E-07	Csa6G526280	Chr6	28665322	28668589	+	1239	-	-	-
Csa2G021690	309.0298002	84.47100487	1.87079382	1.58E-08	4.86E-07	Csa2G021690	Chr2	2647889	2651386	-	954	-	-	Mito_carr
Csa6G223490	46.30015246	5.64140095	3.02970454	1.60E-08	4.92E-07	Csa6G223490	Chr6	13096054	13098827	+	576	-	-	-
Csa3G121560	338.8955647	13.18379148	4.68682284	1.61E-08	4.96E-07	Csa3G121560	Chr3	7040686	7041666	+	459	-	-	-
Csa6G188150	158.0569148	574.6386858	-1.860516662	1.62E-08	4.96E-07	Csa6G188150	Chr6	12263135	12263971	+	312	-	-	-
Csa5G152910	416.8331662	160.2847074	1.376646473	1.63E-08	4.99E-07	Csa5G152910	Chr5	4888490	4889099	+	540	-	-	-
Csa6G411180	7.933453158	51.39707205	-2.673127736	1.65E-08	5.03E-07	Csa6G411180	Chr6	19028999	19032091	-	1260	-	F-box domain	-
Csa1G002690	1165.616012	3028.555507	-1.377461636	1.69E-08	5.16E-07	Csa1G002690	Chr1	415721	421617	-	2019	-	-	-
Csa3G710790	7261.966633	895.4383821	3.019514953	1.70E-08	5.19E-07	Csa3G710790	Chr3	26897124	26898835	+	471	-	-	DnaJ
Csa1G002860	1494.719073	530.4579896	1.494618077	1.71E-08	5.20E-07	Csa1G002860	Chr1	520583	522860	-	1932	-	Protein kinase domain	Pkinase
Csa6G004530	2663.937986	1329.906234	1.002183187	1.71E-08	5.21E-07	Csa6G004530	Chr6	386079	393984	+	1624	-	Peptidase A22B, signal peptide peptidase	-
Csa3G128900	11.18166591	80.05210511	-2.828659718	1.72E-08	5.21E-07	Csa3G128900	Chr3	8211649	8213080	-	1020	-	-	-
Csa5G642710	52.23885148	8.712632933	2.589384902	1.77E-08	5.37E-07	Csa5G642710	Chr5	26849328	26850281	+	537	-	Basic-leucine zipper domain	bZIP_1
Csa3G893950	1272.811024	563.9247214	1.17419123	1.78E-08	5.37E-07	Csa3G893950	Chr3	38380496	38383680	+	2946	-	Protein kinase domain	Pkinase
Csa1G126030	142.0112449	13.73280584	3.353386864	1.81E-08	5.46E-07	Csa1G126030	Chr1	9307746	9308437	+	279	-	-	-
Csa4G623380	2682.973635	6379.058503	-1.249723043	1.84E-08	5.55E-07	Csa4G623380	Chr4	20076734	20080090	+	747	-	Ribosomal protein L13	-
Csa2G379240	1027.170536	2422.022285	-1.23795731	1.84E-08	5.55E-07	Csa2G379240	Chr2	19256745	19260256	-	831	-	Mog1/PsbP, alpha/beta/alpha sandwich	-
Csa1G047430	539.6240079	211.517655	1.353850281	1.93E-08	5.79E-07	Csa1G047430	Chr1	5523982	5525216	+	636	-	High-affinity nitrate transporter	-
Csa6G091830	398.3780028	115.5556584	1.782440574	2.05E-08	6.14E-07	Csa6G091830	Chr6	6164363	6164938	-	576	-	DNA-binding domain	AP2
Csa1G575000	102.997299	339.800461	-1.726097272	2.07E-08	6.19E-07	Csa1G575000	Chr1	21748270	21749865	+	1101	-	-	-
Csa2G000530	193.1034738	494.2755498	-1.355606454	2.12E-08	6.33E-07	Csa2G000530	Chr2	302621	304092	+	1377	-	DYW domain	-
Csa4G351110	81.69537994	498.3556554	-2.609646698	2.16E-08	6.45E-07	Csa4G351110	Chr4	14346229	14347575	+	1122	-	Glutaredoxin	-
Csa4G004860	480.4761091	142.949996	1.746162248	2.18E-08	6.48E-07	Csa4G004860	Chr4	789385	791044	+	1119	-	F-box domain	F-box
Csa2G108700	80.40429334	565.4804653	-2.809511486	2.18E-08	6.48E-07	Csa2G108700	Chr2	7714113	7716310	+	855	-	Origin recognition complex, subunit 6	-
Csa6G157670	907.4255805	396.1785533	1.195243759	2.19E-08	6.50E-07	Csa6G157670	Chr6	11096480	11100987	+	2097	-	-	-
Csa6G008700	1026.027753	2088.207552	-1.025842761	2.26E-08	6.66E-07	Csa6G008700	Chr6	860985	863146	+	645	-	-	Pentapeptide
Csa1G570240	299.6349134	895.1464198	-1.579864068	2.27E-08	6.68E-07	Csa1G570240	Chr1	21151042	21154538	+	1299	-	Serine-threonine/tyrosine-protein kinase, catalytic domain	Pkinase_Tyr
Csa5G269890	70.2240263	10.10833386	2.807424387	2.32E-08	6.81E-07	Csa5G269890	Chr5	11278814	11283569	+	1353	-	Myc-type, basic helix-loop-helix (bHLH) domain	-
Csa7G046680	176.6724235	29.24301768	2.603256432	2.36E-08	6.92E-07	Csa7G046680	Chr7	2774100	2774790	+	288	-	-	-
Csa4G152290	44.61462802	301.0140681	-2.746810526	2.37E-08	6.94E-07	Csa4G152290	Chr4	8254250	8257505	+	942	-	-	-
Csa5G606490	17.64307295	146.83409	-3.051904481	2.44E-08	7.14E-07	Csa5G606490	Chr5	22892248	22893877	-	687	-	Cell division topological specificity factor MinE	-
Csa7G405310	44.1016572	222.041436	-2.327627139	2.47E-08	7.20E-07	Csa7G405310	Chr7	15473598	15476458	-	1497	-	Six-hairpin glycosidase-like	-
novel.486	113.3358236	26.32511234	2.109293867	2.49E-08	7.27E-07	-	Chr5	22504316	22506176	+	1293	-	-	-
Csa3G017290	12.68613152	71.13506002	-2.471993653	2.50E-08	7.29E-07	Csa3G017290	Chr3	1816462	1820307	+	1230	-	-	-
Csa2G433910	54.45641642	5.515887649	3.279677915	2.56E-08	7.44E-07	Csa2G433910	Chr2	22733031	22736722	+	3441	-	Cellulose synthase	-
Csa1G574950	446.1477375	90.71108698	2.300057301	2.56E-08	7.44E-07	Csa1G574950	Chr1	21703400	21704564	+	1116	-	Leucine-rich repeat	-
Csa1G051740	34.24442234	131.5160426	-1.943724247	2.57E-08	7.46E-07	Csa1G051740	Chr1	6119992	6122029	-	1119	-	Myc-type, basic helix-loop-helix (bHLH) domain	HLH
Csa3G778250	121.9145246	41.77591985	1.541396214	2.91E-08	8.41E-07	Csa3G778250	Chr3	30003151	30004533	+	663	-	-	-
Csa6G424530	337.9253217	81.13280275	2.05659213	3.02E-08	8.68E-07	Csa6G424530	Chr6	19793643	19798602	+	1269	-	Major facilitator, sugar transporter-like	Sugar_tr
Csa3G588520	52.00342932	1.299981339	5.293827244	3.02E-08	8.68E-07	Csa3G588520	Chr3	22560951	22561376	-	426	-	EF-hand domain	-
Csa7G051420	1245.566211	584.2461015	1.092165343	3.02E-08	8.69E-07	Csa7G051420	Chr7	3270343	3272852	+	801	-	Histone-fold	-
Csa3G782700	2093.080385	4572.530447	-1.127472407	3.05E-08	8.74E-07	Csa3G782700	Chr3	30345083	30347434	-	972	-	RNA recognition motif domain	RRM_1
Csa4G045040	558.1512511	0.858505745	9.249643141	3.07E-08	8.79E-07	Csa4G045040	Chr4	3543549	3544599	-	534	-	Dehydrin	-
Csa6G006810	66.48065199	330.0744446	-2.305513032	3.18E-08	9.07E-07	Csa6G006810	Chr6	593477	598427	-	1748	-	-	-
Csa4G646260	570.0272984	141.1062161	2.012655442	3.18E-08	9.07E-07	Csa4G646260	Chr4	22052038	22053595	+	1491	-	-	-
Csa2G007990	1803.945715	415.903404	2.116244161	3.32E-08	9.43E-07	Csa2G007990	Chr2	1347969	1348997	-	684	-	EF-hand domain	-
Csa4G289120	268.0925146	95.95909613	1.479848459	3.35E-08	9.50E-07	Csa4G289120	Chr4	11224721	11227049	-	1791	-	Protein kinase domain	Pkinase
Csa5G478610	301.4568705	28.92732029	3.377724414	3.38E-08	9.58E-07	Csa5G478610	Chr5	16786231	16787965	-	306	-	-	-
Csa2G361700	71.21284399	345.0349674	-2.282133728	3.39E-08	9.59E-07	Csa2G361700	Chr2	17327174	17328434	+	963	-	Homeobox domain-like	ZF-HD_dimer
Csa1G699560	4445.21894	787.7597803	2.496301354	3.42E-08	9.64E-07	Csa1G699560	Chr1	28086475	28090562	+	999	-	Alternative oxidase	AOX
Csa5G060150	46.34466139	275.9465358	-2.572728156	3.42E-08	9.64E-07	Csa5G060150	Chr5	1999430	1999808	+	330	-	-	-
Csa3G781550	23.26478449	132.457478	-2.49685225	3.54E-08	9.94E-07	Csa3G781550	Chr3	30193892	30196121	-	1017	-	N-acetyltransferase ESCO, acetyl-transferase domain	-
Csa1G075060	355.7970565	48.1970095	2.882763011	3.67E-08	1.02E-06	Csa1G075060	Chr1	7739005	7739712	-	636	-	DNA-binding domain	AP2
Csa4G291900	317.9224068	114.859952	1.467637947	3.72E-08	1.04E-06	Csa4G291900	Chr4	11446208	11449777	+	1455	-	Multi antimicrobial extrusion protein	MatE
Csa1G051760	977.6948151	2198.337237	-1.16927347	3.85E-08	1.07E-06	Csa1G051760	Chr1	6141585	6144888	+	1653	-	Myc-type, basic helix-loop-helix (bHLH) domain	HLH
Csa6G505230	938.1747775	2611.777043	-1.476803475	4.08E-08	1.13E-06	Csa6G505230	Chr6	25654599	25655956	-	507	-	B-box-type zinc finger	zf-B_box
Csa3G732630	170.1719327	1333.384078	-2.971349583	4.14E-08	1.15E-06	Csa3G732630	Chr3	27788359	27789491	-	597	-	-	-
Csa5G157310	94.29776079	5.113779673	4.14888542	4.15E-08	1.15E-06	Csa5G157310	Chr5	5551711	5552685	+	912	-	Cytochrome P450	p450
Csa7G008430	52.61467232	229.8037225	-2.119912351	4.20E-08	1.16E-06	Csa7G008430	Chr7	468933	469266	-	300	-	Small auxin-up RNA	Auxin_inducible
novel.282	663.188781	236.0545518	1.49016897	4.33E-08	1.19E-06	-	Chr3	21584459	21588637	-	4179	-	PF10551:MULE transposase domain	-
Csa3G851910	1738.480173	736.4588751	1.238334637	4.33E-08	1.19E-06	Csa3G851910	Chr3	35273048	35274762	+	876	-	Methyltransferase type 11	Methyltransf_11
Csa6G188070	100.702795	430.2271455	-2.09042819	4.35E-08	1.20E-06	Csa6G188070	Chr6	12202525	12204170	+	801	-	Proliferating cell nuclear antigen, PCNA, C-terminal	PCNA_C
Csa3G845500	8265.983888	2048.250012	2.012696242	4.38E-08	1.20E-06	Csa3G845500	Chr3	34274916	34279312	+	2781	-	Ferric reductase, NAD binding domain	FAD_binding_8
Csa3G689270	504.3380697	1016.76534	-1.011988953	4.40E-08	1.21E-06	Csa3G689270	Chr3	26320935	26324741	-	840	-	Sterol methyltransferase C-terminal	-
Csa7G234680	104.7471299	268.1158062	-1.353422039	4.40E-08	1.21E-06	Csa7G234680	Chr7	8328511	8328726	+	216	-	-	-
Csa3G009490	2208.575933	4506.017086	-1.028751221	4.49E-08	1.23E-06	Csa3G009490	Chr3	1062911	1065470	-	867	-	RNA recognition motif domain	RRM_1
Csa1G569380	5494.832298	11652.77111	-1.084376579	4.57E-08	1.25E-06	Csa1G569380	Chr1	20937300	20938951	+	375	-	-	-
Csa1G042800	926.8797074	3214.903343	-1.793943422	4.68E-08	1.27E-06	Csa1G042800	Chr1	4509663	4514802	-	1536	-	Methyltransferase type 11	Methyltransf_11
Csa5G604060	478.5484894	203.7224912	1.229514107	4.69E-08	1.27E-06	Csa5G604060	Chr5	22359647	22362855	+	1611	-	-	-
Csa1G505940	142.0724696	450.6039186	-1.664682858	4.83E-08	1.31E-06	Csa1G505940	Chr1	17921794	17923020	+	807	-	-	-
Csa6G520420	1036.551338	173.6265622	2.578018235	4.89E-08	1.32E-06	Csa6G520420	Chr6	27798741	27800773	-	1125	-	GDSL lipase/esterase	Lipase_GDSL
Csa3G099580	483.745902	181.3768146	1.417035686	4.89E-08	1.32E-06	Csa3G099580	Chr3	4888747	4892235	-	2238	-	S-locus glycoprotein domain	B_lectin
Csa1G580220	440.0611588	880.3507319	-1.00017975	5.03E-08	1.36E-06	Csa1G580220	Chr1	21903726	21907780	+	885	-	-	-
Csa5G416270	178.2613286	64.31266949	1.478282178	5.06E-08	1.36E-06	Csa5G416270	Chr5	15046366	15046981	-	558	-	-	-
Csa4G622760	308.4376642	726.0195789	-1.235039854	5.23E-08	1.41E-06	Csa4G622760	Chr4	19973927	19977151	+	837	-	Chalcone isomerase	-
Csa3G686210	374.8569247	125.2706317	1.578281805	5.26E-08	1.41E-06	Csa3G686210	Chr3	26256380	26257597	-	879	-	-	-
Csa6G454380	78.32859514	232.3242247	-1.573909804	5.31E-08	1.43E-06	Csa6G454380	Chr6	21768374	21769438	+	858	-	-	-
Csa1G050570	410.4867488	1162.2921	-1.502626803	5.37E-08	1.44E-06	Csa1G050570	Chr1	5981941	5984142	-	699	-	-	-
Csa6G382360	1955.249485	849.1876859	1.202805007	5.37E-08	1.44E-06	Csa6G382360	Chr6	17162715	17165037	+	2112	-	-	PD40
Csa1G538210	51.13966332	209.1457428	-2.033283507	5.50E-08	1.47E-06	Csa1G538210	Chr1	19742915	19744032	+	453	-	-	-
Csa6G486770	168.9467271	425.1847024	-1.330367341	5.50E-08	1.47E-06	Csa6G486770	Chr6	22601612	22604860	+	3111	-	DYW domain	PPR
Csa7G046690	5432.627308	1375.657931	1.981645662	5.54E-08	1.48E-06	Csa7G046690	Chr7	2780282	2781280	+	279	-	-	-
Csa5G217670	46.23401399	195.8951249	-2.088852781	5.58E-08	1.49E-06	Csa5G217670	Chr5	9676543	9677461	-	732	-	-	-
novel.563	196.917849	42.14189566	2.226709471	5.68E-08	1.51E-06	-	Chr5	24586452	24588880	-	2172	-	PF06813:Nodulin-like	-
Csa5G152980	133.8035203	357.3287245	-1.414939659	5.73E-08	1.52E-06	Csa5G152980	Chr5	4940389	4943529	-	3000	-	Toll/interleukin-1 receptor homology (TIR) domain	-
Csa7G372950	80.27124944	217.6635687	-1.440604888	5.78E-08	1.53E-06	Csa7G372950	Chr7	13387293	13396469	+	1971	-	Myosin head, motor domain	Myosin_head
Csa3G893960	924.8043942	369.3805497	1.324420422	5.95E-08	1.58E-06	Csa3G893960	Chr3	38389692	38393295	+	2844	-	Protein kinase domain	Pkinase
Csa5G146320	413.686366	973.8518403	-1.236576593	6.00E-08	1.59E-06	Csa5G146320	Chr5	4086376	4089224	-	1491	-	Glycoside hydrolase, family 29	Alpha_L_fucos
Csa5G211530	1550.4265	646.3329393	1.262248269	6.01E-08	1.59E-06	Csa5G211530	Chr5	9370781	9374913	-	2043	-	Serine-threonine/tyrosine-protein kinase, catalytic domain	Pkinase_Tyr
Csa4G000820	1465.61165	215.6511309	2.765230318	6.07E-08	1.60E-06	Csa4G000820	Chr4	185146	186618	+	297	-	-	-
Csa7G012410	724.834534	189.186409	1.937180597	6.19E-08	1.63E-06	Csa7G012410	Chr7	747633	749134	-	465	-	Heavy metal-associated domain, HMA	HMA
Csa1G042760	71.61004766	528.6813114	-2.883060197	6.19E-08	1.63E-06	Csa1G042760	Chr1	4484498	4486024	-	753	-	-	Thaumatin
Csa3G705670	313.7986315	93.33153436	1.749327472	6.27E-08	1.64E-06	Csa3G705670	Chr3	26730191	26731092	+	540	-	-	-
Csa1G173140	2247.080361	4499.964274	-1.001760951	6.48E-08	1.70E-06	Csa1G173140	Chr1	10756493	10758977	+	2115	-	-	-
Csa3G073870	2050.206472	5958.225543	-1.539386641	6.85E-08	1.79E-06	Csa3G073870	Chr3	3898879	3905088	-	1617	-	Trigger factor, C-terminal	-
Csa3G182790	254.3486522	83.53903035	1.607483182	6.86E-08	1.79E-06	Csa3G182790	Chr3	12734118	12735706	-	255	-	-	-
Csa1G085380	88.06223578	559.8702611	-2.666684075	7.05E-08	1.84E-06	Csa1G085380	Chr1	8129735	8131692	+	732	-	-	-
Csa6G318150	537.6129109	203.9412646	1.398609927	7.08E-08	1.84E-06	Csa6G318150	Chr6	14998697	14999583	+	603	-	-	-
Csa1G065420	185.8160744	20.59433026	3.178231414	7.10E-08	1.84E-06	Csa1G065420	Chr1	6916482	6918940	+	1521	-	Protein kinase domain	Pkinase
Csa7G387180	2088.632802	707.1727752	1.561973501	7.11E-08	1.85E-06	Csa7G387180	Chr7	14191358	14204850	-	2208	-	Carbamoyl-phosphate synthetase large subunit-like, ATP-binding domain	CPSase_L_D2
Csa1G002890	13690.36864	27455.19809	-1.003953478	7.16E-08	1.85E-06	Csa1G002890	Chr1	534041	536360	-	1212	-	RNA recognition motif domain	RRM_1
Csa7G017710	2.386523755	55.22798719	-4.459397085	7.25E-08	1.87E-06	Csa7G017710	Chr7	1048437	1049862	-	1095	-	O-methyltransferase, family 2	-
Csa6G448110	11600.24021	26053.28386	-1.167348083	7.45E-08	1.92E-06	Csa6G448110	Chr6	21078051	21079932	-	753	-	Major intrinsic protein	-
Csa3G063110	134.9789871	491.5756225	-1.861713803	7.50E-08	1.93E-06	Csa3G063110	Chr3	3609649	3610911	-	768	-	Pirin, C-terminal domain	-
Csa6G365140	38.18186985	158.3985894	-2.042393261	7.55E-08	1.94E-06	Csa6G365140	Chr6	16501105	16501524	+	420	-	Histone-fold	-
Csa3G810530	855.9640087	1892.440684	-1.14528464	7.59E-08	1.94E-06	Csa3G810530	Chr3	31079409	31084748	+	1110	-	Myc-type, basic helix-loop-helix (bHLH) domain	HLH
Csa4G496760	491.8885336	101.1101306	2.279937995	7.62E-08	1.95E-06	Csa4G496760	Chr4	17344561	17349599	+	1830	-	Fungal lipase-like domain	Lipase_3
Csa3G099570	915.011551	247.7281217	1.884376613	7.81E-08	1.99E-06	Csa3G099570	Chr3	4882825	4888094	-	1632	-	S-locus glycoprotein domain	B_lectin
Csa6G515490	201.0436125	36.45569702	2.464557804	8.26E-08	2.10E-06	Csa6G515490	Chr6	26799308	26801254	+	1086	-	-	-
Csa5G155500	1671.642036	224.8180871	2.89341811	8.40E-08	2.13E-06	Csa5G155500	Chr5	5288357	5291323	+	984	-	Peptidase S54, rhomboid domain	Rhomboid
Csa1G600910	992.9983836	3116.596656	-1.65002149	8.44E-08	2.14E-06	Csa1G600910	Chr1	23290510	23293006	-	543	-	-	-
Csa1G045490	3114.37594	966.5294431	1.687756185	8.45E-08	2.14E-06	Csa1G045490	Chr1	4971922	4977229	+	1668	-	Aldehyde/histidinol dehydrogenase	Aldedh
Csa2G369820	217.9294021	627.854656	-1.52678087	8.55E-08	2.16E-06	Csa2G369820	Chr2	18109761	18110676	-	717	-	Homeobox domain-like	ZF-HD_dimer
Csa6G121960	96.98434863	521.467599	-2.427432077	8.58E-08	2.17E-06	Csa6G121960	Chr6	8429968	8431674	+	744	-	-	-
Csa4G006220	78.56317049	238.2865194	-1.601115914	8.63E-08	2.18E-06	Csa4G006220	Chr4	986882	991152	+	2673	-	P-type ATPase, transmembrane domain	E1-E2_ATPase
novel.624	40032.75241	12718.75176	1.654204171	9.18E-08	2.31E-06	-	Chr6	26766646	26768550	+	1717	-	PF00240:Ubiquitin family	ubiquitin
Csa5G576840	160.5943626	13.52002422	3.552764669	9.27E-08	2.33E-06	Csa5G576840	Chr5	20257714	20258938	-	1140	-	Glycosyl transferase, family 14	-
Csa4G075200	116.2730243	9.413718849	3.614625631	9.34E-08	2.35E-06	Csa4G075200	Chr4	5347658	5349639	+	1041	-	Oxoglutarate/iron-dependent dioxygenase	2OG-FeII_Oxy
Csa2G234570	955.421	310.352256	1.621994581	9.39E-08	2.36E-06	Csa2G234570	Chr2	11432977	11434677	+	1047	-	-	-
Csa4G166920	102.5746846	319.158671	-1.634858648	9.69E-08	2.43E-06	Csa4G166920	Chr4	8627895	8631261	+	2679	-	Protein kinase domain	Pkinase
Csa4G082410	2306.468704	5072.123665	-1.137165533	9.75E-08	2.44E-06	Csa4G082410	Chr4	5529328	5534004	-	1299	-	Uroporphyrinogen decarboxylase (URO-D)	-
Csa3G829200	1416.553703	3404.238637	-1.265279864	1.00E-07	2.50E-06	Csa3G829200	Chr3	33180402	33182917	-	546	-	-	-
Csa3G902310	62.66976159	233.1355238	-1.895002541	1.02E-07	2.55E-06	Csa3G902310	Chr3	39006157	39007188	-	699	-	-	-
Csa7G336520	170.6181632	350.8956014	-1.039184204	1.03E-07	2.56E-06	Csa7G336520	Chr7	12011872	12013955	+	1776	-	DYW domain	-
Csa6G363600	55.34893964	148.5988385	-1.421509816	1.04E-07	2.59E-06	Csa6G363600	Chr6	16456710	16461793	+	2229	-	Serine-threonine/tyrosine-protein kinase, catalytic domain	Pkinase_Tyr
Csa2G118280	1088.656994	381.9161575	1.511425164	1.08E-07	2.67E-06	Csa2G118280	Chr2	7891471	7891919	+	291	-	-	-
Csa1G479630	5699.634658	1242.493702	2.1975119	1.09E-07	2.70E-06	Csa1G479630	Chr1	17309108	17313066	+	1113	-	Protein kinase domain	Pkinase
Csa1G011450	331.4941683	108.6313929	1.607357012	1.09E-07	2.70E-06	Csa1G011450	Chr1	1583042	1584274	+	1056	-	-	-
Csa2G368910	163.029205	356.2964269	-1.130448821	1.10E-07	2.72E-06	Csa2G368910	Chr2	17867685	17871935	+	1335	-	-	Mito_carr
novel.309	7.494939605	94.30514123	-3.677100151	1.11E-07	2.73E-06	-	Chr3	37753931	37754385	-	455	-	-	-
Csa7G446950	182.9053478	404.6386078	-1.14588159	1.12E-07	2.75E-06	Csa7G446950	Chr7	17791666	17793315	-	942	-	D-isomer specific 2-hydroxyacid dehydrogenase, NAD-binding domain	2-Hacid_dh_C
Csa7G239640	1160.679506	282.4307569	2.039130655	1.13E-07	2.78E-06	Csa7G239640	Chr7	8842344	8848116	-	2401	-	Terpene synthase, metal-binding domain	-
Csa5G614640	60.08635803	296.1112533	-2.294105432	1.14E-07	2.80E-06	Csa5G614640	Chr5	24207584	24209912	+	321	-	Replication factor A protein 3	-
Csa5G152260	449.0366816	113.4514105	1.982836633	1.15E-07	2.82E-06	Csa5G152260	Chr5	4793543	4794285	-	378	-	-	-
Csa7G073520	2207.910008	275.7386311	3.000175406	1.16E-07	2.84E-06	Csa7G073520	Chr7	4881077	4882692	-	648	-	-	CBS
Csa1G051910	1020.204487	2355.835319	-1.207960547	1.16E-07	2.84E-06	Csa1G051910	Chr1	6214150	6218556	+	1449	-	SET domain	SET
Csa3G669600	78.882954	178.5887806	-1.177189338	1.17E-07	2.86E-06	Csa3G669600	Chr3	26084174	26086473	-	1128	-	GDSL lipase/esterase	Lipase_GDSL
Csa6G501970	299.462468	144.5678187	1.053090438	1.20E-07	2.92E-06	Csa6G501970	Chr6	25216901	25217973	-	354	-	-	-
Csa6G516770	894.8277976	346.7963481	1.367295224	1.23E-07	3.00E-06	Csa6G516770	Chr6	26894261	26897704	-	2142	-	Serine-threonine/tyrosine-protein kinase, catalytic domain	Pkinase_Tyr
Csa3G019340	247.3026805	64.98409414	1.929210452	1.25E-07	3.03E-06	Csa3G019340	Chr3	1879606	1880933	+	600	-	Palmitoyl protein thioesterase	-
Csa1G164660	1692.67187	620.812889	1.447205865	1.27E-07	3.07E-06	Csa1G164660	Chr1	10251241	10253304	+	1266	-	Glycoside hydrolase family 17	Glyco_hydro_17
Csa5G175760	64.58762638	155.4040616	-1.268266144	1.28E-07	3.08E-06	Csa5G175760	Chr5	7346621	7349719	-	3099	-	Tetratricopeptide-like helical domain	-
Csa2G171830	357.8984088	793.458402	-1.147173791	1.28E-07	3.08E-06	Csa2G171830	Chr2	9675206	9676017	+	312	-	Mitochondrial import receptor subunit Tom22	-
Csa2G000220	1018.17848	390.7285721	1.382345615	1.28E-07	3.10E-06	Csa2G000220	Chr2	135892	138474	+	1965	-	-	-
Csa7G450510	2757.255054	18434.9166	-2.741273157	1.29E-07	3.10E-06	Csa7G450510	Chr7	18555157	18556979	-	627	-	Cupin 1	-
Csa6G044530	1285.273169	2582.169254	-1.006391797	1.30E-07	3.12E-06	Csa6G044530	Chr6	3549043	3550684	+	1542	-	Cytochrome P450	p450
novel.625	67.99595721	18.38483947	1.877164405	1.31E-07	3.16E-06	-	Chr6	26836170	26837453	+	512	-	-	-
Csa4G022930	355.1598506	157.1392307	1.172516499	1.33E-07	3.18E-06	Csa4G022930	Chr4	2501146	2505997	+	1152	-	Rho GTPase activation protein	RhoGAP
Csa6G452650	69.60823513	14.18915297	2.299513933	1.34E-07	3.21E-06	Csa6G452650	Chr6	21593952	21594705	+	519	-	-	-
Csa2G356600	337.2775743	157.8899328	1.095729498	1.37E-07	3.28E-06	Csa2G356600	Chr2	16710934	16711815	+	429	-	DNA-binding domain	AP2
Csa3G389870	380.7208415	146.1889781	1.381291868	1.41E-07	3.37E-06	Csa3G389870	Chr3	19061256	19062074	-	747	-	Kelch repeat type 1	Kelch_1
Csa3G727940	909.1748152	215.40293	2.077154236	1.41E-07	3.37E-06	Csa3G727940	Chr3	27147810	27148733	+	600	-	-	-
Csa3G172400	203.6880046	98.11977784	1.051692797	1.42E-07	3.38E-06	Csa3G172400	Chr3	11532697	11536241	-	3447	-	NB-ARC	NB-ARC
Csa2G408350	23.13721371	0	6.965021722	1.44E-07	3.42E-06	Csa2G408350	Chr2	21142646	21142993	-	348	-	-	-
Csa2G020860	128.0756704	26.36012187	2.289264545	1.45E-07	3.44E-06	Csa2G020860	Chr2	2461703	2462131	-	429	-	-	-
Csa7G066300	228.9470213	99.16019949	1.202053193	1.45E-07	3.45E-06	Csa7G066300	Chr7	4029329	4030665	-	1083	-	-	-
Csa4G290230	313.4572895	138.1403088	1.181078984	1.45E-07	3.45E-06	Csa4G290230	Chr4	11272801	11274857	-	1452	-	-	-
Csa5G322500	2264.976655	195.1179697	3.537237608	1.46E-07	3.45E-06	Csa5G322500	Chr5	13059411	13065007	+	2613	-	Sucrose synthase	Glycos_transf_1
Csa1G095020	274.9770295	50.48208188	2.446189034	1.46E-07	3.47E-06	Csa1G095020	Chr1	8399505	8401835	+	1344	-	-	-
Csa7G239580	233.6814377	471.9841318	-1.015365125	1.48E-07	3.50E-06	Csa7G239580	Chr7	8814648	8815552	+	300	-	-	-
Csa3G589570	5246.319331	2109.639483	1.314218245	1.49E-07	3.52E-06	Csa3G589570	Chr3	22612234	22618517	+	2253	-	Bromodomain	Bromodomain
Csa2G351820	7580.547015	3111.161026	1.284857666	1.50E-07	3.53E-06	Csa2G351820	Chr2	16240369	16245469	+	1482	-	Peptidase C13, legumain	-
Csa6G490870	232.0412796	68.53833279	1.754807812	1.55E-07	3.64E-06	Csa6G490870	Chr6	23417166	23419487	-	873	-	Heat shock factor (HSF)-type, DNA-binding	HSF_DNA-bind
Csa3G150030	434.9453599	1446.410503	-1.733102651	1.56E-07	3.66E-06	Csa3G150030	Chr3	10118692	10119559	-	825	-	-	-
Csa6G487640	197.8801659	35.8431345	2.460049709	1.56E-07	3.66E-06	Csa6G487640	Chr6	22900080	22901312	-	1128	-	Polyprenyl synthetase	-
Csa5G602180	2232.677235	532.7775488	2.066958107	1.60E-07	3.74E-06	Csa5G602180	Chr5	22113062	22118719	+	2583	-	Glycosyl transferase, family 20	-
Csa5G633170	307.4461215	624.2063898	-1.024025036	1.61E-07	3.76E-06	Csa5G633170	Chr5	25910461	25917171	-	3756	-	ABC transporter type 1, transmembrane domain	ABC_membrane
Csa2G360780	1975.562421	347.8049839	2.505296135	1.65E-07	3.85E-06	Csa2G360780	Chr2	17122789	17124654	-	1599	-	Cytochrome P450	p450
Csa4G652020	343.5981104	115.2374002	1.575955737	1.70E-07	3.94E-06	Csa4G652020	Chr4	22596730	22598443	-	1332	-	Protein kinase domain	Pkinase
Csa4G110050	4925.945365	790.1804969	2.639912566	1.73E-07	4.02E-06	Csa4G110050	Chr4	7087034	7088240	+	918	-	-	-
Csa3G141830	50.8029955	3.899944017	3.685953411	1.76E-07	4.08E-06	Csa3G141830	Chr3	9292290	9292762	+	297	-	-	-
Csa3G727930	4387.496892	10324.04838	-1.234606464	1.78E-07	4.11E-06	Csa3G727930	Chr3	27142258	27145151	+	633	-	Ribosomal protein L17	-
Csa1G597690	1229.963847	149.9625511	3.035630537	1.80E-07	4.15E-06	Csa1G597690	Chr1	22692966	22694494	+	696	-	-	Zim
Csa5G611700	978.2347606	384.1951135	1.347357714	1.80E-07	4.15E-06	Csa5G611700	Chr5	23944987	23946517	-	828	-	Ribose 5-phosphate isomerase, type A	Rib_5-P_isom_A
Csa3G036540	37.78405552	144.7028046	-1.93810789	1.81E-07	4.17E-06	Csa3G036540	Chr3	2622552	2625023	-	1365	-	-	ACT
Csa3G143540	4183.431439	892.4324201	2.228444496	1.81E-07	4.17E-06	Csa3G143540	Chr3	9462685	9465000	+	573	-	RNA polymerase Rpb7, N-terminal	-
Csa7G449420	2619.294954	397.6745462	2.719337293	1.86E-07	4.28E-06	Csa7G449420	Chr7	18505044	18509585	+	2724	-	Lipoxygenase, C-terminal	Lipoxygenase
Csa2G279180	613.7992361	288.8995329	1.086818027	1.87E-07	4.28E-06	Csa2G279180	Chr2	13324639	13326995	+	708	-	F-box domain	-
Csa6G362410	1118.642236	2703.460767	-1.273490851	1.87E-07	4.29E-06	Csa6G362410	Chr6	16316781	16319291	+	762	-	CCB3/YggT	-
Csa2G404800	28.71656261	94.19646037	-1.714459727	1.96E-07	4.49E-06	Csa2G404800	Chr2	20790089	20791074	+	792	-	-	-
Csa4G052730	9654.55456	4379.954023	1.140228878	1.98E-07	4.53E-06	Csa4G052730	Chr4	4450812	4452505	-	1035	-	-	-
Csa7G213190	139.8677325	372.3437833	-1.411573792	2.06E-07	4.70E-06	Csa7G213190	Chr7	7709181	7715344	+	942	-	Alpha-amylase/branching enzyme, C-terminal all beta	-
Csa5G128260	2859.324957	7862.058691	-1.459422553	2.06E-07	4.70E-06	Csa5G128260	Chr5	3150462	3153911	-	759	-	Cyclophilin-type peptidyl-prolyl cis-trans isomerase domain	Pro_isomerase
Csa5G609640	70.53204524	217.4943998	-1.619363726	2.07E-07	4.70E-06	Csa5G609640	Chr5	23580766	23589729	+	3670	-	WD40-repeat-containing domain	-
Csa2G354980	176.1684391	1043.919757	-2.564838066	2.15E-07	4.89E-06	Csa2G354980	Chr2	16647752	16650832	+	1185	-	Cyclin, C-terminal domain	Cyclin_C
Csa6G012800	6.668269063	53.91516532	-3.035159887	2.19E-07	4.96E-06	Csa6G012800	Chr6	1366115	1366678	-	564	-	-	-
Csa6G079750	1797.774445	488.2831661	1.880188196	2.21E-07	5.00E-06	Csa6G079750	Chr6	5410314	5415671	+	1857	-	Fatty acid hydroxylase	-
Csa3G146390	284.1431765	840.4973654	-1.563109979	2.22E-07	5.02E-06	Csa3G146390	Chr3	9753909	9758727	-	2367	-	-	-
Csa7G068600	1866.878371	624.963368	1.578323676	2.25E-07	5.08E-06	Csa7G068600	Chr7	4217330	4219851	+	1632	-	Tetrapyrrole biosynthesis, glutamyl-tRNA reductase, N-terminal	-
Csa3G835900	208.0901825	76.35196973	1.447252906	2.29E-07	5.17E-06	Csa3G835900	Chr3	33335758	33336044	+	255	-	-	-
Csa5G155510	216.8019379	63.14360036	1.780623861	2.35E-07	5.30E-06	Csa5G155510	Chr5	5290991	5294557	-	1098	-	IQ motif, EF-hand binding site	IQ
Csa6G104630	665.4973415	279.0658134	1.254534454	2.38E-07	5.36E-06	Csa6G104630	Chr6	6865583	6876060	+	2613	-	SNF2-related, N-terminal domain	SNF2_N
Csa3G123190	1657.588952	756.0883264	1.131903376	2.39E-07	5.37E-06	Csa3G123190	Chr3	7392520	7395408	-	1158	-	-	-
Csa4G192100	287.2600495	57.6447477	2.315294999	2.40E-07	5.39E-06	Csa4G192100	Chr4	9470876	9471521	-	294	-	-	-
Csa2G006880	832.0136394	119.9956864	2.793225495	2.40E-07	5.39E-06	Csa2G006880	Chr2	1258152	1260005	+	1011	-	Phytocyanin domain	Cu_bind_like
Csa6G522820	223.1459445	720.7203901	-1.690492774	2.40E-07	5.39E-06	Csa6G522820	Chr6	28027349	28029545	-	1524	-	Cytochrome P450	p450
Csa7G069690	715.9195276	323.1320409	1.146632805	2.43E-07	5.45E-06	Csa7G069690	Chr7	4295112	4298576	+	2958	-	Protein kinase domain	Pkinase
Csa3G150200	143.905973	56.11404138	1.359783033	2.46E-07	5.50E-06	Csa3G150200	Chr3	10217169	10218444	+	1023	-	S-adenosylmethionine decarboxylase	SAM_decarbox
Csa3G182080	681.1048439	1929.938056	-1.502301954	2.48E-07	5.53E-06	Csa3G182080	Chr3	12581958	12583875	-	612	-	-	-
Csa4G001780	159.755956	340.6708802	-1.089110997	2.50E-07	5.57E-06	Csa4G001780	Chr4	432535	434226	+	315	-	-	-
Csa1G013210	1003.880578	2348.923136	-1.226811459	2.50E-07	5.57E-06	Csa1G013210	Chr1	1766875	1770049	+	618	-	-	-
Csa5G577420	63.14650322	15.36784664	2.036657475	2.55E-07	5.65E-06	Csa5G577420	Chr5	20367699	20369492	-	969	-	TauD/TfdA-like domain	-
Csa7G169590	38.35679524	305.7767545	-2.994675236	2.55E-07	5.65E-06	Csa7G169590	Chr7	6444619	6445472	+	243	-	-	-
Csa6G006790	2694.136036	1264.407309	1.091613462	2.65E-07	5.88E-06	Csa6G006790	Chr6	567868	570223	+	621	-	-	-
Csa6G128040	442.5935187	110.4502794	2.001878356	2.67E-07	5.90E-06	Csa6G128040	Chr6	8991216	8993879	-	759	-	-	-
Csa3G710870	6043.947576	977.569432	2.627995528	2.69E-07	5.93E-06	Csa3G710870	Chr3	26994915	26996573	-	1035	-	WRKY domain	WRKY
Csa3G827220	48.71824891	4.472281181	3.410892782	2.70E-07	5.95E-06	Csa3G827220	Chr3	32895811	32896724	+	555	-	-	-
Csa3G733230	251.4727364	92.43371164	1.439994227	2.73E-07	6.00E-06	Csa3G733230	Chr3	27834376	27835341	+	519	-	-	-
Csa5G598610	128.6922303	31.41220131	2.034551762	2.76E-07	6.08E-06	Csa5G598610	Chr5	21728259	21730348	-	1506	-	Leucine-rich repeat	-
Csa5G202370	708.4987453	2584.466931	-1.866593606	2.80E-07	6.14E-06	Csa5G202370	Chr5	9010389	9011765	+	390	-	Protein EARLY FLOWERING 4	-
Csa4G606030	1021.229041	2252.437019	-1.141728665	2.81E-07	6.16E-06	Csa4G606030	Chr4	19270798	19280749	+	1266	-	Domain of unknown function DUF933	-
Csa3G134770	516.153226	205.0574821	1.331963438	2.83E-07	6.21E-06	Csa3G134770	Chr3	9001135	9005902	-	1749	-	Proton-dependent oligopeptide transporter family	-
Csa7G213180	232.081219	573.6665373	-1.305229559	2.87E-07	6.28E-06	Csa7G213180	Chr7	7677414	7695495	+	1761	-	Glycosyl hydrolase, family 13, catalytic domain	-
Csa4G304230	169.7039217	372.6794231	-1.132176069	2.91E-07	6.35E-06	Csa4G304230	Chr4	12378047	12380189	-	1194	-	-	-
Csa6G010030	6810.714042	1587.996807	2.100421658	2.91E-07	6.35E-06	Csa6G010030	Chr6	1133563	1135253	-	1446	-	Nematode resistance protein-like HSPRO1, N-terminal	-
Csa2G000660	2129.669091	893.2483541	1.253608864	2.94E-07	6.39E-06	Csa2G000660	Chr2	381526	386556	+	1866	-	Gamma-glutamyltranspeptidase	-
Csa5G583360	2348.577634	1153.54215	1.025654775	3.04E-07	6.59E-06	Csa5G583360	Chr5	20759488	20763396	-	750	-	Cystatin domain	-
Csa6G084600	408.8859993	79.42382573	2.369619372	3.07E-07	6.65E-06	Csa6G084600	Chr6	5636753	5639165	+	1428	-	Aerolysin	-
Csa5G547610	2598.359154	527.2411959	2.300712099	3.12E-07	6.74E-06	Csa5G547610	Chr5	19316684	19318103	-	525	-	NUDIX hydrolase domain-like	NUDIX
Csa2G350380	144.682651	64.20854926	1.172051839	3.15E-07	6.81E-06	Csa2G350380	Chr2	15983083	15983729	+	387	-	-	-
Csa1G569470	727.5486845	87.00362297	3.064189855	3.15E-07	6.81E-06	Csa1G569470	Chr1	21001540	21002660	-	858	-	-	C2
Csa5G616390	4145.352284	1314.166378	1.657326761	3.19E-07	6.87E-06	Csa5G616390	Chr5	24416271	24422065	-	2352	-	Exostosin , C-terminal	-
Csa4G640970	206.1472441	67.08933226	1.618132476	3.19E-07	6.87E-06	Csa4G640970	Chr4	21294728	21296207	-	1407	-	Transferase	-
Csa2G404770	768.2175907	160.0131961	2.263674184	3.21E-07	6.91E-06	Csa2G404770	Chr2	20773160	20774316	-	915	-	-	-
Csa6G411230	1124.249799	546.185719	1.041254175	3.25E-07	6.99E-06	Csa6G411230	Chr6	19068401	19074653	-	1725	-	-	-
Csa4G001760	178.6464037	85.23478121	1.070345408	3.29E-07	7.06E-06	Csa4G001760	Chr4	419818	428097	+	3027	-	DEAD/DEAH box helicase domain	Helicase_C
Csa1G039920	33.94374758	1.013812757	5.08524297	3.37E-07	7.22E-06	Csa1G039920	Chr1	3964961	3965987	+	699	-	UspA	Usp
Csa3G732670	13.24110104	77.02532411	-2.521594647	3.39E-07	7.27E-06	Csa3G732670	Chr3	27800278	27803152	+	1497	-	-	-
Csa7G071520	854.1948346	167.0620354	2.353396681	3.50E-07	7.50E-06	Csa7G071520	Chr7	4616287	4618722	+	1149	-	PPM-type phosphatase domain	PP2C
Csa7G048030	201.9616816	1431.372559	-2.82348153	3.53E-07	7.55E-06	Csa7G048030	Chr7	2985786	2986937	+	723	-	-	-
Csa5G633250	895.2661849	362.6588998	1.303626555	3.56E-07	7.60E-06	Csa5G633250	Chr5	25995042	25999307	+	1473	-	-	-
novel.753	504.4939522	1425.013989	-1.496974154	3.69E-07	7.86E-06	-	Scaffold000098_1	26875	30553	-	3679	-	-	-
Csa6G095890	823.6898456	1865.197533	-1.179675713	3.75E-07	7.99E-06	Csa6G095890	Chr6	6646705	6649358	-	861	-	RNA recognition motif domain	RRM_1
Csa5G636660	45.39711451	120.2299741	-1.398485569	3.77E-07	8.02E-06	Csa5G636660	Chr5	26399113	26400881	-	1629	-	-	-
Csa3G695850	43.33991438	0.759550705	5.990165971	3.95E-07	8.38E-06	Csa3G695850	Chr3	26415041	26416678	+	429	-	-	-
Csa7G414440	2278.111681	838.6041609	1.441233333	3.99E-07	8.47E-06	Csa7G414440	Chr7	15962073	15964283	+	1182	-	PPM-type phosphatase domain	PP2C
Csa6G505910	2720.409268	1003.496728	1.438431457	4.03E-07	8.54E-06	Csa6G505910	Chr6	25785845	25791040	+	1632	-	Protein kinase domain	Pkinase
Csa6G519480	832.3804829	1741.109035	-1.06521949	4.04E-07	8.56E-06	Csa6G519480	Chr6	27564832	27568542	+	1863	-	-	-
Csa3G119420	158.0852494	40.39837655	1.95740941	4.15E-07	8.77E-06	Csa3G119420	Chr3	6685931	6686912	-	516	-	Zinc finger, Dof-type	zf-Dof
Csa7G046640	131.091012	9.508315804	3.790756387	4.16E-07	8.77E-06	Csa7G046640	Chr7	2766011	2766458	+	249	-	-	-
Csa3G782680	3595.039506	851.1210891	2.07829693	4.16E-07	8.77E-06	Csa3G782680	Chr3	30337763	30340051	+	924	-	Syntaxin, N-terminal domain	SNARE
Csa3G736820	1792.692628	3669.211283	-1.033124929	4.50E-07	9.45E-06	Csa3G736820	Chr3	28425703	28427913	+	2211	-	-	PPR
Csa5G175910	20.5848911	138.290918	-2.742683851	4.51E-07	9.46E-06	Csa5G175910	Chr5	7482377	7484761	-	821	-	RNA recognition motif domain	RRM_1
Csa2G247050	127.7701617	338.1788848	-1.402469608	4.52E-07	9.48E-06	Csa2G247050	Chr2	11945046	11947761	-	159	-	-	-
Csa7G432280	2203.733601	879.6235123	1.3249138	4.56E-07	9.54E-06	Csa7G432280	Chr7	17156208	17158609	+	1572	-	Carbohydrate kinase, FGGY, N-terminal	FGGY_N
Csa4G637750	1575.118555	373.3261959	2.075999443	4.57E-07	9.56E-06	Csa4G637750	Chr4	20801863	20804545	+	786	-	Zinc finger, C3HC4 RING-type	zf-C3HC4
Csa5G603910	205.54492	492.1405258	-1.261990909	4.59E-07	9.58E-06	Csa5G603910	Chr5	22259935	22261511	+	702	-	Signal transduction response regulator, receiver domain	Response_reg
Csa6G110310	26.88179876	186.3194255	-2.781406663	4.64E-07	9.67E-06	Csa6G110310	Chr6	7510535	7511810	+	729	-	Thymidine kinase	TK
Csa7G047420	736.6163922	2951.274166	-2.002144764	4.75E-07	9.89E-06	Csa7G047420	Chr7	2908333	2911304	-	810	-	-	-
Csa7G044980	1243.752054	4037.492548	-1.698857601	4.78E-07	9.94E-06	Csa7G044980	Chr7	2665866	2668223	+	897	-	Glycoside hydrolase family 16	-
Csa1G181530	135.7040587	28.94844847	2.224331892	4.79E-07	9.95E-06	Csa1G181530	Chr1	11138602	11139105	-	504	-	-	-
Csa1G042810	124.2726356	418.4924987	-1.749001481	4.89E-07	1.01E-05	Csa1G042810	Chr1	4514500	4514739	+	240	-	-	-
Csa4G645850	754.6949837	117.5045175	2.681871657	4.93E-07	1.02E-05	Csa4G645850	Chr4	21839965	21841024	+	696	-	-	-
Csa4G091880	835.2895193	281.3981936	1.568860497	5.04E-07	1.04E-05	Csa4G091880	Chr4	5976031	5977509	-	1080	-	O-methyltransferase, family 2	-
Csa1G574960	1587.488619	498.3651248	1.671276617	5.09E-07	1.05E-05	Csa1G574960	Chr1	21710739	21713995	+	2991	-	Protein kinase domain	Pkinase
Csa3G840450	679.9639534	272.7844222	1.315033367	5.25E-07	1.08E-05	Csa3G840450	Chr3	33790185	33794656	+	1371	-	-	-
Csa5G139190	44.25349556	232.2891022	-2.384286583	5.26E-07	1.08E-05	Csa5G139190	Chr5	3444572	3447130	-	1029	-	-	PHD
Csa2G224250	2650.248404	880.4878851	1.589469802	5.30E-07	1.09E-05	Csa2G224250	Chr2	10900451	10902268	+	576	-	Chlorophyllase	-
Csa3G183330	1824.880177	5973.269667	-1.710871098	5.31E-07	1.09E-05	Csa3G183330	Chr3	12769790	12772218	-	1365	-	Transferase	-
Csa6G518040	6704.922221	1615.924864	2.052764192	5.53E-07	1.13E-05	Csa6G518040	Chr6	27324674	27326250	-	741	-	DNA-binding domain	AP2
Csa5G647510	747.2073351	336.1441962	1.153001716	5.67E-07	1.16E-05	Csa5G647510	Chr5	27414353	27418599	-	3030	-	Toll/interleukin-1 receptor homology (TIR) domain	TIR
Csa4G127010	419.8098058	887.4703155	-1.080813812	5.77E-07	1.18E-05	Csa4G127010	Chr4	7777876	7779543	-	345	-	-	-
Csa6G483320	4181.444912	1700.476151	1.297877752	5.79E-07	1.18E-05	Csa6G483320	Chr6	22175127	22179793	-	1948	-	Protein kinase domain	Pkinase
Csa1G257330	125.7673355	15.93277335	2.959834071	5.90E-07	1.20E-05	Csa1G257330	Chr1	12590817	12591299	-	300	-	-	-
Csa7G420820	419.5492994	63.68849035	2.714034357	5.99E-07	1.21E-05	Csa7G420820	Chr7	16200460	16201497	-	921	-	-	-
Csa6G498960	149.3009754	60.34163441	1.306477653	6.00E-07	1.22E-05	Csa6G498960	Chr6	24583441	24585159	+	729	-	Isochorismatase-like	Isochorismatase
Csa1G042480	489.0448848	117.2912685	2.063208735	6.02E-07	1.22E-05	Csa1G042480	Chr1	4333508	4335917	-	1899	-	Protein kinase domain	Pkinase
Csa6G046240	693.8825956	139.6493571	2.313917186	6.03E-07	1.22E-05	Csa6G046240	Chr6	3698010	3700011	-	702	-	Homeobox domain-like	Myb_DNA-binding
Csa3G435530	9051.770485	1251.999265	2.853840384	6.08E-07	1.23E-05	Csa3G435530	Chr3	20501596	20502739	+	570	-	-	-
Csa5G637660	363.038605	801.6711055	-1.143205042	6.14E-07	1.24E-05	Csa5G637660	Chr5	26428763	26431425	+	1197	-	Homeobox domain-like	Myb_DNA-binding
Csa1G306800	94.20008869	254.4128954	-1.430602773	6.24E-07	1.26E-05	Csa1G306800	Chr1	13648619	13650823	-	2205	-	DYW domain	-
Csa7G389450	76.63754793	487.1895447	-2.667340351	6.26E-07	1.26E-05	Csa7G389450	Chr7	14472017	14473745	+	1218	-	Acyl transferase/acyl hydrolase/lysophospholipase	-
Csa5G177140	933.9669514	171.3080197	2.445028417	6.30E-07	1.27E-05	Csa5G177140	Chr5	7677658	7680648	-	2448	-	Serine-threonine/tyrosine-protein kinase, catalytic domain	Pkinase_Tyr
Csa6G445150	1151.747193	3479.657675	-1.595055317	6.32E-07	1.27E-05	Csa6G445150	Chr6	20731108	20732627	+	877	-	Major intrinsic protein	-
Csa4G618510	474.2210512	155.9699473	1.602456272	6.36E-07	1.28E-05	Csa4G618510	Chr4	19793905	19795550	-	1464	-	UDP-glucuronosyl/UDP-glucosyltransferase	UDPGT
Csa5G571480	101.7378347	15.26148115	2.718512935	6.41E-07	1.28E-05	Csa5G571480	Chr5	19955796	19956496	-	480	-	-	-
Csa6G396650	225.3764155	559.8564967	-1.310698225	6.54E-07	1.31E-05	Csa6G396650	Chr6	17563827	17566841	-	1299	-	-	LysM
Csa2G360850	717.4888836	257.4279779	1.477152592	6.60E-07	1.32E-05	Csa2G360850	Chr2	17149104	17150553	-	693	-	-	-
Csa4G090320	253.9439854	93.3186432	1.44371403	6.66E-07	1.33E-05	Csa4G090320	Chr4	5903094	5906063	-	534	-	GTP binding domain	-
Csa1G154090	28.96509846	0	7.285304829	6.77E-07	1.35E-05	Csa1G154090	Chr1	10023430	10025815	-	1596	-	Cytochrome P450	p450
Csa5G621910	19.31938213	109.1547691	-2.492852432	6.77E-07	1.35E-05	Csa5G621910	Chr5	24458199	24458939	+	405	-	-	-
Csa6G085100	270.5857783	30.36319593	3.163692115	6.80E-07	1.35E-05	Csa6G085100	Chr6	5645934	5648243	-	1881	-	-	-
Csa6G417900	2427.839259	769.6821084	1.657352248	6.86E-07	1.36E-05	Csa6G417900	Chr6	19273677	19281207	+	3586	-	-	-
Csa7G031600	149.1557231	41.53329389	1.849844805	7.13E-07	1.41E-05	Csa7G031600	Chr7	1711103	1717161	+	2352	-	AMP-dependent synthetase/ligase	AMP-binding
Csa2G382480	345.3252963	77.15839978	2.15924722	7.35E-07	1.45E-05	Csa2G382480	Chr2	19711060	19711608	+	438	-	-	-
Csa6G118880	669.8368245	137.4680264	2.284216225	7.45E-07	1.47E-05	Csa6G118880	Chr6	8231204	8234737	-	2082	-	Armadillo-type fold	U-box
Csa1G042610	1016.450767	274.7534505	1.886406286	7.49E-07	1.48E-05	Csa1G042610	Chr1	4385462	4389338	-	1458	-	-	-
Csa3G576330	857.5020496	2089.671429	-1.284571826	7.50E-07	1.48E-05	Csa3G576330	Chr3	22317768	22321483	-	1149	-	-	-
Csa2G028480	121.8289915	24.40920059	2.328016631	7.63E-07	1.50E-05	Csa2G028480	Chr2	2869194	2869830	-	375	-	Lipoxygenase, C-terminal	Lipoxygenase
Csa2G237740	13762.10154	3364.085457	2.032425281	7.65E-07	1.50E-05	Csa2G237740	Chr2	11629829	11630691	+	339	-	-	-
Csa4G639930	28.9978819	87.66887279	-1.588754732	7.67E-07	1.50E-05	Csa4G639930	Chr4	21253743	21255056	-	990	-	Heat shock factor (HSF)-type, DNA-binding	HSF_DNA-bind
Csa5G571560	184.481022	49.79268269	1.8927097	7.73E-07	1.51E-05	Csa5G571560	Chr5	19991841	19992636	+	438	-	EF-hand domain	-
Csa1G097750	291.12607	930.2245588	-1.675701744	7.80E-07	1.52E-05	Csa1G097750	Chr1	8663797	8664298	-	363	-	-	-
Csa1G015650	139.2601714	298.0555206	-1.094806622	7.99E-07	1.56E-05	Csa1G015650	Chr1	2052166	2061925	+	3690	-	DEAD/DEAH box helicase domain	DEAD
Csa1G481200	3337.66055	978.3711807	1.770166953	8.12E-07	1.58E-05	Csa1G481200	Chr1	17390273	17392507	+	1860	-	Exocyst complex component Exo70	Exo70
Csa6G045160	299.6088723	143.2625397	1.064234717	8.21E-07	1.60E-05	Csa6G045160	Chr6	3657371	3659733	+	454	-	2Fe-2S ferredoxin-type iron-sulfur binding domain	Fer2
Csa6G419520	2.161241802	36.94089831	-4.047329083	8.29E-07	1.61E-05	Csa6G419520	Chr6	19355838	19356484	-	471	-	-	-
Csa7G168060	97.9571679	496.2042437	-2.341212782	8.53E-07	1.65E-05	Csa7G168060	Chr7	6419110	6420840	+	246	-	-	-
Csa4G608160	6540.185638	1427.019173	2.196239059	8.56E-07	1.66E-05	Csa4G608160	Chr4	19411289	19413820	-	1368	-	-	Glyoxalase
Csa3G610810	123.4398813	319.8739733	-1.373652992	8.57E-07	1.66E-05	Csa3G610810	Chr3	23692459	23696829	-	3075	-	Protein kinase domain	Pkinase
Csa2G361810	763.8587233	331.685847	1.204423391	8.66E-07	1.67E-05	Csa2G361810	Chr2	17381343	17384553	+	1098	-	-	PfkB
Csa3G782620	4397.53283	2037.847419	1.10993635	8.66E-07	1.67E-05	Csa3G782620	Chr3	30260873	30264668	+	2151	-	Homeobox KN domain	POX
novel.568	22.21246806	125.224875	-2.505388873	8.68E-07	1.67E-05	-	Chr6	1038005	1040567	+	2563	-	-	-
Csa3G727960	2752.393903	615.2605107	2.161241634	8.69E-07	1.68E-05	Csa3G727960	Chr3	27158863	27160323	+	606	-	EF-hand domain	-
Csa6G009380	54.92531153	307.0685696	-2.478924023	8.78E-07	1.69E-05	Csa6G009380	Chr6	1001842	1003495	+	1080	-	-	-
Csa3G042390	36.38282384	0	7.616413438	8.81E-07	1.69E-05	Csa3G042390	Chr3	2990805	2991523	-	513	-	DNA-binding domain	AP2
Csa3G239260	649.9086264	1360.276964	-1.06540371	8.95E-07	1.72E-05	Csa3G239260	Chr3	15369322	15372168	-	2457	-	-	-
Csa7G432350	536.3340024	202.9977358	1.401795174	9.23E-07	1.77E-05	Csa7G432350	Chr7	17187689	17188487	+	423	-	-	-
Csa4G022970	43.92701761	138.5872963	-1.653439396	9.35E-07	1.79E-05	Csa4G022970	Chr4	2520751	2521206	+	285	-	-	-
Csa6G344240	152.8650341	508.0387352	-1.731616876	9.62E-07	1.84E-05	Csa6G344240	Chr6	15631000	15633064	+	399	-	Phytocyanin domain	Cu_bind_like
Csa3G697970	361.6053995	2339.724092	-2.694107687	9.73E-07	1.86E-05	Csa3G697970	Chr3	26527139	26528765	-	1164	-	Leucine-rich repeat	LRRNT_2
Csa6G490950	374.1712351	93.65388575	1.995819778	1.01E-06	1.93E-05	Csa6G490950	Chr6	23482318	23483782	+	1053	-	Protein kinase domain	Pkinase
Csa3G134610	697.5530146	249.1320596	1.485733753	1.04E-06	1.99E-05	Csa3G134610	Chr3	8930200	8933936	-	660	-	-	-
Csa6G499740	1221.707762	449.911354	1.440975704	1.05E-06	1.99E-05	Csa6G499740	Chr6	24797225	24800375	+	1035	-	Protein kinase domain	Pkinase
Csa2G368830	1029.658369	3122.638281	-1.600291795	1.07E-06	2.03E-05	Csa2G368830	Chr2	17796605	17800379	-	1350	-	Tubulin/FtsZ, GTPase domain	Tubulin
Csa2G357860	8210.832163	3818.361119	1.104583181	1.09E-06	2.06E-05	Csa2G357860	Chr2	16892894	16893689	+	333	-	EF-hand domain	efhand
Csa6G526450	5177.769873	2250.870742	1.202022547	1.10E-06	2.08E-05	Csa6G526450	Chr6	28783942	28790321	-	3024	-	P-type ATPase, A domain	E1-E2_ATPase
Csa4G192160	16.31012603	66.80851194	-2.03583463	1.12E-06	2.11E-05	Csa4G192160	Chr4	9514935	9517898	-	1875	-	-	-
Csa5G158530	473.7110858	191.847183	1.300885095	1.14E-06	2.14E-05	Csa5G158530	Chr5	5731181	5734402	+	951	-	Palmitoyltransferase, DHHC domain	-
Csa5G218840	4475.112254	8963.00909	-1.002201464	1.15E-06	2.16E-05	Csa5G218840	Chr5	9853978	9858397	-	1179	-	Uroporphyrinogen decarboxylase (URO-D)	-
Csa6G502800	117.2714409	24.07935694	2.287833582	1.15E-06	2.17E-05	Csa6G502800	Chr6	25390534	25393895	+	2209	-	DNA polymerase III, clamp loader complex, gamma/delta/delta subunit, C-terminal	-
Csa1G025050	99.83567201	239.7656486	-1.261255601	1.16E-06	2.17E-05	Csa1G025050	Chr1	2678511	2682443	-	1407	-	-	-
Csa4G647490	881.2277493	318.5414497	1.465560824	1.17E-06	2.19E-05	Csa4G647490	Chr4	22175499	22179648	+	1716	-	Cytokinin dehydrogenase 1, FAD/cytokinin binding domain	FAD_binding_4
Csa6G401540	60.16869201	182.8696227	-1.609762417	1.17E-06	2.19E-05	Csa6G401540	Chr6	18038737	18039226	-	222	-	-	-
Csa1G533480	190.3216867	39.38555398	2.266623043	1.17E-06	2.19E-05	Csa1G533480	Chr1	18947757	18951293	-	2487	-	Cation/H+ exchanger	Na_H_Exchanger
novel.410	40.03197181	1.238281098	4.945630792	1.21E-06	2.26E-05	-	Chr4	21377239	21377977	-	739	-	-	-
Csa6G426380	927.6355702	307.5508003	1.591901326	1.21E-06	2.26E-05	Csa6G426380	Chr6	20054212	20055866	+	1302	-	-	-
Csa7G298820	1397.925506	438.287049	1.672247605	1.22E-06	2.27E-05	Csa7G298820	Chr7	10465392	10467837	+	1185	-	-	-
Csa5G608070	216.862889	99.26121671	1.124194723	1.23E-06	2.29E-05	Csa5G608070	Chr5	23223689	23225320	+	1170	-	-	-
Csa3G017030	876.2255533	340.8646347	1.361516785	1.24E-06	2.31E-05	Csa3G017030	Chr3	1611404	1615887	-	1200	-	Protein kinase domain	Pkinase
Csa3G817210	1600.452272	651.1993376	1.297610201	1.24E-06	2.31E-05	Csa3G817210	Chr3	31715439	31719090	+	1359	-	Transcription factor IIS, N-terminal	-
Csa5G158600	103.3060067	246.0643903	-1.253205902	1.25E-06	2.32E-05	Csa5G158600	Chr5	5769293	5770141	-	849	-	Cytochrome P450	p450
Csa6G410670	1136.335133	2386.236255	-1.07075652	1.25E-06	2.32E-05	Csa6G410670	Chr6	19020436	19021539	+	558	-	Phytocyanin domain	Cu_bind_like
Csa2G297180	1502.379361	327.0242472	2.199284354	1.25E-06	2.32E-05	Csa2G297180	Chr2	14135320	14138723	-	622	-	WRKY domain	WRKY
Csa7G037510	526.8373409	2183.771172	-2.051215857	1.28E-06	2.37E-05	Csa7G037510	Chr7	1968895	1970635	+	768	-	-	-
Csa6G006850	1802.498332	5359.983724	-1.572135623	1.29E-06	2.38E-05	Csa6G006850	Chr6	619525	622218	-	1344	-	Fatty acid desaturase domain	-
Csa5G276460	50.00510162	7.163737811	2.786348978	1.32E-06	2.43E-05	Csa5G276460	Chr5	11663727	11667276	+	819	-	Homeobox domain-like	Myb_DNA-binding
Csa6G421680	56.24109892	301.5143545	-2.422607682	1.33E-06	2.45E-05	Csa6G421680	Chr6	19473028	19474793	-	1038	-	GDSL lipase/esterase	Lipase_GDSL
Csa7G452370	147.8243118	56.70659835	1.384319199	1.34E-06	2.46E-05	Csa7G452370	Chr7	19065953	19067864	-	453	-	Signal transduction histidine kinase, phosphotransfer (Hpt) domain	Hpt
Csa6G497050	484.2277031	1666.44647	-1.782380008	1.35E-06	2.46E-05	Csa6G497050	Chr6	24301815	24304671	-	1248	-	Tubulin/FtsZ, C-terminal	Tubulin
Csa4G012410	1164.307864	407.868679	1.512995365	1.40E-06	2.56E-05	Csa4G012410	Chr4	1858693	1860959	-	570	-	-	-
Csa5G176000	2641.967899	5587.895009	-1.080929737	1.43E-06	2.60E-05	Csa5G176000	Chr5	7563224	7564446	+	708	-	Ribosomal protein L10P	-
Csa7G431320	221.44279	876.2814742	-1.986418023	1.43E-06	2.60E-05	Csa7G431320	Chr7	16870183	16873074	+	1491	-	-	-
Csa3G178500	73.06902974	172.3749919	-1.238948238	1.44E-06	2.61E-05	Csa3G178500	Chr3	12118187	12120586	+	1473	-	FAE1/Type III polyketide synthase-like protein	-
Csa7G339140	34.2708362	97.37932431	-1.497340657	1.45E-06	2.63E-05	Csa7G339140	Chr7	12225917	12229120	+	603	-	Cyclin-dependent kinase inhibitor	-
Csa3G118090	645.1988538	1470.98862	-1.189597092	1.45E-06	2.63E-05	Csa3G118090	Chr3	6507429	6512613	+	783	-	-	FKBP_C
Csa5G584380	12.99987031	105.2220297	-2.99971474	1.46E-06	2.65E-05	Csa5G584380	Chr5	20785499	20788673	-	999	-	EamA domain	DUF6
Csa3G523580	1022.370565	155.9079004	2.712717383	1.50E-06	2.72E-05	Csa3G523580	Chr3	21594036	21599685	+	978	-	NAC domain	NAM
Csa2G145880	3017.439103	6492.389925	-1.105439898	1.52E-06	2.74E-05	Csa2G145880	Chr2	8728027	8731024	+	1416	-	-	SHMT
Csa5G608060	324.9025932	127.2128368	1.3514133	1.56E-06	2.82E-05	Csa5G608060	Chr5	23215550	23220786	+	1194	-	CDP-alcohol phosphatidyltransferase	CDP-OH_P_transf
Csa1G501840	17.02671019	169.1550757	-3.30176004	1.57E-06	2.82E-05	Csa1G501840	Chr1	17725007	17729662	-	1296	-	FAE1/Type III polyketide synthase-like protein	-
Csa4G627170	428.7981229	1105.330516	-1.365054779	1.59E-06	2.86E-05	Csa4G627170	Chr4	20295742	20297783	-	1770	-	-	-
Csa3G316280	1270.949349	551.6277211	1.205115351	1.60E-06	2.88E-05	Csa3G316280	Chr3	17600216	17602048	+	498	-	-	C2
Csa4G651800	926.9568452	231.3085141	2.003033577	1.63E-06	2.93E-05	Csa4G651800	Chr4	22459448	22460042	+	528	-	-	-
Csa1G575090	158.6741829	363.7913958	-1.19629894	1.64E-06	2.94E-05	Csa1G575090	Chr1	21802115	21803537	-	1308	-	Leucine-rich repeat	LRRNT_2
Csa7G012400	349.3652305	827.7628704	-1.242790417	1.66E-06	2.97E-05	Csa7G012400	Chr7	743011	745491	-	1182	-	WD40-repeat-containing domain	-
Csa2G006140	1107.398217	2304.66626	-1.05691805	1.66E-06	2.97E-05	Csa2G006140	Chr2	1106457	1108228	+	303	-	DNA/RNA-binding protein Alba-like	-
Csa5G593440	693.0367115	140.0411659	2.307747563	1.69E-06	3.02E-05	Csa5G593440	Chr5	21542501	21543776	-	1017	-	Cytochrome P450	p450
Csa1G042630	151.4024483	21.00071451	2.843687412	1.72E-06	3.08E-05	Csa1G042630	Chr1	4395239	4397382	-	732	-	-	-
Csa6G502780	109.8342517	13.91678393	2.976981341	1.74E-06	3.11E-05	Csa6G502780	Chr6	25385623	25386003	+	381	-	-	-
Csa7G414390	303.8557466	806.780055	-1.407910152	1.76E-06	3.13E-05	Csa7G414390	Chr7	15927031	15929132	+	1152	-	Pectinesterase, catalytic	-
Csa4G335240	99.45511479	9.156221345	3.448526294	1.81E-06	3.21E-05	Csa4G335240	Chr4	13633572	13636249	+	777	-	-	-
Csa5G139100	221.6529292	80.74776094	1.454377212	1.83E-06	3.25E-05	Csa5G139100	Chr5	3399981	3400856	-	366	-	Small auxin-up RNA	Auxin_inducible
Csa3G127030	96.01544914	560.2289972	-2.547699866	1.85E-06	3.29E-05	Csa3G127030	Chr3	7950382	7952070	+	636	-	Cyclin PHO80-like	-
Csa7G392380	1100.38641	547.713271	1.006486889	1.86E-06	3.29E-05	Csa7G392380	Chr7	14854520	14859024	-	2658	-	Glycoside hydrolase, family 13, N-terminal	-
Csa3G710730	635.5328873	251.4245931	1.337097219	1.87E-06	3.31E-05	Csa3G710730	Chr3	26841791	26843426	-	288	-	-	-
Csa3G888570	3121.917858	798.9440993	1.96628087	1.87E-06	3.32E-05	Csa3G888570	Chr3	37596415	37598449	-	1113	-	-	-
Csa7G390050	151.9065783	54.58734643	1.484411576	1.88E-06	3.32E-05	Csa7G390050	Chr7	14566928	14568460	-	1356	-	-	-
Csa1G062910	15.87388656	78.3668677	-2.318395606	1.88E-06	3.32E-05	Csa1G062910	Chr1	6627151	6628060	-	534	-	-	-
Csa6G006720	2132.786255	704.0273492	1.598479395	1.89E-06	3.34E-05	Csa6G006720	Chr6	529587	531366	-	1413	-	-	-
Csa4G288610	9390.885505	2649.252334	1.825789464	1.92E-06	3.38E-05	Csa4G288610	Chr4	11214744	11220095	+	1560	-	Lipoxygenase, C-terminal	Lipoxygenase
Csa6G514850	10.68873936	517.1368363	-5.603610063	1.98E-06	3.48E-05	Csa6G514850	Chr6	26721671	26724623	-	1542	-	Cytochrome P450	p450
Csa2G404850	190.1652683	65.09896154	1.546719218	1.99E-06	3.49E-05	Csa2G404850	Chr2	20814495	20822712	+	2811	-	Wall-associated receptor kinase, C-terminal	Pkinase_Tyr
Csa7G041870	3319.553017	380.6963581	3.12407676	1.99E-06	3.49E-05	Csa7G041870	Chr7	2244154	2245558	+	1173	-	-	Cytochrom_B561
Csa7G405820	120.3776394	322.4355974	-1.424042444	2.06E-06	3.61E-05	Csa7G405820	Chr7	15499199	15502070	+	1683	-	Pectinesterase, catalytic	-
Csa6G187950	4835.974469	9962.112263	-1.042761971	2.06E-06	3.61E-05	Csa6G187950	Chr6	12119285	12124079	+	1329	-	Ribosomal protein L4 domain	Pro_isomerase
Csa3G820520	816.4523659	187.968562	2.118410518	2.10E-06	3.67E-05	Csa3G820520	Chr3	31939209	31942473	-	1287	-	-	Aa_trans
Csa1G038350	139.5343436	294.4530221	-1.0762686	2.10E-06	3.67E-05	Csa1G038350	Chr1	3627226	3630296	-	1761	-	Xyloglucan fucosyltransferase	-
Csa2G302120	38.94821048	0.379775353	6.753755353	2.11E-06	3.69E-05	Csa2G302120	Chr2	14541524	14542681	+	771	-	-	-
Csa5G150430	1335.585663	2763.526683	-1.049074477	2.12E-06	3.69E-05	Csa5G150430	Chr5	4565935	4569491	+	1338	-	Glycoside hydrolase, family 28	-
Csa6G076800	376.3989794	1504.666822	-1.999435743	2.14E-06	3.72E-05	Csa6G076800	Chr6	5118538	5120038	+	1272	-	-	-
Csa5G608150	459.9915104	178.4228277	1.364519267	2.16E-06	3.77E-05	Csa5G608150	Chr5	23262125	23263155	+	486	-	EF-hand domain	-
Csa2G383340	15.45006139	56.65757501	-1.864198656	2.20E-06	3.83E-05	Csa2G383340	Chr2	19984984	19985607	-	540	-	-	-
Csa6G516760	368.96623	125.8882776	1.550707368	2.22E-06	3.85E-05	Csa6G516760	Chr6	26890332	26891772	-	1098	-	Armadillo-type fold	U-box
Csa1G222880	122.3265355	43.21628603	1.508026782	2.25E-06	3.91E-05	Csa1G222880	Chr1	11753457	11754886	-	1176	-	Armadillo-type fold	-
Csa6G401530	464.5235243	1057.039704	-1.187530376	2.29E-06	3.96E-05	Csa6G401530	Chr6	18035542	18039744	+	1971	-	Armadillo-type fold	-
Csa7G074850	79.38821669	173.1259277	-1.128909258	2.30E-06	3.98E-05	Csa7G074850	Chr7	5121509	5122035	+	399	-	-	-
Csa3G824950	252.4689462	120.3589059	1.06293992	2.36E-06	4.07E-05	Csa3G824950	Chr3	32618211	32620572	-	663	-	SNARE	-
Csa3G389860	141.1919967	52.18965192	1.432736199	2.36E-06	4.07E-05	Csa3G389860	Chr3	19055090	19055651	-	363	-	-	-
Csa6G072990	4231.752253	765.2889364	2.467028814	2.40E-06	4.13E-05	Csa6G072990	Chr6	4872126	4874827	-	1599	-	Glycoside hydrolase, family 14	-
Csa1G025180	1870.895148	693.5537889	1.431875365	2.42E-06	4.16E-05	Csa1G025180	Chr1	2780727	2781071	+	255	-	-	-
Csa6G403600	4474.784013	1291.878779	1.792059027	2.43E-06	4.17E-05	Csa6G403600	Chr6	18117871	18121104	+	1452	-	-	-
Csa7G405950	91.09717786	205.687142	-1.172394195	2.47E-06	4.24E-05	Csa7G405950	Chr7	15577895	15578639	-	465	-	-	-
Csa3G637990	14.98419844	56.96931167	-1.910960234	2.48E-06	4.24E-05	Csa3G637990	Chr3	24898669	24903451	-	786	-	Homeobox domain-like	Myb_DNA-binding
Csa5G141070	907.1193507	194.5688743	2.221373351	2.49E-06	4.26E-05	Csa5G141070	Chr5	3902515	3903966	+	741	-	-	-
Csa1G049460	9445.506892	1308.00763	2.852112783	2.52E-06	4.31E-05	Csa1G049460	Chr1	5650939	5653299	-	1182	-	Zinc finger, TAZ-type	zf-TAZ
Csa7G426460	315.0614351	105.9686386	1.572875111	2.53E-06	4.32E-05	Csa7G426460	Chr7	16290960	16297263	-	1488	-	FAD/NAD(P)-binding domain	Amino_oxidase
Csa2G000210	638.6668879	286.4339322	1.155388043	2.55E-06	4.36E-05	Csa2G000210	Chr2	132451	132753	+	303	-	Protein EARLY FLOWERING 4	-
Csa3G446120	3546.167175	706.3715281	2.328037222	2.57E-06	4.39E-05	Csa3G446120	Chr3	20660805	20668124	-	4428	-	ABC-2 type transporter	ABC2_membrane
Csa6G004550	373.7877452	1445.105609	-1.951548527	2.59E-06	4.42E-05	Csa6G004550	Chr6	403730	405373	-	1644	-	Cytochrome P450	p450
Csa4G051380	137.0180141	290.4774147	-1.082157152	2.60E-06	4.43E-05	Csa4G051380	Chr4	4182483	4183900	-	204	-	-	-
novel.671	768.119647	2039.965113	-1.408555572	2.64E-06	4.49E-05	-	Chr6	21652580	21653714	-	1135	-	-	-
Csa1G612920	558.9345759	1732.555869	-1.631459872	2.66E-06	4.51E-05	Csa1G612920	Chr1	23971766	23975283	+	1119	-	-	-
Csa5G635440	97.89253484	18.81027026	2.397218714	2.71E-06	4.59E-05	Csa5G635440	Chr5	26184461	26185753	+	1173	-	Glutaredoxin	-
Csa1G007830	200.4008359	474.1123648	-1.243679332	2.76E-06	4.67E-05	Csa1G007830	Chr1	1207194	1210778	+	1887	-	Armadillo-type fold	-
Csa2G006050	104.1186386	260.731927	-1.328179641	2.76E-06	4.67E-05	Csa2G006050	Chr2	1051840	1053332	-	321	-	Heat shock protein DnaJ, cysteine-rich domain	-
Csa1G050110	117.3292197	29.5398828	1.994846136	2.77E-06	4.68E-05	Csa1G050110	Chr1	5738879	5741232	-	762	-	-	-
Csa3G859670	2360.72247	526.3830805	2.165028023	2.77E-06	4.68E-05	Csa3G859670	Chr3	35947740	35948900	+	435	-	-	-
Csa5G220920	77.53113448	202.4682978	-1.384575726	2.78E-06	4.68E-05	Csa5G220920	Chr5	10023554	10027332	+	1323	-	tRNA methyltransferase, Trm1	TRM
Csa4G094530	675.6405748	66.00546926	3.353046058	2.78E-06	4.68E-05	Csa4G094530	Chr4	6195551	6198048	-	1428	-	Peptidase S54, rhomboid domain	Rhomboid
Csa6G009430	96.36392058	347.0865585	-1.850577859	2.82E-06	4.76E-05	Csa6G009430	Chr6	1043302	1044674	+	993	-	Legume lectin domain	-
Csa6G497030	57.54455015	15.27958814	1.898844473	2.85E-06	4.79E-05	Csa6G497030	Chr6	24295202	24296325	-	1098	-	-	-
Csa6G134890	489.2566641	1533.399442	-1.649052119	2.87E-06	4.83E-05	Csa6G134890	Chr6	9371235	9373669	-	1194	-	DNA glycosylase	-
Csa3G171790	2324.542417	5137.201005	-1.144219562	2.91E-06	4.88E-05	Csa3G171790	Chr3	11473213	11476591	+	513	-	Ribosomal protein L18	-
Csa4G242880	952.6879112	351.2910242	1.439278867	2.97E-06	4.97E-05	Csa4G242880	Chr4	10139594	10143800	+	810	-	-	-
Csa3G081380	729.2134422	2113.365969	-1.534648223	2.97E-06	4.97E-05	Csa3G081380	Chr3	4447869	4448708	+	699	-	-	-
Csa1G470290	26.09205681	74.49888085	-1.514620259	2.97E-06	4.97E-05	Csa1G470290	Chr1	16916073	16918772	-	2616	-	DYW domain	PPR
Csa1G287020	14630.34799	5513.265168	1.40792443	2.99E-06	5.00E-05	Csa1G287020	Chr1	13263864	13265200	+	813	-	Tetraspanin/Peripherin	Tetraspannin
Csa6G191550	130.7743086	51.32678809	1.352769624	3.00E-06	5.00E-05	Csa6G191550	Chr6	12536653	12537470	-	426	-	-	Glyoxalase
Csa1G617380	1411.050716	305.9477245	2.204168669	3.00E-06	5.01E-05	Csa1G617380	Chr1	24517789	24519157	+	1065	-	F-box domain	-
Csa2G006010	93.99014485	12.77957069	2.874786109	3.04E-06	5.06E-05	Csa2G006010	Chr2	1007605	1007874	+	270	-	-	-
Csa3G118730	791.7376816	1647.523711	-1.057940458	3.08E-06	5.13E-05	Csa3G118730	Chr3	6571983	6576232	-	1896	-	Rho GTPase activation protein	RhoGAP
Csa7G007910	148.359601	325.241567	-1.130037114	3.16E-06	5.25E-05	Csa7G007910	Chr7	436554	438582	+	1551	-	-	-
novel.141	58.51304664	3.01164456	4.283722102	3.19E-06	5.30E-05	-	Chr2	2364815	2374331	-	2881	-	PF13249:Squalene-hopene cyclase N-terminal domain|PF13243:Squalene-hopene cyclase C-terminal domain	-
Csa2G021610	18.02782325	74.70631419	-2.035416731	3.23E-06	5.36E-05	Csa2G021610	Chr2	2618964	2619816	-	678	-	-	-
Csa1G050540	61.96377032	10.13700494	2.637449975	3.23E-06	5.36E-05	Csa1G050540	Chr1	5974811	5976674	+	1026	-	-	-
Csa6G521600	1475.062103	642.5065147	1.198756411	3.23E-06	5.36E-05	Csa6G521600	Chr6	27889485	27894049	+	1455	-	-	NIF
CsaUNG008290	38.01161155	97.16649205	-1.353810651	3.29E-06	5.44E-05	CsaUNG008290	Scaffold000122	145927	147992	-	1431	-	-	-
Csa1G228990	25.23543792	94.63686397	-1.894401777	3.39E-06	5.61E-05	Csa1G228990	Chr1	12000637	12006587	-	2412	-	Armadillo-type fold	-
Csa1G615730	270.7661183	624.6880596	-1.208223666	3.42E-06	5.66E-05	Csa1G615730	Chr1	24316512	24321307	-	1524	-	Hexokinase, C-terminal	-
novel.360	1137.94666	273.1275279	2.058901909	3.43E-06	5.66E-05	-	Chr4	183764	184688	-	925	-	PF00299:Squash family serine protease inhibitor	-
Csa6G499200	41.92134573	7.227550871	2.528046683	3.45E-06	5.69E-05	Csa6G499200	Chr6	24740082	24740858	+	669	-	-	-
Csa1G072440	502.2064229	219.3444675	1.193461187	3.50E-06	5.77E-05	Csa1G072440	Chr1	7299822	7301770	-	696	-	-	-
Csa6G513560	1057.610537	195.2029818	2.437884341	3.51E-06	5.77E-05	Csa6G513560	Chr6	26600235	26601519	+	1209	-	Protein kinase domain	Pkinase
Csa6G110840	94.69573312	242.7631587	-1.359563671	3.53E-06	5.80E-05	Csa6G110840	Chr6	7542954	7544739	-	354	-	-	-
Csa3G124230	5296.996863	1962.700307	1.43233059	3.54E-06	5.82E-05	Csa3G124230	Chr3	7430101	7432502	+	849	-	F-box domain	-
Csa3G748200	39.59634301	0.634037405	5.904486907	3.55E-06	5.83E-05	Csa3G748200	Chr3	29033622	29035470	+	1656	-	-	-
Csa7G419630	1247.740527	504.7121333	1.305160069	3.60E-06	5.89E-05	Csa7G419630	Chr7	16055157	16056272	+	456	-	-	-
Csa2G200440	4320.565282	2112.404834	1.032513323	3.66E-06	5.99E-05	Csa2G200440	Chr2	10523324	10524514	+	578	-	-	-
Csa5G153040	1127.550083	2481.610218	-1.138626648	3.72E-06	6.07E-05	Csa5G153040	Chr5	4987731	4993651	-	2340	-	Mur ligase, central	-
Csa7G074860	81.88145922	205.7285912	-1.325606033	3.77E-06	6.15E-05	Csa7G074860	Chr7	5124184	5127208	-	2607	-	DYW domain	PPR
Csa6G513610	129.4353757	14.8581999	3.134113737	3.78E-06	6.15E-05	Csa6G513610	Chr6	26616314	26617576	+	1263	-	-	-
Csa4G269160	693.4936628	1845.556148	-1.412631755	3.78E-06	6.16E-05	Csa4G269160	Chr4	10654148	10655591	+	552	-	SMAD/FHA domain	FHA
Csa5G609700	13.50643248	90.85077771	-2.761971109	3.79E-06	6.16E-05	Csa5G609700	Chr5	23621411	23625010	-	351	-	-	-
Csa1G423150	4012.710878	1135.5491	1.82105836	3.86E-06	6.26E-05	Csa1G423150	Chr1	15430815	15436023	-	2127	-	Riboflavin synthase-like beta-barrel	NAD_binding_1
Csa5G517210	1324.018063	546.7417699	1.277297024	3.87E-06	6.28E-05	Csa5G517210	Chr5	18146241	18147472	-	792	-	-	-
Csa2G264610	139.699404	458.1720797	-1.712025174	3.90E-06	6.32E-05	Csa2G264610	Chr2	12830540	12832449	+	1065	-	-	Thaumatin
Csa6G517070	414.9101515	201.5063153	1.040554908	4.02E-06	6.50E-05	Csa6G517070	Chr6	27043013	27047770	+	1476	-	Diacylglycerol kinase, catalytic domain	-
Csa3G239860	583.6514617	1316.00735	-1.172108607	4.07E-06	6.56E-05	Csa3G239860	Chr3	15427651	15429971	-	1875	-	-	PPR
Csa2G021600	34.87254966	113.6751029	-1.703493917	4.07E-06	6.56E-05	Csa2G021600	Chr2	2617160	2618938	-	1689	-	-	-
Csa2G373480	135.6816214	53.77692447	1.33150676	4.08E-06	6.56E-05	Csa2G373480	Chr2	18681531	18682512	-	489	-	-	-
Csa4G293080	30.46635446	144.1842462	-2.238754055	4.12E-06	6.62E-05	Csa4G293080	Chr4	11582107	11583465	-	750	-	-	-
Csa3G736850	286.9377452	743.5404001	-1.373878074	4.12E-06	6.62E-05	Csa3G736850	Chr3	28444777	28449543	-	1989	-	-	-
Csa7G029930	740.8021785	325.6236889	1.185649313	4.12E-06	6.62E-05	Csa7G029930	Chr7	1577321	1580540	+	2076	-	Legume lectin domain	Pkinase_Tyr
Csa1G294100	203.3953344	74.83070486	1.443494807	4.13E-06	6.62E-05	Csa1G294100	Chr1	13356488	13359950	-	1413	-	-	-
Csa4G022920	601.5362979	195.9836918	1.618672224	4.27E-06	6.84E-05	Csa4G022920	Chr4	2495489	2499674	+	1542	-	Major facilitator, sugar transporter-like	Sugar_tr
Csa6G128010	55.71575287	171.2293274	-1.622499794	4.30E-06	6.87E-05	Csa6G128010	Chr6	8980313	8981313	+	717	-	Riboflavin synthase-like beta-barrel	-
Csa5G524750	1670.907057	5408.67678	-1.694903858	4.31E-06	6.89E-05	Csa5G524750	Chr5	18588179	18588866	+	552	-	Ribosomal protein L7/L12, C-terminal	-
Csa6G518030	107.8975143	9.764690675	3.469127626	4.32E-06	6.90E-05	Csa6G518030	Chr6	27324162	27324628	-	171	-	-	-
Csa3G748240	82.36144066	262.9486646	-1.678884781	4.36E-06	6.95E-05	Csa3G748240	Chr3	29062154	29064020	+	1407	-	-	-
Csa5G576690	20.23008914	66.20116525	-1.72267008	4.37E-06	6.96E-05	Csa5G576690	Chr5	20147926	20148323	+	165	-	-	-
Csa3G134870	62.84963816	231.5614074	-1.875344502	4.40E-06	7.00E-05	Csa3G134870	Chr3	9067332	9071046	-	2904	-	-	-
Csa1G064680	212.8249645	612.9026545	-1.527775172	4.44E-06	7.07E-05	Csa1G064680	Chr1	6797822	6800363	-	480	-	-	PBD
Csa7G343870	867.6209691	181.4228292	2.259400735	4.45E-06	7.08E-05	Csa7G343870	Chr7	12495508	12499808	-	1728	-	Pectinesterase, catalytic	-
Csa1G153560	580.0455871	2165.273479	-1.90060266	4.53E-06	7.19E-05	Csa1G153560	Chr1	9984687	9986086	+	912	-	-	-
Csa3G769090	3708.421639	7617.127887	-1.038623705	4.58E-06	7.25E-05	Csa3G769090	Chr3	29538435	29542356	+	621	-	-	Ribosomal_S10
Csa6G525320	49.99263768	222.9432389	-2.149801791	4.63E-06	7.34E-05	Csa6G525320	Chr6	28347641	28354143	+	3303	-	-	-
Csa7G448810	737.0936324	210.3265182	1.80852986	4.75E-06	7.52E-05	Csa7G448810	Chr7	18408423	18411214	-	888	-	-	Zim
Csa6G107900	61.69811401	14.06575248	2.137744137	4.76E-06	7.52E-05	Csa6G107900	Chr6	7133393	7134364	+	972	-	-	-
Csa5G139070	778.1831082	1836.890034	-1.239359174	4.78E-06	7.54E-05	Csa5G139070	Chr5	3388552	3389200	+	306	-	-	-
Csa7G405830	1137.399829	3085.151493	-1.439369462	4.80E-06	7.56E-05	Csa7G405830	Chr7	15502606	15507605	-	1914	-	Signal transduction histidine kinase, dimerisation/phosphoacceptor domain	HATPase_c
Csa4G268050	1827.495711	3718.818154	-1.025363548	4.83E-06	7.60E-05	Csa4G268050	Chr4	10573144	10584587	-	1812	-	Aminoacyl-tRNA synthetase, class II (D/K/N)	tRNA-synt_2
Csa2G057080	981.8910507	2654.243016	-1.434194806	4.91E-06	7.73E-05	Csa2G057080	Chr2	4272891	4274291	+	960	-	CCT domain	CCT
Csa3G589560	569.1074632	237.0738959	1.261653684	4.94E-06	7.77E-05	Csa3G589560	Chr3	22611017	22612192	+	507	-	-	-
Csa6G109650	69.85668225	315.3492183	-2.174552468	4.99E-06	7.85E-05	Csa6G109650	Chr6	7367137	7367721	+	396	-	-	-
Csa1G435810	19.75822055	0	6.741882991	5.01E-06	7.86E-05	Csa1G435810	Chr1	16081358	16082068	+	615	-	-	-
novel.523	20.21803879	70.48511025	-1.802939241	5.04E-06	7.91E-05	-	Chr5	10247776	10248826	-	1051	-	-	-
Csa3G881710	130.2954102	440.6090217	-1.754280073	5.09E-06	7.98E-05	Csa3G881710	Chr3	37268474	37273300	-	816	-	Replication protein A, C-terminal	tRNA_anti
Csa2G032230	368.3263471	68.01349898	2.439415718	5.22E-06	8.17E-05	Csa2G032230	Chr2	3111139	3112232	-	912	-	F-box domain	-
Csa4G056600	1512.065447	198.4974341	2.927985735	5.29E-06	8.26E-05	Csa4G056600	Chr4	4750229	4752379	-	1383	-	Cytochrome P450	p450
Csa6G497080	872.6553879	1983.495311	-1.184586523	5.29E-06	8.26E-05	Csa6G497080	Chr6	24326207	24330428	-	3060	-	Serine-threonine/tyrosine-protein kinase, catalytic domain	Pkinase_Tyr
Csa6G014590	277.2092634	790.1321118	-1.512480001	5.37E-06	8.37E-05	Csa6G014590	Chr6	1607233	1611175	-	2895	-	Serine-threonine/tyrosine-protein kinase, catalytic domain	Pkinase_Tyr
Csa2G374590	171.7295988	376.3306988	-1.130872298	5.46E-06	8.50E-05	Csa2G374590	Chr2	18764465	18765277	-	696	-	DNA-binding domain	AP2
Csa4G051430	33.38747858	107.8801416	-1.68349687	5.64E-06	8.75E-05	Csa4G051430	Chr4	4216614	4219186	+	1503	-	-	HMG_box
Csa6G032500	4382.797415	2157.629284	1.022241103	5.64E-06	8.76E-05	Csa6G032500	Chr6	2620609	2625564	-	2179	-	Bromo adjacent homology (BAH) domain	Agenet
Csa1G534750	450.3886379	70.08719674	2.681033946	5.91E-06	9.16E-05	Csa1G534750	Chr1	19147451	19148640	+	837	-	Glycoside hydrolase, family 19, catalytic	-
Csa1G043010	49.63609417	0.286168582	7.101532571	5.96E-06	9.21E-05	Csa1G043010	Chr1	4650282	4654179	+	1242	-	-	-
Csa7G412840	212.4550695	79.85852194	1.404090894	5.99E-06	9.25E-05	Csa7G412840	Chr7	15852664	15856714	+	1629	-	Phospholipid/glycerol acyltransferase	Acyltransferase
Csa7G397050	539.5998699	1255.490956	-1.218689731	6.02E-06	9.29E-05	Csa7G397050	Chr7	15314527	15315598	+	594	-	Pectinesterase inhibitor domain	-
Csa5G636470	455.31706	1037.504241	-1.18929336	6.11E-06	9.42E-05	Csa5G636470	Chr5	26255233	26259797	-	1386	-	PDZ domain	-
Csa4G095030	284.4758269	783.4721193	-1.459982976	6.13E-06	9.44E-05	Csa4G095030	Chr4	6204416	6214887	+	1836	-	-	-
Csa7G336540	88.18502226	33.21014266	1.409293513	6.23E-06	9.56E-05	Csa7G336540	Chr7	12024232	12036206	-	1893	-	Glycosyltransferase family 28, N-terminal domain	UDPGT
Csa6G358710	7791.934563	2082.586977	1.903521811	6.28E-06	9.60E-05	Csa6G358710	Chr6	16107424	16109149	+	711	-	Dehydrin	-
Csa7G045550	360.8060765	154.2455877	1.224615258	6.29E-06	9.62E-05	Csa7G045550	Chr7	2690333	2692485	-	795	-	UspA	Usp
Csa5G610340	205.8722056	670.4212572	-1.703754067	6.40E-06	9.77E-05	Csa5G610340	Chr5	23715328	23718126	-	2019	-	Serine-threonine/tyrosine-protein kinase, catalytic domain	Pkinase_Tyr
Csa2G369810	587.1472001	273.2576836	1.102116388	6.44E-06	9.82E-05	Csa2G369810	Chr2	18103984	18106712	+	909	-	-	GRAM
novel.577	30.42054606	3.675475677	3.045383194	6.49E-06	9.90E-05	-	Chr6	8027043	8029804	+	620	-	-	-
Csa1G690270	556.3032481	1734.278207	-1.639552026	6.55E-06	9.97E-05	Csa1G690270	Chr1	27710669	27712587	+	528	-	Cyclophilin-type peptidyl-prolyl cis-trans isomerase domain	Pro_isomerase
Csa7G372910	128.9115562	13.88910303	3.212120758	6.58E-06	0.000100044	Csa7G372910	Chr7	13364197	13364774	+	213	-	-	-
Csa7G072220	181.2205139	657.3935167	-1.86023004	6.64E-06	0.000100603	Csa7G072220	Chr7	4735329	4736901	-	1494	-	UDP-glucuronosyl/UDP-glucosyltransferase	UDPGT
novel.355	23.17060781	68.96807102	-1.572217979	6.66E-06	0.00010087	-	Chr4	22523402	22525358	+	1057	-	-	-
Csa2G035470	80.91553319	2.977625213	4.757432664	6.81E-06	0.00010298	Csa2G035470	Chr2	3611922	3615806	+	1581	-	Peptidase M17, leucyl aminopeptidase, C-terminal	-
Csa6G516870	706.3672103	204.8240015	1.785848121	6.91E-06	0.000104308	Csa6G516870	Chr6	26954646	26955258	+	336	-	-	-
Csa5G643300	585.9648966	108.1373937	2.437960391	7.00E-06	0.000105616	Csa5G643300	Chr5	26900874	26904117	+	1479	-	Proline dehydrogenase domain	-
Csa5G139090	305.6831857	136.5188844	1.164727497	7.11E-06	0.000106961	Csa5G139090	Chr5	3396122	3399416	+	1671	-	Protein kinase domain	Pkinase
Csa3G126870	568.2146151	264.5810816	1.102488972	7.22E-06	0.000108377	Csa3G126870	Chr3	7856894	7857844	+	477	-	-	-
Csa4G649610	48.89097836	136.6489389	-1.477535221	7.25E-06	0.000108807	Csa4G649610	Chr4	22291324	22298211	+	2325	-	Sterile alpha motif domain	SAM_1
novel.426	88.19609801	177.1335429	-1.006088756	7.30E-06	0.000109406	-	Chr5	2762005	2763194	+	1190	-	-	-
Csa4G031060	3.836901246	30.381486	-2.968450747	7.37E-06	0.000110309	Csa4G031060	Chr4	3097504	3098273	+	621	-	-	-
Csa6G361300	34.35422293	97.85072606	-1.508460137	7.45E-06	0.000111416	Csa6G361300	Chr6	16187828	16188925	+	1098	-	-	-
Csa4G007640	703.273497	277.1682423	1.341813386	7.47E-06	0.000111594	Csa4G007640	Chr4	1275626	1278414	-	855	-	-	-
Csa3G133990	132.2849787	8.616913344	3.936612453	7.69E-06	0.000114727	Csa3G133990	Chr3	8867516	8870604	+	1677	-	Folate-biopterin transporter	-
Csa6G080390	2851.274532	5719.36656	-1.004291104	7.76E-06	0.000115671	Csa6G080390	Chr6	5477191	5479980	-	402	-	GroES chaperonin family	-
Csa6G361410	3881.296967	618.8483667	2.648603214	7.86E-06	0.000116973	Csa6G361410	Chr6	16278570	16279867	+	690	-	-	-
CsaUNG026660	2176.635871	787.2991555	1.466798794	7.90E-06	0.000117377	CsaUNG026660	Scaffold000044_7	62485	64111	-	882	-	Tetratricopeptide-like helical domain	-
Csa1G183580	413.8048901	161.5326442	1.355264263	7.93E-06	0.000117744	Csa1G183580	Chr1	11206217	11207305	-	348	-	Cystatin domain	-
Csa7G432250	1739.242885	618.0956617	1.49278163	8.03E-06	0.000119061	Csa7G432250	Chr7	17136755	17144422	-	1737	-	Leucine-rich repeat	-
Csa7G407800	2739.726477	14817.28146	-2.435182179	8.08E-06	0.000119592	Csa7G407800	Chr7	15812978	15817060	+	2595	-	-	-
Csa7G037540	5842.339178	2131.124823	1.455235222	8.14E-06	0.00012025	Csa7G037540	Chr7	1990087	1991138	-	462	-	-	-
Csa7G072880	89.32794182	334.2917501	-1.899507882	8.21E-06	0.000121256	Csa7G072880	Chr7	4818004	4820616	-	1131	-	Cyclin, C-terminal domain	Cyclin_C
Csa1G589140	373.1957442	75.80287356	2.300177266	8.31E-06	0.000122441	Csa1G589140	Chr1	22300434	22303828	+	1605	-	Myc-type, basic helix-loop-helix (bHLH) domain	HLH
novel.272	90.72841541	258.0790932	-1.505014421	8.36E-06	0.000122904	-	Chr3	18978015	18979214	-	650	-	-	-
Csa6G513710	165.6992334	55.69390822	1.573511114	8.39E-06	0.000123281	Csa6G513710	Chr6	26650433	26653448	+	1812	-	-	-
Csa6G087700	786.7451305	389.4385308	1.013534569	8.42E-06	0.000123566	Csa6G087700	Chr6	5738439	5742635	+	1392	-	F-box domain	-
Csa6G178950	158.4983328	4515.947847	-4.832055091	8.46E-06	0.000123936	Csa6G178950	Chr6	11681914	11683652	-	726	-	-	-
Csa5G591770	351.8719452	57.96170018	2.601141196	8.48E-06	0.000124175	Csa5G591770	Chr5	21428850	21429705	+	252	-	-	-
Csa7G039790	85.49578581	363.7648064	-2.085029425	8.59E-06	0.000125681	Csa7G039790	Chr7	2157962	2159425	-	1074	-	O-methyltransferase, family 2	-
Csa1G574880	1550.606019	486.6469825	1.671470356	8.59E-06	0.000125681	Csa1G574880	Chr1	21665379	21669900	+	1221	-	PPM-type phosphatase domain	PP2C
Csa3G682170	2104.731356	4214.462768	-1.001957186	8.61E-06	0.00012583	Csa3G682170	Chr3	26169521	26173331	-	1095	-	Porphobilinogen deaminase, N-terminal	-
Csa6G411310	10.22417589	105.5551906	-3.381789812	8.63E-06	0.000125931	Csa6G411310	Chr6	19127197	19128485	+	822	-	ELO family	ELO
Csa6G511620	2026.910196	569.7643869	1.830323764	8.70E-06	0.000126796	Csa6G511620	Chr6	26362805	26364430	+	1626	-	-	GRAS
Csa6G484560	219.1855875	109.2396792	1.005308846	8.75E-06	0.000127389	Csa6G484560	Chr6	22403165	22405267	-	1557	-	Autophagy-related protein 13	-
Csa7G024670	1314.49762	600.1193887	1.130574156	8.78E-06	0.000127668	Csa7G024670	Chr7	1366529	1368327	-	1455	-	-	Aa_trans
Csa1G045550	4148.242147	2009.312685	1.045689453	8.86E-06	0.000128836	Csa1G045550	Chr1	5002826	5005731	+	1045	-	Homeobox domain-like	Homeobox
Csa3G119500	2217.889438	707.0294315	1.648969091	8.87E-06	0.000128882	Csa3G119500	Chr3	6736736	6739380	+	1770	-	Myc-type, basic helix-loop-helix (bHLH) domain	HLH
Csa2G428380	952.7951452	386.1837811	1.303581362	8.98E-06	0.000130429	Csa2G428380	Chr2	22286920	22288559	+	882	-	WRKY domain	WRKY
Csa5G160220	808.6743126	2668.205159	-1.722467907	9.00E-06	0.000130524	Csa5G160220	Chr5	5880509	5884740	-	1779	-	Multicopper oxidase, type 3	-
Csa7G407620	273.6699568	43.4110113	2.652988379	9.01E-06	0.000130555	Csa7G407620	Chr7	15707771	15708487	-	498	-	-	-
Csa3G168410	142.8240828	22.44854177	2.666745091	9.09E-06	0.000131627	Csa3G168410	Chr3	11170115	11171631	+	972	-	WRKY domain	WRKY
Csa1G050100	150.2390708	507.4817239	-1.755353206	9.15E-06	0.000132376	Csa1G050100	Chr1	5736180	5737963	+	1221	-	-	-
Csa6G486850	47.40980571	148.0551413	-1.636694983	9.19E-06	0.000132833	Csa6G486850	Chr6	22649365	22653666	-	1389	-	-	-
Csa6G133750	307.6041129	699.6767881	-1.185215873	9.36E-06	0.000135143	Csa6G133750	Chr6	9234605	9239095	+	1893	-	Protein kinase domain	Pkinase
Csa2G004690	402.2129885	65.60954782	2.616349154	9.43E-06	0.000136062	Csa2G004690	Chr2	760338	761434	-	915	-	Heat shock factor (HSF)-type, DNA-binding	HSF_DNA-bind
Csa7G318960	783.1169039	1637.822511	-1.065174129	9.46E-06	0.000136179	Csa7G318960	Chr7	11017412	11019556	-	738	-	Alkyl hydroperoxide reductase subunit C/ Thiol specific antioxidant	-
Csa3G784360	110.1992737	9.227495492	3.573711926	9.51E-06	0.000136901	Csa3G784360	Chr3	30476588	30478034	-	480	-	-	-
Csa3G164470	949.4350137	371.8736872	1.352503076	9.65E-06	0.000138691	Csa3G164470	Chr3	10814731	10818195	+	1554	-	2-oxoacid dehydrogenase acyltransferase, catalytic domain	Biotin_lipoyl
Csa2G381820	157.0424235	32.07509287	2.280396464	9.68E-06	0.000139009	Csa2G381820	Chr2	19629898	19631058	+	1161	-	Glycosyl transferase, family 14	-
Csa6G046420	766.9243507	319.1925462	1.265288519	9.70E-06	0.000139208	Csa6G046420	Chr6	3824004	3828850	-	3636	-	P-type ATPase, C-terminal	E1-E2_ATPase
Csa7G043020	741.2682404	193.7985647	1.935673315	9.76E-06	0.000139914	Csa7G043020	Chr7	2339908	2343087	+	1578	-	WRKY domain	WRKY
Csa1G598330	1302.628947	363.1470398	1.842609573	9.80E-06	0.000140263	Csa1G598330	Chr1	22835658	22851470	+	3153	-	Saccharopine dehydrogenase, C-terminal	Saccharop_dh
Csa3G857080	7.823977436	45.11098779	-2.556020491	9.83E-06	0.000140547	Csa3G857080	Chr3	35870726	35871292	-	285	-	-	-
Csa3G710770	141.6046965	325.66766	-1.199557101	9.83E-06	0.000140547	Csa3G710770	Chr3	26882246	26882616	-	201	-	-	-
Csa1G495290	409.1548635	830.3090218	-1.021274001	9.87E-06	0.000141046	Csa1G495290	Chr1	17525296	17531595	-	3156	-	Kinesin motor domain	Kinesin
Csa5G606810	243.8195783	61.11579176	2.001314782	9.88E-06	0.000141046	Csa5G606810	Chr5	23058796	23059610	-	228	-	-	-
Csa6G518380	8231.560287	17699.95105	-1.104574149	1.01E-05	0.00014361	Csa6G518380	Chr6	27511194	27513398	-	1263	-	-	-
Csa2G012700	30.28976565	2.185045345	3.872477002	1.01E-05	0.000143785	Csa2G012700	Chr2	2244274	2245005	+	603	-	-	-
Csa5G141110	208.7528756	667.4681397	-1.675510404	1.02E-05	0.000144595	Csa5G141110	Chr5	3918903	3922646	+	960	-	-	adh_short
Csa7G432600	8150.097994	4023.81462	1.018121804	1.03E-05	0.00014636	Csa7G432600	Chr7	17295409	17299909	-	2427	-	Phospholipase D, C-terminal	C2
Csa1G073750	215.7907627	600.0600155	-1.47351418	1.03E-05	0.000146468	Csa1G073750	Chr1	7528188	7531034	+	975	-	Fatty acid desaturase domain	-
Csa1G604080	157.9713712	741.8640314	-2.229084003	1.03E-05	0.000146515	Csa1G604080	Chr1	23542191	23551178	-	2568	-	Bromo adjacent homology (BAH) domain	DNA_methylase
Csa6G057130	74.20440804	26.58571285	1.489438215	1.04E-05	0.000146584	Csa6G057130	Chr6	4463501	4464305	-	654	-	-	DUF125
Csa2G382550	39.00412002	95.31767944	-1.283245503	1.07E-05	0.000150823	Csa2G382550	Chr2	19763479	19764161	+	495	-	DNA-binding domain	AP2
Csa1G696460	1740.728378	444.60249	1.968712592	1.08E-05	0.000152551	Csa1G696460	Chr1	27945842	27952494	+	1473	-	Major facilitator, sugar transporter-like	Sugar_tr
Csa4G641520	701.1721715	281.725679	1.314090106	1.08E-05	0.000152564	Csa4G641520	Chr4	21329682	21332275	+	1308	-	WRKY domain	WRKY
Csa5G604290	4203.756097	1590.043475	1.402579727	1.09E-05	0.000153101	Csa5G604290	Chr5	22484417	22487305	-	1206	-	-	-
Csa1G601000	207.8043664	35.49531631	2.540289849	1.09E-05	0.000153197	Csa1G601000	Chr1	23349277	23350207	-	777	-	-	-
Csa4G376140	1637.83747	743.1622319	1.140899303	1.09E-05	0.000153284	Csa4G376140	Chr4	15041496	15042277	-	474	-	EF-hand domain	-
Csa1G002110	861.3359291	105.9875916	3.021466221	1.10E-05	0.000153756	Csa1G002110	Chr1	349664	350162	-	429	-	EF-hand domain	-
Csa3G123730	296.7946054	113.9121157	1.379106492	1.10E-05	0.00015465	Csa3G123730	Chr3	7419168	7419902	-	735	-	Putative S-adenosyl-L-methionine-dependent methyltransferase	-
Csa5G545560	862.3623395	384.5898928	1.163724401	1.11E-05	0.000155417	Csa5G545560	Chr5	19257141	19265487	-	1419	-	-	-
Csa3G121730	264.8016038	108.0204953	1.297344214	1.11E-05	0.000156047	Csa3G121730	Chr3	7135727	7137670	-	1410	-	UDP-glucuronosyl/UDP-glucosyltransferase	UDPGT
Csa3G011620	3932.49821	1135.027747	1.792365637	1.15E-05	0.000160247	Csa3G011620	Chr3	1162977	1164962	+	1986	-	Myc-type, basic helix-loop-helix (bHLH) domain	HLH
Csa1G561410	10.88764653	61.73725353	-2.496509945	1.17E-05	0.000162857	Csa1G561410	Chr1	20550313	20552173	-	1026	-	Nicotianamine synthase	-
Csa6G513530	715.8556064	219.4974162	1.704625438	1.17E-05	0.000163233	Csa6G513530	Chr6	26584427	26586372	+	1239	-	WRKY domain	WRKY
Csa6G008740	245.0261065	113.9302733	1.098796168	1.18E-05	0.000164954	Csa6G008740	Chr6	890037	893305	+	1881	-	Serine-threonine/tyrosine-protein kinase, catalytic domain	Pkinase_Tyr
Csa1G269860	389.017671	144.9367651	1.425774955	1.19E-05	0.000165354	Csa1G269860	Chr1	13071873	13075066	+	660	-	-	-
Csa1G046890	35.77432721	99.87386104	-1.470686833	1.19E-05	0.000165354	Csa1G046890	Chr1	5495306	5500005	+	1371	-	ATPase, AAA-type, core	AAA
Csa4G628890	49.87508989	261.5719043	-2.397642015	1.19E-05	0.000166043	Csa4G628890	Chr4	20481657	20483813	-	1017	-	Basic-leucine zipper domain	bZIP_1
Csa1G095030	3404.531941	7885.924517	-1.211937728	1.21E-05	0.000167665	Csa1G095030	Chr1	8407484	8413924	-	597	-	Ribosomal protein L9, N-terminal	-
Csa6G499090	3400.918062	1194.859954	1.508903108	1.23E-05	0.000170649	Csa6G499090	Chr6	24661209	24662657	+	975	-	-	Mito_carr
Csa3G894470	436.7566158	150.9893875	1.530724159	1.23E-05	0.000170823	Csa3G894470	Chr3	38414815	38416506	+	447	-	-	Aa_trans
Csa3G146680	588.5585914	1250.024167	-1.08723753	1.25E-05	0.00017338	Csa3G146680	Chr3	9891387	9892135	+	540	-	-	-
Csa6G318690	964.9781103	345.1945429	1.484049169	1.25E-05	0.000173449	Csa6G318690	Chr6	15023697	15024194	-	288	-	-	-
Csa3G027720	5275.383523	1844.03908	1.516483189	1.27E-05	0.000175889	Csa3G027720	Chr3	2321073	2328115	+	1782	-	Proton-dependent oligopeptide transporter family	-
Csa3G810550	372.6318364	824.53	-1.14449325	1.28E-05	0.000176729	Csa3G810550	Chr3	31089653	31092665	-	853	-	-	DnaJ
Csa3G183350	1354.868869	562.589017	1.267741739	1.29E-05	0.000178051	Csa3G183350	Chr3	12778548	12779911	-	876	-	-	C2
Csa7G352480	96.96827206	203.8277341	-1.071912913	1.30E-05	0.000178916	Csa7G352480	Chr7	12638668	12643086	+	1650	-	-	-
Csa4G642520	4658.592601	1855.180338	1.328134047	1.30E-05	0.000178969	Csa4G642520	Chr4	21586193	21591150	-	3027	-	P-type ATPase, transmembrane domain	E1-E2_ATPase
Csa6G505240	127.1201989	323.9013915	-1.350684203	1.32E-05	0.000180669	Csa6G505240	Chr6	25664233	25668071	+	3396	-	Protein kinase domain	Pkinase
Csa2G116250	3145.183715	1482.653239	1.084741798	1.33E-05	0.000182286	Csa2G116250	Chr2	7856289	7865760	+	3711	-	P-type ATPase, C-terminal	E1-E2_ATPase
Csa3G734110	67.87921544	251.6782935	-1.88585846	1.34E-05	0.000183147	Csa3G734110	Chr3	28010174	28012071	+	1350	-	-	-
Csa4G000570	1262.040136	392.132958	1.685990423	1.37E-05	0.000187488	Csa4G000570	Chr4	44912	49999	+	654	-	-	-
Csa3G722890	135.4175894	278.2105937	-1.036788248	1.38E-05	0.000187876	Csa3G722890	Chr3	27088180	27090232	-	1956	-	DYW domain	-
Csa1G163140	3352.988207	7000.391219	-1.061778928	1.39E-05	0.000189012	Csa1G163140	Chr1	10220519	10223487	+	651	-	-	-
Csa4G618420	1113.602147	2700.412018	-1.277382694	1.39E-05	0.000189272	Csa4G618420	Chr4	19721801	19722510	+	408	-	Ribosomal protein L27e	-
Csa6G426360	2498.310648	1225.789819	1.027354264	1.39E-05	0.000189925	Csa6G426360	Chr6	20030373	20034057	+	2097	-	Homeobox KN domain	POX
Csa5G174670	36.59722712	111.2111164	-1.603003839	1.40E-05	0.000190177	Csa5G174670	Chr5	7284635	7286766	-	2037	-	-	-
Csa1G523630	80.69547763	18.35927139	2.132795527	1.40E-05	0.000190715	Csa1G523630	Chr1	18216384	18218726	-	849	-	-	-
Csa7G281400	347.7116532	147.1680969	1.239063324	1.42E-05	0.000192686	Csa7G281400	Chr7	9952588	9957701	+	567	-	Ubiquitin-conjugating enzyme E2	UQ_con
CsaUNG012590	288.8110993	677.5603236	-1.228813539	1.42E-05	0.000192686	CsaUNG012590	Scaffold000113	32926	37912	+	2301	-	Peptidase S8/S53 domain	Peptidase_S8
Csa1G042920	652.0337934	1655.712284	-1.34411112	1.44E-05	0.000194779	Csa1G042920	Chr1	4573626	4577405	-	1023	-	-	Zim
Csa1G448950	59.2297888	12.25612441	2.296480012	1.45E-05	0.000195668	Csa1G448950	Chr1	16443048	16448221	-	1566	-	Glycosyl transferase, family 4	Glycos_transf_4
Csa7G041360	22.59526914	84.26586742	-1.910390718	1.45E-05	0.000195668	Csa7G041360	Chr7	2206497	2209767	+	981	-	Basic-leucine zipper domain	bZIP_1
Csa4G627800	30.05178361	5.387138898	2.491609367	1.47E-05	0.00019839	Csa4G627800	Chr4	20401756	20402323	-	264	-	-	-
Csa7G009210	38.87200107	7.861588275	2.290819456	1.48E-05	0.000198639	Csa7G009210	Chr7	596427	599827	-	1719	-	Glycosyl hydrolase family 100	-
Csa5G187870	164.2934056	1063.815887	-2.695568955	1.48E-05	0.000198689	Csa5G187870	Chr5	8455512	8464988	+	2244	-	Peptidase S8/S53 domain	Peptidase_S8
Csa2G360800	435.5009435	63.20018605	2.780972896	1.48E-05	0.000199503	Csa2G360800	Chr2	17129151	17130414	+	885	-	-	-
Csa4G004980	518.1421944	208.0301564	1.314309829	1.50E-05	0.000201707	Csa4G004980	Chr4	851149	852021	+	399	-	-	-
Csa4G329560	233.1144586	51.47377628	2.178071377	1.51E-05	0.000202562	Csa4G329560	Chr4	13285356	13286923	+	363	-	-	-
Csa5G077750	168.9782909	70.04462484	1.267307033	1.52E-05	0.000203515	Csa5G077750	Chr5	2342394	2345528	+	450	-	Fungal lipase-like domain	Lipase_3
Csa6G452640	63.34667079	203.9613325	-1.691030998	1.52E-05	0.000203952	Csa6G452640	Chr6	21577750	21578783	+	393	-	-	-
Csa3G912380	112.2159414	36.25158093	1.625949869	1.53E-05	0.000204495	Csa3G912380	Chr3	39537182	39539308	-	642	-	EF-hand domain	-
Csa4G652640	40.54867419	141.9358677	-1.799924195	1.53E-05	0.000204495	Csa4G652640	Chr4	22720394	22721235	-	612	-	DNA-binding domain	AP2
Csa4G182240	1857.708941	4176.969036	-1.168630456	1.54E-05	0.000205912	Csa4G182240	Chr4	9050764	9052981	-	376	-	-	-
Csa6G490080	56.5403162	16.81989954	1.767822476	1.54E-05	0.000205912	Csa6G490080	Chr6	23201721	23203209	-	789	-	-	Abhydrolase_1
Csa7G396480	200.1416379	94.38367392	1.083823038	1.55E-05	0.000206164	Csa7G396480	Chr7	15288428	15291214	+	489	-	UspA	Usp
Csa4G000840	135.1166981	14.68056027	3.204524887	1.55E-05	0.000206164	Csa4G000840	Chr4	194030	194417	-	339	-	-	-
Csa5G492350	1498.61471	583.1732707	1.361310457	1.55E-05	0.000206265	Csa5G492350	Chr5	17271310	17274139	-	1053	-	-	-
Csa3G881910	33.97454274	179.3521044	-2.399813199	1.56E-05	0.000207386	Csa3G881910	Chr3	37404858	37409143	+	2118	-	Ion transport domain	Ion_trans
novel.678	807.5785029	2825.440889	-1.806383063	1.56E-05	0.000207386	-	Chr7	2918819	2920074	+	1256	-	-	-
Csa7G450630	1416.968425	568.7457993	1.316802453	1.56E-05	0.000207699	Csa7G450630	Chr7	18625526	18627083	-	1056	-	-	Mito_carr
Csa1G065930	1605.003735	166.7051348	3.267622337	1.57E-05	0.000208759	Csa1G065930	Chr1	6928293	6931195	+	1671	-	Protein kinase domain	Pkinase
Csa1G008470	498.3916429	205.9118635	1.272384822	1.58E-05	0.000209253	Csa1G008470	Chr1	1293444	1296125	-	1632	-	Major facilitator superfamily	MFS_1
Csa4G025740	169.9377301	78.89453961	1.105855851	1.58E-05	0.000210008	Csa4G025740	Chr4	2776994	2779883	+	657	-	-	-
Csa1G561930	5.908711604	51.27065037	-3.121391054	1.59E-05	0.000210067	Csa1G561930	Chr1	20581439	20582941	+	1176	-	-	-
Csa6G046370	185.0983203	34.76446786	2.413625214	1.59E-05	0.000210187	Csa6G046370	Chr6	3794102	3795028	+	333	-	-	-
Csa1G475990	36.51384039	86.01248954	-1.232235314	1.62E-05	0.000213555	Csa1G475990	Chr1	17114434	17115049	+	543	-	Zinc finger, Dof-type	zf-Dof
Csa6G080330	291.2035897	136.5103825	1.098176101	1.63E-05	0.000215298	Csa6G080330	Chr6	5454643	5458036	+	2973	-	Leucine-rich repeat	-
Csa3G866530	2.352155041	65.4177113	-4.739705162	1.66E-05	0.000218098	Csa3G866530	Chr3	36303236	36304151	+	603	-	Small auxin-up RNA	Auxin_inducible
Csa2G370580	1194.994396	393.8523791	1.601384647	1.67E-05	0.000218887	Csa2G370580	Chr2	18355538	18356413	+	861	-	-	-
Csa1G132110	377.6410568	138.3256939	1.444583249	1.69E-05	0.000220863	Csa1G132110	Chr1	9406775	9407895	-	504	-	-	-
Csa1G015610	819.0145627	1848.909761	-1.174426777	1.70E-05	0.000222931	Csa1G015610	Chr1	2043055	2044624	+	1017	-	Zinc finger, Dof-type	zf-Dof
Csa5G197120	980.6454648	190.468447	2.363937505	1.70E-05	0.000222931	Csa5G197120	Chr5	8697794	8698818	+	552	-	-	-
Csa6G013890	139.5750428	428.1485974	-1.61735726	1.72E-05	0.000224916	Csa6G013890	Chr6	1465206	1469077	+	2279	-	-	-
Csa2G351690	501.9518831	174.9695751	1.519385047	1.73E-05	0.000226166	Csa2G351690	Chr2	16159838	16163297	+	1254	-	Zinc/iron permease	-
Csa6G040640	49.61142186	12.158292	2.054123181	1.75E-05	0.000227617	Csa6G040640	Chr6	3010712	3012262	+	861	-	Homeobox domain-like	Myb_DNA-binding
Csa6G310500	199.546974	588.3195024	-1.560119715	1.75E-05	0.000227617	Csa6G310500	Chr6	14810785	14814891	+	318	-	Endosulphine	-
Csa5G198230	32.47085466	0.634037405	5.621977117	1.75E-05	0.000227633	Csa5G198230	Chr5	8756237	8756970	+	540	-	-	-
Csa3G457650	134.0152163	60.1894304	1.153693293	1.77E-05	0.000229809	Csa3G457650	Chr3	20777294	20779014	+	864	-	-	-
Csa2G354860	2867.691734	1181.252111	1.279364236	1.78E-05	0.000230734	Csa2G354860	Chr2	16599057	16601762	+	2313	-	Peptidase S8/S53 domain	Peptidase_S8
Csa7G394020	234.8831319	77.07948146	1.607543733	1.79E-05	0.000231894	Csa7G394020	Chr7	14994667	14995077	-	345	-	-	-
Csa3G730940	69.49109035	15.17951047	2.196772238	1.82E-05	0.000234935	Csa3G730940	Chr3	27416206	27417003	-	504	-	-	-
Csa5G608140	445.0079227	163.3624103	1.443722847	1.82E-05	0.000235303	Csa5G608140	Chr5	23256503	23260770	+	2142	-	Protein kinase domain	Pkinase
Csa3G535090	23.36983985	0.286168582	6.021993109	1.84E-05	0.000237956	Csa3G535090	Chr3	21639052	21639933	+	675	-	Homeobox domain-like	Myb_DNA-binding
Csa5G633240	528.4604158	1145.745483	-1.115367893	1.87E-05	0.000240908	Csa5G633240	Chr5	25988612	25992807	-	948	-	-	-
Csa6G495010	73.26529888	178.4396796	-1.288818539	1.87E-05	0.000241148	Csa6G495010	Chr6	23907498	23909119	-	1422	-	-	GRAS
Csa6G212860	3806.212407	1079.598291	1.817756841	1.88E-05	0.000241617	Csa6G212860	Chr6	12899697	12903517	+	1938	-	Protein kinase domain	Pkinase
Csa7G447970	119.70454	21.3676805	2.48869671	1.90E-05	0.000244313	Csa7G447970	Chr7	18153727	18154673	+	804	-	-	-
Csa2G402640	88.39074281	248.6251685	-1.493187686	1.92E-05	0.000246033	Csa2G402640	Chr2	20649283	20650310	+	429	-	-	-
novel.665	1189.501536	315.1561274	1.916746603	1.92E-05	0.000246033	-	Chr6	18423546	18431311	-	4284	-	PF00005:ABC transporter	ABC_tran
Csa2G034570	506.8585835	1028.335772	-1.021009317	1.92E-05	0.000246033	Csa2G034570	Chr2	3343975	3352732	-	2988	-	Armadillo-type fold	-
Csa6G492220	122.8697014	288.8931633	-1.236338475	1.93E-05	0.000247054	Csa6G492220	Chr6	23691256	23693322	-	1497	-	Cytochrome P450	p450
Csa4G641760	356.6383371	47.1301114	2.920492967	1.94E-05	0.000247191	Csa4G641760	Chr4	21456331	21458211	-	1572	-	Cytochrome P450	p450
Csa3G100780	706.1857218	1829.619629	-1.374029266	1.94E-05	0.000247525	Csa3G100780	Chr3	5040055	5045778	+	1380	-	Cyclophilin-type peptidyl-prolyl cis-trans isomerase domain	Pro_isomerase
Csa5G633160	3.542556997	33.31551796	-3.223809884	1.96E-05	0.000249189	Csa5G633160	Chr5	25905573	25907157	-	942	-	Peptidase M10, metallopeptidase	PG_binding_1
Csa6G190300	990.0718716	321.8167089	1.621355791	1.96E-05	0.000249847	Csa6G190300	Chr6	12368139	12370881	-	2166	-	-	GRAS
Csa4G025720	617.7042251	300.9082441	1.037586985	1.97E-05	0.000250509	Csa4G025720	Chr4	2764212	2764984	-	285	-	-	-
Csa4G091920	3588.751586	1666.050659	1.106772561	1.98E-05	0.00025164	Csa4G091920	Chr4	6004830	6007966	-	1821	-	NAC domain	NAM
Csa1G462020	6129.19039	12620.20349	-1.041853142	1.98E-05	0.000251652	Csa1G462020	Chr1	16583003	16585155	+	436	-	Ribosomal protein L32e	-
Csa2G370440	47.53798716	159.1159655	-1.741328967	2.00E-05	0.000253401	Csa2G370440	Chr2	18256333	18259680	+	1894	-	-	-
novel.234	30.48639873	104.5653947	-1.769404656	2.02E-05	0.000256259	-	Chr3	35753890	35756281	+	2392	-	-	-
Csa4G003640	871.8816104	168.5691345	2.371142065	2.05E-05	0.000259139	Csa4G003640	Chr4	665971	668856	+	699	-	Zinc finger, RING-CH-type	-
Csa3G020080	199.9449446	1184.958998	-2.566640952	2.09E-05	0.000264164	Csa3G020080	Chr3	2117181	2119000	+	561	-	-	-
Csa6G445240	407.4269195	97.71788412	2.058145033	2.10E-05	0.000264988	Csa6G445240	Chr6	20825534	20828777	+	2145	-	L-Aspartase-like	-
Csa2G167190	88.46508286	10.93493308	3.011761238	2.11E-05	0.000265946	Csa2G167190	Chr2	9428382	9432142	-	1638	-	Glycoside hydrolase, family 14	-
Csa2G000670	168.3562083	63.61396129	1.403216612	2.14E-05	0.000269121	Csa2G000670	Chr2	382117	382679	-	288	-	-	-
Csa1G043160	1246.297911	621.0682106	1.004011755	2.15E-05	0.00027021	Csa1G043160	Chr1	4766253	4770439	-	2082	-	Oligopeptide transporter, OPT superfamily	OPT
Csa5G148540	15.61326129	0	6.391878999	2.16E-05	0.000270639	Csa5G148540	Chr5	4283311	4283850	-	465	-	-	-
Csa2G433340	127.693883	45.44816008	1.491158675	2.16E-05	0.000270639	Csa2G433340	Chr2	22624852	22628165	+	2901	-	NB-ARC	NB-ARC
Csa2G404730	998.4141847	341.8684957	1.546353442	2.17E-05	0.000271362	Csa2G404730	Chr2	20737580	20742078	+	1353	-	Aminotransferase, class I/classII	Aminotran_1_2
Csa5G604170	1001.516573	339.7099767	1.558895837	2.17E-05	0.000271362	Csa5G604170	Chr5	22423059	22426547	-	1797	-	Proton-dependent oligopeptide transporter family	-
Csa6G188020	291.9482137	144.7381803	1.010252142	2.20E-05	0.000274314	Csa6G188020	Chr6	12170215	12170579	-	270	-	-	-
novel.651	48.94535228	12.07425913	2.021608509	2.25E-05	0.000280228	-	Chr6	13465919	13466444	-	431	-	-	-
Csa7G043590	404.4298098	906.0279319	-1.163622701	2.25E-05	0.000280375	Csa7G043590	Chr7	2410044	2413968	-	1224	-	Glycosyl transferase, family 31	Galactosyl_T
Csa3G132540	20.68799724	71.63711322	-1.781337907	2.26E-05	0.00028083	Csa3G132540	Chr3	8612634	8614315	-	708	-	-	-
Csa3G779010	3048.673761	765.6472524	1.993102697	2.27E-05	0.000281989	Csa3G779010	Chr3	30169282	30170024	-	666	-	-	-
Csa7G073380	1325.367088	425.4477701	1.638663238	2.28E-05	0.000282368	Csa7G073380	Chr7	4829244	4832220	-	747	-	-	C2
Csa1G005550	157.9833238	66.33612	1.251871525	2.28E-05	0.000282784	Csa1G005550	Chr1	1039860	1040122	+	159	-	-	-
Csa6G042460	53.41391533	163.5264647	-1.620495671	2.30E-05	0.000285096	Csa6G042460	Chr6	3367344	3368786	-	762	-	-	-
Csa6G006820	85.04393301	22.59652014	1.901844733	2.31E-05	0.000285952	Csa6G006820	Chr6	599129	599972	-	660	-	-	-
Csa6G516800	845.4782843	320.8095112	1.397888588	2.32E-05	0.000286776	Csa6G516800	Chr6	26910359	26912802	-	1290	-	PB1 domain	-
Csa1G572450	2282.39727	924.8457153	1.303021368	2.33E-05	0.000287811	Csa1G572450	Chr1	21328763	21331083	-	1038	-	Alpha/beta hydrolase fold-3	Abhydrolase_3
Csa3G134600	36.00123351	106.2960227	-1.551046032	2.34E-05	0.000287988	Csa3G134600	Chr3	8928224	8930251	+	2028	-	Tetratricopeptide-like helical domain	PPR
novel.684	1553.748911	464.6788795	1.742167393	2.35E-05	0.000288939	-	Chr7	4358880	4360801	+	1127	-	PF00188:Cysteine-rich secretory protein family	SCP
Csa5G166410	2909.657965	5962.964554	-1.034934878	2.35E-05	0.000289106	Csa5G166410	Chr5	6357833	6359813	-	333	-	Ribosomal protein L36e	-
Csa2G369050	790.3195532	391.441894	1.012699512	2.36E-05	0.000289654	Csa2G369050	Chr2	17950427	17962445	+	2907	-	F-box domain	F-box
Csa4G000580	10151.04693	20800.66851	-1.034968751	2.38E-05	0.000291647	Csa4G000580	Chr4	50738	53298	-	1353	-	Tubulin/FtsZ, GTPase domain	Tubulin
Csa7G274160	1412.082571	2877.97867	-1.027556738	2.39E-05	0.000292424	Csa7G274160	Chr7	9703782	9704084	-	303	-	-	-
Csa3G842100	1805.11558	749.460478	1.26796513	2.39E-05	0.000292662	Csa3G842100	Chr3	33923443	33925696	-	1785	-	-	-
novel.311	681.1722941	297.7046695	1.193255824	2.41E-05	0.000294405	-	Chr3	38854527	38858315	-	2541	-	PF05773:RWD domain|PF01485:IBR domain, a half RING-finger domain	RWD
Csa3G813300	61.00867331	688.5462746	-3.499006426	2.45E-05	0.000298537	Csa3G813300	Chr3	31328141	31330785	-	765	-	-	-
Csa4G088750	464.2899803	220.2314612	1.076348507	2.46E-05	0.000299873	Csa4G088750	Chr4	5786859	5790720	-	1420	-	Homogentisate 1,2-dioxygenase	-
Csa1G170510	1800.221423	745.4562814	1.271686902	2.51E-05	0.000304811	Csa1G170510	Chr1	10599199	10606858	+	3105	-	-	C2
Csa6G117710	341.1852796	68.53707771	2.31643788	2.53E-05	0.000307192	Csa6G117710	Chr6	8047250	8049775	-	1998	-	Hydroxymethylglutaryl-CoA reductase, class I/II	-
Csa3G298050	95.79215547	268.5353465	-1.489537088	2.53E-05	0.000307269	Csa3G298050	Chr3	16991489	16992176	-	354	-	-	-
Csa5G615200	669.3859681	1400.003028	-1.063514608	2.54E-05	0.000308532	Csa5G615200	Chr5	24238395	24245253	-	1584	-	Peptidase M18	Peptidase_M18
Csa7G291730	231.6971966	578.5683853	-1.318402364	2.55E-05	0.000308532	Csa7G291730	Chr7	10334970	10336945	+	903	-	CAAX amino terminal protease	-
Csa5G613600	72.15227802	24.33797708	1.558949581	2.55E-05	0.000309171	Csa5G613600	Chr5	24180276	24183307	-	465	-	-	-
Csa2G369740	1270.703806	576.2132556	1.14192716	2.55E-05	0.000309171	Csa2G369740	Chr2	18067559	18069935	+	1116	-	-	-
Csa1G597830	40.2202861	120.4099096	-1.573940956	2.56E-05	0.00030968	Csa1G597830	Chr1	22825523	22828173	-	1023	-	DNA recombination and repair protein Rad51-like, C-terminal	-
Csa2G000630	299.9307328	148.6729508	1.015546454	2.56E-05	0.000309872	Csa2G000630	Chr2	347099	348289	-	894	-	-	-
Csa6G516730	535.1881819	218.1286008	1.293922462	2.57E-05	0.000310229	Csa6G516730	Chr6	26878015	26880385	+	1215	-	Myc-type, basic helix-loop-helix (bHLH) domain	-
Csa3G883010	138.8012887	64.52769637	1.10975741	2.59E-05	0.000312121	Csa3G883010	Chr3	37527713	37528920	-	999	-	Exostosin , C-terminal	-
Csa5G146840	316.5753413	636.6136197	-1.007868452	2.60E-05	0.000313141	Csa5G146840	Chr5	4103162	4106218	-	789	-	Zinc finger, RING-CH-type	-
Csa3G104340	786.9116272	1618.291784	-1.04009933	2.60E-05	0.000313832	Csa3G104340	Chr3	5203968	5206418	+	555	-	-	-
Csa5G505220	278.962256	65.57229303	2.09011212	2.63E-05	0.000316422	Csa5G505220	Chr5	17616746	17617959	-	288	-	-	-
Csa4G082380	3994.2066	1255.73968	1.669226609	2.64E-05	0.000317305	Csa4G082380	Chr4	5511340	5512864	-	1323	-	-	B_lectin
Csa7G433910	355.3622409	902.3196668	-1.342939703	2.65E-05	0.000319251	Csa7G433910	Chr7	17430498	17433173	+	2676	-	DYW domain	-
Csa5G642170	114.7863591	35.61543071	1.684642605	2.70E-05	0.000323824	Csa5G642170	Chr5	26802043	26805942	+	1143	-	-	-
Csa2G386120	1376.588214	680.6885198	1.015339835	2.70E-05	0.000323874	Csa2G386120	Chr2	20182336	20185574	-	1827	-	-	-
Csa7G234690	597.0397977	1325.291603	-1.150790304	2.71E-05	0.000324606	Csa7G234690	Chr7	8329105	8330353	+	621	-	Photosystem II Pbs27	-
Csa6G516700	102.5773226	264.9936406	-1.364962091	2.71E-05	0.000324638	Csa6G516700	Chr6	26864691	26866085	-	1065	-	-	-
Csa6G108510	303.5656682	1862.399256	-2.617551896	2.71E-05	0.000324647	Csa6G108510	Chr6	7226960	7228654	+	954	-	Oxoglutarate/iron-dependent dioxygenase	2OG-FeII_Oxy
Csa1G532300	1897.767497	532.2311848	1.83353593	2.77E-05	0.00033095	Csa1G532300	Chr1	18788478	18790383	+	1179	-	PPM-type phosphatase domain	PP2C
Csa4G308590	520.2951636	180.9010236	1.524550962	2.81E-05	0.000334973	Csa4G308590	Chr4	12692722	12695937	-	873	-	Clathrin light chain	-
Csa6G087850	2935.821771	1453.743344	1.013585643	2.81E-05	0.000335395	Csa6G087850	Chr6	5836084	5838896	-	1794	-	Phosphatidylinositol 3-/4-kinase, catalytic domain	PI3_PI4_kinase
Csa5G152960	531.30418	229.8897046	1.208360702	2.86E-05	0.000340533	Csa5G152960	Chr5	4926388	4929739	+	999	-	-	-
Csa5G167050	518.7050266	200.5722279	1.370716165	2.87E-05	0.00034068	Csa5G167050	Chr5	6449388	6456432	+	2574	-	Protein kinase domain	Pkinase
Csa3G152050	712.5267141	318.9538685	1.157875828	2.88E-05	0.000342023	Csa3G152050	Chr3	10474391	10478873	-	1080	-	Fungal lipase-like domain	Lipase_3
Csa6G358680	5964.416605	1205.121791	2.307209571	2.96E-05	0.000351064	Csa6G358680	Chr6	16085869	16087744	-	642	-	-	-
Csa6G155030	168.7926554	32.23556507	2.388763615	2.98E-05	0.000352595	Csa6G155030	Chr6	10937289	10942690	-	1272	-	Aminotransferase, class I/classII	Aminotran_1_2
Csa3G119850	1337.363963	525.0854255	1.348243258	2.98E-05	0.000352779	Csa3G119850	Chr3	6926306	6931880	+	1284	-	Basic-leucine zipper domain	MFMR
Csa3G027730	621.657009	1272.107149	-1.032479788	2.99E-05	0.000353136	Csa3G027730	Chr3	2332702	2340582	-	2265	-	-	-
Csa7G033410	5371.782936	1474.641941	1.864999412	3.00E-05	0.000354839	Csa7G033410	Chr7	1887471	1889171	+	1191	-	-	-
Csa7G064070	1.176077521	27.86349401	-4.472584441	3.01E-05	0.000355015	Csa7G064070	Chr7	3839121	3839776	+	324	-	-	-
Csa2G409500	930.2756803	336.3797779	1.46671813	3.09E-05	0.000363584	Csa2G409500	Chr2	21287399	21288078	+	372	-	Glutaredoxin	-
Csa6G483490	1795.180796	4076.850511	-1.183093445	3.10E-05	0.000363945	Csa6G483490	Chr6	22307218	22310953	-	1026	-	-	AA_kinase
Csa6G510990	134.5171504	40.57390337	1.726191175	3.11E-05	0.00036483	Csa6G510990	Chr6	26302439	26303800	-	735	-	-	-
Csa5G605140	41.79329207	1.771250644	4.601567351	3.15E-05	0.000369978	Csa5G605140	Chr5	22704258	22707017	+	723	-	Ribonuclease T2-like	Ribonuclease_T2
Csa2G074210	244.4943803	502.6354137	-1.039282871	3.17E-05	0.000371657	Csa2G074210	Chr2	5900302	5901289	-	347	-	-	-
Csa2G022820	103.2150291	260.2213095	-1.330211833	3.17E-05	0.000371657	Csa2G022820	Chr2	2739337	2741597	-	2025	-	DYW domain	-
Csa6G524600	268.6469924	125.5243639	1.099789732	3.18E-05	0.000371829	Csa6G524600	Chr6	28223294	28228376	+	1365	-	Protein kinase domain	Pkinase
Csa6G366480	17.12442135	55.63854643	-1.695576589	3.19E-05	0.000373789	Csa6G366480	Chr6	16731548	16734844	-	795	-	14-3-3 domain	-
Csa6G495750	195.9733075	54.1309993	1.854866153	3.21E-05	0.000374962	Csa6G495750	Chr6	24075212	24078263	-	552	-	-	-
Csa7G307400	293.9071026	145.8944907	1.00922836	3.29E-05	0.000384728	Csa7G307400	Chr7	10660489	10667772	-	1932	-	ABC-2 type transporter	ABC2_membrane
Csa2G270820	610.3642553	291.5775367	1.065015836	3.30E-05	0.000385568	Csa2G270820	Chr2	12992527	12998250	+	1296	-	Domain of unknown function DUF1624	-
Csa1G050230	333.1847611	1445.965768	-2.11696043	3.35E-05	0.000390359	Csa1G050230	Chr1	5793361	5793929	-	216	-	-	-
Csa5G148800	173.1200406	73.72018233	1.233199807	3.35E-05	0.000390726	Csa5G148800	Chr5	4438312	4440621	-	591	-	-	-
Csa5G471600	4015.338189	717.3056682	2.484753494	3.37E-05	0.000393053	Csa5G471600	Chr5	16673193	16677320	+	2403	-	EXS, C-terminal	SPX
Csa1G627480	48.64058202	5.800933598	3.08181568	3.38E-05	0.000393062	Csa1G627480	Chr1	24707694	24708363	+	639	-	-	-
Csa6G492290	54.89168128	14.74450577	1.872696531	3.40E-05	0.000395067	Csa6G492290	Chr6	23729616	23730325	+	561	-	Zinc finger C2H2-type	-
Csa7G372940	46.38893417	143.0873908	-1.627542186	3.40E-05	0.000395156	Csa7G372940	Chr7	13372169	13381839	+	1587	-	Myosin head, motor domain	Myosin_head
Csa7G450760	102.0847209	232.9045651	-1.184550136	3.40E-05	0.000395509	Csa7G450760	Chr7	18710467	18713002	+	1014	-	RNA recognition motif domain	RRM_1
Csa4G280500	8924.167181	2511.300869	1.829253459	3.42E-05	0.000397223	Csa4G280500	Chr4	10872006	10873318	-	1044	-	Kelch repeat type 1	Kelch_1
Csa3G567330	809.544846	255.2336866	1.665847939	3.43E-05	0.00039747	Csa3G567330	Chr3	22244286	22247007	+	513	-	WRKY domain	WRKY
Csa6G523410	0.29401938	17.33912018	-5.628372989	3.45E-05	0.000400009	Csa6G523410	Chr6	28085753	28087553	-	1182	-	Glycoside hydrolase family 17	Glyco_hydro_17
Csa7G432310	113.855686	37.10690186	1.608026637	3.46E-05	0.000400287	Csa7G432310	Chr7	17163787	17168199	-	2973	-	Leucine-rich repeat	-
Csa7G049170	1633.442294	516.1498067	1.662257739	3.48E-05	0.000402073	Csa7G049170	Chr7	3100035	3102425	+	897	-	WRKY domain	WRKY
Csa3G901040	31.24088609	84.25493716	-1.4257001	3.49E-05	0.000402904	Csa3G901040	Chr3	38840379	38844310	-	594	-	-	-
Csa4G050780	271.0406829	634.6606316	-1.226579858	3.50E-05	0.000403786	Csa4G050780	Chr4	4108092	4112001	-	2394	-	Cation/H+ exchanger	Na_H_Exchanger
Csa5G146950	5330.100163	1407.563668	1.920942701	3.52E-05	0.000406057	Csa5G146950	Chr5	4168485	4173114	+	1791	-	Starch synthase, catalytic domain	Glycos_transf_1
Csa3G875960	58.65002976	10.27110196	2.508758827	3.54E-05	0.000407319	Csa3G875960	Chr3	36666562	36667821	-	366	-	-	-
Csa6G500640	1848.079411	330.7612595	2.481887686	3.58E-05	0.000411667	Csa6G500640	Chr6	25022668	25024928	+	1731	-	Multicopper oxidase, type 1	-
Csa4G640960	642.3999961	154.4016902	2.055753263	3.59E-05	0.000413135	Csa4G640960	Chr4	21292490	21294008	-	1365	-	Transferase	-
CsaUNG019690	1525.608073	458.4146441	1.734718986	3.63E-05	0.000417141	CsaUNG019690	Scaffold000137	28012	32216	+	1569	-	Major facilitator, sugar transporter-like	Sugar_tr
Csa5G174660	12.99577481	55.12467406	-2.08101469	3.63E-05	0.000417141	Csa5G174660	Chr5	7281883	7284505	-	165	-	-	-
Csa1G425940	503.8239147	169.5490097	1.572385755	3.69E-05	0.0004226	Csa1G425940	Chr1	15718738	15722523	-	726	-	Myc-type, basic helix-loop-helix (bHLH) domain	HLH
Csa4G664550	7.536327637	46.8993046	-2.615512085	3.70E-05	0.000423784	Csa4G664550	Chr4	23185244	23188682	-	1158	-	Mad3/Bub1 homology region 1	-
Csa3G047830	656.3586098	1544.563885	-1.234038919	3.72E-05	0.000425678	Csa3G047830	Chr3	3342268	3343180	+	639	-	-	-
Csa2G361570	317.1217935	1043.795897	-1.717368355	3.80E-05	0.000434904	Csa2G361570	Chr2	17254955	17255993	+	672	-	-	-
Csa2G352420	6605.388087	1165.7489	2.502202038	3.81E-05	0.000435347	Csa2G352420	Chr2	16296486	16297695	-	924	-	-	-
Csa6G483430	541.5308572	1091.768433	-1.012551295	3.81E-05	0.000435347	Csa6G483430	Chr6	22260122	22261695	+	574	-	Pectinesterase inhibitor domain	-
Csa4G637160	54.53460525	10.78497433	2.310222643	3.81E-05	0.000435347	Csa4G637160	Chr4	20744740	20746545	+	669	-	Glycosyl transferase, family 14	-
Csa3G824170	313.3490351	129.4851504	1.273641838	3.83E-05	0.000437342	Csa3G824170	Chr3	32486465	32488506	-	978	-	-	-
Csa2G003580	126.8889113	296.1657885	-1.22309435	3.91E-05	0.000445195	Csa2G003580	Chr2	676883	679422	+	630	-	Small GTPase superfamily	Ras
Csa7G014520	809.4015021	296.6873875	1.448679514	3.95E-05	0.000448943	Csa7G014520	Chr7	842667	845466	-	1230	-	FAD/NAD(P)-binding domain	FAD_binding_3
Csa3G822310	91.96231261	198.1226525	-1.106611054	3.97E-05	0.000451488	Csa3G822310	Chr3	32197145	32199899	-	1512	-	Zinc finger, Dof-type	zf-Dof
Csa2G370490	322.36187	87.3009166	1.882518976	3.99E-05	0.000452761	Csa2G370490	Chr2	18275165	18276393	-	555	-	-	-
Csa2G258610	1.05325197	24.40920059	-4.606613181	4.01E-05	0.000455044	Csa2G258610	Chr2	12534285	12534900	-	294	-	-	-
Csa1G043300	87.81849482	197.9136992	-1.171019019	4.02E-05	0.000455695	Csa1G043300	Chr1	4842595	4848071	-	1023	-	Calcineurin-like phosphoesterase domain, ApaH type	Metallophos
Csa3G176280	79.15157319	188.4288698	-1.246426295	4.07E-05	0.000461377	Csa3G176280	Chr3	11941976	11947434	-	726	-	-	ADK
Csa5G636600	835.8259996	369.3957375	1.177984982	4.08E-05	0.00046237	Csa5G636600	Chr5	26343557	26344208	+	261	-	-	-
Csa1G420310	2579.069141	752.5970898	1.776465119	4.11E-05	0.000465201	Csa1G420310	Chr1	15199947	15201551	-	1107	-	CCT domain	CCT
Csa3G894480	395.6533839	120.6815027	1.711383383	4.12E-05	0.000465501	Csa3G894480	Chr3	38416580	38420013	+	669	-	-	Aa_trans
Csa6G495740	34.36120318	5.705214009	2.591843761	4.15E-05	0.000468512	Csa6G495740	Chr6	24069291	24069944	-	453	-	-	-
Csa2G360640	19.83296362	60.85756896	-1.623709358	4.16E-05	0.000469496	Csa2G360640	Chr2	17052888	17053733	-	375	-	-	-
Csa5G178710	24.15414775	141.1919637	-2.548103125	4.17E-05	0.000469748	Csa5G178710	Chr5	7766178	7767855	+	1410	-	FAE1/Type III polyketide synthase-like protein	-
Csa7G274150	1291.899113	2597.106943	-1.00784175	4.17E-05	0.000469976	Csa7G274150	Chr7	9699990	9700654	-	312	-	Ribosomal protein L21-like	-
Csa3G895850	23.28641404	70.83832734	-1.61759669	4.17E-05	0.000469976	Csa3G895850	Chr3	38661584	38663514	+	663	-	Methyltransferase type 11	Methyltransf_11
Csa7G071540	1202.406032	2779.905714	-1.209546377	4.18E-05	0.000470608	Csa7G071540	Chr7	4624735	4626752	-	423	-	SWIB/MDM2 domain	-
Csa6G421650	44.37790638	101.9878153	-1.195937222	4.18E-05	0.000470608	Csa6G421650	Chr6	19447180	19452797	-	2715	-	Piwi domain	Piwi
Csa2G296090	1941.448939	932.9239836	1.057066058	4.21E-05	0.000473186	Csa2G296090	Chr2	14053080	14055196	-	1137	-	-	-
Csa3G122580	74.01410546	174.4931212	-1.240320201	4.21E-05	0.000473625	Csa3G122580	Chr3	7337011	7339302	+	618	-	-	LIM
Csa2G227860	135.1541983	383.1374925	-1.503537897	4.23E-05	0.000474089	Csa2G227860	Chr2	11042204	11046751	-	2412	-	-	-
Csa6G107930	270.4535779	48.56314894	2.480481223	4.24E-05	0.000474884	Csa6G107930	Chr6	7158129	7161763	+	849	-	-	-
novel.559	1127.628413	451.8504632	1.31869061	4.25E-05	0.000475687	-	Chr5	21568524	21570890	-	1886	-	PF00067:Cytochrome P450	p450
Csa4G652740	780.7942657	253.1057568	1.623765355	4.30E-05	0.000479992	Csa4G652740	Chr4	22784247	22784789	-	360	-	-	-
Csa7G450500	14.00568954	69.02236081	-2.320239302	4.32E-05	0.0004818	Csa7G450500	Chr7	18552827	18554494	-	1668	-	-	GRAS
Csa3G879500	40.26829044	121.9162328	-1.60318115	4.39E-05	0.000488749	Csa3G879500	Chr3	37074281	37081073	+	2013	-	Arf GTPase activating protein	-
Csa1G635920	102.9534292	32.95700324	1.642021961	4.45E-05	0.000495555	Csa1G635920	Chr1	25426927	25428573	+	1164	-	-	-
Csa6G426370	61.2438984	4.051025393	3.919415717	4.49E-05	0.000498888	Csa6G426370	Chr6	20039467	20040705	-	1239	-	U box domain	U-box
Csa6G411240	192.4114732	95.39641468	1.008014625	4.52E-05	0.000502404	Csa6G411240	Chr6	19074895	19075261	-	246	-	-	-
Csa6G421780	853.0557496	406.5279107	1.06869277	4.55E-05	0.00050493	Csa6G421780	Chr6	19525643	19534337	+	2505	-	Malectin	Pkinase_Tyr
Csa2G015850	179.6820915	461.4687008	-1.359130116	4.55E-05	0.00050493	Csa2G015850	Chr2	2447294	2451077	-	1458	-	Serine-threonine/tyrosine-protein kinase, catalytic domain	Pkinase_Tyr
Csa3G009540	55.06388879	12.17856244	2.160520065	4.55E-05	0.00050493	Csa3G009540	Chr3	1107614	1108404	+	786	-	-	-
Csa4G641560	120.2967239	256.6036863	-1.09255353	4.58E-05	0.000507538	Csa4G641560	Chr4	21349296	21350372	+	738	-	-	-
Csa1G073740	904.4177249	205.5028561	2.137125414	4.65E-05	0.000513196	Csa1G073740	Chr1	7523104	7524847	+	1197	-	-	-
Csa6G361290	441.9363486	143.3234134	1.624370552	4.67E-05	0.000515002	Csa6G361290	Chr6	16171455	16176567	+	2523	-	Ionotropic glutamate receptor, L-glutamate and glycine-binding domain	ANF_receptor
Csa3G045140	9.608462865	56.29922391	-2.541729099	4.77E-05	0.000525271	Csa3G045140	Chr3	3177297	3178179	+	567	-	-	-
Csa6G405970	1126.055034	2320.191734	-1.042596396	4.79E-05	0.00052691	Csa6G405970	Chr6	18404355	18407843	+	1026	-	-	PfkB
Csa2G416240	135.1236091	343.7352003	-1.344174196	4.84E-05	0.000531266	Csa2G416240	Chr2	21528473	21536834	-	2253	-	Cellulose synthase	-
Csa6G446380	262.7143079	105.7533974	1.314732252	4.87E-05	0.000533498	Csa6G446380	Chr6	20916701	20920712	+	1122	-	-	OTU
Csa2G123070	231.2865153	90.56319042	1.35698351	4.89E-05	0.000535272	Csa2G123070	Chr2	8257744	8262585	+	492	-	-	-
novel.37	287.0435975	58.83090246	2.284653253	4.90E-05	0.000535725	-	Chr1	20649597	20651994	+	1851	-	PF07887:Calmodulin binding protein-like	-
Csa1G264530	499.1340603	153.7648458	1.696856242	5.01E-05	0.000547387	Csa1G264530	Chr1	12771246	12774927	-	1611	-	-	-
Csa6G425740	3191.049874	1199.957065	1.410891118	5.01E-05	0.000547787	Csa6G425740	Chr6	19945711	19946559	+	777	-	F-box domain	-
Csa6G499150	212.5389887	52.1013116	2.023879488	5.01E-05	0.000547789	Csa6G499150	Chr6	24713798	24714763	+	468	-	-	-
Csa3G829190	8.589254739	71.13324327	-3.042001079	5.05E-05	0.000551131	Csa3G829190	Chr3	33173634	33176140	-	696	-	-	-
Csa4G341560	2153.418833	857.6096979	1.327760232	5.07E-05	0.000552841	Csa4G341560	Chr4	14153151	14156178	+	873	-	-	-
Csa1G005690	1896.063163	644.4482789	1.556544133	5.11E-05	0.000556714	Csa1G005690	Chr1	1120999	1126651	-	1812	-	CALMODULIN-BINDING PROTEIN60	-
Csa6G513540	271.1607141	78.06561332	1.796791842	5.13E-05	0.000559168	Csa6G513540	Chr6	26586376	26586709	-	252	-	-	-
Csa1G665910	357.0090082	874.043109	-1.292343501	5.26E-05	0.000572255	Csa1G665910	Chr1	27012816	27018938	-	1320	-	-	-
Csa6G157660	168.5987776	76.24025597	1.141401744	5.33E-05	0.00057903	Csa6G157660	Chr6	11096449	11096697	-	249	-	-	-
Csa6G425710	444.0049459	1849.719038	-2.058239016	5.37E-05	0.000582954	Csa6G425710	Chr6	19924430	19926266	+	564	-	-	-
Csa1G038370	49.89176655	120.879955	-1.269400561	5.39E-05	0.000583863	Csa1G038370	Chr1	3635039	3636863	+	1668	-	-	PPR
Csa4G627240	819.1985401	1810.337422	-1.144450687	5.40E-05	0.000584349	Csa4G627240	Chr4	20339533	20343432	-	2097	-	Tetratricopeptide-like helical domain	-
Csa4G296140	718.0115565	308.6617833	1.219097993	5.59E-05	0.000604108	Csa4G296140	Chr4	11987273	11990583	-	876	-	-	-
Csa6G358160	9.540050306	58.05672565	-2.595289126	5.61E-05	0.000605956	Csa6G358160	Chr6	16068479	16070906	+	1782	-	-	-
Csa6G421580	24.96909281	72.60530172	-1.536210938	5.64E-05	0.000608157	Csa6G421580	Chr6	19404495	19406710	+	1722	-	AP180 N-terminal homology (ANTH) domain	-
Csa6G485130	14.62111676	63.77367702	-2.117724279	5.65E-05	0.000608343	Csa6G485130	Chr6	22450413	22451107	+	573	-	-	-
Csa3G640640	69.14046204	157.014657	-1.179716298	5.66E-05	0.000609419	Csa3G640640	Chr3	25101981	25103740	+	1545	-	UDP-glucuronosyl/UDP-glucosyltransferase	UDPGT
Csa1G467720	621.084351	279.159389	1.153216265	5.72E-05	0.000615715	Csa1G467720	Chr1	16793411	16796035	-	2148	-	Armadillo-type fold	U-box
Csa3G613430	220.4203811	458.6184751	-1.059543108	5.73E-05	0.000615715	Csa3G613430	Chr3	23866731	23867519	+	285	-	-	-
novel.178	95.86616894	215.8668006	-1.166505149	5.73E-05	0.000615953	-	Chr3	10573381	10579442	+	1510	-	PF02536:mTERF	-
Csa6G135970	2374.075046	1171.136165	1.01936876	5.78E-05	0.000620801	Csa6G135970	Chr6	9500921	9503679	+	1032	-	CDC50/LEM3 family	-
Csa5G599300	57.40931031	15.59654062	1.875380281	5.79E-05	0.000620822	Csa5G599300	Chr5	21856544	21859803	-	1404	-	-	-
Csa3G778180	1463.111223	20.12499068	6.188269353	5.82E-05	0.000622925	Csa3G778180	Chr3	29957519	29958145	+	342	-	-	-
Csa2G249260	195.3195618	394.2119339	-1.010470404	5.82E-05	0.000622925	Csa2G249260	Chr2	12141236	12142412	+	480	-	Basic-leucine zipper domain	bZIP_1
Csa4G038760	45.72773761	10.74771954	2.07124231	5.86E-05	0.000626768	Csa4G038760	Chr4	3296230	3297352	+	906	-	-	-
Csa7G343300	1820.316128	775.9075605	1.230257323	5.91E-05	0.000631091	Csa7G343300	Chr7	12429771	12431775	+	672	-	-	-
Csa3G736650	22.21218226	90.44759773	-2.012334299	5.96E-05	0.00063606	Csa3G736650	Chr3	28314234	28315403	-	456	-	-	-
Csa6G045110	3094.300241	1423.248632	1.120224819	5.97E-05	0.00063606	Csa6G045110	Chr6	3613457	3623130	-	864	-	-	-
Csa2G028500	114.6751401	31.18570196	1.884496439	6.04E-05	0.000642637	Csa2G028500	Chr2	2875464	2875815	-	306	-	PLAT/LH2 domain	-
Csa5G153680	116.3672703	274.5085209	-1.23804787	6.05E-05	0.000643246	Csa5G153680	Chr5	5108783	5111740	+	510	-	Ribonuclease H-like domain	-
Csa3G121660	4078.246622	9292.694473	-1.188262227	6.07E-05	0.000644887	Csa3G121660	Chr3	7104477	7106857	+	735	-	Ribosomal protein L5 domain	-
Csa2G032740	153.428894	354.7233317	-1.210913482	6.11E-05	0.000648135	Csa2G032740	Chr2	3121159	3125177	+	804	-	Tetratricopeptide-like helical domain	-
Csa4G038670	105.2282919	49.17787491	1.102128698	6.11E-05	0.000648135	Csa4G038670	Chr4	3206251	3211067	-	873	-	-	CRAL_TRIO_N
Csa3G346910	38.37144454	6.174370497	2.650840559	6.13E-05	0.000650434	Csa3G346910	Chr3	18133991	18134401	-	234	-	-	-
Csa1G004920	91.05923559	36.70263043	1.307764674	6.19E-05	0.000655313	Csa1G004920	Chr1	936176	938027	+	888	-	-	-
Csa6G513600	49.47511869	6.810520719	2.872842861	6.21E-05	0.000656656	Csa6G513600	Chr6	26612567	26613829	+	1263	-	-	-
Csa3G178520	348.56862	1363.285391	-1.968028275	6.22E-05	0.000657326	Csa3G178520	Chr3	12129976	12132636	+	2424	-	Peptidase S8/S53 domain	Peptidase_S8
Csa3G002890	830.8556017	309.3770349	1.424267391	6.24E-05	0.000659113	Csa3G002890	Chr3	550561	553515	-	1353	-	Cys/Met metabolism, pyridoxal phosphate-dependent enzyme	Cys_Met_Meta_PP
Csa5G579040	352.3005618	715.1935839	-1.020997468	6.37E-05	0.000671777	Csa5G579040	Chr5	20465890	20469270	-	861	-	Homeobox domain-like	Myb_DNA-binding
Csa6G495780	229.3014593	580.6593316	-1.340928656	6.42E-05	0.000676802	Csa6G495780	Chr6	24092331	24094206	+	1335	-	Glycosyltransferase 34	-
Csa3G901150	80.43821997	20.79323052	1.953383055	6.46E-05	0.000679751	Csa3G901150	Chr3	38898026	38899365	-	774	-	Tetratricopeptide-like helical domain	-
Csa1G005700	192.8155399	69.01171491	1.477587058	6.47E-05	0.000680293	Csa1G005700	Chr1	1126715	1127140	-	306	-	-	-
Csa6G094750	125.4154859	336.0543235	-1.418701687	6.48E-05	0.000681088	Csa6G094750	Chr6	6495970	6504427	+	1416	-	DNA primase large subunit, eukaryotic/archaeal	-
Csa7G372860	66.47684229	140.7607561	-1.081855234	6.50E-05	0.000683453	Csa7G372860	Chr7	13322408	13324437	+	411	-	-	-
Csa6G487590	314.7373696	137.4446529	1.194552856	6.56E-05	0.000688913	Csa6G487590	Chr6	22864908	22869678	+	903	-	Shikimate kinase/gluconokinase	SKI
Csa2G348860	274.0218811	615.0444339	-1.166676272	6.61E-05	0.000693376	Csa2G348860	Chr2	15726422	15727547	+	312	-	-	-
Csa4G098710	9.902807114	114.2926358	-3.524533362	6.61E-05	0.000693514	Csa4G098710	Chr4	6433298	6434130	-	501	-	-	-
Csa5G505190	2750.904111	1356.842101	1.019557083	6.65E-05	0.000696468	Csa5G505190	Chr5	17593683	17596586	-	1773	-	-	-
Csa7G388390	208.8756318	475.5444947	-1.185405832	6.74E-05	0.000703585	Csa7G388390	Chr7	14413688	14414924	+	960	-	-	-
Csa2G234590	73.66416596	9.322224896	2.972535233	6.79E-05	0.000709108	Csa2G234590	Chr2	11446453	11446869	+	417	-	-	-
Csa6G515500	130.0063437	28.46859544	2.193044142	6.83E-05	0.000712208	Csa6G515500	Chr6	26801278	26802024	+	567	-	Serine-threonine/tyrosine-protein kinase, catalytic domain	Pkinase_Tyr
Csa3G165690	8.534516878	66.46516482	-2.964286184	6.89E-05	0.000717737	Csa3G165690	Chr3	10953114	10953949	-	279	-	-	-
Csa6G147620	7898.234781	3762.682189	1.069734173	6.89E-05	0.000717804	Csa6G147620	Chr6	10261222	10262721	-	804	-	Heavy metal-associated domain, HMA	HMA
Csa7G043640	649.9106874	2662.077923	-2.034468881	6.90E-05	0.0007181	Csa7G043640	Chr7	2455150	2458738	+	1524	-	Multi antimicrobial extrusion protein	MatE
Csa4G664500	9182.60253	4093.990676	1.165345448	6.97E-05	0.000723796	Csa4G664500	Chr4	23163886	23166540	+	960	-	NAD-dependent epimerase/dehydratase	Epimerase
Csa4G001580	30.67321647	87.21472028	-1.503694393	6.97E-05	0.000723796	Csa4G001580	Chr4	322148	329209	+	3267	-	FYVE zinc finger	FYVE
Csa7G291190	149.8714995	52.63423051	1.511187428	7.03E-05	0.000729857	Csa7G291190	Chr7	10272360	10274035	-	294	-	-	-
Csa2G381870	534.6499442	1239.059518	-1.212287441	7.05E-05	0.000730542	Csa2G381870	Chr2	19654394	19656916	+	576	-	Phosphoribosyltransferase domain	Pribosyltran
Csa3G697910	10.33365161	36.59410148	-1.815369861	7.11E-05	0.000736599	Csa3G697910	Chr3	26499549	26499731	+	183	-	-	-
Csa7G448900	6302.000851	2749.140855	1.196886295	7.15E-05	0.000739748	Csa7G448900	Chr7	18477520	18484047	-	1524	-	Aldehyde/histidinol dehydrogenase	Aldedh
Csa6G298490	18.71799354	61.1938017	-1.697235129	7.25E-05	0.000750005	Csa6G298490	Chr6	14272233	14278463	-	3654	-	-	-
Csa3G835890	452.3856644	207.0678584	1.127983964	7.27E-05	0.000751549	Csa3G835890	Chr3	33332312	33333370	-	636	-	Leucine zipper, homeobox-associated	HALZ
Csa6G520240	3366.60443	1181.303785	1.510619164	7.31E-05	0.000754754	Csa6G520240	Chr6	27709884	27715414	+	2553	-	Glycosyl transferase, family 20	-
Csa1G613480	48.86781318	111.3631061	-1.18594795	7.37E-05	0.000760342	Csa1G613480	Chr1	24059182	24061666	-	2046	-	-	-
novel.376	20.66795296	55.41929392	-1.414413826	7.38E-05	0.000761189	-	Chr4	9291323	9296975	-	1485	-	PF00270:DEAD/DEAH box helicase|PF00271:Helicase conserved C-terminal domain|PF16124:RecQ zinc-binding	Helicase_C
Csa5G643370	1628.239248	505.2170629	1.687643704	7.42E-05	0.000764356	Csa5G643370	Chr5	26940708	26942353	+	1245	-	-	-
Csa3G098540	3212.171462	6431.150179	-1.001641852	7.49E-05	0.000771361	Csa3G098540	Chr3	4853600	4857006	+	576	-	Ribosomal protein L24	KOW
Csa7G390090	65.6385652	240.8139093	-1.879404902	7.51E-05	0.000772888	Csa7G390090	Chr7	14588078	14588769	-	405	-	-	-
CsaUNG021730	61.63538222	132.3140214	-1.102500633	7.56E-05	0.000777568	CsaUNG021730	Scaffold000137	78390	78821	-	315	-	-	-
Csa7G071600	2.160916933	22.53257464	-3.331904562	7.62E-05	0.000783078	Csa7G071600	Chr7	4655110	4658196	+	1332	-	Cyclin, C-terminal domain	Cyclin_C
Csa7G312930	84.27370453	5.445603688	3.977882963	7.72E-05	0.000792756	Csa7G312930	Chr7	10868096	10872494	+	2001	-	Heat shock protein 70 family	HSP70
Csa6G303740	114.211956	19.09437666	2.572497894	7.74E-05	0.000793555	Csa6G303740	Chr6	14557189	14557878	+	420	-	Zinc finger C2H2-type	-
Csa2G270210	2681.881368	1140.88289	1.23300548	7.75E-05	0.000794194	Csa2G270210	Chr2	12895264	12898535	+	1287	-	-	-
Csa6G504380	25.11293724	99.0879157	-1.971747636	7.81E-05	0.000799685	Csa6G504380	Chr6	25459184	25460871	+	1095	-	SAM dependent carboxyl methyltransferase	-
Csa1G023060	1188.138353	361.0392805	1.718390849	7.81E-05	0.000799685	Csa1G023060	Chr1	2342598	2343587	-	735	-	-	-
Csa6G123970	497.1054082	1169.286907	-1.23388977	7.99E-05	0.000817975	Csa6G123970	Chr6	8478990	8482174	+	801	-	-	Motile_Sperm
Csa4G267990	577.2532212	275.912264	1.06549702	8.09E-05	0.000827729	Csa4G267990	Chr4	10531960	10533853	+	1089	-	-	-
Csa5G151550	162.5953976	476.9122102	-1.553585901	8.15E-05	0.000833416	Csa5G151550	Chr5	4640152	4643729	-	1887	-	Protein kinase domain	Pkinase
Csa1G294030	12.55661152	0	6.077143575	8.22E-05	0.000839782	Csa1G294030	Chr1	13324800	13325744	+	945	-	-	ANF_receptor
novel.247	4.356202579	32.19533972	-2.857239956	8.23E-05	0.00084028	-	Chr3	6616449	6617713	-	837	-	-	-
Csa6G523460	63.00765074	5.79882078	3.448362614	8.27E-05	0.000843658	Csa6G523460	Chr6	28126619	28128465	+	399	-	-	Zim
Csa5G649310	130.1901187	276.6880738	-1.083813562	8.30E-05	0.000846157	Csa5G649310	Chr5	27597050	27599304	-	2067	-	-	-
Csa4G638320	2235.739648	698.2124142	1.678840025	8.33E-05	0.000848723	Csa4G638320	Chr4	20853136	20854901	+	765	-	-	-
Csa3G776980	277.1349713	114.9772477	1.265599881	8.34E-05	0.000849044	Csa3G776980	Chr3	29827985	29829138	-	864	-	-	-
Csa4G617370	52.70438956	113.6534449	-1.105504155	8.43E-05	0.000856686	Csa4G617370	Chr4	19661523	19663981	+	2373	-	Tetratricopeptide-like helical domain	PPR
Csa4G307960	69.339655	201.0994512	-1.536320227	8.51E-05	0.000864577	Csa4G307960	Chr4	12583981	12586364	+	2040	-	-	-
Csa7G006250	843.9314649	2017.360051	-1.25779312	8.66E-05	0.000877967	Csa7G006250	Chr7	306504	314547	+	996	-	-	-
CsaUNG031640	3988.674702	1394.685537	1.515719924	8.67E-05	0.000878816	CsaUNG031640	Scaffold000143_3	17665	18878	-	954	-	B3 DNA binding domain	B3
Csa5G184310	119.9779948	25.06984689	2.254128852	8.71E-05	0.000881835	Csa5G184310	Chr5	8344861	8351078	-	1476	-	-	-
Csa5G003110	263.6090572	129.5778995	1.021922574	8.79E-05	0.000889642	Csa5G003110	Chr5	228319	233923	-	1164	-	-	-
Csa3G133180	673.7234347	1597.298989	-1.244736838	8.84E-05	0.000893652	Csa3G133180	Chr3	8715200	8720248	+	1344	-	-	-
Csa6G319750	71.5323417	190.1467391	-1.408843387	8.84E-05	0.000893756	Csa6G319750	Chr6	15063749	15064404	+	375	-	-	-
Csa2G351740	45.19816827	198.717669	-2.142679284	8.90E-05	0.000899119	Csa2G351740	Chr2	16195741	16197690	-	885	-	Homeobox domain-like	Myb_DNA-binding
Csa1G003500	2.885780809	29.03881979	-3.319303639	8.92E-05	0.000900515	Csa1G003500	Chr1	586303	586775	+	387	-	-	-
Csa1G008530	1115.636219	391.6380504	1.510846837	8.93E-05	0.000900607	Csa1G008530	Chr1	1339414	1342194	-	1683	-	Proton-dependent oligopeptide transporter family	-
Csa3G414060	692.8930127	1493.729801	-1.108800019	8.94E-05	0.000901616	Csa3G414060	Chr3	19682811	19684256	+	648	-	Oxygen-evolving enhancer protein 3	-
Csa4G023020	8879.947307	3762.199101	1.238970357	9.02E-05	0.000908072	Csa4G023020	Chr4	2595006	2595755	-	585	-	DNA-binding domain	AP2
Csa2G370480	164.7953894	54.30665857	1.599343946	9.13E-05	0.000917604	Csa2G370480	Chr2	18274548	18275100	+	318	-	-	-
Csa6G013350	11068.7163	5355.972522	1.047258947	9.14E-05	0.000917843	Csa6G013350	Chr6	1425916	1426433	+	423	-	-	-
Csa6G490260	421.4589715	1299.509184	-1.624583919	9.14E-05	0.000917843	Csa6G490260	Chr6	23323707	23327371	-	1866	-	-	-
Csa7G343850	8807.073619	3086.337083	1.512813345	9.14E-05	0.000917843	Csa7G343850	Chr7	12485248	12492365	-	1746	-	Pectinesterase, catalytic	-
Csa6G056510	5.963774334	32.70274119	-2.431262773	9.20E-05	0.000921519	Csa6G056510	Chr6	4348490	4350187	-	663	-	-	-
Csa1G071830	1035.014671	395.5211978	1.389458958	9.20E-05	0.000921938	Csa1G071830	Chr1	7211518	7213546	-	525	-	-	-
Csa6G384060	86.49857287	31.48666027	1.467902424	9.28E-05	0.000928781	Csa6G384060	Chr6	17404119	17410671	-	1677	-	Peptidase M20	Peptidase_M20
Csa4G152260	121.0995404	316.4434818	-1.388537252	9.43E-05	0.000943037	Csa4G152260	Chr4	8215784	8220710	+	1953	-	Serine-threonine/tyrosine-protein kinase, catalytic domain	Pkinase_Tyr
Csa3G135720	2111.499679	392.7582293	2.426815537	9.44E-05	0.000943434	Csa3G135720	Chr3	9251166	9252671	-	1125	-	Oxoglutarate/iron-dependent dioxygenase	2OG-FeII_Oxy
novel.166	112.6062039	288.8337902	-1.35541143	9.47E-05	0.000945238	-	Chr2	22805922	22807903	-	1982	-	PF05695:Plant protein of unknown function (DUF825)	-
Csa1G267230	3515.554151	1113.05274	1.659329607	9.50E-05	0.000947473	Csa1G267230	Chr1	12949093	12950626	-	1137	-	Glycoside hydrolase family 18, catalytic domain	-
Csa2G369840	77.65080007	24.26657048	1.68474566	9.54E-05	0.000951088	Csa2G369840	Chr2	18125215	18125813	-	468	-	-	-
Csa3G777530	3.023255664	29.69850708	-3.314166035	9.65E-05	0.000959695	Csa3G777530	Chr3	29868086	29868481	+	363	-	Small auxin-up RNA	Auxin_inducible
Csa5G160760	167.7762025	364.8370762	-1.120317066	9.69E-05	0.000963139	Csa5G160760	Chr5	5921602	5924834	+	1815	-	-	-
Csa3G126810	53.84252481	160.7414831	-1.57737581	9.70E-05	0.00096353	Csa3G126810	Chr3	7828664	7833380	+	1530	-	Pectinesterase, catalytic	-
Csa1G287000	20.16492527	0.286168582	5.8035182	9.73E-05	0.000965512	Csa1G287000	Chr1	13257516	13257866	-	351	-	-	-
Csa6G490190	74.19426782	27.81442004	1.422319919	9.74E-05	0.000965512	Csa6G490190	Chr6	23279825	23281969	+	1107	-	Homeobox domain-like	Myb_DNA-binding
Csa3G741840	1462.358695	703.864585	1.054678369	9.74E-05	0.000965512	Csa3G741840	Chr3	28767537	28770696	+	1236	-	-	-
Csa1G043190	582.6906589	224.3144126	1.376075362	9.83E-05	0.000973831	Csa1G043190	Chr1	4788175	4790467	+	669	-	-	GRAM
Csa6G052740	408.9285981	832.1058841	-1.025167186	9.85E-05	0.000975618	Csa6G052740	Chr6	4081452	4090716	+	744	-	-	-
Csa6G197240	21.67283665	62.052175	-1.505354025	9.96E-05	0.00098419	Csa6G197240	Chr6	12682514	12684357	+	1812	-	DYW domain	-
Csa6G449290	5093.443728	2284.021381	1.156979044	0.000101158	0.000998187	Csa6G449290	Chr6	21268383	21272179	+	1371	-	Transmembrane protein TauE-like	-
Csa4G095600	2076.45862	4920.211904	-1.244791573	0.000102555	0.001009969	Csa4G095600	Chr4	6288940	6291296	+	513	-	Ribosomal protein L29/L36	-
Csa5G590120	45.54602905	142.6009032	-1.6380317	0.000102928	0.001011942	Csa5G590120	Chr5	21340537	21347729	-	2859	-	DEAD/DEAH box helicase domain	Helicase_C
Csa6G423430	3247.213393	1612.533942	1.009935988	0.000102958	0.001011942	Csa6G423430	Chr6	19670393	19677230	+	2541	-	RNA recognition motif domain	RRM_1
Csa1G267220	18.25407981	0.347868823	5.666127794	0.000103272	0.001014518	Csa1G267220	Chr1	12946374	12947531	+	1158	-	Glycoside hydrolase family 18, catalytic domain	-
Csa4G571750	4.82109092	29.89740734	-2.620184484	0.000103791	0.00101839	Csa4G571750	Chr4	18741862	18742355	+	255	-	-	-
Csa6G484010	302.5869091	115.9844571	1.383102732	0.000103973	0.00101839	Csa6G484010	Chr6	22341270	22342727	-	1215	-	U box domain	U-box
Csa1G145980	1897.014582	728.1238042	1.381224677	0.00010417	0.001019823	Csa1G145980	Chr1	9831107	9832663	-	1317	-	Prephenate dehydratase	-
Csa2G172500	530.4777082	1089.760299	-1.039653069	0.000104586	0.001022887	Csa2G172500	Chr2	9800649	9809318	+	1047	-	-	Peptidase_M24
Csa7G351890	1130.637559	2869.483756	-1.343304872	0.000105727	0.001032519	Csa7G351890	Chr7	12563487	12566063	-	988	-	Alcohol dehydrogenase, N-terminal	ADH_N
Csa1G170520	292.5554996	127.0692983	1.201520674	0.000105944	0.001034137	Csa1G170520	Chr1	10607051	10607469	-	291	-	-	-
Csa3G179190	392.6506431	174.9844155	1.166047189	0.000107227	0.001046144	Csa3G179190	Chr3	12296806	12298588	-	1029	-	-	TCP
Csa2G004710	880.4308923	241.4568154	1.865464437	0.000108604	0.001058022	Csa2G004710	Chr2	771250	771901	+	192	-	-	-
Csa1G071840	241.4107556	114.5619136	1.079267521	0.000108793	0.00105935	Csa1G071840	Chr1	7223088	7224298	-	939	-	Homeobox domain-like	Myb_DNA-binding
Csa3G606620	570.9390726	172.8256635	1.724620786	0.000110469	0.001073567	Csa3G606620	Chr3	23485273	23488753	-	951	-	-	-
Csa6G080320	1370.343389	236.3454064	2.53596393	0.000110663	0.001074931	Csa6G080320	Chr6	5449269	5452475	+	3063	-	Leucine-rich repeat	LRRNT_2
Csa7G206990	43.71573522	90.5506966	-1.052542219	0.00011119	0.001077942	Csa7G206990	Chr7	7350217	7351815	+	1599	-	-	-
Csa7G452880	915.6579472	447.1354867	1.033421372	0.000114142	0.001101727	Csa7G452880	Chr7	19081193	19084092	-	1041	-	Homeobox domain-like	Myb_DNA-binding
Csa5G077210	149.0834512	70.46053236	1.080206022	0.000114438	0.001104051	Csa5G077210	Chr5	2297337	2303772	+	1356	-	-	C2
Csa3G808360	10123.03197	5057.258964	1.0011162	0.000114661	0.001105132	Csa3G808360	Chr3	30921555	30925121	-	1149	-	Fatty acid desaturase domain	-
Csa1G126050	3649.041782	1583.443409	1.204233715	0.000115175	0.001108788	Csa1G126050	Chr1	9317711	9317932	-	222	-	-	-
Csa3G731840	975.6178409	389.5272497	1.325335488	0.00011631	0.00111778	Csa3G731840	Chr3	27636165	27639479	-	3087	-	Protein kinase domain	Pkinase
Csa5G577360	2664.634487	1325.967931	1.006954955	0.00011669	0.001120889	Csa5G577360	Chr5	20309235	20319702	-	3186	-	Pyruvate/Phosphoenolpyruvate kinase-like domain	-
Csa7G002520	89.51403168	279.6651997	-1.643888509	0.000117422	0.001127379	Csa7G002520	Chr7	69608	73458	+	971	-	NmrA-like domain	NmrA
Csa3G736910	23.12483848	73.6434781	-1.66384236	0.000117563	0.001128181	Csa3G736910	Chr3	28474997	28477601	+	2379	-	-	-
Csa1G629200	285.559471	706.2567787	-1.305330862	0.000118707	0.001138067	Csa1G629200	Chr1	24990962	24994304	-	1344	-	Tubulin/FtsZ, GTPase domain	Tubulin
Csa2G147920	341.3962989	108.3770803	1.654051683	0.00011904	0.001140713	Csa2G147920	Chr2	8825555	8830136	-	1353	-	Transferase	-
Csa4G047370	411.0626146	52.55985336	2.96693232	0.000119714	0.001146615	Csa4G047370	Chr4	3726679	3730175	-	561	-	B-box-type zinc finger	zf-B_box
Csa6G186380	65.07896765	200.222145	-1.615084521	0.000120353	0.001152177	Csa6G186380	Chr6	12073793	12081481	-	1524	-	Cdc6, C-terminal	-
Csa3G865340	154.9386747	64.43943787	1.269758976	0.000120908	0.001156379	Csa3G865340	Chr3	36118972	36120230	-	339	-	Thioredoxin domain	-
Csa2G100580	1349.702222	585.8709638	1.203314806	0.0001216	0.001161884	Csa2G100580	Chr2	7551266	7555350	-	930	-	Zinc finger, RING-CH-type	-
Csa1G033200	193.3699875	56.62786311	1.772692962	0.000122736	0.001170491	Csa1G033200	Chr1	3548197	3549617	+	840	-	Homeobox domain-like	Myb_DNA-binding
Csa5G139250	468.6477967	142.8006301	1.714432404	0.000123778	0.001179301	Csa5G139250	Chr5	3465135	3466477	-	318	-	-	-
Csa7G189190	13431.32284	6253.308795	1.102896335	0.000124235	0.001182515	Csa7G189190	Chr7	6872298	6877705	-	3579	-	Carbamoyl-phosphate synthetase large subunit-like, ATP-binding domain	CPSase_L_D2
Csa3G033800	83.19578026	232.7351813	-1.487948413	0.000124654	0.001185942	Csa3G033800	Chr3	2439980	2442566	+	1143	-	Trehalose-phosphatase	-
Csa5G606790	4.199333184	22.46988421	-2.41462385	0.000125552	0.001192777	Csa5G606790	Chr5	23048000	23048849	-	795	-	-	-
Csa3G825100	22.60651176	0.727644176	5.050998695	0.000126685	0.001201821	Csa3G825100	Chr3	32720703	32721254	-	552	-	-	-
Csa1G168870	124.1776227	28.79003845	2.100409328	0.000127593	0.001209282	Csa1G168870	Chr1	10463393	10465867	+	1101	-	NAC domain	NAM
Csa4G011770	1725.777661	760.9689846	1.181631217	0.000128156	0.001214034	Csa4G011770	Chr4	1778535	1779524	-	717	-	NAC domain	NAM
Csa2G372880	101.7486335	21.25717119	2.258598507	0.000128639	0.001218027	Csa2G372880	Chr2	18619804	18620105	+	282	-	-	-
Csa5G160160	4691.677897	12610.08664	-1.426510733	0.000129197	0.001222152	Csa5G160160	Chr5	5826519	5830073	+	2457	-	Transcription factor, GTP-binding domain	GTP_EFTU
Csa5G140510	383.2221881	773.7105433	-1.015008291	0.000129728	0.001226007	Csa5G140510	Chr5	3850969	3855622	+	1380	-	-	-
Csa3G149950	3200.936212	1424.167138	1.168447656	0.000129942	0.001227451	Csa3G149950	Chr3	10077095	10080069	-	716	-	-	-
Csa2G378010	675.8693079	216.4306047	1.6423136	0.000130772	0.001234708	Csa2G378010	Chr2	19104496	19109639	+	1737	-	-	-
Csa2G372710	229.0110437	462.9086767	-1.016138255	0.000131038	0.001236624	Csa2G372710	Chr2	18473315	18475073	+	1095	-	Myc-type, basic helix-loop-helix (bHLH) domain	HLH
Csa6G486780	53.67620401	134.3518954	-1.318453091	0.000131711	0.001241804	Csa6G486780	Chr6	22604976	22605728	+	468	-	-	-
Csa5G146240	120.0826064	281.2221176	-1.229832395	0.000133597	0.001258985	Csa5G146240	Chr5	4013028	4016958	-	1911	-	Putative S-adenosyl-L-methionine-dependent methyltransferase	-
Csa6G105160	43.7774924	104.1589287	-1.241693268	0.000133885	0.001260571	Csa6G105160	Chr6	6909201	6910293	+	756	-	Homeobox domain-like	Myb_DNA-binding
Csa3G198490	712.7390937	213.6073594	1.739794941	0.00013392	0.001260571	Csa3G198490	Chr3	13605948	13608153	-	1800	-	GH3 family	-
Csa1G011510	262.340289	111.074926	1.238282478	0.0001342	0.001262279	Csa1G011510	Chr1	1625969	1629551	+	3300	-	Protein kinase domain	Pkinase
Csa6G486800	73.44351203	158.8838725	-1.117388794	0.000134645	0.001264079	Csa6G486800	Chr6	22615794	22616165	-	357	-	-	-
Csa3G733260	521.5014789	1260.041193	-1.273351526	0.000134811	0.001265041	Csa3G733260	Chr3	27842606	27844762	-	1190	-	-	-
Csa7G071570	141.2292307	702.5882835	-2.314635161	0.000135142	0.001267541	Csa7G071570	Chr7	4639371	4640654	+	267	-	-	-
Csa4G011820	62.55492997	164.6371897	-1.397014772	0.000135548	0.001270158	Csa4G011820	Chr4	1805803	1807766	+	1130	-	BAG domain	IQ
Csa7G024130	573.0464925	220.8354907	1.376617324	0.000138424	0.001293453	Csa7G024130	Chr7	1322734	1326878	-	1464	-	Serine-threonine/tyrosine-protein kinase, catalytic domain	Pkinase_Tyr
Csa3G149330	73.77384934	30.90592247	1.245189536	0.00013859	0.001294396	Csa3G149330	Chr3	9991392	9993291	+	966	-	-	-
Csa5G029450	7.789283854	86.68410899	-3.486611048	0.000138714	0.001294737	Csa5G029450	Chr5	1007081	1007808	-	546	-	-	-
Csa3G073900	589.0668667	259.9938395	1.178185045	0.000138762	0.001294737	Csa3G073900	Chr3	3926137	3927087	-	645	-	DNA-binding domain	AP2
Csa5G605750	38.68271218	101.2578246	-1.38931467	0.000138822	0.001294737	Csa5G605750	Chr5	22750300	22754135	+	882	-	-	-
Csa1G665920	18.57921921	144.1994333	-2.951257945	0.000139335	0.001298382	Csa1G665920	Chr1	27038808	27041854	-	1074	-	GDSL lipase/esterase	Lipase_GDSL
Csa6G511770	944.0145967	199.452447	2.241803465	0.000139343	0.001298382	Csa6G511770	Chr6	26428190	26430012	-	525	-	Ceramidase	-
Csa6G092550	74.55052726	156.9061787	-1.077394508	0.000140252	0.001306242	Csa6G092550	Chr6	6359338	6361308	+	1197	-	-	-
novel.551	40.54197974	95.41780776	-1.233696713	0.000141253	0.001313922	-	Chr5	20567505	20569519	-	2015	-	PF02536:mTERF	-
Csa2G020960	221.98177	443.9721796	-1.000817106	0.0001434	0.001331203	Csa2G020960	Chr2	2506310	2509547	-	1140	-	GDSL lipase/esterase	Lipase_GDSL
Csa7G031730	58.36586479	142.4765632	-1.28266281	0.000144417	0.001339389	Csa7G031730	Chr7	1794858	1798206	+	3204	-	DYW domain	-
Csa4G303160	621.73635	1387.298604	-1.15787879	0.000145548	0.001349251	Csa4G303160	Chr4	12338557	12340114	+	675	-	Glutathione S-transferase, N-terminal	GST_N
Csa7G072720	33.18187697	172.158495	-2.379295768	0.0001463	0.001354877	Csa7G072720	Chr7	4743872	4745696	-	1491	-	UDP-glucuronosyl/UDP-glucosyltransferase	UDPGT
Csa6G006700	63.16147739	19.11670928	1.716500882	0.000146359	0.001354877	Csa6G006700	Chr6	502978	503546	+	330	-	-	-
Csa2G190760	324.6879717	125.5530856	1.371825944	0.000147761	0.001365379	Csa2G190760	Chr2	10246618	10248693	+	858	-	-	-
Csa4G631570	1409.824568	3030.911346	-1.104394034	0.000150827	0.00139106	Csa4G631570	Chr4	20635899	20641305	-	2487	-	-	-
Csa3G826640	292.0252292	733.7390662	-1.328524919	0.000151738	0.001397522	Csa3G826640	Chr3	32756988	32761143	+	867	-	Aquaporin-like	-
Csa3G009450	42.82698263	97.43244083	-1.191943716	0.000152668	0.001404783	Csa3G009450	Chr3	1048667	1050388	-	1092	-	Inositol-tetrakisphosphate 1-kinase	-
Csa1G523610	4754.087386	2290.001466	1.053684336	0.000153872	0.001414293	Csa1G523610	Chr1	18204982	18207499	+	2097	-	-	GRAS
Csa3G895740	24.05104161	108.864558	-2.178213513	0.000153914	0.001414293	Csa3G895740	Chr3	38590931	38592397	+	975	-	-	-
Csa2G213980	104.6434628	37.8813241	1.459929647	0.000154174	0.001415526	Csa2G213980	Chr2	10628694	10629017	-	246	-	-	-
Csa7G075600	91.13034468	10.26575369	3.157298872	0.000154191	0.001415526	Csa7G075600	Chr7	5254621	5256391	+	1437	-	Cytochrome P450	p450
Csa1G181480	274.1999257	652.5139015	-1.249508218	0.000154433	0.001415997	Csa1G181480	Chr1	11087296	11090336	-	1062	-	Thymidine kinase	TK
Csa4G011660	998.3237197	396.4707643	1.332274705	0.00015445	0.001415997	Csa4G011660	Chr4	1692724	1695948	+	396	-	-	-
Csa1G005730	942.8690592	467.5488795	1.011300521	0.000154456	0.001415997	Csa1G005730	Chr1	1142413	1144240	+	1611	-	Armadillo-type fold	U-box
Csa6G524660	775.0482538	284.3533856	1.447482132	0.000154942	0.001419798	Csa6G524660	Chr6	28267979	28271246	+	1614	-	-	-
Csa7G024010	878.4683022	295.0739229	1.573971666	0.000155317	0.001422587	Csa7G024010	Chr7	1267417	1271625	+	1098	-	-	LysM
Csa1G000640	1289.886748	3053.199399	-1.243355833	0.000156922	0.001435962	Csa1G000640	Chr1	97221	98905	+	519	-	-	-
Csa5G604030	110.2238644	44.40567624	1.31186095	0.000157166	0.001437535	Csa5G604030	Chr5	22328313	22329421	-	327	-	-	-
Csa3G820500	96.11629006	29.27815966	1.720511103	0.000158939	0.00145308	Csa3G820500	Chr3	31925517	31933295	-	1548	-	-	Aa_trans
novel.211	139.6575722	414.5525436	-1.567042349	0.000159161	0.001453239	-	Chr3	22055513	22056312	+	628	-	PF09331:Domain of unknown function (DUF1985)	-
novel.403	51.00426547	7.354186804	2.773903098	0.000159175	0.001453239	-	Chr4	17318370	17320070	-	1212	-	-	-
Csa6G511610	221.4674215	71.69463846	1.622813214	0.000160544	0.001464395	Csa6G511610	Chr6	26361489	26362688	+	231	-	-	-
Csa2G377970	1198.781463	362.115846	1.727373847	0.000161808	0.001475246	Csa2G377970	Chr2	19074805	19075891	+	699	-	-	-
Csa3G143570	231.7014892	634.6009539	-1.452309202	0.000162509	0.001479012	Csa3G143570	Chr3	9474347	9476622	-	755	-	-	-
Csa6G147660	86.39169609	27.70594173	1.636121991	0.000162518	0.001479012	Csa6G147660	Chr6	10292436	10293728	+	870	-	Glycoside hydrolase family 16	-
novel.116	75.62642246	32.61435024	1.211742301	0.000163486	0.001485778	-	Chr2	12578259	12581639	+	3280	-	PF02519:Auxin responsive protein	Auxin_inducible
Csa3G812780	101.675348	254.3552065	-1.319604723	0.000165008	0.00149688	Csa3G812780	Chr3	31304326	31306532	+	1695	-	DYW domain	-
Csa4G038740	46.03709511	11.41042802	2.018080184	0.000167871	0.001519938	Csa4G038740	Chr4	3286136	3287472	-	1194	-	F-box domain	F-box
Csa3G126940	5682.975781	2073.883512	1.454090277	0.000169263	0.001531294	Csa3G126940	Chr3	7891792	7893903	-	669	-	Glutathione S-transferase, N-terminal	GST_N
Csa1G324370	341.1547007	918.0676333	-1.428346155	0.000169687	0.001533253	Csa1G324370	Chr1	13807162	13811064	+	1743	-	Proton-dependent oligopeptide transporter family	-
Csa3G122470	650.0760569	1461.880199	-1.168191529	0.000169997	0.001535061	Csa3G122470	Chr3	7285543	7286992	+	259	-	-	-
Csa1G425910	597.2438158	1339.153127	-1.165526218	0.000170065	0.001535061	Csa1G425910	Chr1	15708074	15710286	+	348	-	-	MIF
Csa4G665100	121.2376544	23.25280836	2.377810494	0.000172064	0.001550993	Csa4G665100	Chr4	23221320	23222275	+	624	-	Protein kinase domain	Pkinase
Csa2G370500	77.49863684	19.77096649	1.968560225	0.000174132	0.001568715	Csa2G370500	Chr2	18276454	18277677	-	228	-	-	-
Csa6G486970	771.7166526	220.9224941	1.805466888	0.000175247	0.001577544	Csa6G486970	Chr6	22783197	22786976	+	2481	-	Protein kinase domain	Pkinase
Csa5G608080	189.6808593	40.46416998	2.226715575	0.000175574	0.001579769	Csa5G608080	Chr5	23226590	23228370	+	1131	-	Insecticidal crystal toxin	-
Csa6G495060	26.52225157	60.87136851	-1.200243882	0.000175744	0.001580582	Csa6G495060	Chr6	23955024	23956501	+	1212	-	GNAT domain	Acetyltransf_1
Csa7G037650	291.3038111	643.1412884	-1.141134271	0.000181288	0.001624574	Csa7G037650	Chr7	2060615	2062922	+	1188	-	-	-
Csa1G269870	679.9834276	261.2303474	1.380893748	0.000182485	0.001633824	Csa1G269870	Chr1	13085445	13086464	+	1020	-	B3 DNA binding domain	B3
Csa2G406780	105.3888147	27.09958522	1.954273416	0.000183198	0.001637262	Csa2G406780	Chr2	21060279	21061201	-	423	-	EF-hand domain	-
Csa3G144210	293.2077153	92.72402405	1.659790144	0.000185774	0.001656569	Csa3G144210	Chr3	9590824	9592471	+	453	-	EF-hand domain	-
novel.557	56.1368211	119.8642125	-1.097446768	0.000186127	0.001658559	-	Chr5	20981230	20983510	-	833	-	PF02536:mTERF	-
Csa5G077740	291.3579896	143.4168565	1.020408295	0.000186164	0.001658559	Csa5G077740	Chr5	2325389	2327964	+	1245	-	-	-
Csa5G583380	36.45049794	107.1717777	-1.547169875	0.000186319	0.001659202	Csa5G583380	Chr5	20773985	20778838	+	1692	-	-	-
Csa7G073580	103.1210991	45.40780228	1.180379051	0.000187579	0.001669664	Csa7G073580	Chr7	4914920	4915189	-	270	-	-	-
Csa6G133770	2529.910204	960.590507	1.39723981	0.000188135	0.001671628	Csa6G133770	Chr6	9243958	9245770	+	846	-	DNA-binding domain	AP2
Csa6G491650	25.67326267	67.1681493	-1.392279338	0.000188408	0.001673307	Csa6G491650	Chr6	23627234	23627921	+	474	-	Cyclin, C-terminal domain	Cyclin_C
Csa3G178510	14.16483301	56.25865185	-2.00182692	0.000192342	0.001704449	Csa3G178510	Chr3	12123789	12125210	+	1422	-	FAE1/Type III polyketide synthase-like protein	-
Csa7G407650	229.4421617	734.9588008	-1.677812345	0.000192659	0.001706496	Csa7G407650	Chr7	15727288	15733395	-	2175	-	MCM domain	MCM
Csa4G649600	34.15373049	96.10595187	-1.483704854	0.000201988	0.001781095	Csa4G649600	Chr4	22287286	22290436	+	2994	-	DYW domain	-
Csa5G174630	51.23708869	123.26093	-1.262186494	0.000202189	0.001781398	Csa5G174630	Chr5	7261387	7266397	+	1782	-	Multicopper oxidase, type 1	-
Csa4G641590	101.5484269	27.175085	1.898568305	0.000202457	0.001782967	Csa4G641590	Chr4	21372441	21372986	+	450	-	DNA-binding domain	AP2
Csa2G361430	213.8256232	97.57616239	1.130715434	0.000202601	0.00178344	Csa2G361430	Chr2	17188614	17190064	-	249	-	-	-
Csa1G132160	1363.878376	646.2738894	1.076777136	0.000203435	0.001788412	Csa1G132160	Chr1	9438650	9444170	+	1560	-	Rieske [2Fe-2S] iron-sulphur domain	-
Csa5G366670	408.0668059	52.92705308	2.943533172	0.00020597	0.001806773	Csa5G366670	Chr5	13702495	13703919	+	753	-	Allene oxide cyclase	-
Csa2G383330	2519.401693	1126.807967	1.160499592	0.000205977	0.001806773	Csa2G383330	Chr2	19977475	19979080	-	1014	-	CCT domain	CCT
Csa3G690840	28.03052689	0.286168582	6.283614446	0.000207005	0.001814186	Csa3G690840	Chr3	26389015	26392763	-	1347	-	Glycoside hydrolase, family 28	-
Csa4G049610	524.3880904	93.85346067	2.482463398	0.000209184	0.001830058	Csa4G049610	Chr4	3925814	3928351	-	1470	-	Aminotransferase, class I/classII	Aminotran_1_2
Csa4G188980	112.1844469	229.5634236	-1.029915072	0.000210719	0.001840255	Csa4G188980	Chr4	9360393	9365887	+	756	-	RNA recognition motif domain	RRM_1
Csa1G046300	24.26683309	0.572337163	5.245069444	0.000211518	0.001846423	Csa1G046300	Chr1	5442477	5443207	-	714	-	Oleosin	-
Csa3G017320	2624.85019	865.4994625	1.600244122	0.000213311	0.001858809	Csa3G017320	Chr3	1836910	1837961	-	840	-	DNA-binding domain	AP2
Csa7G211080	108.8645338	33.06539974	1.717180672	0.000216761	0.001887226	Csa7G211080	Chr7	7503422	7504480	+	540	-	-	-
Csa6G190250	843.5460688	405.5393076	1.056358042	0.000219069	0.001905654	Csa6G190250	Chr6	12327279	12328638	+	1251	-	-	-
Csa4G056550	17.02164008	52.34819438	-1.614955702	0.000220027	0.001912316	Csa4G056550	Chr4	4722154	4722980	-	603	-	-	-
Csa5G623560	566.9959389	264.2409776	1.099238445	0.000221286	0.001919902	Csa5G623560	Chr5	24889335	24891834	+	1443	-	-	GRAS
Csa3G149980	398.110811	130.7849682	1.605488472	0.000223999	0.00193921	Csa3G149980	Chr3	10091975	10093502	-	1299	-	-	-
Csa2G000350	322.3383269	130.9308337	1.299685533	0.000224152	0.001939693	Csa2G000350	Chr2	190119	193341	-	2184	-	Protein kinase domain	Pkinase
Csa3G820510	282.0719109	81.25299896	1.795301221	0.000225646	0.001951776	Csa3G820510	Chr3	31935366	31939155	-	378	-	-	Aa_trans
Csa3G354520	1.244814948	17.70720881	-3.783794828	0.000227905	0.001969604	Csa3G354520	Chr3	18255267	18257645	-	1131	-	Myc-type, basic helix-loop-helix (bHLH) domain	HLH
Csa5G505170	135.5579792	365.5980144	-1.431730974	0.000229096	0.001979038	Csa5G505170	Chr5	17582848	17585596	-	723	-	Chalcone isomerase	-
Csa7G446640	82.24891161	5.568013985	3.896637551	0.000232318	0.002002524	Csa7G446640	Chr7	17616753	17617199	+	354	-	-	-
Csa3G730920	632.4505075	234.9000699	1.430313245	0.000233168	0.002008983	Csa3G730920	Chr3	27408398	27410741	+	2004	-	Legume lectin domain	Pkinase
Csa6G519700	15.03824749	0	6.337684837	0.000235427	0.002027568	Csa6G519700	Chr6	27673762	27674397	-	636	-	-	-
Csa3G894460	17.56894055	58.14602498	-1.736400007	0.000235711	0.002028254	Csa3G894460	Chr3	38401024	38401271	-	195	-	-	-
Csa2G368790	70.59603743	23.02518638	1.623823839	0.00023596	0.002029519	Csa2G368790	Chr2	17781359	17784407	+	1062	-	-	-
Csa3G405520	96.60515131	17.48912956	2.450138411	0.000240302	0.002065079	Csa3G405520	Chr3	19559032	19559364	-	333	-	-	-
Csa2G258820	81.6379544	36.69516934	1.157858876	0.000240522	0.002065258	Csa2G258820	Chr2	12596633	12597149	+	294	-	-	-
Csa3G038190	2038.510235	751.2413422	1.440224433	0.000242299	0.002075969	Csa3G038190	Chr3	2732153	2737872	+	2556	-	Phospholipase D, C-terminal	C2
Csa6G001220	183.5024438	431.3850772	-1.234231024	0.00024243	0.0020762	Csa6G001220	Chr6	162865	169271	-	1356	-	Protein kinase domain	Pkinase
Csa3G045170	18.29477903	51.49926254	-1.507197614	0.000244889	0.002096359	Csa3G045170	Chr3	3187384	3187772	-	201	-	-	-
Csa4G642360	2283.98433	747.7713507	1.610700147	0.000246434	0.002106862	Csa4G642360	Chr4	21499963	21501230	+	234	-	-	-
Csa7G262900	76.388254	24.93799513	1.607663112	0.000248161	0.002120716	Csa7G262900	Chr7	9401081	9402859	+	801	-	-	-
Csa5G141040	1796.653644	419.4884779	2.098529012	0.000249716	0.002131682	Csa5G141040	Chr5	3882891	3887732	+	2235	-	Peptidase S8/S53 domain	Peptidase_S8
Csa7G433150	704.7961607	348.132259	1.018587163	0.000249966	0.002132475	Csa7G433150	Chr7	17331146	17332647	+	510	-	-	Glyoxalase
Csa5G571570	1364.195284	2924.102263	-1.099605367	0.000251338	0.002142344	Csa5G571570	Chr5	19994469	19995680	+	417	-	-	DnaJ
Csa7G049200	25.90718828	73.15081572	-1.485670798	0.000252138	0.002148249	Csa7G049200	Chr7	3114864	3116818	-	1653	-	DYW domain	-
Csa2G297760	20.86426117	1.679756692	3.649293415	0.00025406	0.002163692	Csa2G297760	Chr2	14225439	14227072	+	858	-	DNA-binding domain	AP2
Csa5G602730	797.1719509	2670.65531	-1.743914438	0.000255637	0.002173409	Csa5G602730	Chr5	22165381	22168180	+	1119	-	EamA domain	DUF6
Csa7G183150	48.22917113	160.6187261	-1.728389839	0.000261762	0.002217905	Csa7G183150	Chr7	6630575	6634641	-	1455	-	-	-
Csa3G730710	8459.205289	2625.222761	1.688059196	0.000262747	0.002225302	Csa3G730710	Chr3	27308415	27309616	-	648	-	-	-
Csa7G049230	2321.700008	1017.505696	1.189752893	0.000263139	0.002227671	Csa7G049230	Chr7	3133825	3134650	+	630	-	DNA-binding domain	AP2
Csa3G180330	994.5239406	2298.288695	-1.208745555	0.000265122	0.002242657	Csa3G180330	Chr3	12424418	12427251	+	951	-	Dihydrodipicolinate reductase, N-terminal	DapB_N
Csa2G279220	810.9442524	1679.885457	-1.051224222	0.000265135	0.002242657	Csa2G279220	Chr2	13358439	13364000	+	1035	-	-	-
Csa7G407570	81.9471841	241.4654927	-1.554645248	0.000266624	0.00225272	Csa7G407570	Chr7	15661955	15668231	+	3528	-	-	BRCT
Csa7G392370	78.09438373	35.49625586	1.133178497	0.000267955	0.002261711	Csa7G392370	Chr7	14853713	14855198	+	720	-	Heavy metal-associated domain, HMA	HMA
Csa6G451510	199.7980395	75.29542145	1.409066853	0.000268893	0.002268663	Csa6G451510	Chr6	21491236	21496597	-	2223	-	Peptidase S8/S53 domain	Peptidase_S8
Csa3G123720	548.4143745	252.8802788	1.115879113	0.000270621	0.002281502	Csa3G123720	Chr3	7416133	7417949	-	1191	-	Putative S-adenosyl-L-methionine-dependent methyltransferase	-
Csa3G076580	4070.645503	317.345446	3.681559393	0.000270917	0.002282837	Csa3G076580	Chr3	4077473	4079784	-	564	-	-	Ribonuc_L-PSP
Csa7G073570	1417.841176	636.7375064	1.154440122	0.000273795	0.002303189	Csa7G073570	Chr7	4910907	4915265	+	1230	-	Basic-leucine zipper domain	bZIP_1
Csa6G490910	13.37760129	0.286168582	5.217558293	0.000274908	0.002310595	Csa6G490910	Chr6	23457325	23460349	-	1452	-	Fungal lipase-like domain	Lipase_3
novel.857	50.05171776	8.518948489	2.580421919	0.000276374	0.00232096	-	Scaffold001184	1	656	-	476	-	PF14299:Phloem protein 2	-
Csa3G346920	49.93810747	5.508426562	3.188693659	0.000277532	0.002327959	Csa3G346920	Chr3	18145192	18145665	-	234	-	-	-
Csa6G522780	282.0348405	809.8641983	-1.520368762	0.000277559	0.002327959	Csa6G522780	Chr6	28007182	28012803	+	2322	-	MCM domain	MCM
Csa2G258720	44.1675986	15.52737929	1.517858973	0.000278072	0.002330474	Csa2G258720	Chr2	12571084	12571657	+	294	-	-	-
Csa4G303120	214.4803028	495.5748176	-1.208363649	0.000278207	0.002330474	Csa4G303120	Chr4	12321811	12325170	-	1797	-	PRONE domain	DUF315
Csa6G169310	107.6875598	33.94623811	1.667777669	0.00027821	0.002330474	Csa6G169310	Chr6	11451734	11452728	-	903	-	Heat shock factor (HSF)-type, DNA-binding	HSF_DNA-bind
Csa7G318950	519.9284037	1162.301447	-1.161282036	0.000278377	0.002330894	Csa7G318950	Chr7	11012316	11016651	+	3291	-	Protein kinase domain	Pkinase
Csa5G517750	199.6887999	62.97764744	1.662451633	0.00028012	0.002343274	Csa5G517750	Chr5	18204180	18204749	-	570	-	-	-
Csa5G571520	20.82482235	69.30649839	-1.727989483	0.000280326	0.002343274	Csa5G571520	Chr5	19978748	19980688	+	1176	-	Heavy metal-associated domain, HMA	HMA
Csa2G437040	109.7636041	268.5383171	-1.293654164	0.000280835	0.002346541	Csa2G437040	Chr2	22862836	22864737	-	1665	-	Cytochrome P450	p450
Csa1G071940	790.5484887	331.0594421	1.255119258	0.00028463	0.002371281	Csa1G071940	Chr1	7285425	7287035	-	978	-	-	-
Csa7G129380	1315.686172	651.8811691	1.012327384	0.000285969	0.002378453	Csa7G129380	Chr7	5972448	5978012	-	2226	-	Cellulose synthase	-
Csa3G698470	595.3239521	243.1336834	1.289757703	0.000287109	0.002386942	Csa3G698470	Chr3	26539514	26541667	+	669	-	Small GTPase superfamily	Ras
Csa6G519510	3823.987836	8650.776993	-1.177838001	0.000287389	0.002387323	Csa6G519510	Chr6	27579720	27582195	+	468	-	Ribosomal protein L34	-
Csa3G608730	1171.432594	2345.951718	-1.001385664	0.000287426	0.002387323	Csa3G608730	Chr3	23626488	23628457	-	423	-	Ribosomal protein L14P	-
novel.222	95.35417272	41.5589126	1.195526474	0.000287515	0.002387323	-	Chr3	27787737	27788845	+	906	-	PF08571:Yos1-like	-
Csa3G198450	131.922545	281.844885	-1.097513572	0.000290833	0.002408803	Csa3G198450	Chr3	13546586	13556816	+	1692	-	-	-
Csa1G532350	26.15381399	103.7951163	-1.981046673	0.000290904	0.002408803	Csa1G532350	Chr1	18825521	18828558	+	1803	-	Thiamine pyrophosphate enzyme, N-terminal TPP-binding domain	TPP_enzyme_N
Csa1G522540	870.8957699	3155.894232	-1.85785167	0.000293721	0.002429431	Csa1G522540	Chr1	18117737	18119380	-	930	-	-	-
Csa6G186390	6.463031389	32.57826871	-2.335811163	0.000293807	0.002429431	Csa6G186390	Chr6	12081210	12081440	+	204	-	-	-
Csa5G576630	92.60289329	312.2101003	-1.749877535	0.000297518	0.00245303	Csa5G576630	Chr5	20084625	20087479	+	639	-	Histone chaperone ASF1-like	-
Csa4G648530	1538.135996	553.9535953	1.472940548	0.000298734	0.002461987	Csa4G648530	Chr4	22223708	22226072	-	789	-	-	-
Csa6G011640	28.57308211	92.14947279	-1.677176932	0.000300354	0.002472269	Csa6G011640	Chr6	1226912	1231835	+	570	-	GINS subunit, domain A	-
Csa1G002940	42.20964526	11.91261367	1.819146345	0.000305815	0.002506853	Csa1G002940	Chr1	564885	565597	+	609	-	PB1 domain	-
Csa6G499820	13.54749564	53.4939407	-1.976392659	0.000306408	0.00251068	Csa6G499820	Chr6	24839897	24840572	+	354	-	-	-
Csa7G009190	2592.33644	1165.749884	1.153084695	0.000306752	0.002512464	Csa7G009190	Chr7	581770	585783	-	801	-	Nucleoside phosphorylase domain	-
Csa2G425760	104.1999572	45.29186288	1.199544904	0.000307444	0.002517009	Csa2G425760	Chr2	22109380	22111680	+	1119	-	Cytochrome P450	p450
Csa4G008800	341.1542588	840.2920683	-1.299604495	0.000309551	0.002531226	Csa4G008800	Chr4	1377914	1380926	-	1389	-	Peptidase S10, serine carboxypeptidase	Peptidase_S10
Csa2G177210	694.5623561	219.7004097	1.660568525	0.000311953	0.002548766	Csa2G177210	Chr2	10113647	10114542	-	687	-	DNA-binding domain	AP2
Csa5G512960	326.4959985	652.4240833	-1.000008911	0.000313622	0.002560306	Csa5G512960	Chr5	17931390	17933673	+	972	-	-	-
Csa7G064020	3280.819853	1632.733333	1.006683543	0.000315422	0.002573032	Csa7G064020	Chr7	3805062	3808484	-	1548	-	DAHP synthetase, class II	-
Csa5G631510	54.48266341	184.0942873	-1.760232198	0.000317529	0.002586896	Csa5G631510	Chr5	25820634	25821882	+	711	-	Haem peroxidase	-
Csa7G390200	12.25496215	53.89703886	-2.119608059	0.000317994	0.002589622	Csa7G390200	Chr7	14653530	14656212	-	1362	-	Rho GTPase activation protein	RhoGAP
Csa3G258100	20.08530917	1.61805645	3.616091123	0.000318908	0.002594938	Csa3G258100	Chr3	15978157	15978339	-	183	-	-	-
novel.44	5.998143047	29.66117047	-2.281834607	0.00032071	0.002607476	-	Chr1	28577339	28581243	+	579	-	-	-
novel.153	151.9478492	72.90419784	1.054186926	0.000321192	0.00260872	-	Chr2	15242670	15245443	-	2774	-	-	-
Csa1G587970	208.6207298	836.1985425	-2.004576842	0.000321784	0.002609806	Csa1G587970	Chr1	22118620	22120914	-	978	-	Zinc finger, GATA-type	GATA
Csa2G034590	78.08334705	186.1707531	-1.250009438	0.000324043	0.002625985	Csa2G034590	Chr2	3365724	3369087	-	2007	-	Kelch repeat type 1	Kelch_1
Csa2G404780	147.5694152	35.55571084	2.056894997	0.000327028	0.002645869	Csa2G404780	Chr2	20775144	20778501	+	2028	-	Oligopeptide transporter, OPT superfamily	OPT
Csa2G371090	1731.803816	773.8904172	1.161728186	0.00032925	0.002658443	Csa2G371090	Chr2	18378041	18381245	+	594	-	UspA	Usp
Csa2G401240	20.36593965	1.840411973	3.392431843	0.000329483	0.002659242	Csa2G401240	Chr2	20391190	20391814	+	447	-	DNA-binding domain	AP2
Csa4G046660	19.51922483	1.043606469	4.257813138	0.0003378	0.002721954	Csa4G046660	Chr4	3628290	3630302	+	945	-	-	Abhydrolase_1
Csa4G332090	1248.382915	559.1158608	1.159206796	0.000340273	0.002738558	Csa4G332090	Chr4	13395496	13397890	+	2070	-	Armadillo-type fold	U-box
Csa4G022210	31.39174984	4.820150004	2.687172255	0.000342275	0.002752442	Csa4G022210	Chr4	2362540	2363101	+	255	-	-	-
Csa3G098560	510.5623042	1149.092296	-1.170950733	0.000342774	0.002755342	Csa3G098560	Chr3	4871485	4873639	-	1308	-	-	-
Csa2G360690	0.622407474	25.31463631	-5.307992756	0.000342939	0.002755554	Csa2G360690	Chr2	17070705	17071984	-	1206	-	-	Serpin
Csa6G094170	24.0596462	3.265906612	2.859884294	0.000345501	0.002773899	Csa6G094170	Chr6	6438343	6439839	+	852	-	-	-
Csa2G360720	48.40669547	16.73487649	1.527698708	0.000345868	0.002775729	Csa2G360720	Chr2	17086284	17087563	-	750	-	Zinc finger, Dof-type	zf-Dof
Csa4G129620	37.24341043	121.3769248	-1.708448653	0.000346963	0.002783394	Csa4G129620	Chr4	7894601	7897561	-	1131	-	-	-
Csa4G001900	2200.107082	668.8144221	1.718239454	0.000351472	0.002810502	Csa4G001900	Chr4	488292	489884	-	969	-	-	Abhydrolase_1
Csa7G023940	44.5808309	7.541400346	2.552352091	0.00035239	0.002816716	Csa7G023940	Chr7	1219816	1220670	-	855	-	-	-
Csa1G009920	44.03044862	91.19524746	-1.04442565	0.000357162	0.002852567	Csa1G009920	Chr1	1552947	1554996	+	1464	-	-	-
novel.673	23.04043808	91.04294217	-1.989424071	0.000357838	0.002856823	-	Chr6	25434368	25435862	-	699	-	PF03492:SAM dependent carboxyl methyltransferase	-
Csa6G011680	227.948635	458.4478673	-1.008507448	0.000364926	0.002908739	Csa6G011680	Chr6	1266953	1269433	+	1500	-	-	-
Csa3G745000	52.54151453	181.4554369	-1.785829158	0.000366013	0.002915068	Csa3G745000	Chr3	28887454	28888942	-	1452	-	UDP-glucuronosyl/UDP-glucosyltransferase	UDPGT
Csa4G425750	221.8612079	447.4614826	-1.010347663	0.00037036	0.002942624	Csa4G425750	Chr4	15936598	15943310	-	1476	-	Stomatal closure-related actin-binding protein, actin-binding domain	-
Csa4G664530	632.7782899	309.577424	1.029144063	0.000375975	0.002976542	Csa4G664530	Chr4	23177734	23181558	-	1056	-	Basic-leucine zipper domain	bZIP_1
Csa3G851930	56.78483469	3.324371403	4.135771272	0.000376304	0.002977964	Csa3G851930	Chr3	35308699	35309154	+	210	-	-	-
Csa1G042130	515.1840938	1171.300128	-1.185729981	0.000377831	0.002987674	Csa1G042130	Chr1	4082353	4083693	-	963	-	Cyclophilin-type peptidyl-prolyl cis-trans isomerase domain	Pro_isomerase
Csa5G517740	57.37968683	129.7086598	-1.176825332	0.000378283	0.002989009	Csa5G517740	Chr5	18200989	18204922	+	1719	-	TPX2, C-terminal	-
Csa1G042910	21.4809488	2.562707879	3.141951881	0.000378444	0.002989009	Csa1G042910	Chr1	4569526	4572775	+	2445	-	ABC-2 type transporter	ABC2_membrane
Csa4G608070	65.72134126	21.28907772	1.62326964	0.000380481	0.002999091	Csa4G608070	Chr4	19345395	19348241	-	1197	-	-	-
Csa3G135630	17.84262985	0.379775353	5.63380396	0.000381991	0.003009808	Csa3G135630	Chr3	9217516	9217917	-	402	-	DNA-binding domain	AP2
Csa1G003480	37.69024278	101.194031	-1.422066494	0.000389105	0.003061012	Csa1G003480	Chr1	580627	580998	+	372	-	-	-
Csa3G176270	114.5869585	242.2993193	-1.075618838	0.000389672	0.003064259	Csa3G176270	Chr3	11939427	11941318	-	1635	-	-	-
Csa7G039280	61.88906804	4.401007034	3.815255514	0.000391494	0.003075421	Csa7G039280	Chr7	2140976	2142654	+	1143	-	O-methyltransferase, family 2	-
novel.159	25347.29456	9248.560688	1.45453605	0.000391555	0.003075421	-	Chr2	20324298	20327090	-	1568	-	PF00724:NADH:flavin oxidoreductase / NADH oxidase family	Oxidored_FMN
Csa1G240590	333.8797565	706.7781128	-1.080709519	0.00039257	0.003082177	Csa1G240590	Chr1	12240977	12242157	+	876	-	Heat shock factor (HSF)-type, DNA-binding	HSF_DNA-bind
Csa1G538180	259.342769	616.5572981	-1.250378687	0.000397405	0.003115219	Csa1G538180	Chr1	19714388	19718520	+	3186	-	Serine-threonine/tyrosine-protein kinase, catalytic domain	Pkinase_Tyr
Csa1G616240	268.5624234	132.1189494	1.027800318	0.00039852	0.003122735	Csa1G616240	Chr1	24347389	24349194	+	864	-	Glycoside hydrolase family 17	Glyco_hydro_17
Csa3G165640	717.6853498	1501.044043	-1.065279262	0.000399091	0.003125974	Csa3G165640	Chr3	10937552	10939059	-	447	-	Zinc finger, GATA-type	GATA
Csa7G073700	65.38325676	4.161667157	3.933083696	0.000399322	0.003126556	Csa7G073700	Chr7	4991912	4992682	+	771	-	DNA-binding domain	AP2
Csa1G073890	499.6425701	164.7538233	1.598853389	0.000399648	0.003127878	Csa1G073890	Chr1	7608750	7610584	+	1794	-	Protein kinase domain	Pkinase
Csa3G740800	56.30135955	13.24225627	2.106620962	0.000401508	0.003139967	Csa3G740800	Chr3	28730779	28731810	-	348	-	Homeobox domain-like	Myb_DNA-binding
Csa6G169860	15.23845413	1.36168158	3.501104649	0.000403369	0.003152042	Csa6G169860	Chr6	11507126	11508499	-	1278	-	Leucine-rich repeat	-
Csa1G470460	4.096551912	37.92567382	-3.187726185	0.000404295	0.00315768	Csa1G470460	Chr1	17023939	17024674	-	519	-	-	-
Csa6G190460	47.66341166	16.28481718	1.562380379	0.000404408	0.00315768	Csa6G190460	Chr6	12450445	12456503	-	2538	-	Serine-threonine/tyrosine-protein kinase, catalytic domain	Pkinase_Tyr
Csa4G308490	112.7055004	48.98338337	1.19448018	0.000405693	0.003163992	Csa4G308490	Chr4	12611641	12613427	-	1416	-	Transferase	-
Csa3G731200	694.8539112	1736.749612	-1.322001064	0.000406352	0.003166647	Csa3G731200	Chr3	27565669	27569790	+	654	-	-	Rhodanese
Csa5G517190	31.35571771	165.3851278	-2.400351699	0.000407017	0.003170587	Csa5G517190	Chr5	18138684	18141432	+	1575	-	-	-
Csa3G814360	1571.069325	4067.358698	-1.372161812	0.000407639	0.003174191	Csa3G814360	Chr3	31431046	31431740	+	363	-	-	-
Csa6G500440	458.3312478	69.5265463	2.718860142	0.000416527	0.003234546	Csa6G500440	Chr6	24908340	24908933	-	594	-	-	-
Csa1G006300	28.38914912	67.21591755	-1.239483855	0.000422401	0.003276324	Csa1G006300	Chr1	1180448	1182094	+	684	-	Signal transduction response regulator, receiver domain	Response_reg
Csa1G002150	51.74109098	175.8018499	-1.761456132	0.000424827	0.003293858	Csa1G002150	Chr1	386515	389045	+	744	-	Adenylate kinase, active site lid domain	ADK
novel.539	38.28797967	0.981906228	5.26773142	0.000427057	0.003309861	-	Chr5	13383854	13385906	-	2053	-	PF14223:gag-polypeptide of LTR copia-type	-
Csa6G117200	1329.773906	612.2891953	1.118900611	0.00042882	0.003319642	Csa6G117200	Chr6	8025405	8026695	-	720	-	-	-
Csa3G131980	428.4781548	892.5307832	-1.058485481	0.000430323	0.003329986	Csa3G131980	Chr3	8572433	8573814	+	897	-	-	-
Csa3G778450	68.03896958	151.8155387	-1.153124283	0.000431201	0.003332891	Csa3G778450	Chr3	30133269	30137802	+	2649	-	Clp, N-terminal	-
Csa1G042540	137.8713931	31.84415363	2.111448802	0.000434109	0.00335017	Csa1G042540	Chr1	4356170	4357460	-	1143	-	Wall-associated receptor kinase, galacturonan-binding domain	-
Csa2G346080	349.7284043	135.3405881	1.367891621	0.000436242	0.003362711	Csa2G346080	Chr2	15503482	15505716	-	1119	-	GDSL lipase/esterase	Lipase_GDSL
Csa2G287070	14.21794653	42.23226698	-1.575894768	0.000436645	0.003364515	Csa2G287070	Chr2	13675376	13676258	+	396	-	-	-
Csa1G605730	11.82509226	0	6.001587034	0.000437844	0.003372446	Csa1G605730	Chr1	23772913	23775291	-	2379	-	Protein kinase domain	Pkinase
Csa3G853140	386.3070997	100.0492749	1.948539345	0.000439838	0.003385185	Csa3G853140	Chr3	35524388	35526544	+	948	-	Cytochrome P450	p450
Csa1G420360	143.3217474	10.80730696	3.725105822	0.0004424	0.00339965	Csa1G420360	Chr1	15242682	15243524	+	603	-	-	SCP
Csa6G495800	13.39095112	0.665943934	4.329185185	0.000443185	0.003404368	Csa6G495800	Chr6	24103384	24103881	-	498	-	-	-
Csa5G589920	36.5335598	11.2455471	1.718271058	0.000444952	0.003415301	Csa5G589920	Chr5	21193808	21196528	-	1518	-	Cytochrome P450	p450
Csa6G077360	191.0441185	438.4000724	-1.200286862	0.000446812	0.003424443	Csa6G077360	Chr6	5158771	5162629	-	663	-	-	-
Csa1G047450	1469.981994	719.2769021	1.030904258	0.000446831	0.003424443	Csa1G047450	Chr1	5529653	5534820	-	2148	-	Quinolinate synthetase A	-
CsaUNG005730	855.9493027	1992.15085	-1.218346241	0.000450383	0.003450337	CsaUNG005730	Scaffold000122	27252	40936	+	2484	-	DEAD/DEAH box helicase domain	Helicase_C
Csa2G377950	45.06138223	97.55386094	-1.11501264	0.000452053	0.003460466	Csa2G377950	Chr2	19058314	19061517	+	2007	-	RmlD-like substrate binding domain	-
Csa6G505810	46.42930852	9.04028195	2.344524912	0.000456443	0.003490044	Csa6G505810	Chr6	25711450	25712916	-	285	-	-	-
Csa5G636630	512.9241362	1790.661691	-1.803731967	0.000458355	0.003503322	Csa5G636630	Chr5	26376015	26377713	-	732	-	-	-
Csa2G035330	1298.454844	633.386791	1.035074928	0.000462593	0.003525006	Csa2G035330	Chr2	3510180	3517277	+	2055	-	Myc-type, basic helix-loop-helix (bHLH) domain	HLH
Csa4G192200	5.217891572	31.98363009	-2.615899607	0.000462609	0.003525006	Csa4G192200	Chr4	9535208	9536632	-	930	-	Syntaxin, N-terminal domain	SNARE
Csa2G348180	100.741348	204.6849848	-1.018209165	0.000464524	0.003536885	Csa2G348180	Chr2	15586496	15589780	-	2388	-	-	-
Csa1G532210	1298.95334	2797.386721	-1.106627855	0.000465309	0.003540154	Csa1G532210	Chr1	18732851	18736154	-	1116	-	Fatty acid desaturase domain	-
Csa7G433340	172.5004876	66.53595982	1.378697556	0.000469355	0.003569572	Csa7G433340	Chr7	17402253	17402750	+	336	-	-	-
Csa4G658600	7.925784102	62.94387353	-3.006419875	0.000471764	0.003583156	Csa4G658600	Chr4	22988802	22991617	+	1218	-	Catalase-like domain	Catalase
Csa3G231930	4.424615137	32.47610939	-2.855627654	0.000473481	0.003591342	Csa3G231930	Chr3	15049918	15050748	-	447	-	Heavy metal-associated domain, HMA	HMA
Csa3G017080	110.6286199	227.7938885	-1.039769266	0.00047398	0.003593761	Csa3G017080	Chr3	1645837	1646086	+	204	-	-	-
Csa6G495020	2891.051779	1422.228236	1.023191634	0.000481594	0.003643368	Csa6G495020	Chr6	23922658	23923870	-	702	-	-	-
Csa1G589710	6327.152411	1194.333618	2.405183402	0.00048164	0.003643368	Csa1G589710	Chr1	22358927	22360505	+	1452	-	-	-
Csa3G740790	108.9730438	29.19947507	1.90097631	0.000481809	0.003643368	Csa3G740790	Chr3	28729727	28730322	-	573	-	-	-
Csa5G317890	4262.094101	1265.327421	1.751917021	0.000481987	0.003643368	Csa5G317890	Chr5	12871079	12873209	+	1731	-	AMP-dependent synthetase/ligase	AMP-binding
Csa3G651840	3144.423589	1455.323843	1.111287828	0.000483099	0.003650385	Csa3G651840	Chr3	25702349	25706122	+	2202	-	RelA/SpoT	-
Csa4G101280	397.2030188	906.0003693	-1.190368901	0.000484348	0.003657047	Csa4G101280	Chr4	6596371	6597257	-	489	-	-	-
Csa6G382950	2027.959877	788.3763924	1.362956709	0.000487385	0.003675794	Csa6G382950	Chr6	17263033	17264793	+	891	-	NAC domain	NAM
Csa4G361820	1968.428634	865.8836824	1.184539399	0.000488269	0.003681064	Csa4G361820	Chr4	14624274	14625865	+	888	-	NAC domain	NAM
Csa1G568490	64.1236345	13.24661436	2.269038179	0.000491661	0.003701792	Csa1G568490	Chr1	20673146	20675026	-	582	-	-	-
Csa2G008030	101.2494954	47.26196315	1.104977197	0.00049221	0.003703764	Csa2G008030	Chr2	1384375	1389713	+	1044	-	-	-
Csa3G895830	11.73436135	71.2841922	-2.595604201	0.000495392	0.003720673	Csa3G895830	Chr3	38652358	38653136	-	672	-	-	-
Csa2G222130	14.79166085	59.00448008	-1.990635379	0.000497715	0.00373671	Csa2G222130	Chr2	10771023	10773572	+	1377	-	IQ motif, EF-hand binding site	IQ
Csa3G825030	155.9008319	338.6662807	-1.117883592	0.000497903	0.003736712	Csa3G825030	Chr3	32672093	32673006	+	261	-	-	-
Csa5G640590	14.17087772	0.572337163	4.455038982	0.000502029	0.003764842	Csa5G640590	Chr5	26692238	26694245	+	1101	-	PLC-like phosphodiesterase, TIM beta/alpha-barrel domain	-
Csa2G000750	298.3709418	1066.694886	-1.838839451	0.000503243	0.003771103	Csa2G000750	Chr2	426490	429583	-	1266	-	-	-
Csa3G904100	1106.724001	495.5856356	1.15934258	0.000507241	0.003796773	Csa3G904100	Chr3	39228333	39232578	-	1194	-	Ribose-phosphate pyrophosphokinase, N-terminal domain	-
Csa2G348850	98.8209339	40.31739605	1.29114916	0.000509162	0.003807982	Csa2G348850	Chr2	15723562	15724564	+	162	-	-	-
Csa4G003090	16.37983807	1.902112214	3.056835107	0.00050959	0.003807982	Csa4G003090	Chr4	620218	620690	-	453	-	-	-
Csa6G521000	504.0723618	119.5540277	2.076454222	0.000509695	0.003807982	Csa6G521000	Chr6	27842408	27844131	+	984	-	Oxoglutarate/iron-dependent dioxygenase	2OG-FeII_Oxy
Csa6G491610	145.6757986	32.40368144	2.169410137	0.000510609	0.00381338	Csa6G491610	Chr6	23604508	23606191	+	1605	-	-	-
Csa1G420340	113.1490946	23.43052981	2.273174316	0.000510954	0.00381452	Csa1G420340	Chr1	15219407	15223751	-	1869	-	Deoxyxylulose-5-phosphate synthase	-
Csa1G629040	275.2265205	110.76867	1.30896704	0.000512826	0.00382563	Csa1G629040	Chr1	24832523	24833094	-	270	-	-	-
Csa5G155560	20.90313898	0.572337163	5.035265146	0.000516608	0.003850958	Csa5G155560	Chr5	5334779	5335537	+	759	-	DNA-binding domain	AP2
Csa3G777560	53.51125197	162.99224	-1.601347826	0.000517289	0.003851702	Csa3G777560	Chr3	29889444	29895711	+	3030	-	Kinesin motor domain	Kinesin
Csa5G172910	72.20254586	214.6987217	-1.566801307	0.000518098	0.00385484	Csa5G172910	Chr5	7087066	7089887	+	423	-	Chromosome transmission fidelity protein 8	-
novel.667	134.0686954	34.94202569	1.938811096	0.000519781	0.003864477	-	Chr6	19264600	19266285	-	1686	-	PF00646:F-box domain|PF07734:F-box associated	F-box
Csa7G368090	202.7504026	517.0297547	-1.352681428	0.000520457	0.003867058	Csa7G368090	Chr7	12939802	12941098	-	258	-	-	-
Csa6G450940	19.76455106	49.36409827	-1.324872009	0.000523594	0.003888464	Csa6G450940	Chr6	21441372	21449544	-	4368	-	ABC-2 type transporter	ABC2_membrane
Csa3G178540	9.861419081	0	5.728441752	0.000525025	0.003896084	Csa3G178540	Chr3	12141320	12141686	-	273	-	-	-
Csa1G009610	657.3471469	262.944333	1.319546804	0.000525449	0.003896084	Csa1G009610	Chr1	1397940	1403193	+	2844	-	ABC transporter-like	ABC_tran
Csa2G057070	19.55200827	1.741456933	3.532177278	0.000525598	0.003896084	Csa2G057070	Chr2	4256299	4260249	-	1644	-	FAD/NAD(P)-binding domain	-
Csa5G623620	29.05229489	7.700932994	1.92494247	0.000526246	0.003898761	Csa5G623620	Chr5	24913190	24914812	+	237	-	-	-
Csa1G163150	120.1297037	40.31317041	1.578330711	0.000526351	0.003898761	Csa1G163150	Chr1	10225397	10225850	-	153	-	-	-
Csa3G751450	304.0966933	671.7142066	-1.143520348	0.000526656	0.003899568	Csa3G751450	Chr3	29218069	29221592	-	1419	-	-	-
Csa6G185830	2730.466464	537.6223826	2.344458464	0.000527977	0.003906439	Csa6G185830	Chr6	12039624	12042172	+	906	-	Decaprenyl diphosphate synthase-like	Prenyltransf
Csa3G836500	4828.928545	1350.886249	1.837726149	0.000528328	0.003907589	Csa3G836500	Chr3	33400082	33404128	-	1155	-	D-isomer specific 2-hydroxyacid dehydrogenase, NAD-binding domain	2-Hacid_dh_C
Csa5G605720	118.5500227	249.1409394	-1.070537593	0.000530655	0.003920425	Csa5G605720	Chr5	22734165	22735999	+	1299	-	Zinc finger, Dof-type	zf-Dof
Csa2G033930	651.6744662	216.5684482	1.589315098	0.000532432	0.003927725	Csa2G033930	Chr2	3254801	3256236	+	555	-	UspA	Usp
Csa5G583300	66.50488049	142.3785477	-1.092217897	0.000536909	0.003957548	Csa5G583300	Chr5	20722641	20726124	+	759	-	KDPG/KHG aldolase	-
Csa2G404880	120.8247878	367.7971749	-1.607146184	0.000537072	0.003957548	Csa2G404880	Chr2	20839188	20844597	-	1332	-	Enolase N-terminal domain-like	MR_MLE_N
Csa3G118740	216.7959819	93.78585049	1.210700753	0.000539025	0.00396875	Csa3G118740	Chr3	6585076	6585906	-	336	-	Small auxin-up RNA	Auxin_inducible
Csa7G451370	738.5066287	298.3129363	1.307636428	0.00053919	0.00396875	Csa7G451370	Chr7	18796222	18799187	-	1044	-	-	-
Csa3G710780	6070.699626	1642.940549	1.885538207	0.000540025	0.003973429	Csa3G710780	Chr3	26888164	26889931	+	471	-	-	DnaJ
Csa7G238400	275.1269472	110.6450553	1.31139906	0.000545536	0.004009528	Csa7G238400	Chr7	8613792	8614473	+	384	-	Small auxin-up RNA	Auxin_inducible
Csa6G424540	100.1036805	26.50167998	1.919014691	0.000549773	0.004034477	Csa6G424540	Chr6	19798697	19798981	+	285	-	-	-
Csa1G445860	3101.507221	11729.40576	-1.919067108	0.000549869	0.004034477	Csa1G445860	Chr1	16272026	16273602	+	798	-	-	-
Csa5G034000	463.9169378	218.2389465	1.086853712	0.000550226	0.004034477	Csa5G034000	Chr5	1185340	1188461	-	2478	-	Armadillo-type fold	-
Csa7G378420	134.7322833	65.00225177	1.047618781	0.000550428	0.004034477	Csa7G378420	Chr7	13880133	13888992	+	1812	-	Glycosyl transferase, family 8	Glyco_transf_8
Csa2G416070	8.137716226	53.61430828	-2.725305412	0.000550552	0.004034477	Csa2G416070	Chr2	21376442	21378430	+	828	-	Basic-leucine zipper domain	bZIP_1
Csa3G872740	2594.45768	667.5176474	1.95829473	0.000551083	0.004036882	Csa3G872740	Chr3	36476328	36478270	+	930	-	-	Thaumatin
Csa1G103270	26.60210381	103.6272454	-1.952504781	0.000556167	0.004072623	Csa1G103270	Chr1	8717736	8719726	-	996	-	Heavy metal-associated domain, HMA	HMA
Csa6G383530	4.855784503	21.79535656	-2.153818795	0.000560057	0.004096588	Csa6G383530	Chr6	17377317	17380422	-	714	-	Signal transduction response regulator, receiver domain	Response_reg
Csa6G511630	146.2567114	54.67996302	1.419296097	0.000560848	0.004099361	Csa6G511630	Chr6	26364825	26366361	+	738	-	-	-
Csa4G645240	89.84534359	187.3677563	-1.064950974	0.000562907	0.0041129	Csa4G645240	Chr4	21736089	21738613	+	1209	-	Myc-type, basic helix-loop-helix (bHLH) domain	HLH
Csa2G000520	26.67684688	82.42203692	-1.626751955	0.00056572	0.004131932	Csa2G000520	Chr2	298836	300327	-	903	-	Oxoglutarate/iron-dependent dioxygenase	2OG-FeII_Oxy
Csa5G157980	81.03883989	168.2079453	-1.048852825	0.00056655	0.004134966	Csa5G157980	Chr5	5676824	5678698	-	1743	-	Tetratricopeptide-like helical domain	PPR
Csa7G394060	976.8539727	237.167491	2.041344289	0.000569608	0.004154234	Csa7G394060	Chr7	15003118	15003554	-	327	-	-	-
Csa2G116260	43.62350775	6.867995324	2.675934686	0.000571396	0.004162635	Csa2G116260	Chr2	7865904	7866338	-	435	-	-	-
Csa5G606910	4725.165212	2291.452365	1.04389439	0.0005733	0.004168942	Csa5G606910	Chr5	23099830	23101767	+	1938	-	Phosphatidylinositol 3-/4-kinase, catalytic domain	PI3_PI4_kinase
Csa3G731740	302.1474048	101.3770501	1.575428211	0.000574639	0.004177152	Csa3G731740	Chr3	27596429	27598276	+	729	-	-	-
Csa6G454460	399.528357	133.1589301	1.581741737	0.000577188	0.004194148	Csa6G454460	Chr6	21807151	21808126	+	717	-	-	-
Csa7G405970	59.34360674	11.13073034	2.395344212	0.000577996	0.004197725	Csa7G405970	Chr7	15585401	15586485	-	819	-	-	-
Csa3G209460	109.399665	43.52160242	1.331803025	0.00058089	0.004211824	Csa3G209460	Chr3	14192810	14195409	+	903	-	-	-
Csa4G652140	81.59409521	38.27808381	1.095361617	0.000582468	0.004220442	Csa4G652140	Chr4	22711967	22713579	-	1056	-	-	-
Csa2G348200	855.3712374	2911.865136	-1.7674416	0.000582503	0.004220442	Csa2G348200	Chr2	15616974	15622022	-	1620	-	Multicopper oxidase, type 1	-
Csa1G050200	1524.420846	3282.636682	-1.106716179	0.00058295	0.004222143	Csa1G050200	Chr1	5780762	5783424	-	684	-	Nucleoside diphosphate kinase-like domain	NDK
Csa6G000650	19.94848406	69.68407911	-1.790372842	0.000583913	0.004227578	Csa6G000650	Chr6	102858	117042	+	6675	-	Kinesin motor domain	Kinesin
Csa4G289630	145.4739676	37.58756199	1.956993706	0.000586567	0.004242366	Csa4G289630	Chr4	11233952	11236384	-	2184	-	Serine-threonine/tyrosine-protein kinase, catalytic domain	B_lectin
Csa6G490860	14.07442696	0.286168582	5.278849675	0.000586652	0.004242366	Csa6G490860	Chr6	23408264	23408870	-	582	-	DNA-binding domain	AP2
Csa7G431440	500.0445756	105.6018557	2.241945063	0.000586808	0.004242366	Csa7G431440	Chr7	16974070	16977802	-	1293	-	Transferase	-
Csa1G629120	468.7482542	229.4532423	1.033498243	0.000592289	0.00427423	Csa1G629120	Chr1	24921221	24924275	-	837	-	-	-
Csa6G445120	792.8547859	1824.141803	-1.201817594	0.000594759	0.004290498	Csa6G445120	Chr6	20712210	20714288	-	855	-	Major intrinsic protein	-
Csa4G196810	366.2704536	748.1363473	-1.028996032	0.000600806	0.004327646	Csa4G196810	Chr4	9714383	9718154	-	2574	-	-	GRAS
Csa6G423410	69.90696068	174.283462	-1.323619085	0.000603467	0.004339163	Csa6G423410	Chr6	19653293	19653745	+	378	-	-	-
Csa1G364460	28.98862757	102.0964261	-1.80676437	0.000610096	0.004382082	Csa1G364460	Chr1	14207764	14208667	-	753	-	DNA-binding domain	AP2
Csa3G006780	64.05716057	14.89023888	2.105230511	0.000615323	0.004416432	Csa3G006780	Chr3	881034	885501	-	1173	-	-	-
Csa1G050500	50.62364974	117.8057213	-1.213028112	0.000617215	0.004428414	Csa1G050500	Chr1	5963343	5966570	-	681	-	Cytidine deaminase-like	-
Csa3G732400	85.89181951	315.1971974	-1.877131788	0.000619209	0.004441121	Csa3G732400	Chr3	27687635	27690973	+	1518	-	Phospholipid/glycerol acyltransferase	Acyltransferase
Csa2G173060	5.375085836	30.42826407	-2.480660458	0.0006203	0.004445746	Csa2G173060	Chr2	9886662	9890385	+	2532	-	Kinesin motor domain	Kinesin
Csa6G105670	142.4733552	410.448901	-1.523687016	0.000622476	0.004456528	Csa6G105670	Chr6	6929342	6936404	-	2961	-	Protein kinase domain	Pkinase
Csa6G423450	42.08434856	7.659452559	2.47297817	0.00062722	0.004485649	Csa6G423450	Chr6	19688533	19690851	+	1386	-	Phospholipid/glycerol acyltransferase	Acyltransferase
Csa7G257340	267.9592045	941.182906	-1.812218366	0.000630346	0.004503152	Csa7G257340	Chr7	9255812	9257865	+	1605	-	Major facilitator, sugar transporter-like	Sugar_tr
Csa1G056920	251.7777305	64.14275584	1.972762281	0.000635848	0.004534322	Csa1G056920	Chr1	6221670	6223658	-	1767	-	Amino acid/polyamine transporter I	-
novel.675	152.4438575	54.64168686	1.474924718	0.000639361	0.004556103	-	Chr6	27330525	27332478	-	1954	-	-	-
Csa1G051690	44.80875088	15.75184763	1.514799201	0.000645166	0.004592542	Csa1G051690	Chr1	6063743	6064352	-	504	-	Small auxin-up RNA	Auxin_inducible
Csa2G270770	108.6034648	334.9171407	-1.623340932	0.000646178	0.0045981	Csa2G270770	Chr2	12960623	12963556	+	2019	-	Protein kinase domain	Pkinase
Csa6G520330	159.2946803	326.3882529	-1.031838162	0.000652312	0.00463512	Csa6G520330	Chr6	27753695	27756249	-	2316	-	DYW domain	-
Csa5G373190	112.0915697	252.228072	-1.17122234	0.000655668	0.0046573	Csa5G373190	Chr5	13839393	13839978	-	477	-	-	-
Csa5G484630	963.256648	267.6858615	1.846918991	0.000658895	0.004675663	Csa5G484630	Chr5	16883844	16885200	+	1101	-	Peptidase M10, metallopeptidase	PG_binding_1
Csa6G518390	25.76204437	95.82002872	-1.894840726	0.000658958	0.004675663	Csa6G518390	Chr6	27514323	27516147	-	1356	-	Transferase	-
Csa2G370520	19.39513888	64.08204578	-1.710489645	0.000666813	0.004724662	Csa2G370520	Chr2	18293081	18297936	-	1236	-	-	-
Csa1G039880	4291.74668	1929.623113	1.15330503	0.000669105	0.004737528	Csa1G039880	Chr1	3930575	3933112	+	1086	-	Reversibly glycosylated polypeptide family	-
Csa2G365100	55.00310622	122.9180121	-1.156283529	0.000671597	0.004749074	Csa2G365100	Chr2	17609620	17612858	+	2451	-	DYW domain	PPR
Csa6G445080	61.31359985	206.767789	-1.747952577	0.000673062	0.004757085	Csa6G445080	Chr6	20694868	20697454	-	2313	-	Serine-threonine/tyrosine-protein kinase, catalytic domain	Pkinase_Tyr
Csa2G028490	55.70565173	12.43812213	2.173540309	0.000681422	0.004807637	Csa2G028490	Chr2	2871834	2872710	-	276	-	-	-
Csa7G395820	763.4690471	248.6318225	1.618527711	0.000681721	0.004808044	Csa7G395820	Chr7	15181655	15183089	+	648	-	Glutathione S-transferase, N-terminal	GST_N
Csa1G120450	860.6222867	2013.38019	-1.226621898	0.000686118	0.004832203	Csa1G120450	Chr1	9115679	9118683	-	828	-	-	-
Csa6G046430	74.30491523	34.64309839	1.098347965	0.000686945	0.00483632	Csa6G046430	Chr6	3828861	3829433	-	342	-	-	-
novel.434	24.1461929	87.17091277	-1.841948949	0.000688339	0.004844418	-	Chr5	7404122	7408926	+	934	-	-	-
Csa4G304760	45.20591547	207.7370643	-2.197127306	0.000690736	0.004859565	Csa4G304760	Chr4	12404430	12405235	-	663	-	Glutathione S-transferase, N-terminal	GST_N
Csa4G043880	82.148415	200.0100062	-1.283606437	0.000695463	0.004884493	Csa4G043880	Chr4	3387444	3389308	+	1254	-	Leucine-rich repeat	-
Csa1G045660	217.4036302	34.86226909	2.638073854	0.000702856	0.004927421	Csa1G045660	Chr1	5067118	5068869	-	1524	-	AAA-type ATPase, N-terminal domain	AAA
Csa6G404220	56.40982159	24.08470521	1.226504872	0.000706325	0.004949994	Csa6G404220	Chr6	18211837	18212342	-	321	-	-	-
Csa4G647440	141.9075672	68.94897385	1.038340983	0.000707701	0.004955937	Csa4G647440	Chr4	22146323	22149734	+	2166	-	Mechanosensitive ion channel MscS	-
Csa2G293350	86.83240559	10.83498785	2.997260067	0.00070792	0.004955937	Csa2G293350	Chr2	13855304	13855459	+	156	-	-	-
Csa1G265640	19.01996778	3.295700324	2.512763739	0.000720532	0.005021273	Csa1G265640	Chr1	12874001	12874303	-	303	-	-	-
Csa2G334550	42.31733864	5.25416451	3.031185068	0.000728861	0.005072213	Csa2G334550	Chr2	15043789	15046291	-	678	-	NAC domain	NAM
Csa2G360700	82.56960216	13.38057893	2.626093686	0.000735952	0.005116189	Csa2G360700	Chr2	17077348	17079008	+	1470	-	Proton-dependent oligopeptide transporter family	-
Csa6G338120	751.3886637	369.3823859	1.02365079	0.000738059	0.005129044	Csa6G338120	Chr6	15468978	15475981	-	1458	-	-	-
novel.553	100.366374	206.9970634	-1.042811329	0.000740603	0.005144166	-	Chr5	20677385	20679541	-	2157	-	PF02536:mTERF	-
Csa5G622530	2351.227777	1020.854548	1.203712614	0.000740752	0.005144166	Csa5G622530	Chr5	24564629	24566067	-	1329	-	Major facilitator superfamily	MFS_1
Csa3G839810	20.91997364	100.8325457	-2.258512208	0.000742112	0.005150021	Csa3G839810	Chr3	33671103	33675854	-	1521	-	WD40-repeat-containing domain	-
Csa5G517720	7.741240443	43.72390176	-2.492943627	0.00074372	0.005155905	Csa5G517720	Chr5	18155342	18157956	-	1428	-	WD40-repeat-containing domain	-
Csa6G077380	10.92169037	32.6101246	-1.56875421	0.000743737	0.005155905	Csa6G077380	Chr6	5169182	5176726	-	2019	-	Sec1-like protein	Sec1
Csa4G017210	320.7380781	62.788138	2.354529064	0.000744797	0.005161456	Csa4G017210	Chr4	2359208	2359572	+	243	-	-	-
Csa6G077410	23.99626468	0.634037405	5.191040533	0.000745066	0.005161518	Csa6G077410	Chr6	5184280	5187378	+	921	-	-	-
Csa3G792050	392.2350854	1535.343187	-1.96801449	0.00075151	0.005200728	Csa3G792050	Chr3	30669140	30670570	+	849	-	-	Abhydrolase_1
Csa2G264560	1501.05184	713.1955955	1.07313486	0.000754651	0.005218835	Csa2G264560	Chr2	12783153	12784419	+	957	-	PLC-like phosphodiesterase, TIM beta/alpha-barrel domain	-
Csa6G493900	45.1922017	15.17204938	1.595939643	0.000763566	0.005267706	Csa6G493900	Chr6	23822810	23823963	-	1035	-	-	-
Csa3G816090	167.0797905	64.43405843	1.371125301	0.000766578	0.005286627	Csa3G816090	Chr3	31595853	31604235	-	4125	-	Kinesin motor domain	Kinesin
Csa6G157080	147.5587354	336.8355439	-1.193240495	0.000774799	0.005330392	Csa6G157080	Chr6	11014241	11018415	+	1563	-	Xanthine/uracil/vitamin C permease	-
Csa2G350290	78.84189083	32.18253036	1.293454211	0.000782628	0.005376822	Csa2G350290	Chr2	15933689	15936819	+	1752	-	Signal transduction response regulator, receiver domain	Response_reg
Csa3G895650	16.27510758	78.31177081	-2.267264213	0.000786519	0.005399822	Csa3G895650	Chr3	38551528	38552834	+	1056	-	Zinc finger, GATA-type	GATA
Csa3G444560	809.9515272	384.3863501	1.074895246	0.000786853	0.005400255	Csa3G444560	Chr3	20565522	20568661	-	981	-	-	-
Csa6G445770	385.501709	113.2163469	1.765418298	0.000787971	0.005406062	Csa6G445770	Chr6	20849447	20851813	-	2154	-	L-Aspartase-like	-
Csa6G425790	824.9934423	174.4257143	2.241141729	0.000793161	0.005434176	Csa6G425790	Chr6	19978171	19979389	+	798	-	Ribonuclease H-like domain	CAF1
Csa3G180420	41.77376973	93.76343605	-1.158130879	0.000799023	0.005470575	Csa3G180420	Chr3	12467582	12470652	+	2775	-	DYW domain	-
Csa7G046650	55.52987067	8.952023449	2.606215332	0.000808628	0.005518191	Csa7G046650	Chr7	2767410	2767946	+	249	-	-	-
Csa6G499220	772.9074785	262.6765487	1.556181013	0.000808894	0.005518191	Csa6G499220	Chr6	24750689	24751882	-	1194	-	-	-
Csa5G171720	560.5939988	190.8220933	1.55457529	0.00080927	0.005518191	Csa5G171720	Chr5	6888449	6890607	+	909	-	-	-
Csa3G135120	1916.095105	627.2579597	1.610686204	0.000810296	0.005521459	Csa3G135120	Chr3	9197024	9197772	-	687	-	DNA-binding domain	AP2
novel.250	62.88758043	10.21151454	2.62236474	0.000812267	0.005531215	-	Chr3	9395160	9396076	-	629	-	PF00280:Potato inhibitor I family	-
Csa1G045650	299.9180612	112.8544954	1.410686103	0.00081696	0.00555516	Csa1G045650	Chr1	5064258	5066054	-	1575	-	AAA-type ATPase, N-terminal domain	AAA
Csa4G639960	72.26040461	307.9384419	-2.088382158	0.000821725	0.005583421	Csa4G639960	Chr4	21287745	21289399	-	1395	-	Transferase	-
Csa6G078560	65.63288442	143.5602431	-1.129486779	0.000827331	0.005618006	Csa6G078560	Chr6	5288445	5288609	+	165	-	-	-
Csa3G151400	20.89291004	57.6225787	-1.456951905	0.000828753	0.005624619	Csa3G151400	Chr3	10380699	10387202	+	3615	-	Protein kinase domain	Pkinase
Csa6G446470	3231.412732	1214.505128	1.411827033	0.000828925	0.005624619	Csa6G446470	Chr6	20965230	20966915	+	1083	-	Heavy metal-associated domain, HMA	HMA
Csa1G059180	44.55543072	118.3717512	-1.412434536	0.000829449	0.005624619	Csa1G059180	Chr1	6443482	6446858	+	1038	-	-	-
Csa3G841990	27.03351991	442.8317121	-4.038113974	0.000829718	0.005624619	Csa3G841990	Chr3	33853617	33854721	+	312	-	-	-
novel.103	949.8386683	195.2207842	2.282893417	0.00083493	0.005658026	-	Chr2	4946570	4953130	+	1002	-	PF00010:Helix-loop-helix DNA-binding domain	HLH
Csa4G665120	482.2572004	148.2960401	1.697929971	0.000835363	0.00565903	Csa4G665120	Chr4	23229525	23230924	+	618	-	-	-
Csa3G075990	918.0068658	312.152462	1.555399815	0.000839276	0.005681672	Csa3G075990	Chr3	3985833	3989434	-	1089	-	GDSL lipase/esterase	Lipase_GDSL
Csa6G147570	30.82534063	75.33401314	-1.290803095	0.000839688	0.005682527	Csa6G147570	Chr6	10234839	10235168	+	330	-	-	-
Csa3G171230	177.253411	576.2050374	-1.699708117	0.000841173	0.005688707	Csa3G171230	Chr3	11436643	11437482	-	252	-	-	-
Csa4G326540	65.49261355	20.9922126	1.649298002	0.000843258	0.005698934	Csa4G326540	Chr4	13239249	13239733	+	240	-	-	-
Csa1G058080	83.15735512	196.1694665	-1.238700581	0.000844408	0.005704769	Csa1G058080	Chr1	6342689	6346734	-	1929	-	-	-
Csa1G031830	125.7554822	314.8391548	-1.324902558	0.000846913	0.005717814	Csa1G031830	Chr1	3382977	3387340	+	1071	-	Protein Networked (NET), actin-binding (NAB) domain	-
Csa6G491640	17.81524139	63.5392686	-1.827719884	0.000847753	0.005721544	Csa6G491640	Chr6	23626535	23627107	+	573	-	-	-
Csa2G173020	94.50497788	237.6572763	-1.334659066	0.000850626	0.005735471	Csa2G173020	Chr2	9854595	9856403	-	819	-	-	-
Csa1G524740	297.1348256	625.1782859	-1.071603403	0.000850819	0.005735471	Csa1G524740	Chr1	18307153	18309552	+	1950	-	DYW domain	-
Csa6G495810	27.5035565	2.819082749	3.324743731	0.000851415	0.005736532	Csa6G495810	Chr6	24113317	24113823	+	507	-	-	-
Csa5G162070	39.14062027	81.76480915	-1.062335389	0.00085386	0.005747168	Csa5G162070	Chr5	6146770	6148086	-	222	-	-	-
novel.213	24.56559771	61.89893017	-1.337405498	0.000854285	0.005748082	-	Chr3	22683590	22684750	+	992	-	-	-
Csa3G779020	565.1899569	105.9485901	2.412914886	0.000862707	0.005798874	Csa3G779020	Chr3	30173021	30173689	+	669	-	-	-
Csa5G172270	266.5338436	659.7308362	-1.3086466	0.000864192	0.005804929	Csa5G172270	Chr5	6923672	6925695	-	1122	-	Oxoglutarate/iron-dependent dioxygenase	2OG-FeII_Oxy
Csa4G126430	4766.31867	1468.240456	1.698651533	0.000866697	0.005817829	Csa4G126430	Chr4	7652326	7654013	-	879	-	-	-
Csa1G150980	24.66646884	90.50295952	-1.865131514	0.000869894	0.00583339	Csa1G150980	Chr1	9864965	9866079	+	939	-	-	-
Csa6G448100	468.4692764	1376.888906	-1.555136235	0.000870481	0.005833395	Csa6G448100	Chr6	21064691	21067306	-	867	-	Zinc finger, CHY-type	zf-CHY
Csa6G495680	1402.636512	624.849081	1.165866177	0.000881456	0.005895034	Csa6G495680	Chr6	24038646	24043199	+	3045	-	P-type ATPase, transmembrane domain	E1-E2_ATPase
Csa4G102320	8.467078926	29.16770099	-1.791834345	0.000884651	0.00591441	Csa4G102320	Chr4	6663174	6665177	-	567	-	-	-
Csa1G063560	1250.273299	3021.055133	-1.272569175	0.000888616	0.005938929	Csa1G063560	Chr1	6711296	6712146	+	384	-	-	-
Csa5G155480	992.160257	442.4308982	1.164633675	0.000892861	0.005963296	Csa5G155480	Chr5	5279779	5282215	+	1026	-	Heat shock factor (HSF)-type, DNA-binding	HSF_DNA-bind
novel.447	60.67854194	20.89218556	1.535157522	0.000894218	0.005968349	-	Chr5	12410682	12411208	+	450	-	-	-
Csa6G091870	24182.64764	7708.580656	1.649436768	0.000904849	0.006030303	Csa6G091870	Chr6	6203958	6205109	+	414	-	-	-
Csa1G542430	403.2620243	934.377276	-1.213257454	0.000905372	0.006030303	Csa1G542430	Chr1	20064159	20070044	-	1164	-	-	-
CsaUNG013090	2.058135661	30.3209084	-3.823040297	0.000905621	0.006030303	CsaUNG013090	Scaffold000113	45441	50176	+	2310	-	Peptidase S8/S53 domain	Peptidase_S8
Csa3G734250	24.76255566	73.76147968	-1.567132647	0.000916011	0.006087265	Csa3G734250	Chr3	28085509	28089480	+	1869	-	Kinesin motor domain	Kinesin
Csa3G808370	15.80547401	2.027625515	2.967201548	0.000919247	0.00610673	Csa3G808370	Chr3	30929209	30929957	+	312	-	Late embryogenesis abundant protein, LEA-25/LEA-D113	-
Csa1G240080	131.8283684	378.0096913	-1.520840845	0.000919737	0.006107948	Csa1G240080	Chr1	12199760	12202405	+	603	-	-	-
Csa4G312820	30.07020354	73.80207121	-1.291087278	0.000921482	0.006117498	Csa4G312820	Chr4	12991034	12992327	+	309	-	-	-
Csa2G075440	1123.376296	364.5653779	1.623368685	0.000924481	0.006135361	Csa2G075440	Chr2	6212262	6219162	+	4059	-	NB-ARC	NB-ARC
Csa4G053250	263.4751275	95.6122993	1.460920175	0.000925401	0.006139416	Csa4G053250	Chr4	4489716	4492759	+	2262	-	Cellulose synthase	-
Csa6G522750	287.4871529	96.44647258	1.577066172	0.000929838	0.006162691	Csa6G522750	Chr6	27995714	27996021	+	240	-	-	-
Csa5G591730	13.33556352	45.32484141	-1.773619797	0.000938288	0.006212491	Csa5G591730	Chr5	21403035	21404731	-	642	-	-	-
Csa3G854210	346.4287771	796.5886604	-1.200361962	0.000939758	0.006218857	Csa3G854210	Chr3	35573039	35574697	+	1011	-	-	-
Csa3G134700	13.92425202	40.87692386	-1.559670125	0.000940547	0.006220817	Csa3G134700	Chr3	8975473	8977251	+	759	-	-	-
Csa1G383520	27.91305724	153.301283	-2.453124547	0.000942545	0.006230314	Csa1G383520	Chr1	14493464	14496369	+	2328	-	-	-
Csa5G383350	61.13348715	150.6945846	-1.306134319	0.000943434	0.006230417	Csa5G383350	Chr5	14169179	14174014	+	2622	-	Oxidoreductase, molybdopterin-binding domain	FAD_binding_6
Csa5G568300	230.6806673	113.0354835	1.031985923	0.0009435	0.006230417	Csa5G568300	Chr5	19745548	19748532	+	1620	-	Pectinesterase, catalytic	-
Csa6G011040	78.63051972	205.5898588	-1.385080578	0.000945944	0.006244486	Csa6G011040	Chr6	1152013	1158333	+	1425	-	-	Aa_trans
Csa2G382540	2.126873088	28.6579218	-3.709576892	0.0009468	0.006248067	Csa2G382540	Chr2	19756698	19757649	+	528	-	DNA-binding domain	AP2
Csa3G110720	16.86542043	44.76747705	-1.413077439	0.000950505	0.006269349	Csa3G110720	Chr3	5553521	5556296	-	1185	-	Glycosyl transferase, family 14	-
Csa3G144110	1447.672005	531.7335567	1.445279593	0.000953785	0.006287905	Csa3G144110	Chr3	9527633	9531488	-	1896	-	Protein kinase domain	Pkinase
novel.633	69.88545892	27.8782331	1.330898137	0.000954151	0.006288237	-	Chr6	2694550	2696197	-	1536	-	-	-
Csa3G630280	150.8011875	66.70731164	1.180728795	0.000956634	0.00630251	Csa3G630280	Chr3	24555022	24558620	-	705	-	DNA-binding domain	-
Csa5G622650	150.6104713	69.16360339	1.129814127	0.000958151	0.006310415	Csa5G622650	Chr5	24638322	24638633	-	312	-	-	-
Csa5G167030	124.2247696	290.5605509	-1.226709045	0.000959563	0.006317626	Csa5G167030	Chr5	6432236	6434621	+	420	-	-	-
Csa5G523000	23.47002217	76.50620474	-1.698411208	0.000964306	0.006342561	Csa5G523000	Chr5	18391711	18396061	-	1197	-	NAC domain	NAM
Csa6G087910	299.331439	70.69559597	2.083951657	0.000965477	0.006348163	Csa6G087910	Chr6	5906345	5906857	-	312	-	Domain of unknown function DUF861, cupin-3	Cupin_3
novel.462	36.63731568	83.17942416	-1.172927392	0.000976889	0.006408443	-	Chr5	15638578	15640881	+	2304	-	-	-
Csa6G499110	3.939682517	23.58794964	-2.582235386	0.000977355	0.006408443	Csa6G499110	Chr6	24679339	24681183	+	1101	-	Cyclin, C-terminal domain	Cyclin_C
Csa5G603360	903.1739258	1817.347879	-1.008239751	0.000979852	0.00641935	Csa5G603360	Chr5	22222262	22228058	+	2478	-	DEAD/DEAH box helicase domain	DEAD
Csa4G296230	324.0569809	152.0325966	1.093052454	0.000983844	0.006439147	Csa4G296230	Chr4	12033379	12039859	-	2004	-	Legume lectin domain	Pkinase
Csa3G078800	58149.96539	183623.8422	-1.65890099	0.000986042	0.006451414	Csa3G078800	Chr3	4306188	4308241	-	1080	-	FAD/NAD(P)-binding domain	-
Csa3G824220	1060.898948	2323.484039	-1.131244962	0.000988446	0.006459035	Csa3G824220	Chr3	32504286	32506090	-	540	-	Phytocyanin domain	Cu_bind_like
Csa1G038320	2791.404049	1122.466393	1.314199501	0.00098883	0.006459035	Csa1G038320	Chr1	3614647	3616350	+	849	-	Thioredoxin domain	-
Csa6G096440	32.61011186	6.398838837	2.348497489	0.00099358	0.006483681	Csa6G096440	Chr6	6709073	6710290	+	1086	-	B3 DNA binding domain	B3
Csa3G120450	2.940193801	47.07929078	-3.961762304	0.001001849	0.006526942	Csa3G120450	Chr3	6982931	6984463	+	354	-	-	-
Csa1G257910	83.60759416	38.99620472	1.092213254	0.001017	0.006614377	Csa1G257910	Chr1	12656516	12660484	-	1956	-	-	-
Csa3G135740	131.4273142	41.79488458	1.657266649	0.001022339	0.006643034	Csa3G135740	Chr3	9256614	9258142	-	1146	-	Oxoglutarate/iron-dependent dioxygenase	2OG-FeII_Oxy
novel.737	169.4767704	603.4109243	-1.832587668	0.001027017	0.00667125	-	Chr7	10620003	10621051	-	948	-	-	-
Csa4G652870	308.0886106	617.1368516	-1.000921262	0.001028053	0.006675803	Csa4G652870	Chr4	22842677	22844745	-	1560	-	Pseudouridine synthase, catalytic domain	-
Csa2G365680	20.09926967	88.31563774	-2.14935998	0.001029354	0.006680028	Csa2G365680	Chr2	17658165	17660067	+	1686	-	-	-
Csa6G416850	0.362431938	20.37317918	-5.855414441	0.001029375	0.006680028	Csa6G416850	Chr6	19217109	19219844	-	2169	-	-	-
Csa7G046660	176.2905083	54.01187509	1.703444883	0.001034955	0.006714049	Csa7G046660	Chr7	2769808	2770207	+	324	-	-	-
Csa3G180260	1406.26846	87.14883334	4.011148078	0.001036471	0.006720345	Csa3G180260	Chr3	12347142	12348070	-	642	-	DNA-binding domain	AP2
Csa7G044840	934.0898181	342.1154603	1.449509233	0.001038651	0.006731449	Csa7G044840	Chr7	2601154	2601987	+	768	-	-	-
Csa3G740770	80.04969905	31.75696713	1.327371671	0.001041554	0.006748066	Csa3G740770	Chr3	28723417	28723710	-	294	-	-	-
Csa6G294430	3.768488687	20.46135587	-2.407119958	0.001047801	0.006781916	Csa6G294430	Chr6	14146631	14149231	+	729	-	-	-
Csa2G351860	42.75312544	211.0670106	-2.299013418	0.001051756	0.006798665	Csa2G351860	Chr2	16261592	16261988	-	183	-	-	-
Csa6G398200	596.2177803	217.0100757	1.45794047	0.001058332	0.006827874	Csa6G398200	Chr6	17695130	17696235	-	1017	-	-	-
Csa2G293360	146.3833661	17.79452777	3.031228531	0.001059362	0.00683166	Csa2G293360	Chr2	13856796	13857449	+	381	-	Acyl transferase/acyl hydrolase/lysophospholipase	-
[truncated: 692 more rows]
