# Supplementary material for: Transcriptome Analysis Reveals the Different Response to Toxic Stress in Rootstock Grafted and Non-Grafted Cucumber Seedlings
Source: Int J Mol Sci. 2020 Jan 24;21(3):774. doi: 10.3390/ijms21030774 (PMC7037640; doi:10.3390/ijms21030774)
Supplement: Supplementary file 1 [file ijms-21-00774-s001.zip › supplementary files/Table S4-RG_CKvsNG_CK_deg_all.xls]

gene_id	RG_CK	NG_CK	log2FoldChange	pvalue	padj	gene_name	gene_chr	gene_start	gene_end	gene_strand	gene_length	gene_biotype	gene_description	tf_family
Csa1G062380	970.27883186494	148.606795215054	2.706504821959	6.37536516089422e-37	1.16235657613423e-32	Csa1G062380	Chr1	6607220	6609932	-	1386	-	Phosphoadenosine phosphosulphate reductase	-
Csa5G505740	1216.30158381491	454.616863988031	1.42129820103998	4.98163390304673e-29	4.5412574660174e-25	Csa5G505740	Chr5	17653300	17660892	+	2103	-	SLC26A/SulP transporter domain	Sulfate_transp
Csa4G031010	433.741967106165	23.9333066641239	4.19183562629207	9.80296721497644e-29	5.95758994211502e-25	Csa4G031010	Chr4	3061320	3066803	+	1977	-	SLC26A/SulP transporter domain	Sulfate_transp
Csa4G290220	7069.34197726693	3167.28097481142	1.15836779342625	9.23564767386152e-28	4.20960820974608e-24	Csa4G290220	Chr4	11271901	11272644	+	411	-	Histone-fold	Histone
Csa4G303680	2.88470623913159	380.330593555609	-7.05974742274279	3.75069684688783e-23	1.36765409824918e-19	Csa4G303680	Chr4	12351692	12352515	+	669	-	Glutathione S-transferase, N-terminal	GST_N
Csa6G518170	2.86202941726237	263.889371333233	-6.53841470057485	2.37273260967709e-22	7.20994348993879e-19	Csa6G518170	Chr6	27389854	27391634	+	693	-	NAC domain	NAM
Csa3G020080	54.2737175302151	1239.77220409753	-4.51376186814084	2.89845212640502e-19	6.77430345992035e-16	Csa3G020080	Chr3	2117181	2119000	+	561	-	-	-
Csa2G030610	5611.68009500284	2243.50203992349	1.32254642149919	2.97248945147887e-19	6.77430345992035e-16	Csa2G030610	Chr2	3005375	3006174	-	426	-	Histone-fold	Histone
Csa4G304760	4.28008736892692	217.435592784801	-5.64755910100396	2.72077531312268e-17	4.68540221192695e-14	Csa4G304760	Chr4	12404430	12405235	-	663	-	Glutathione S-transferase, N-terminal	GST_N
Csa3G141890	765.254166920376	345.352377174945	1.14770696960801	2.8268661875382e-17	4.68540221192695e-14	Csa3G141890	Chr3	9345196	9350489	-	2223	-	Cellulose synthase	-
Csa5G604150	1028.54090572862	298.488367211924	1.78683493375624	3.82732614505369e-17	5.81498418971825e-14	Csa5G604150	Chr5	22404222	22405245	-	396	-	Thioredoxin domain	-
Csa6G303770	3016.40780601023	1345.27162846453	1.16499962347621	2.95041774208727e-15	4.13784740567193e-12	Csa6G303770	Chr6	14573898	14575238	-	495	-	Histone-fold	Histone
Csa3G167380	67.5469675005714	646.539953012896	-3.26090643200496	2.7363227899631e-14	3.32590914044048e-11	Csa3G167380	Chr3	11122061	11122843	+	531	-	EF-hand domain	-
Csa1G132130	2603.83040229669	1173.60261316326	1.14946607114278	1.12101291375512e-13	1.27739421522396e-10	Csa1G132130	Chr1	9427336	9428175	-	429	-	Histone-fold	Histone
Csa6G094690	18.9743709463595	283.892790108675	-3.90649063565123	5.38654990362587e-13	5.77691634370041e-10	Csa6G094690	Chr6	6451623	6457780	-	1239	-	-	-
Csa3G171180	179.43186212756	879.356805880109	-2.29232740010514	6.02348782608966e-13	6.10112389140371e-10	Csa3G171180	Chr3	11409589	11413688	-	1566	-	-	-
Csa3G818250	916.494682959446	387.681597993915	1.24412089447321	9.33985254571657e-13	8.90924252591588e-10	Csa3G818250	Chr3	31758562	31763305	+	1815	-	Proton-dependent oligopeptide transporter family	-
Csa2G225360	2057.65127084808	1022.219797533	1.00866893536953	9.773192766472e-13	8.90924252591588e-10	Csa2G225360	Chr2	11003604	11005614	+	411	-	Histone-fold	Histone
Csa6G338110	231.738755071695	1410.06736221159	-2.60568869792787	1.73220953538346e-12	1.43552928405051e-09	Csa6G338110	Chr6	15465628	15467083	-	705	-	-	-
Csa1G268280	743.281262450267	2165.86234382098	-1.54308296293145	3.02318389204401e-12	2.23894735947666e-09	Csa1G268280	Chr1	12996004	12997771	+	558	-	-	Lipocalin_2
novel.745	5496.39581609709	2356.30510140432	1.22178236201876	3.07007920068652e-12	2.23894735947666e-09	-	Chr7	16574837	16577897	-	1039	-	PF00125:Core histone H2A/H2B/H3/H4	Histone
Csa7G390240	3918.40744903906	1763.93621595186	1.15157103942466	4.37576165427084e-12	2.954773573358e-09	Csa7G390240	Chr7	14670662	14671494	-	429	-	Histone-fold	Histone
Csa7G324140	177.116741357163	13.6892216315157	3.68481643711178	5.77414634596645e-12	3.75979414927358e-09	Csa7G324140	Chr7	11293486	11297113	-	1425	-	Cytochrome P450	p450
Csa1G572950	3821.54463428511	1657.93012044687	1.20455083388421	6.84204930080018e-12	4.1581414284063e-09	Csa1G572950	Chr1	21337914	21339005	-	423	-	Histone-fold	Histone
Csa2G351690	550.58202175349	182.920612081329	1.58872769774946	1.17849880647227e-11	6.71449694987574e-09	Csa2G351690	Chr2	16159838	16163297	+	1254	-	Zinc/iron permease	-
Csa6G426380	1011.96275699172	321.703193477048	1.6527465167186	1.30493020590223e-11	7.20954167091197e-09	Csa6G426380	Chr6	20054212	20055866	+	1302	-	-	-
novel.719	148.515872713706	31.1239191605044	2.25528461610498	1.72395037033969e-11	9.24443033883331e-09	-	Chr7	3991722	3992482	-	761	-	PF16845:Aspartic acid proteinase inhibitor	-
Csa7G043560	245.82625261679	679.353717872141	-1.46829385969526	3.36370889802068e-11	1.61387212180824e-08	Csa7G043560	Chr7	2377266	2378521	-	1032	-	-	-
novel.199	316.414476940904	825.737290533329	-1.38439786813193	1.00578198351792e-10	4.47254076182894e-08	-	Chr3	19994207	19996616	+	1582	-	PF00240:Ubiquitin family	ubiquitin
Csa6G452640	61.6664223790292	213.127264546677	-1.78661472735468	1.04653807401093e-10	4.54297194413505e-08	Csa6G452640	Chr6	21577750	21578783	+	393	-	-	-
Csa4G648590	393.548456542494	849.508336472704	-1.1098737359036	1.18380355531953e-10	5.01932707455479e-08	Csa4G648590	Chr4	22267814	22268919	-	432	-	-	-
Csa3G608160	1669.0265147449	601.657794879219	1.47169732820994	1.71843893323894e-10	7.12058605245734e-08	Csa3G608160	Chr3	23561298	23567000	+	2049	-	-	BRCT
Csa4G167980	8195.89954363681	3398.63347137131	1.26982081877231	1.99708715558987e-10	8.0913095601588e-08	Csa4G167980	Chr4	8675350	8681742	-	2319	-	-	-
Csa2G296130	1115.02406040925	3535.48229392455	-1.66470510573164	2.33371174340977e-10	9.05281542677593e-08	Csa2G296130	Chr2	14080295	14085784	-	909	-	Shikimate kinase/gluconokinase	SKI
Csa1G501840	41.1931983857604	176.945216263308	-2.10203877494265	3.02301339860649e-10	1.14824125590403e-07	Csa1G501840	Chr1	17725007	17729662	-	1296	-	FAE1/Type III polyketide synthase-like protein	-
Csa2G010330	9477.3536543281	19890.5191524026	-1.06945856232169	5.54797970567194e-10	1.98542857332314e-07	Csa2G010330	Chr2	1951190	1952423	+	405	-	Photosystem II PsbW, class 2	-
Csa5G374720	621.203018241976	1450.04600614668	-1.22249555835928	5.55379866385914e-10	1.98542857332314e-07	Csa5G374720	Chr5	13883439	13884614	+	546	-	Cold-shock protein, DNA-binding	CSD
Csa3G625630	92.8512969632504	0.664996755493793	7.06619914908326	7.70692462522299e-10	2.55477545031028e-07	Csa3G625630	Chr3	24320183	24322696	+	936	-	Tetratricopeptide-like helical domain	-
Csa5G137420	52.6660422267063	348.517666508804	-2.73023032076182	8.44419636192373e-10	2.70725308685605e-07	Csa5G137420	Chr5	3275718	3276528	+	396	-	-	-
Csa4G303690	125.973574137339	1032.24078284049	-3.03596099752443	8.6493168614862e-10	2.71886801756235e-07	Csa4G303690	Chr4	12353528	12354396	+	660	-	Glutathione S-transferase, N-terminal	GST_N
Csa4G644120	777.45612348153	1693.94000882078	-1.12287151737834	9.04309585970849e-10	2.7944698934611e-07	Csa4G644120	Chr4	21653133	21656252	-	1372	-	Peptidase S10, serine carboxypeptidase	Peptidase_S10
Csa7G343310	498.640623892918	211.19833432572	1.23847677125073	1.40947866455908e-09	4.21272377249856e-07	Csa7G343310	Chr7	12434919	12437279	+	1782	-	CDC45 family	-
Csa4G639960	79.0918226659544	322.087165971295	-2.02761321282479	1.69786821008385e-09	4.91357669940455e-07	Csa4G639960	Chr4	21287745	21289399	-	1395	-	Transferase	-
Csa3G149910	206.524507582602	609.539254433446	-1.56316359680004	2.00148159977476e-09	5.70172070735833e-07	Csa3G149910	Chr3	10062510	10063257	-	378	-	-	-
Csa4G304250	3.88748706426337	1123.77617084995	-8.18183277582128	2.63444347143898e-09	7.20731754927406e-07	Csa4G304250	Chr4	12396411	12397495	-	660	-	Glutathione S-transferase, N-terminal	GST_N
Csa2G433930	342.911899050569	892.220143590787	-1.38038684519631	5.15152650989858e-09	1.32285396237283e-06	Csa2G433930	Chr2	22750892	22758878	-	4356	-	ABC-2 type transporter	ABC2_membrane
Csa6G106700	316.804796060166	81.6133199896481	1.95059510831756	5.76236654887684e-09	1.45915926276559e-06	Csa6G106700	Chr6	6987436	6992822	+	1845	-	Carotenoid oxygenase	RPE65
Csa2G377370	1002.19087305993	347.461482098706	1.52917019672088	6.4651039267116e-09	1.61468184646309e-06	Csa2G377370	Chr2	19016357	19018574	-	987	-	Glutathione-specific gamma-glutamylcyclotransferase	ChaC
Csa5G152240	23.8020965282781	196.600409058746	-3.04755599285949	6.88659736626244e-09	1.69670869164455e-06	Csa5G152240	Chr5	4786118	4786963	-	345	-	Heavy metal-associated domain, HMA	HMA
Csa3G732630	332.262076319663	1393.88427729784	-2.0691777718818	8.15920103588953e-09	1.98344737715117e-06	Csa3G732630	Chr3	27788359	27789491	-	597	-	-	-
Csa1G604080	1673.57197495484	775.687578884324	1.109222784234	9.98824049404922e-09	2.35805005397683e-06	Csa1G604080	Chr1	23542191	23551178	-	2568	-	Bromo adjacent homology (BAH) domain	DNA_methylase
Csa1G587980	1233.79564525812	2549.69109857996	-1.04694240309425	1.01170379832212e-08	2.35805005397683e-06	Csa1G587980	Chr1	22127896	22132955	-	1986	-	Glycoside hydrolase 35, catalytic domain	-
CsaUNG031640	384.411734444882	1457.30556037152	-1.92292460809765	1.4820252052714e-08	3.25545584849496e-06	CsaUNG031640	Scaffold000143_3	17665	18878	-	954	-	B3 DNA binding domain	B3
Csa3G710870	192.397065653867	1021.24241871311	-2.4088711546788	2.36619679130117e-08	4.95867814931068e-06	Csa3G710870	Chr3	26994915	26996573	-	1035	-	WRKY domain	WRKY
Csa6G516920	300.673019778046	655.768681312484	-1.12434266155416	3.04986394707705e-08	6.1783466092343e-06	Csa6G516920	Chr6	26969006	26972242	-	1587	-	Major facilitator, sugar transporter-like	Sugar_tr
Csa5G608570	613.144935699249	1573.53111943355	-1.35898278558058	3.71323446382726e-08	7.20209476005305e-06	Csa5G608570	Chr5	23526257	23527730	-	294	-	-	-
Csa2G416830	237.14240269948	56.8599827799611	2.06676355306147	4.88462700341717e-08	9.18108448724761e-06	Csa2G416830	Chr2	21624301	21624583	-	150	-	-	-
Csa3G733220	2100.40443465725	927.646861583474	1.17880868482886	6.43464779612595e-08	1.17368442593312e-05	Csa3G733220	Chr3	27832224	27833222	+	603	-	-	-
Csa6G504630	739.219459509069	349.858291047403	1.07852220989969	6.82720990375376e-08	1.23241278183405e-05	Csa6G504630	Chr6	25582475	25584812	+	1380	-	Purple acid phosphatase-like, N-terminal	Metallophos
Csa3G150100	113.461443895725	34.9505239339386	1.68486574636594	6.97133548529488e-08	1.2460920447833e-05	Csa3G150100	Chr3	10154810	10156265	-	975	-	tRNA dimethylallyltransferase	IPPT
Csa3G027720	4020.52352383009	1927.45171625949	1.0606306532588	7.06309005225844e-08	1.25023551293957e-05	Csa3G027720	Chr3	2321073	2328115	+	1782	-	Proton-dependent oligopeptide transporter family	-
Csa2G431070	56.200735551301	279.78742063785	-2.3153505232139	8.58490626469527e-08	1.47660387752759e-05	Csa2G431070	Chr2	22410872	22412649	+	1380	-	Transferase	-
Csa5G588750	1342.74350015709	3237.11611683299	-1.26926108770047	9.36992575164443e-08	1.59656529256057e-05	Csa5G588750	Chr5	21072134	21073122	+	402	-	-	-
Csa6G445140	517.615102444995	172.603754889367	1.58625462686188	9.83228924987691e-08	1.62965725094324e-05	Csa6G445140	Chr6	20726483	20728067	+	888	-	Major intrinsic protein	-
Csa6G076720	61.131208860989	201.688422402104	-1.71950526435276	1.01103818803814e-07	1.66065299498301e-05	Csa6G076720	Chr6	5065911	5067779	-	483	-	Transcription factor, K-box	K-box
Csa3G734100	957.32901845349	2224.72399948696	-1.21652035868558	1.12673501529364e-07	1.834163642753e-05	Csa3G734100	Chr3	28005732	28006869	+	408	-	-	-
Csa1G703070	628.491526466275	197.917478415777	1.6657391052132	1.24247194074327e-07	1.98708319505537e-05	Csa1G703070	Chr1	28584630	28588290	-	774	-	-	-
Csa6G154530	12.1318957112898	129.031248794446	-3.41749502570821	1.38242803646193e-07	2.15904595933843e-05	Csa6G154530	Chr6	10932527	10935327	+	1977	-	-	-
Csa5G273950	202.846156898021	86.6353293032474	1.22574593990032	1.45036695695378e-07	2.22210843354464e-05	Csa5G273950	Chr5	11571930	11576585	+	1380	-	SRA-YDG	-
Csa2G070840	146.877155650239	313.297932166098	-1.09160594301167	1.49497814700811e-07	2.27137013135432e-05	Csa2G070840	Chr2	5465823	5474029	+	1791	-	-	C2
novel.865	103.117145364235	303.541076221515	-1.55918425459402	1.57125217238844e-07	2.3675264138005e-05	-	Scaffold001304	1	608	-	519	-	-	-
Csa5G600900	35.0607989615233	161.724263591147	-2.20606328339516	1.59731562819839e-07	2.38707037158304e-05	Csa5G600900	Chr5	21947954	21949542	-	1131	-	F-box domain	F-box
Csa1G589650	94.4518925345113	280.869434540521	-1.5727376808928	1.62973668186118e-07	2.39160142633849e-05	Csa1G589650	Chr1	22321921	22324430	+	1608	-	-	-
Csa1G057030	141.209165739063	500.912283122504	-1.82533393685488	1.6320497906783e-07	2.39160142633849e-05	Csa1G057030	Chr1	6289393	6292939	-	2568	-	Zinc finger, SWIM-type	FAR1
Csa3G047750	14.888201745371	88.9745469545582	-2.58597398308589	1.63970040748306e-07	2.39160142633849e-05	Csa3G047750	Chr3	3304690	3305285	+	336	-	-	-
Csa6G148230	117.098160758744	461.118207334621	-1.97676788964267	1.86491285909243e-07	2.69849930531533e-05	Csa6G148230	Chr6	10337485	10341202	-	936	-	Zinc finger, CHY-type	zf-CHY
Csa4G304750	4.40993595266645	317.321060699007	-6.16943164085867	2.15346057715624e-07	3.06733540958691e-05	Csa4G304750	Chr4	12399845	12400651	-	579	-	Glutathione S-transferase, N-terminal	GST_N
Csa5G641590	1803.18282546645	795.315811192913	1.18125753821176	2.38508282275387e-07	3.31945267362203e-05	Csa5G641590	Chr5	26718684	26722145	+	1392	-	Cytochrome P450	p450
Csa6G525320	515.590796146586	233.032149343299	1.14503370328447	2.63396389467915e-07	3.58376341252166e-05	Csa6G525320	Chr6	28347641	28354143	+	3303	-	-	-
Csa7G432480	6.81358606572472	89.3097937432247	-3.70686338786119	3.08531443522611e-07	4.09905046230585e-05	Csa7G432480	Chr7	17252849	17253797	-	576	-	Phytocyanin domain	Cu_bind_like
Csa6G062330	1242.52109878406	2520.47170366038	-1.02067531251376	3.10261608050794e-07	4.09905046230585e-05	Csa6G062330	Chr6	4719506	4720031	+	435	-	-	-
novel.485	412.932374386373	165.623404686549	1.31544957833586	3.33871533210446e-07	4.34796128106632e-05	-	Chr5	21591985	21594789	+	1921	-	PF00067:Cytochrome P450	p450
Csa3G778430	7.02099305264496	57.8619829584312	-3.05645341969592	3.65853936523797e-07	4.69735843007174e-05	Csa3G778430	Chr3	30100902	30104806	-	648	-	-	-
novel.160	75.116583992205	535.119148544283	-2.83476537461404	3.75495781973467e-07	4.78743992793024e-05	-	Chr2	20743519	20745005	-	1487	-	-	-
Csa5G524780	53.0680915709096	213.673394535636	-2.01281759456366	3.83770540824996e-07	4.84721118518113e-05	Csa5G524780	Chr5	18608103	18611250	-	1092	-	3-beta hydroxysteroid dehydrogenase/isomerase	-
Csa6G014570	237.070066040997	556.986054333693	-1.23258608546882	3.97131137438671e-07	4.9592430806725e-05	Csa6G014570	Chr6	1594028	1595003	+	657	-	-	-
Csa1G013800	1173.53914770358	562.549577107174	1.06102547428944	4.05303243671348e-07	5.02686308749389e-05	Csa1G013800	Chr1	1823926	1827666	+	1872	-	Replication protein A, OB domain	tRNA_anti
Csa4G000030	144.339538275966	874.73896352943	-2.59989390716444	4.12267240426921e-07	5.05745557531822e-05	Csa4G000030	Chr4	11765	13728	-	1377	-	-	-
Csa3G702070	151.527269742546	567.124817777435	-1.9053318583342	4.13317727469512e-07	5.05745557531822e-05	Csa3G702070	Chr3	26615870	26619286	-	1719	-	GDP-fucose protein O-fucosyltransferase	-
Csa5G503560	4213.23349731593	1778.3364592785	1.24438537307814	4.52106710388921e-07	5.45881426742438e-05	Csa5G503560	Chr5	17514835	17518816	-	1842	-	Peptidase M1, membrane alanine aminopeptidase, N-terminal	-
Csa6G517010	6.03540089125125	49.1611757267883	-3.03836537870359	4.76017825078837e-07	5.67239018747539e-05	Csa6G517010	Chr6	27020125	27020763	-	432	-	-	-
Csa2G351860	30.2636719642912	220.562481935757	-2.86860566189007	4.90317045795659e-07	5.80484440191328e-05	Csa2G351860	Chr2	16261592	16261988	-	183	-	-	-
Csa1G575040	643.195909257747	1345.29657590386	-1.06471267333047	5.12859836741612e-07	6.03255518933746e-05	Csa1G575040	Chr1	21775261	21775969	-	237	-	-	-
Csa2G264570	65.8778783110105	295.144271884382	-2.16263141756931	6.03260748564131e-07	6.9204719621008e-05	Csa2G264570	Chr2	12787491	12788095	+	438	-	-	DnaJ
Csa3G134870	489.934658170236	242.148034410343	1.01480748667056	6.03529531578558e-07	6.9204719621008e-05	Csa3G134870	Chr3	9067332	9071046	-	2904	-	-	-
Csa6G188150	236.01399520867	601.256149094586	-1.34831908326689	6.24641026742022e-07	7.11778449972534e-05	Csa6G188150	Chr6	12263135	12263971	+	312	-	-	-
Csa4G285790	0	37.8303865266921	-7.77028506625984	6.42828383491358e-07	7.23459696778669e-05	Csa4G285790	Chr4	11022823	11024039	-	903	-	Haem peroxidase	-
Csa1G575060	19.0055115817715	164.799384464289	-3.11544944982373	6.63345084889938e-07	7.37445584616667e-05	Csa1G575060	Chr1	21784632	21785508	-	471	-	-	-
Csa6G517020	7.03269355825188	63.2330808248209	-3.17951957568931	6.90602335886553e-07	7.63094653811129e-05	Csa6G517020	Chr6	27020834	27022769	-	1212	-	FAD/NAD(P)-binding domain	Pyr_redox_2
Csa2G060470	53.2577089227539	11.6419600406931	2.18032954834411	7.56403349576297e-07	8.20877730325896e-05	Csa2G060470	Chr2	4751800	4752217	-	348	-	-	-
novel.291	78.3656666353874	209.561948604861	-1.41455738283026	8.426333228246e-07	8.88028366574457e-05	-	Chr3	22996535	22999323	-	1663	-	PF00153:Mitochondrial carrier protein	Mito_carr
Csa6G147670	363.846399105421	730.400533091708	-1.00656034183968	8.60202796658287e-07	9.01334332682408e-05	Csa6G147670	Chr6	10296544	10298838	-	1380	-	-	-
Csa6G318690	136.542611514915	361.058122405499	-1.40078787059808	8.97118089271777e-07	9.29332784295628e-05	Csa6G318690	Chr6	15023697	15024194	-	288	-	-	-
Csa3G120450	1.29217024933369	49.3221209023363	-5.27888025681211	1.3230467164036e-06	0.000131813047723882	Csa3G120450	Chr3	6982931	6984463	+	354	-	-	-
Csa4G622830	582.022401800058	279.315866539844	1.05867235292307	1.34874901963389e-06	0.000133643435467202	Csa4G622830	Chr4	20003206	20005027	-	1008	-	-	PHD
Csa1G265120	472.044498200057	1038.9717582044	-1.13871714791918	1.53450006995154e-06	0.000150414006856755	Csa1G265120	Chr1	12846454	12848217	-	393	-	-	-
Csa6G432270	220.105547325488	63.7844865453809	1.78483054471467	1.61197980100001e-06	0.000156327743254426	Csa6G432270	Chr6	20428913	20430800	-	1098	-	-	-
Csa3G081900	175.78945499037	597.156827684784	-1.76503912257605	1.7314029132052e-06	0.000167020835521467	Csa3G081900	Chr3	4484313	4484892	-	372	-	EF-hand domain	-
Csa2G404970	34.1534893926549	91.7155920895806	-1.42153059122448	1.85042589844865e-06	0.00017571335927352	Csa2G404970	Chr2	20883926	20884285	-	360	-	-	-
Csa3G873260	398.272398980297	156.045584744365	1.35270113266447	1.87853515280328e-06	0.000177458305211966	Csa3G873260	Chr3	36509747	36510602	+	588	-	-	-
Csa4G379280	148.471864208071	59.9146853553269	1.31493587722822	1.97471367921536e-06	0.000183688672446196	Csa4G379280	Chr4	15248404	15252592	-	1986	-	SLC26A/SulP transporter domain	Sulfate_transp
Csa6G423390	55.3301336740091	1552.81311742149	-4.81004203095471	2.1158951612297e-06	0.000194785195466025	Csa6G423390	Chr6	19629126	19630208	+	861	-	Glycoside hydrolase family 16	-
Csa6G448100	462.488992023339	1438.12999037177	-1.63651627099232	2.12605604967853e-06	0.000194785195466025	Csa6G448100	Chr6	21064691	21067306	-	867	-	Zinc finger, CHY-type	zf-CHY
Csa4G621190	376.928144535104	172.081233241897	1.13249306006807	2.20485662243333e-06	0.000199994755921415	Csa4G621190	Chr4	19915147	19918995	+	1002	-	-	Lactamase_B
Csa3G143540	280.638714981755	932.699006797469	-1.73323474894645	2.38144632934012e-06	0.00020975135012816	Csa3G143540	Chr3	9462685	9465000	+	573	-	RNA polymerase Rpb7, N-terminal	-
Csa7G450510	8228.26235824536	19285.4765529975	-1.22882816375915	2.44100735584168e-06	0.000213963683229353	Csa7G450510	Chr7	18555157	18556979	-	627	-	Cupin 1	-
novel.717	51.0815512177324	4.38465481773525	3.5191598635163	2.64108644247235e-06	0.000223964130321655	-	Chr7	2390132	2392831	-	668	-	-	-
Csa5G524850	967.414997510363	468.669015936461	1.0451146009287	2.90724083360309e-06	0.000244261819715445	Csa5G524850	Chr5	18665821	18670912	+	2121	-	FAD-dependent oxidoreductase 2, FAD binding domain	-
Csa1G032440	46.0019469905662	160.636302863051	-1.80369565532238	3.34346096593552e-06	0.000278346942150395	Csa1G032440	Chr1	3442756	3446260	-	2433	-	Homeobox domain-like	Myb_DNA-binding
Csa7G448690	163.56236903689	389.376922911502	-1.24884230271231	3.36857168441195e-06	0.000279162722500903	Csa7G448690	Chr7	18324127	18326791	+	732	-	-	DnaJ
Csa2G021550	101.285519701379	34.3419974953987	1.56149166402918	3.63391911685123e-06	0.000296006304090806	Csa2G021550	Chr2	2575534	2577215	-	954	-	Myc-type, basic helix-loop-helix (bHLH) domain	HLH
Csa6G006810	703.910753019214	345.00886798123	1.02884847484829	3.66075924088974e-06	0.000296635388799563	Csa6G006810	Chr6	593477	598427	-	1748	-	-	-
Csa5G152250	7.72962048478831	70.6790000044267	-3.20461436919164	3.78834362501194e-06	0.00030426907916836	Csa5G152250	Chr5	4789406	4790146	-	387	-	Heavy metal-associated domain, HMA	HMA
Csa2G058660	1946.36373758091	3942.51604652685	-1.0182867641128	3.88995668684815e-06	0.000307736933977425	Csa2G058660	Chr2	4396781	4402353	-	501	-	-	-
Csa4G152290	668.187305583176	314.5067491596	1.0870548077201	4.08826805757762e-06	0.000317180013726618	Csa4G152290	Chr4	8254250	8257505	+	942	-	-	-
Csa1G575130	264.286486069004	4694.13522078315	-4.15058510734169	4.23144934406325e-06	0.000326897391698988	Csa1G575130	Chr1	21845890	21848374	-	945	-	Inositol oxygenase	-
Csa5G220390	184.345600184289	563.944645263432	-1.61293060616213	4.40645516589718e-06	0.00033898097293096	Csa5G220390	Chr5	9950149	9951577	-	519	-	-	-
Csa5G576630	735.892464420975	326.372136335483	1.17160527890997	4.59051204099655e-06	0.000351656367779198	Csa5G576630	Chr5	20084625	20087479	+	639	-	Histone chaperone ASF1-like	-
Csa4G297430	5.73431096144243	64.1395307250938	-3.49374929266324	5.3259485579457e-06	0.000402915743188656	Csa4G297430	Chr4	12180896	12181745	+	465	-	-	-
Csa4G303160	572.809914495829	1450.81774933291	-1.34104994344995	5.35241606140672e-06	0.000403244833188295	Csa4G303160	Chr4	12338557	12340114	+	675	-	Glutathione S-transferase, N-terminal	GST_N
Csa4G004780	272.630173916361	122.949456409048	1.14408917616877	5.46172262118353e-06	0.000409786530162214	Csa4G004780	Chr4	741819	745448	+	774	-	Phospholipase/carboxylesterase/thioesterase	Abhydrolase_2
novel.37	6.90905732198812	61.429135098968	-3.15270496489606	5.50311385646192e-06	0.000411199884553335	-	Chr1	20649597	20651994	+	1851	-	PF07887:Calmodulin binding protein-like	-
Csa6G045160	392.85177504032	149.716416054387	1.39079489724276	5.5331276392328e-06	0.000411755033136704	Csa6G045160	Chr6	3657371	3659733	+	454	-	2Fe-2S ferredoxin-type iron-sulfur binding domain	Fer2
Csa5G146870	46.0882302439421	174.26134191638	-1.91779453969476	5.76232603284971e-06	0.000423623904156919	Csa5G146870	Chr5	4131033	4133736	+	1044	-	Oxoglutarate/iron-dependent dioxygenase	2OG-FeII_Oxy
Csa1G612930	172.962842682061	76.5023487058265	1.17445901100243	6.33608783125766e-06	0.000460237264300755	Csa1G612930	Chr1	23979020	23992939	-	1404	-	WD40-repeat-containing domain	-
Csa3G837020	156.734766702097	46.3425915760093	1.756633852037	6.92644991182288e-06	0.000496502384084901	Csa3G837020	Chr3	33425366	33425635	-	228	-	-	-
Csa7G039260	1360.43830615798	4260.31567256582	-1.64700525691461	6.94427972475042e-06	0.000496502384084901	Csa7G039260	Chr7	2129821	2131642	-	738	-	-	-
Csa3G894510	171.458003746269	556.383469870295	-1.69883483193964	7.27545048804513e-06	0.000514131834488523	Csa3G894510	Chr3	38430568	38432572	+	1335	-	-	-
Csa6G488320	16.1482461332957	86.9296894262459	-2.42806141674523	7.3808700705696e-06	0.000516326748589442	Csa6G488320	Chr6	23027107	23027719	-	465	-	-	-
Csa3G133370	36.4742750830204	243.169267088895	-2.74040487788639	7.6711168327148e-06	0.000533816038526932	Csa3G133370	Chr3	8799689	8800777	-	678	-	Glutathione S-transferase, N-terminal	GST_N
Csa4G009880	100.542175007074	42.0221989008708	1.25536130387719	7.85465873680382e-06	0.000544510030758202	Csa4G009880	Chr4	1470022	1476285	+	603	-	-	Zim
Csa7G407570	584.791246005184	252.508652909889	1.2109659292626	8.44867586575252e-06	0.000583470675698485	Csa7G407570	Chr7	15661955	15668231	+	3528	-	-	BRCT
novel.894	23.8514899514585	82.8825881753032	-1.80441692980767	8.9210971824459e-06	0.000609173946930164	-	Scaffold001816	1	479	+	279	-	PF02171:Piwi domain	Piwi
Csa5G623920	74.6852266459378	477.375597095948	-2.67761823132637	9.1918747264336e-06	0.000619616663856895	Csa5G623920	Chr5	25128684	25129335	+	435	-	-	-
Csa2G355030	242.222450101918	877.183321070528	-1.85708104589912	9.21255847095038e-06	0.000619616663856895	Csa2G355030	Chr2	16659585	16660658	-	873	-	Homeobox domain-like	Myb_DNA-binding
Csa6G501230	837.208680595307	2285.43543793973	-1.4486121718787	9.22673124863914e-06	0.000619616663856895	Csa6G501230	Chr6	25079399	25079828	-	270	-	-	-
Csa6G134890	783.581477257985	1602.73425115746	-1.03255473293922	9.2439519838238e-06	0.000619616663856895	Csa6G134890	Chr6	9371235	9373669	-	1194	-	DNA glycosylase	-
Csa6G096440	40.5532467105361	6.69382614690603	2.60623054178815	9.31748446673739e-06	0.000622257790467239	Csa6G096440	Chr6	6709073	6710290	+	1086	-	B3 DNA binding domain	B3
Csa6G124130	105.814086862291	334.037115610369	-1.65671854740481	9.99366143689495e-06	0.000664979690939667	Csa6G124130	Chr6	8569517	8569933	+	228	-	-	-
Csa4G001850	5.83599456518159	55.408703692781	-3.26037303261596	1.0453170217571e-05	0.000690515215241863	Csa4G001850	Chr4	477337	477972	+	258	-	-	-
Csa7G073520	40.561508408039	288.193453182855	-2.83202922109452	1.1855797855166e-05	0.000777535634875493	Csa7G073520	Chr7	4881077	4882692	-	648	-	-	CBS
Csa6G446450	56.1264138401843	181.735429950787	-1.69471888837056	1.19556883593654e-05	0.000778486107742676	Csa6G446450	Chr6	20952892	20953269	-	378	-	Small auxin-up RNA	Auxin_inducible
Csa6G516960	190.150261739932	567.853058808149	-1.57899242148704	1.23783321814213e-05	0.000800289901885365	Csa6G516960	Chr6	26996498	26998066	-	573	-	-	-
Csa5G155520	9.06867165458291	58.5486398251621	-2.69381766191244	1.24767729714868e-05	0.000803803974615364	Csa5G155520	Chr5	5297904	5302126	+	1989	-	-	-
Csa6G118330	863.248231367028	2423.40598942098	-1.48941887889601	1.2578275479087e-05	0.000807489853995469	Csa6G118330	Chr6	8179969	8181391	-	1053	-	-	-
Csa7G049220	1272.96198922858	515.012424865427	1.30570472488702	1.30729012065377e-05	0.000836298718588051	Csa7G049220	Chr7	3123441	3125126	-	792	-	-	-
Csa7G044980	1747.60231862272	4225.06017789846	-1.27369378438568	1.32926819222208e-05	0.000847385233587167	Csa7G044980	Chr7	2665866	2668223	+	897	-	Glycoside hydrolase family 16	-
Csa5G165850	70.996963769125	394.292748063447	-2.47475775975955	1.33894724804694e-05	0.000850581401616437	Csa5G165850	Chr5	6317563	6318615	+	753	-	DNA-binding domain	AP2
Csa2G369140	12.0206841699775	96.56408874409	-3.01018025632307	1.35194586440385e-05	0.000855856840271216	Csa2G369140	Chr2	17999248	17999844	-	597	-	-	-
Csa2G360690	0	26.4857820839421	-7.25624446310388	1.40258415688789e-05	0.0008787599432433	Csa2G360690	Chr2	17070705	17071984	-	1206	-	-	Serpin
Csa2G004710	64.5974674878962	252.26854183578	-1.96794131079628	1.40834302701575e-05	0.000879346235224355	Csa2G004710	Chr2	771250	771901	+	192	-	-	-
Csa7G291130	112.62606675326	259.082905873468	-1.19903689340187	1.46777223797116e-05	0.000913325032173728	Csa7G291130	Chr7	10239218	10242889	+	1173	-	GDSL lipase/esterase	Lipase_GDSL
Csa1G033120	170.488777183814	1357.14230744849	-2.99330840761449	1.54573314975185e-05	0.000955315484280535	Csa1G033120	Chr1	3525486	3526485	+	705	-	Glutathione S-transferase, N-terminal	GST_C
Csa7G017160	396.260236362767	839.077815605436	-1.08243206410868	1.5701588361488e-05	0.000967132969617056	Csa7G017160	Chr7	990671	999083	-	1611	-	Serine-threonine/tyrosine-protein kinase, catalytic domain	Pkinase_Tyr
Csa5G602220	45.8855083277751	113.728407786591	-1.31309684495072	1.57918045388298e-05	0.000969414748659744	Csa5G602220	Chr5	22143128	22143602	-	273	-	-	-
Csa7G448050	21.4263503585679	87.536444483328	-2.02440393771026	1.60727780521519e-05	0.000973551127730344	Csa7G448050	Chr7	18216699	18217080	-	282	-	-	-
Csa5G435080	723.710311773271	340.462052695957	1.08750250920447	1.63312960102895e-05	0.000985934400197344	Csa5G435080	Chr5	15828305	15831458	-	609	-	NADPH-dependent FMN reductase-like	FMN_red
novel.772	193.476272095623	448.057023625191	-1.21325482650568	1.64684618291782e-05	0.000989917924259625	-	Scaffold000423	1	1961	+	896	-	PF02171:Piwi domain|PF16487:Mid domain of argonaute	Piwi
Csa5G383350	63.9785621172327	157.669841093967	-1.3007330656229	1.65058714883132e-05	0.000989917924259625	Csa5G383350	Chr5	14169179	14174014	+	2622	-	Oxidoreductase, molybdopterin-binding domain	FAD_binding_6
Csa4G628890	90.811234767504	273.575956465357	-1.59094787489931	1.80488745781486e-05	0.00106229418133044	Csa4G628890	Chr4	20481657	20483813	-	1017	-	Basic-leucine zipper domain	bZIP_1
novel.417	1270.61183513476	2604.61105516432	-1.03551912218962	1.81808685363238e-05	0.00106369869443959	-	Chr5	937427	938412	+	875	-	PF00407:Pathogenesis-related protein Bet v I family	-
Csa4G354130	399.630623866463	1384.09489723287	-1.79289215470606	1.96257617094189e-05	0.00112875989743257	Csa4G354130	Chr4	14398848	14399999	-	792	-	Methyltransferase type 11	Methyltransf_11
Csa6G445770	29.6552797571978	118.320973878319	-2.0019067366142	1.99476305388585e-05	0.0011333621395529	Csa6G445770	Chr6	20849447	20851813	-	2154	-	L-Aspartase-like	-
Csa5G606890	113.606692829828	385.222377965471	-1.76325098545415	2.00165976818799e-05	0.0011333621395529	Csa5G606890	Chr5	23092854	23093497	-	258	-	-	-
Csa5G590010	17.9598896156208	93.5556488232025	-2.38584481663901	2.11628143931733e-05	0.00118720132928103	Csa5G590010	Chr5	21281047	21284658	-	867	-	Proteasome, subunit alpha/beta	Proteasome
Csa3G120410	611.77521291711	1556.8374891774	-1.34752961612797	2.14059871924341e-05	0.00119715938187871	Csa3G120410	Chr3	6966714	6967892	-	237	-	-	-
Csa4G665120	25.0411735096751	155.110297985272	-2.63666934479817	2.25227741704903e-05	0.00123685306830235	Csa4G665120	Chr4	23229525	23230924	+	618	-	-	-
Csa2G354820	312.207562884249	1099.40163625483	-1.81673382774143	2.30585589857034e-05	0.00125584836807874	Csa2G354820	Chr2	16580173	16580865	+	693	-	Zinc finger C2H2-type	-
Csa7G351890	1458.88399114551	2996.46699369717	-1.03814949958708	2.30753183033335e-05	0.00125584836807874	Csa7G351890	Chr7	12563487	12566063	-	988	-	Alcohol dehydrogenase, N-terminal	ADH_N
Csa3G912950	77.9367774718662	224.916416481682	-1.53239717268591	2.35320860844669e-05	0.00127689581396429	Csa3G912950	Chr3	39597173	39599440	-	894	-	-	-
Csa1G024860	195.634427814021	716.284084656102	-1.87299221835021	2.45382225749921e-05	0.00131643221114435	Csa1G024860	Chr1	2569643	2571076	-	675	-	Glutathione S-transferase, N-terminal	GST_N
novel.790	202.608811218365	493.672801634238	-1.28664131713846	2.62790462284723e-05	0.0013964730726587	-	Scaffold000476	1	1563	+	833	-	PF16486:N-terminal domain of argonaute	-
Csa5G517130	1107.31307109652	3124.19898458449	-1.49655246857849	3.08438083896705e-05	0.00158854326147026	Csa5G517130	Chr5	18096858	18099821	-	936	-	-	-
Csa6G094680	1.30863472372714	26.9927760958921	-4.40832493412889	3.11569202672205e-05	0.00160014921214638	Csa6G094680	Chr6	6447606	6450185	-	1395	-	-	-
Csa1G039030	40.1756625015768	92.4869411710072	-1.20489699184432	3.5012191255598e-05	0.00176826113842677	Csa1G039030	Chr1	3716795	3719067	-	621	-	CALMODULIN-BINDING PROTEIN60	-
Csa4G376140	2025.87937616451	777.049848787012	1.3828770430952	3.58063335747539e-05	0.00179346448828273	Csa4G376140	Chr4	15041496	15042277	-	474	-	EF-hand domain	-
Csa5G645140	57.2901395644943	15.1862102565323	1.90994008548002	3.63286687571443e-05	0.00180968384912638	Csa5G645140	Chr5	27183767	27190650	+	432	-	Thioredoxin domain	-
Csa1G527870	67.1626488708316	213.545926413612	-1.67043028070083	3.7133867244833e-05	0.0018397409445864	Csa1G527870	Chr1	18410460	18411458	-	483	-	-	-
Csa6G123970	608.300996937675	1222.43714357385	-1.00740206775615	3.81433934830901e-05	0.00187447533688328	Csa6G123970	Chr6	8478990	8482174	+	801	-	-	Motile_Sperm
Csa1G470380	85.5057929921619	219.29374914677	-1.35901473940154	3.8650424500741e-05	0.00188920788069038	Csa1G470380	Chr1	16962957	16967632	+	1893	-	GDP-fucose protein O-fucosyltransferase	-
Csa1G532310	6.22931905918976	47.9291218093603	-2.94217990587972	3.94835136649333e-05	0.00191963578970417	Csa1G532310	Chr1	18801541	18803045	+	1476	-	Protein kinase domain	Pkinase
Csa7G237300	18.3407105166442	158.285179903546	-3.11152409076945	3.96439383164108e-05	0.00192230926432128	Csa7G237300	Chr7	8473099	8473928	-	468	-	-	-
Csa1G059750	25.9270724967444	130.624752405115	-2.32762821924126	4.00740317324818e-05	0.00193800993778941	Csa1G059750	Chr1	6507249	6507982	-	507	-	-	-
Csa3G197920	74.9131578641143	167.572241357258	-1.15960600902316	4.30959961925736e-05	0.00206806952575924	Csa3G197920	Chr3	13509230	13509787	+	264	-	-	-
Csa3G901130	577.315494101464	1327.6208201963	-1.20135405344308	4.31036869124896e-05	0.00206806952575924	Csa3G901130	Chr3	38893224	38895698	+	762	-	-	-
Csa1G194720	26.0042909652396	0.299759660453378	6.10978195613969	4.32176565511947e-05	0.0020680953129695	Csa1G194720	Chr1	11461271	11463002	+	939	-	-	-
Csa2G352420	341.204313856057	1218.28423540749	-1.83630734781381	4.36030671904054e-05	0.00207860194018561	Csa2G352420	Chr2	16296486	16297695	-	924	-	-	-
Csa3G099630	15.9129352030274	97.0146389605563	-2.61300838442714	4.42813209758551e-05	0.00210244021883279	Csa3G099630	Chr3	4921820	4923978	-	600	-	-	-
Csa6G358130	88.488221953624	200.355339104613	-1.18208201988182	4.52047311437088e-05	0.00214070820314831	Csa6G358130	Chr6	16065201	16066141	+	861	-	-	-
Csa3G859730	34.810550833584	6.63495176744188	2.39234523876403	4.9352814415643e-05	0.00230128008293096	Csa3G859730	Chr3	35994379	35996239	-	1128	-	SAM dependent carboxyl methyltransferase	-
Csa5G602120	2.74936949726091	36.540632253172	-3.7199942163312	4.9691580008282e-05	0.00231116552732397	Csa5G602120	Chr5	22069867	22071573	+	933	-	Glycoside hydrolase family 16	-
Csa6G198280	155.587466508989	481.838864695602	-1.63003697076676	5.06517749279815e-05	0.00232615405664222	Csa6G198280	Chr6	12724000	12724525	-	309	-	Glutaredoxin	-
Csa1G710160	25.4938036190957	97.9415307072503	-1.94286675554119	5.19136641463488e-05	0.0023721211115602	Csa1G710160	Chr1	28936666	28937506	+	606	-	-	-
Csa1G587990	735.098839459353	1824.17977900066	-1.31113810449762	5.26208529903392e-05	0.00239247728608445	Csa1G587990	Chr1	22152792	22157547	+	1866	-	Glycoside hydrolase 35, catalytic domain	-
Csa3G828430	26.374012331994	101.832965487071	-1.95611876083089	5.51027103531417e-05	0.00247824721831416	Csa3G828430	Chr3	33031391	33033092	+	1527	-	AAA-type ATPase, N-terminal domain	AAA
Csa5G606650	57.3526818719708	9.99597578976581	2.51389873163031	5.51869444183605e-05	0.00247824721831416	Csa5G606650	Chr5	22971042	22975090	+	1263	-	-	-
Csa5G608380	813.406071711175	2051.37097425924	-1.33486749607782	5.70204236765889e-05	0.00254803030507738	Csa5G608380	Chr5	23421929	23423050	+	1035	-	B3 DNA binding domain	B3
Csa5G636600	188.559898318168	385.921028506302	-1.03303225296726	5.74659021635946e-05	0.0025578676146925	Csa5G636600	Chr5	26343557	26344208	+	261	-	-	-
Csa7G059150	633.800080728487	254.430276631756	1.31747674960876	5.75211563198731e-05	0.0025578676146925	Csa7G059150	Chr7	3489026	3495215	+	783	-	-	-
Csa3G127030	218.122919168614	586.023394344267	-1.42698298532713	5.80355521162983e-05	0.00257446274010791	Csa3G127030	Chr3	7950382	7952070	+	636	-	Cyclin PHO80-like	-
Csa6G516870	48.0036510000069	213.877686455129	-2.15683905951865	5.87654298240251e-05	0.00258795003997977	Csa6G516870	Chr6	26954646	26955258	+	336	-	-	-
Csa5G172800	41.2023863886479	141.255208048829	-1.77134692560816	6.08445160361704e-05	0.00266535862896247	Csa5G172800	Chr5	6976544	6988976	-	657	-	Transcription factor, MADS-box	SRF-TF
Csa1G422470	26.205485604684	89.6185045055452	-1.76882089245461	6.40717350426666e-05	0.00278796151145083	Csa1G422470	Chr1	15318980	15320741	-	852	-	Glycoside hydrolase family 16	-
Csa3G181940	333.28264677987	824.70860212373	-1.30784997980134	6.63766193352078e-05	0.00286514491776331	Csa3G181940	Chr3	12517569	12519055	-	882	-	Heat shock factor (HSF)-type, DNA-binding	HSF_DNA-bind
Csa5G149880	96.9769274177662	273.27749463413	-1.49728723577942	6.63840846364386e-05	0.00286514491776331	Csa5G149880	Chr5	4518710	4522284	-	1806	-	Glycoside hydrolase, family 37	-
Csa6G418410	26.4230658204887	89.4479313056337	-1.76090653414445	6.64741279187078e-05	0.00286514491776331	Csa6G418410	Chr6	19287109	19289156	-	1452	-	UDP-glucuronosyl/UDP-glucosyltransferase	UDPGT
Csa4G008250	21.6033408994207	115.077751657864	-2.41490500660901	6.76822427015933e-05	0.00290348858573047	Csa4G008250	Chr4	1356383	1357195	-	768	-	L-Aspartase-like	-
Csa3G841990	217.24047896707	462.747709921528	-1.08865106317515	6.91978361301701e-05	0.00295460175251817	Csa3G841990	Chr3	33853617	33854721	+	312	-	-	-
Csa1G033260	15.1736302881643	62.6010993449416	-2.04188952765725	6.96518917595913e-05	0.0029670403985067	Csa1G033260	Chr1	3594344	3595353	+	615	-	EF-hand domain	-
Csa6G361410	141.139371302633	646.289369923017	-2.19530674743187	7.18268246816369e-05	0.00303135802684168	Csa6G361410	Chr6	16278570	16279867	+	690	-	-	-
Csa3G238180	26.8602955795461	96.5628970007442	-1.8411075062498	7.20741777092919e-05	0.00303477230484021	Csa3G238180	Chr3	15311677	15315437	+	1029	-	-	-
Csa6G403600	532.427504899282	1349.99271410814	-1.34259733618065	7.40118175473971e-05	0.00309491618698198	Csa6G403600	Chr6	18117871	18121104	+	1452	-	-	-
Csa3G490860	69.7534627536271	26.172801566095	1.4075025384726	7.49459103127217e-05	0.00311966629411311	Csa3G490860	Chr3	21166331	21170606	-	1338	-	-	-
Csa3G734270	63.1487320535118	22.1371527639139	1.50623819603349	7.54376308672457e-05	0.00312733475993919	Csa3G734270	Chr3	28097552	28100710	+	891	-	-	-
Csa5G598720	298.304756561013	731.319380550766	-1.2940776534883	7.55737472158086e-05	0.00312733475993919	Csa5G598720	Chr5	21791893	21801334	-	1515	-	Multi antimicrobial extrusion protein	MatE
Csa3G839810	273.567195719374	105.416266169858	1.37245900165922	7.60822043536982e-05	0.00313122065412331	Csa3G839810	Chr3	33671103	33675854	-	1521	-	WD40-repeat-containing domain	-
Csa3G847610	21.6275449980124	64.9901695109354	-1.58924633530963	8.2325124349731e-05	0.00333544814920955	Csa3G847610	Chr3	34493950	34494332	-	240	-	-	-
Csa3G889750	53.7625259721475	272.670683561282	-2.34051643639126	8.32449585887722e-05	0.00335433463190588	Csa3G889750	Chr3	37754604	37757559	+	834	-	RNA recognition motif domain	RRM_1
novel.361	51.4654266722008	179.025046098984	-1.79676795978344	8.33432200665514e-05	0.00335433463190588	-	Chr4	296864	298402	-	1539	-	-	-
Csa6G526440	14.6833072611702	80.5662754215156	-2.46347278672601	8.44946055564158e-05	0.00337090951532729	Csa6G526440	Chr6	28778536	28779301	-	564	-	-	-
Csa4G652850	116.198851850726	233.3439381178	-1.00202044821633	8.71109059315623e-05	0.003458498786463	Csa4G652850	Chr4	22833778	22835551	-	975	-	ARID DNA-binding domain	ARID
Csa7G373520	92.0829007630023	286.278684861123	-1.63350816477278	8.89420216142117e-05	0.0035175508418011	Csa7G373520	Chr7	13489146	13490176	+	678	-	-	LRRNT_2
Csa3G113310	3558.16870614058	1751.57300112746	1.0223580471327	8.94727354505142e-05	0.00352325467113126	Csa3G113310	Chr3	5741266	5749192	-	3255	-	Aminotransferase, class I/classII	Aminotran_1_2
Csa4G291920	57.9650349604728	165.771282304853	-1.52014733445508	9.06396560112096e-05	0.00354622791501368	Csa4G291920	Chr4	11454425	11456182	-	642	-	-	-
Csa1G269860	64.3179902559264	151.394847717139	-1.23486633575577	9.11722633276584e-05	0.00355942763381128	Csa1G269860	Chr1	13071873	13075066	+	660	-	-	-
Csa5G172890	565.061148977891	249.671395321321	1.17635016291197	9.77515265521141e-05	0.00376787702346331	Csa5G172890	Chr5	7066590	7069745	-	1563	-	Major facilitator superfamily	MFS_1
Csa1G568500	97.8777090470258	10.2657038752271	3.26471029081651	9.81122326566866e-05	0.00377380216412808	Csa1G568500	Chr1	20679759	20680548	-	597	-	-	-
Csa3G002400	1.85924859213059	24.514799975442	-3.71721859982774	9.90711984252513e-05	0.00380266545197723	Csa3G002400	Chr3	295569	297029	-	1413	-	AMP-dependent synthetase/ligase	AMP-binding
Csa3G890080	175.018182010164	77.5848126120839	1.17416719597901	0.00010096065289493	0.0038268495292731	Csa3G890080	Chr3	38011175	38014522	-	1698	-	Pectinesterase, catalytic	-
Csa6G495020	682.015396223185	1486.18561461731	-1.12385794655276	0.000102920182866581	0.00388950413899543	Csa6G495020	Chr6	23922658	23923870	-	702	-	-	-
Csa4G047900	4852.8317386705	11972.3704888561	-1.30281346042933	0.000103040698787373	0.00388950413899543	Csa4G047900	Chr4	3758329	3761437	-	1299	-	START domain	START
Csa1G612880	261.478440635353	49.9823920700458	2.38471472180086	0.00011005199756949	0.00410320658422686	Csa1G612880	Chr1	23939200	23942853	+	1287	-	Glycoside hydrolase family 1	Glyco_hydro_1
Csa1G231530	220.408317962954	79.1839398232727	1.48030178218045	0.000110915288042552	0.0041127467651286	Csa1G231530	Chr1	12120300	12121547	+	903	-	-	-
Csa7G047400	71.171180770606	220.85505593015	-1.63380551626614	0.000116489772021904	0.00429234489917985	Csa7G047400	Chr7	2902331	2903524	+	1194	-	DNA-binding domain	AP2
Csa6G495120	113.861059635242	52.4801360872464	1.11402382334889	0.000117243734082469	0.00429234489917985	Csa6G495120	Chr6	23995062	24001117	+	3765	-	Condensin-2 complex subunit G2	-
Csa5G146190	334.68405274174	143.676702078003	1.21884233412222	0.000129428768078686	0.00469134254395747	Csa5G146190	Chr5	3966872	3971199	+	897	-	Aquaporin-like	-
Csa5G167120	1473.80815005172	3492.52374936255	-1.24486577844454	0.000131791999045896	0.00475808262694016	Csa5G167120	Chr5	6489396	6490319	-	708	-	DNA-binding domain	AP2
Csa2G367210	17.0196510979655	53.5878794592414	-1.66149763416185	0.000138719564613956	0.00493971699617508	Csa2G367210	Chr2	17716867	17718695	+	723	-	-	-
Csa2G055560	339.229636169685	139.315407990049	1.28200191477339	0.000139629101107206	0.00496241280972043	Csa2G055560	Chr2	4230281	4235689	-	1674	-	FAD/NAD(P)-binding domain	-
Csa2G074190	484.947080520853	1277.60737496663	-1.39832839436442	0.000146819687696152	0.0051775948666852	Csa2G074190	Chr2	5881476	5886686	+	3897	-	ABC transporter type 1, transmembrane domain	ABC_membrane
Csa3G150200	118.855444733062	58.6903819949237	1.01781522594609	0.00014855360965004	0.00522862820683305	Csa3G150200	Chr3	10217169	10218444	+	1023	-	S-adenosylmethionine decarboxylase	SAM_decarbox
Csa3G816710	324.737384897135	770.196852914209	-1.24641962037105	0.000153274998793778	0.00536374237621526	Csa3G816710	Chr3	31696876	31697690	-	723	-	-	-
Csa5G643370	263.42088921973	528.274899190734	-1.00459154655718	0.000159058781032887	0.00550276982123643	Csa5G643370	Chr5	26940708	26942353	+	1245	-	-	-
Csa6G504610	4843.45660129456	2201.53080649833	1.13756244343006	0.000159384188164069	0.00550358431554413	Csa6G504610	Chr6	25569235	25575189	+	2253	-	Glycoside hydrolase 35, catalytic domain	-
Csa5G607970	53.2475356938695	133.892824780521	-1.33280045940023	0.000160710086172127	0.00552842696432117	Csa5G607970	Chr5	23146804	23147557	+	441	-	-	-
Csa4G370550	17.0141629398343	64.5408345864594	-1.92918578764368	0.000167887726527377	0.0057106884888939	Csa4G370550	Chr4	14876658	14877515	+	699	-	DNA-binding domain	AP2
Csa7G447100	392.646670227873	1278.12338489771	-1.7023973625394	0.000173387191091498	0.00587582763565091	Csa7G447100	Chr7	17872702	17874101	+	747	-	Major intrinsic protein	-
Csa3G099590	70.6201037495103	201.705845224936	-1.51654858478754	0.000179427234946843	0.00604679731525111	Csa3G099590	Chr3	4897181	4897765	+	357	-	EF-hand domain	-
Csa7G074910	1295.16857800765	3488.81713108607	-1.42957378548067	0.000180233979571498	0.00606277844196964	Csa7G074910	Chr7	5161626	5162318	+	171	-	-	-
Csa3G829160	85.6100679966538	314.413626609538	-1.87892696294793	0.000180909632197034	0.00607429910537076	Csa3G829160	Chr3	33158345	33159418	-	588	-	Zinc finger, AN1-type	zf-AN1
Csa5G550240	265.533942589129	116.832880339404	1.18640373367564	0.00018598629768559	0.00621044355202139	Csa5G550240	Chr5	19513428	19515364	+	741	-	-	DUF125
Csa6G127480	90.5764902305138	246.483010589364	-1.44352427992428	0.00019136493032335	0.00636672520010096	Csa6G127480	Chr6	8919451	8922089	-	1869	-	Protein kinase domain	Pkinase
Csa7G328830	103.56439055611	241.298125589938	-1.22244017566582	0.00021990891346227	0.00705876639127483	Csa7G328830	Chr7	11600974	11602872	+	891	-	WRKY domain	WRKY
Csa4G192160	142.033566565265	69.8391750406428	1.0230437129756	0.000224689285038373	0.00716177455388045	Csa4G192160	Chr4	9514935	9517898	-	1875	-	-	-
Csa4G008760	48.1111626965628	240.281854336556	-2.32201930128324	0.000228253575128343	0.00725003341766541	Csa4G008760	Chr4	1360191	1362151	+	1317	-	L-Aspartase-like	-
Csa2G074090	121.501761145928	56.3980361304993	1.10214150585116	0.000231397911124339	0.00732438665906066	Csa2G074090	Chr2	5770233	5775097	+	2853	-	Meiosis specific protein Spo22/ZIP4/TEX11	-
Csa5G494420	5.0999263423825	37.4182923919132	-2.88889088795587	0.000233158620787939	0.0073418790573501	Csa5G494420	Chr5	17377785	17378659	-	639	-	-	-
Csa1G423100	6.54687346339203	57.9034935036551	-3.14504990811235	0.00024262967713696	0.00760457130189094	Csa1G423100	Chr1	15399797	15401602	+	1593	-	AAA-type ATPase, N-terminal domain	AAA
Csa2G406710	1277.08057943656	2635.05414176933	-1.0450381353344	0.000243169431165117	0.00760457130189094	Csa2G406710	Chr2	21021674	21025331	+	2370	-	Chloride channel, core	Voltage_CLC
Csa5G140450	75.1049623846313	295.080210139225	-1.9755349144613	0.000250746264469822	0.00775324102064921	Csa5G140450	Chr5	3827447	3828775	-	435	-	Heavy metal-associated domain, HMA	HMA
Csa6G309980	904.196546564973	1854.95243457619	-1.03693770520787	0.000250900186605037	0.00775324102064921	Csa6G309980	Chr6	14792633	14797768	+	2313	-	Glycoside hydrolase family 3 C-terminal domain	Glyco_hydro_3_C
Csa5G139850	101.146163157487	245.981795355542	-1.28095941109763	0.000252360845576088	0.00776873938996531	Csa5G139850	Chr5	3753884	3755625	+	669	-	-	-
Csa1G568480	4.06421656846381	32.533826255463	-3.00377118946615	0.000255338446890108	0.00779787364103928	Csa1G568480	Chr1	20658576	20660471	-	795	-	-	-
Csa4G365050	302.223693982446	97.1034476306283	1.63674422637855	0.000258652024248986	0.00787269400017947	Csa4G365050	Chr4	14846598	14849921	-	1125	-	EamA domain	DUF6
Csa6G486960	27.2731980220051	193.635236317393	-2.83136313596099	0.000260109426570508	0.00790385844205584	Csa6G486960	Chr6	22776424	22778193	+	600	-	WRKY domain	WRKY
Csa1G002110	13.4708679830511	110.670250931198	-3.04254554060826	0.000267725493649176	0.00806696785534811	Csa1G002110	Chr1	349664	350162	-	429	-	EF-hand domain	-
Csa3G076020	171.265637197605	506.473802745334	-1.56482610276559	0.000271646892748366	0.00813071207048003	Csa3G076020	Chr3	4007167	4010552	+	930	-	-	Glyoxalase
Csa3G843770	71.4170048644443	27.4469043982408	1.38347775143976	0.000271763058681959	0.00813071207048003	Csa3G843770	Chr3	34071528	34076692	+	939	-	Tryptophan synthase, alpha chain	-
Csa4G669230	5.61688707265443	27.586271999788	-2.29012336893296	0.000272034574538878	0.00813071207048003	Csa4G669230	Chr4	23369293	23370009	-	393	-	-	-
Csa3G790970	45.6784412755405	14.162579461121	1.68350730486876	0.000274856327220556	0.00817484593455982	Csa3G790970	Chr3	30573508	30576969	+	990	-	-	-
Csa4G008260	24.4671586300578	143.049720319087	-2.55145504767413	0.000279707724354348	0.0082402078114198	Csa4G008260	Chr4	1357398	1358239	-	735	-	L-Aspartase-like	-
Csa3G857080	14.674582410975	47.1487656103006	-1.68235545353916	0.000280655970129854	0.00825309620549595	Csa3G857080	Chr3	35870726	35871292	-	285	-	-	-
Csa3G271920	34.7661035178093	2.47797612045008	3.82016476166501	0.000302057913574166	0.00879370179823786	Csa3G271920	Chr3	16516666	16521185	+	1572	-	Cytochrome P450	p450
Csa6G445780	20.915863012424	119.845657805906	-2.52263125499509	0.000314187997183997	0.00906372715927	Csa6G445780	Chr6	20853572	20854812	-	1191	-	L-Aspartase-like	-
Csa3G734160	16.2572062085408	79.4537651931182	-2.29365034937099	0.000317758126746698	0.00910906630007201	Csa3G734160	Chr3	28028865	28029464	-	477	-	-	-
Csa3G730800	188.023590956763	559.297083532771	-1.57343263056046	0.000325192269605724	0.00929295526559806	Csa3G730800	Chr3	27351543	27354455	-	1431	-	WRKY domain	WRKY
Csa3G731130	6.27467270292819	54.9497289696193	-3.13409094987946	0.000326961788854247	0.00931432395998535	Csa3G731130	Chr3	27522780	27523946	-	924	-	-	-
Csa6G493910	67.3206624345715	139.52219828361	-1.0498808399613	0.000336272150560461	0.00947591012213033	Csa6G493910	Chr6	23826654	23827121	-	252	-	-	-
Csa3G710790	270.386517560951	935.161670426986	-1.79057202933698	0.00033853912646773	0.00952008914519157	Csa3G710790	Chr3	26897124	26898835	+	471	-	-	DnaJ
Csa3G183950	12.8192947002531	95.9326751280004	-2.91016994911795	0.000339698008643125	0.00952826783627917	Csa3G183950	Chr3	12868900	12872104	+	2112	-	Heat shock protein Hsp90 family	HATPase_c
Csa5G579020	3.51360270006037	34.9697799826654	-3.32440644592841	0.000348051789530773	0.00971773388472444	Csa5G579020	Chr5	20457945	20459074	-	693	-	-	GRAM
Csa6G141350	60.5654999988481	236.620423225578	-1.96652605303866	0.000348885501887091	0.00972611692722545	Csa6G141350	Chr6	10005930	10006562	+	498	-	-	-
Csa7G014500	2873.63335153565	1174.30891509928	1.2911337346334	0.000354926363171825	0.00986435587400719	Csa7G014500	Chr7	832931	835686	-	1230	-	FAD/NAD(P)-binding domain	FAD_binding_3
Csa3G716370	2.54996317119125	20.7134599205974	-3.02998635697418	0.000359005255325492	0.00993229713974867	Csa3G716370	Chr3	27056053	27056837	-	429	-	-	-
Csa6G101980	92.4902804692703	269.176088318531	-1.53986070717064	0.000360296675759596	0.00993800058428045	Csa6G101980	Chr6	6739838	6740568	-	255	-	-	-
Csa4G056600	75.425615662252	207.61987126225	-1.46352431840575	0.000362145997791415	0.0099587418276517	Csa4G056600	Chr4	4750229	4752379	-	1383	-	Cytochrome P450	p450
Csa7G414470	567.950027462791	234.354377550113	1.27745409420182	0.000363258460282968	0.0099592905983144	Csa7G414470	Chr7	15975009	15976144	+	821	-	-	-
Csa6G012800	16.7920797918955	56.3608218622722	-1.75471455360358	0.000369558212994532	0.0101016271953768	Csa6G012800	Chr6	1366115	1366678	-	564	-	-	-
Csa1G071890	114.675932523871	365.397368457028	-1.67417147336553	0.000372206562892908	0.0101436024733386	Csa1G071890	Chr1	7257170	7262382	-	1755	-	FAD/NAD(P)-binding domain	Pyr_redox_2
Csa1G422990	234.885488842406	767.210797241325	-1.70821142130747	0.000374289003388683	0.010151835035491	Csa1G422990	Chr1	15342178	15343400	+	876	-	Glycoside hydrolase family 16	-
Csa4G642360	364.113239290892	781.171353148306	-1.10166213397987	0.000396004157893608	0.0105400697908267	Csa4G642360	Chr4	21499963	21501230	+	234	-	-	-
Csa3G889770	47.2204408200946	223.000813204	-2.24049455154237	0.000404891602051536	0.0107452455438189	Csa3G889770	Chr3	37771275	37772216	-	912	-	-	-
Csa6G319780	169.87265558803	69.7478385022061	1.28238472377507	0.000408847267733987	0.0108344525949507	Csa6G319780	Chr6	15081478	15083078	-	1242	-	-	-
Csa3G123180	35.9120396070433	165.417577222985	-2.20536726750207	0.000417083025276193	0.0110206633577327	Csa3G123180	Chr3	7390192	7390976	+	534	-	-	C2
Csa3G914060	99.1165795472511	42.4390864135223	1.21432343542725	0.000430043384878867	0.0112328810789563	Csa3G914060	Chr3	39668681	39670484	+	1506	-	Fungal lipase-like domain	Lipase_3
Csa5G373190	122.087397633119	263.63051011277	-1.11282855700531	0.000438684127421711	0.0114258414445038	Csa5G373190	Chr5	13839393	13839978	-	477	-	-	-
Csa1G439830	106.879729952164	51.4066645514744	1.05583604578926	0.000441415946903623	0.0114805927873707	Csa1G439830	Chr1	16164095	16165737	-	1011	-	Oxoglutarate/iron-dependent dioxygenase	2OG-FeII_Oxy
Csa7G049230	523.60745085533	1063.49319667492	-1.02267534795824	0.000443037378807289	0.0114943800190577	Csa7G049230	Chr7	3133825	3134650	+	630	-	DNA-binding domain	AP2
Csa1G038320	474.20778317613	1172.55070554971	-1.30606092149613	0.000444408418341513	0.0114943800190577	Csa1G038320	Chr1	3614647	3616350	+	849	-	Thioredoxin domain	-
Csa1G005770	44.3056580695811	188.323054099085	-2.0896143139712	0.000444467853962026	0.0114943800190577	Csa1G005770	Chr1	1157879	1158351	+	255	-	-	-
Csa1G001360	36.0501942082592	0.73047419008083	5.65807626982577	0.000449751006059624	0.0115981051520213	Csa1G001360	Chr1	199481	201164	-	1302	-	Transferase	-
Csa4G008770	33.8229682427756	166.160042231322	-2.29988177290568	0.000455571241160773	0.0116656950405101	Csa4G008770	Chr4	1364697	1366556	+	1779	-	L-Aspartase-like	-
Csa5G645150	340.504844707467	142.894494933075	1.25401495393871	0.000457354432365191	0.0116949312915598	Csa5G645150	Chr5	27191644	27192755	-	531	-	-	Abhydrolase_1
Csa1G168920	909.794495110113	2243.59289927176	-1.30234710730846	0.000463690563201416	0.0118403450256137	Csa1G168920	Chr1	10499928	10500829	-	834	-	Ribonuclease H-like domain	CAF1
Csa4G293330	40.3506036924024	106.41708935213	-1.39822849806742	0.00046913433855516	0.0119330222248345	Csa4G293330	Chr4	11710386	11711034	+	489	-	Zinc finger C2H2-type	-
Csa1G073890	53.011160639571	172.138383454173	-1.70032369726023	0.000478470725840082	0.0120991376886496	Csa1G073890	Chr1	7608750	7610584	+	1794	-	Protein kinase domain	Pkinase
Csa5G146930	130.023282082764	408.242752507228	-1.65161406570549	0.000483233929892505	0.0122026606783936	Csa5G146930	Chr5	4160721	4161330	-	243	-	-	-
Csa1G002900	1055.76852902508	2753.25629421793	-1.38294193382489	0.00048634847597565	0.0122165401642689	Csa1G002900	Chr1	537068	541237	-	2322	-	-	-
Csa4G638320	263.279305552324	729.232538924999	-1.46961866268678	0.000486627172560816	0.0122165401642689	Csa4G638320	Chr4	20853136	20854901	+	765	-	-	-
Csa1G532300	219.36217828863	556.15639983196	-1.34309052172295	0.00048780392933237	0.0122165401642689	Csa1G532300	Chr1	18788478	18790383	+	1179	-	PPM-type phosphatase domain	PP2C
Csa5G175910	44.1701391890914	144.714177610364	-1.71348976185942	0.000494343385881372	0.0123164498777127	Csa5G175910	Chr5	7482377	7484761	-	821	-	RNA recognition motif domain	RRM_1
Csa6G501320	410.596236537156	115.277099872159	1.83255002264593	0.000501850684211898	0.0124655881124677	Csa6G501320	Chr6	25113238	25113818	+	507	-	Cytochrome P450	p450
Csa3G812790	370.35971243576	980.886595722491	-1.40530757774575	0.000506281413494248	0.012558534327656	Csa3G812790	Chr3	31306854	31307746	+	441	-	-	-
Csa6G127460	68.6969876892207	196.091525805135	-1.51298654249273	0.000533743483799766	0.013097188689956	Csa6G127460	Chr6	8908075	8909180	-	816	-	-	-
Csa2G371610	907.602316599563	1998.76900530783	-1.13920651646322	0.000540417422219843	0.0132042482606275	Csa2G371610	Chr2	18390218	18392457	+	960	-	-	Mito_carr
Csa2G382650	44.644179880311	100.26989029506	-1.17085281669303	0.000543681166486367	0.0132341722661942	Csa2G382650	Chr2	19859165	19861174	+	768	-	WRKY domain	WRKY
Csa3G567330	99.2403536021606	266.513447744879	-1.4265204219786	0.000545046360115948	0.0132497136501786	Csa3G567330	Chr3	22244286	22247007	+	513	-	WRKY domain	WRKY
Csa6G067420	25.7199265464765	61.1882085493606	-1.25064584893385	0.000585088793015107	0.0139991323809074	Csa6G067420	Chr6	4789132	4789717	-	393	-	-	-
Csa7G407590	392.577845898744	873.401636880902	-1.15430481303387	0.000595796608103147	0.0142180153912782	Csa7G407590	Chr7	15676241	15679062	-	1743	-	Tetratricopeptide-like helical domain	-
Csa1G039910	142.466618726235	469.848948739892	-1.71987603071114	0.000599173089820983	0.0142646320223763	Csa1G039910	Chr1	3960104	3962962	+	570	-	Transcription factor, K-box	K-box
novel.708	78.1587028237386	249.044454831023	-1.67384693056334	0.000625375859436918	0.0148073280990158	-	Chr7	16599078	16600242	+	582	-	-	-
Csa5G168880	16.3077080757248	78.547841888017	-2.26768052318045	0.000636075480081596	0.0149550658815043	Csa5G168880	Chr5	6665098	6666124	-	177	-	-	-
Csa1G045950	402.739305819144	925.891086569102	-1.20134391547827	0.000636525401713873	0.0149550658815043	Csa1G045950	Chr1	5227452	5228180	-	501	-	-	-
Csa2G350350	76.1756358567251	25.6044878435524	1.57480300210323	0.000653363254955244	0.0152719472619795	Csa2G350350	Chr2	15955595	15957687	-	1344	-	Transferase	-
Csa1G569450	101.150286200094	28.737279578491	1.81569321551345	0.000679142737754294	0.0156934479020739	Csa1G569450	Chr1	20979383	20985227	-	2670	-	Ferric reductase, NAD binding domain	FAD_binding_8
Csa4G430880	142.796597825388	62.8402014701508	1.18627468672524	0.000680400571210173	0.0157026116636758	Csa4G430880	Chr4	16165922	16170901	+	2703	-	Glycoside hydrolase family 31	Glyco_hydro_31
Csa1G611820	95.5798368726293	207.544857142033	-1.11937337062028	0.000702088580640562	0.0161215100783863	Csa1G611820	Chr1	23896189	23900304	+	1386	-	Glycoside hydrolase family 1	Glyco_hydro_1
Csa1G586890	21.7337315338857	86.7265833044479	-1.9893444941187	0.000703785355161099	0.0161401441450279	Csa1G586890	Chr1	22050738	22051289	+	552	-	Tetraspanin/Peripherin	Tetraspannin
Csa3G168930	731.102022172231	1825.03722718471	-1.31976565369946	0.00071035161254776	0.0162294869673819	Csa3G168930	Chr3	11194654	11197784	-	1956	-	Glycosyl hydrolase family 100	-
Csa4G017210	16.5425558533008	65.5254532107156	-1.9876735778169	0.000713307651975341	0.0162766271724836	Csa4G017210	Chr4	2359208	2359572	+	243	-	-	-
Csa4G030990	71.9675398348145	24.0174192407075	1.57786794890217	0.000730818922699269	0.0165725007445934	Csa4G030990	Chr4	3032485	3033822	+	438	-	-	-
Csa7G446640	44.3367987049932	5.83719046552375	2.94099124744425	0.000741949204878102	0.0167002690164661	Csa7G446640	Chr7	17616753	17617199	+	354	-	-	-
Csa7G419590	714.10311101055	1848.13304738587	-1.37230038281223	0.000763836672086274	0.0170689651108971	Csa7G419590	Chr7	16034560	16036689	+	1929	-	-	-
Csa4G646050	37.4981022127131	78.0726331125433	-1.05470225180687	0.000767379653844562	0.0171105845757459	Csa4G646050	Chr4	21923687	21924149	-	282	-	-	-
Csa3G760500	46.6270647087054	15.8079693267882	1.57639946459598	0.000794457318962574	0.0176211019943134	Csa3G760500	Chr3	29327492	29328520	+	312	-	-	-
Csa1G009590	193.881375993271	84.7255843681036	1.19485957977949	0.000811109327703505	0.0178973748004697	Csa1G009590	Chr1	1385313	1388115	-	1071	-	-	-
Csa6G410040	40.6283715090306	110.41240163246	-1.4374023814994	0.000812803111824753	0.0178973748004697	Csa6G410040	Chr6	18935393	18936705	-	783	-	-	-
novel.309	18.1308699250377	98.637126901526	-2.43799607073172	0.000817667773233064	0.0179394931908366	-	Chr3	37753931	37754385	-	455	-	-	-
Csa5G606390	18.0334082393596	55.758871957385	-1.63778235830876	0.000824903716552302	0.0179470698808849	Csa5G606390	Chr5	22817450	22822995	-	2493	-	EXS, C-terminal	SPX
Csa4G153810	121.363754105272	58.0752259797907	1.06003237202236	0.000860041357829046	0.018447381218752	Csa4G153810	Chr4	8308586	8312895	+	2370	-	-	C2
Csa7G389490	4.08068104285726	23.9453387509975	-2.55411895765206	0.000862083139961757	0.0184694474827059	Csa7G389490	Chr7	14508851	14510066	+	816	-	-	-
Csa6G013900	196.773364080691	572.807650280018	-1.54078705478436	0.000868236931135021	0.0185359434759411	Csa6G013900	Chr6	1476024	1477304	+	483	-	Myc-type, basic helix-loop-helix (bHLH) domain	-
Csa3G779010	292.734809329432	799.797498007886	-1.4505752798049	0.000896705119004107	0.0190544612234066	Csa3G779010	Chr3	30169282	30170024	-	666	-	-	-
Csa6G490950	46.9047536273004	97.9012502011646	-1.06529436253734	0.000898253366180315	0.0190651401306164	Csa6G490950	Chr6	23482318	23483782	+	1053	-	Protein kinase domain	Pkinase
Csa4G008780	68.675433911994	308.483513874411	-2.16896360915154	0.000901035371059404	0.0190797640942567	Csa4G008780	Chr4	1369534	1371474	+	1941	-	L-Aspartase-like	-
Csa3G359120	221.653079348146	727.670272401428	-1.71580451813944	0.000905470737889571	0.0191514414074277	Csa3G359120	Chr3	18402141	18409155	+	4440	-	ABC transporter type 1, transmembrane domain	ABC_tran
Csa2G153580	183.767082372538	77.7590464351139	1.2382517099758	0.000937640518503386	0.0196269367776736	Csa2G153580	Chr2	9110042	9112567	+	2022	-	ABC-2 type transporter	ABC2_membrane
Csa2G408940	218.239396774597	579.161043367932	-1.40910349607338	0.000942650896667847	0.0197091870963855	Csa2G408940	Chr2	21231171	21231940	+	222	-	-	-
Csa6G363530	404.869311158181	917.481579051269	-1.18061522612727	0.000971893439838746	0.0201817325684966	Csa6G363530	Chr6	16425724	16426448	+	579	-	-	-
Csa7G072780	13.3256190489483	250.619050261885	-4.23603844877882	0.000979343319309816	0.0202902129518825	Csa7G072780	Chr7	4768335	4769873	+	783	-	-	-
Csa7G448060	50.9813948907157	106.683751199733	-1.06453209116542	0.000982725865347023	0.0203371827207797	Csa7G448060	Chr7	18222410	18223767	+	459	-	-	-
Csa4G658590	1800.47001911069	3949.0773725976	-1.13315556868982	0.000985198214736224	0.0203652311236631	Csa4G658590	Chr4	22982970	22986750	+	1479	-	Catalase-like domain	Catalase
Csa4G010990	188.359506766102	496.468178355386	-1.39899724990265	0.000995886898840303	0.0205396040041362	Csa4G010990	Chr4	1585302	1587116	+	786	-	-	GRAM
Csa1G063490	56.0389432447715	120.114655925931	-1.10174432577655	0.000999747475028236	0.0205726816757503	Csa1G063490	Chr1	6682035	6682589	+	357	-	-	-
Csa3G483770	285.861272356984	664.492741310569	-1.21798922360681	0.00100229900649395	0.0206019340320154	Csa3G483770	Chr3	21067793	21068742	+	843	-	-	-
Csa3G444620	1193.92799259923	3029.36880733561	-1.34340489189489	0.00103277999506228	0.0210152286495263	Csa3G444620	Chr3	20625910	20631231	-	1944	-	Malic enzyme, NAD-binding	Malic_M
Csa7G047970	38.8956559105423	169.883875737531	-2.12743903388706	0.00104101971459274	0.0211122040449998	Csa7G047970	Chr7	2947266	2947695	-	240	-	-	-
Csa2G258760	7.05609456946571	70.1672509103966	-3.31703087150826	0.00106234454753451	0.0214018406526511	Csa2G258760	Chr2	12582410	12582982	+	294	-	-	-
Csa5G505220	154.037810603401	68.5410080347497	1.17123034308055	0.00106943991442262	0.0214898508144277	Csa5G505220	Chr5	17616746	17617959	-	288	-	-	-
Csa1G073880	5.91725281311863	34.0470724814361	-2.51966474014035	0.00110193119470837	0.0218849777145131	Csa1G073880	Chr1	7608102	7608718	-	348	-	-	-
Csa3G258110	123.579595157281	252.101890522477	-1.02658765676887	0.00115401206501066	0.0227458896965127	Csa3G258110	Chr3	15988242	15989197	+	615	-	-	-
Csa4G608070	62.2389888799572	22.2879167984566	1.48074155441959	0.00116098852634531	0.0228205459721491	Csa4G608070	Chr4	19345395	19348241	-	1197	-	-	-
Csa3G199590	5.74052330891819	33.2595070676712	-2.54816839146437	0.00116280645064318	0.0228205459721491	Csa3G199590	Chr3	13723861	13724562	-	660	-	Homeobox domain-like	Myb_DNA-binding
Csa6G507370	716.764675848088	1721.11893812993	-1.26399784211002	0.00117467059452317	0.0229791784113159	Csa6G507370	Chr6	26029306	26031016	-	594	-	-	Rhodanese
Csa4G630010	449.642133314424	1003.58523818057	-1.15856198314488	0.00119765314782833	0.0233037483363993	Csa4G630010	Chr4	20570143	20570831	+	582	-	DNA-binding domain	AP2
Csa5G598070	84.9758411736603	21.7598835819998	1.97424255482649	0.00120448615429501	0.0233619059203262	Csa5G598070	Chr5	21672491	21672913	-	276	-	-	-
Csa1G525300	518.734686728212	1323.65738449118	-1.35130031643457	0.00121028707036139	0.0234245794764637	Csa1G525300	Chr1	18349394	18353259	+	420	-	-	-
Csa3G094510	123.522846364562	255.062464454726	-1.0446794398162	0.00124142355089646	0.0238499833297622	Csa3G094510	Chr3	4730695	4734728	-	1554	-	Major facilitator, sugar transporter-like	Sugar_tr
novel.673	35.1647340313296	95.0964783202136	-1.42776314869246	0.0012814780990743	0.0243882136767461	-	Chr6	25434368	25435862	-	699	-	PF03492:SAM dependent carboxyl methyltransferase	-
novel.110	60.0131767151031	120.892593315332	-1.00885776453232	0.0012969842469945	0.0245945699142572	-	Chr2	10687201	10691413	+	4213	-	-	-
Csa3G017320	382.295586567197	904.398503461408	-1.24295602756026	0.00134814338755326	0.0252588950874981	Csa3G017320	Chr3	1836910	1837961	-	840	-	DNA-binding domain	AP2
novel.595	0.323042562333422	429.62937528237	-10.3087338025608	0.00135138291928169	0.0252588950874981	-	Chr6	14513603	14517781	+	4179	-	PF13359:DDE superfamily endonuclease	-
Csa1G181410	173.634535964036	75.4324552559368	1.20290256281347	0.0013516825383118	0.0252588950874981	Csa1G181410	Chr1	11027857	11030454	+	1173	-	-	-
Csa3G825030	171.426838768304	354.376854940639	-1.04638020101147	0.00135979783388778	0.0253495236272414	Csa3G825030	Chr3	32672093	32673006	+	261	-	-	-
Csa1G145980	367.248228236022	760.557698514285	-1.05081791517825	0.00139357667292573	0.0258997858315821	Csa1G145980	Chr1	9831107	9832663	-	1317	-	Prephenate dehydratase	-
Csa5G514500	32.5030961661338	141.501610844457	-2.1249079011609	0.00139890082112387	0.0259200905625158	Csa5G514500	Chr5	17969849	17972430	-	1947	-	Heat shock protein 70 family	HSP70
Csa4G022290	16.5674841412371	45.2871195283556	-1.44167765269449	0.00140794158072989	0.0260076908813246	Csa4G022290	Chr4	2401739	2403647	-	1161	-	-	Aldo_ket_red
novel.655	61.1858294056482	148.052308509487	-1.27175872245419	0.00145179694177845	0.0266289354552362	-	Chr6	13786299	13786794	-	496	-	PF09331:Domain of unknown function (DUF1985)	-
Csa7G238400	46.4042573714219	115.609930823993	-1.32000312107524	0.00145411516440328	0.0266446509320609	Csa7G238400	Chr7	8613792	8614473	+	384	-	Small auxin-up RNA	Auxin_inducible
Csa6G128650	368.54945303473	145.213282512287	1.34222127421615	0.00146204181961625	0.0267629984490397	Csa6G128650	Chr6	9105437	9106623	+	1074	-	O-methyltransferase, family 2	-
novel.682	37.9601813616735	103.145494906609	-1.43617563418241	0.00150317581091929	0.0273239295958929	-	Chr7	3951490	3974772	+	1414	-	PF01486:K-box region|PF00319:SRF-type transcription factor (DNA-binding and dimerisation domain)	SRF-TF
Csa1G586900	19.0205276774758	61.7059780875759	-1.69510800656609	0.00151184349595868	0.0273863735075967	Csa1G586900	Chr1	22053190	22053928	-	543	-	-	-
Csa4G644680	73.2879739396027	245.21997998692	-1.74062424813292	0.00153608799955034	0.0277012427376873	Csa4G644680	Chr4	21688751	21690663	+	1068	-	-	-
Csa4G296810	13.7562965258444	44.8395795339819	-1.69541510475468	0.00154760981741799	0.027853921215365	Csa4G296810	Chr4	12110177	12114320	+	576	-	-	Aldo_ket_red
Csa6G523410	3.75763848052384	18.139353883838	-2.27269803206918	0.00156744666896338	0.028099987874671	Csa6G523410	Chr6	28085753	28087553	-	1182	-	Glycoside hydrolase family 17	Glyco_hydro_17
Csa4G017070	42.5242289172836	3.37725510181022	3.64204615121658	0.0015769041524866	0.028229392637745	Csa4G017070	Chr4	2253381	2254055	+	324	-	-	-
Csa3G435530	240.016782278793	1307.36973447547	-2.44556917806859	0.0015799099148063	0.0282401152615182	Csa3G435530	Chr3	20501596	20502739	+	570	-	-	-
Csa4G038670	107.876219531787	51.3850457088554	1.07155109271463	0.00159507203995059	0.0284553360395099	Csa4G038670	Chr4	3206251	3211067	-	873	-	-	CRAL_TRIO_N
Csa7G041360	40.2529598681051	88.155125541403	-1.13258581275491	0.00161954531989895	0.0287395979869253	Csa7G041360	Chr7	2206497	2209767	+	981	-	Basic-leucine zipper domain	bZIP_1
novel.424	5.10613868985826	27.709408521849	-2.44834056802488	0.00169886132718646	0.029926221949047	-	Chr5	2065135	2068340	+	973	-	-	-
Csa5G174570	1.83108361213022	26.4203046493551	-3.84052426210756	0.00172812263336285	0.0303536915717452	Csa5G174570	Chr5	7219683	7220432	+	603	-	DNA-binding domain	AP2
Csa7G392370	75.7288338401212	37.111914929189	1.02508271126938	0.00173565274329817	0.0304507233570709	Csa7G392370	Chr7	14853713	14855198	+	720	-	Heavy metal-associated domain, HMA	HMA
Csa3G850600	68.8499908481606	219.247515986588	-1.67357313423003	0.00173698729110102	0.0304507233570709	Csa3G850600	Chr3	34987059	34991024	+	1002	-	Serine-threonine/tyrosine-protein kinase, catalytic domain	Pkinase_Tyr
Csa6G450940	20.1282287984108	51.6096999103584	-1.36337187283763	0.00175463171098073	0.0307304950572533	Csa6G450940	Chr6	21441372	21449544	-	4368	-	ABC-2 type transporter	ABC2_membrane
Csa6G292420	43.8762468327552	17.2466779576007	1.34002692091715	0.00177310964562398	0.0309185699876397	Csa6G292420	Chr6	14105865	14108169	-	912	-	-	-
Csa2G009560	181.410347264406	506.251658692222	-1.48066862744193	0.00181623688637403	0.0314425929309163	Csa2G009560	Chr2	1750959	1755599	-	1080	-	Aromatic amino acid beta-eliminating lyase/threonine aldolase	Beta_elim_lyase
Csa7G432310	11.9980073481083	38.7897404323586	-1.70056361130144	0.00184314264495059	0.0316423509441988	Csa7G432310	Chr7	17163787	17168199	-	2973	-	Leucine-rich repeat	-
Csa3G184580	215.298010898865	87.4937333932618	1.29772877851225	0.00187967861646122	0.0320582792659691	Csa3G184580	Chr3	12957567	12961277	-	1824	-	ABC-2 type transporter	ABC2_membrane
Csa7G048060	23.5883982958489	539.488287617801	-4.5160491651333	0.00192472178528249	0.0325524374668557	Csa7G048060	Chr7	2998188	2999450	+	870	-	-	-
Csa6G411180	119.561796356586	53.744057778387	1.15450668007297	0.00195890168692369	0.0329775582234467	Csa6G411180	Chr6	19028999	19032091	-	1260	-	F-box domain	-
Csa5G137410	3.77482714426191	19.5432375617858	-2.37945616415934	0.00196938404050462	0.0330103008176787	Csa5G137410	Chr5	3274170	3274844	-	495	-	-	-
Csa1G384030	5.37285129219095	21.5820864202352	-2.01355227988631	0.00197425444760913	0.0330528990714506	Csa1G384030	Chr1	14519472	14521081	+	444	-	Heavy metal-associated domain, HMA	HMA
Csa6G338660	139.008522921376	53.5332188195378	1.36643970975785	0.00201451057524101	0.0335727210308903	Csa6G338660	Chr6	15509457	15511407	-	1167	-	Fatty acid desaturase, type 2	-
Csa6G446280	9.45604483776765	73.3816715949979	-2.96422527683	0.00203056656520371	0.0337785489204325	Csa6G446280	Chr6	20855215	20855835	-	501	-	L-Aspartase-like	-
Csa6G104650	33.1264255708982	665.284530243978	-4.3282217557551	0.00213127548712662	0.0350416197013067	Csa6G104650	Chr6	6901105	6903102	-	1137	-	EamA domain	DUF6
Csa5G610510	27.5071048935576	65.5950618478269	-1.24887118914399	0.00213213979592032	0.0350416197013067	Csa5G610510	Chr5	23807756	23808437	+	204	-	-	-
Csa5G608210	93.7024387333163	284.662494470343	-1.60317265895514	0.00213340269133668	0.0350416197013067	Csa5G608210	Chr5	23312518	23313171	+	501	-	NUDIX hydrolase domain-like	NUDIX
Csa7G046690	3459.39519703528	1436.79436434179	1.26777850990464	0.00213656380175918	0.0350521834967387	Csa7G046690	Chr7	2780282	2781280	+	279	-	-	-
Csa5G636620	125.929792090296	303.753931200705	-1.2718297258195	0.00218811841293999	0.0357471101296791	Csa5G636620	Chr5	26371314	26372195	+	543	-	EF-hand domain	-
Csa5G273940	54.7010350970403	21.1561652684804	1.36810678263963	0.00220935367381227	0.0359972620026321	Csa5G273940	Chr5	11564748	11566884	+	567	-	-	-
Csa2G361640	21.7997715700786	94.3048229725426	-2.11544691580997	0.00222556163416478	0.0362289640304395	Csa2G361640	Chr2	17288570	17288872	-	303	-	Homeobox domain-like	-
Csa3G733300	154.874291824738	75.8643585560843	1.02655518147119	0.00227967062683931	0.0368792855976347	Csa3G733300	Chr3	27867203	27869955	+	636	-	-	-
Csa2G074170	9.75938623364357	31.5384438792637	-1.69597424143669	0.00229385235591364	0.0370429726776063	Csa2G074170	Chr2	5865234	5869333	+	1110	-	Membrane transport protein	-
Csa6G495100	21.4420117455835	322.926076297738	-3.9129327286691	0.00232499422085003	0.0374129730880739	Csa6G495100	Chr6	23975583	23978468	-	1392	-	Zinc finger, TAZ-type	BTB
novel.274	116.293736736291	53.6497375393279	1.11125392242861	0.0024332517339327	0.0388128133097646	-	Chr3	19627822	19637295	-	4699	-	-	-
Csa3G859670	203.305974345407	549.608038322371	-1.43493527346997	0.00246831506607108	0.0391586432283018	Csa3G859670	Chr3	35947740	35948900	+	435	-	-	-
Csa7G387720	178.790437731094	395.979656180467	-1.14634253852254	0.00248516844612129	0.0393312422827113	Csa7G387720	Chr7	14281721	14284818	+	1533	-	Heat shock factor (HSF)-type, DNA-binding	HSF_DNA-bind
Csa7G073490	8.75660540851179	28.8315732960799	-1.72267614436572	0.00249564057374371	0.0394285259449699	Csa7G073490	Chr7	4872936	4874495	-	1434	-	UDP-glucuronosyl/UDP-glucosyltransferase	UDPGT
Csa4G496760	45.9542629827274	105.679391200196	-1.20358748631659	0.00265213368695028	0.0413934203751342	Csa4G496760	Chr4	17344561	17349599	+	1830	-	Fungal lipase-like domain	Lipase_3
Csa4G054810	15.6272456235819	51.6373686914583	-1.72151364887199	0.00265406474432491	0.0413934203751342	Csa4G054810	Chr4	4560751	4564021	-	786	-	SWEET sugar transporter	-
Csa4G641690	252.450467766683	510.790472952917	-1.01769932077852	0.00270525213651934	0.0420478746402563	Csa4G641690	Chr4	21428966	21430122	+	792	-	Homeobox domain-like	Myb_DNA-binding
Csa3G151400	131.880392684921	60.3020944096281	1.12915280112225	0.00270931294915792	0.0420751223927148	Csa3G151400	Chr3	10380699	10387202	+	3615	-	Protein kinase domain	Pkinase
Csa5G167110	149.185097812934	309.339999228469	-1.05271055714693	0.00273610902546073	0.0424189963879252	Csa5G167110	Chr5	6483994	6484681	-	483	-	DNA-binding domain	AP2
novel.159	19410.1287786133	9662.00041364197	1.00638949370663	0.00274170638674059	0.0424453175188507	-	Chr2	20324298	20327090	-	1568	-	PF00724:NADH:flavin oxidoreductase / NADH oxidase family	Oxidored_FMN
novel.211	211.519149351943	433.832900390413	-1.03570388910751	0.00274246292437506	0.0424453175188507	-	Chr3	22055513	22056312	+	628	-	PF09331:Domain of unknown function (DUF1985)	-
Csa6G014510	48.1869327863687	170.583762263152	-1.82577292113686	0.00275560071287732	0.0425763662687961	Csa6G014510	Chr6	1553165	1553795	+	255	-	-	-
Csa1G369510	11.7053812318424	44.0838406253114	-1.90324064229872	0.00277833641478234	0.0428913035684265	Csa1G369510	Chr1	14294037	14294417	-	273	-	-	-
Csa3G017110	68.2511708986137	157.706046413294	-1.21103288374821	0.00284426016838517	0.0434673523805519	Csa3G017110	Chr3	1664537	1665570	+	333	-	-	-
Csa6G485670	2.85105310100007	21.609119547457	-2.92148091934316	0.00285600830656623	0.0436064497368875	Csa6G485670	Chr6	22507221	22509741	-	1089	-	EamA domain	DUF6
Csa7G446730	110.915441605942	50.2165917586759	1.14233304074721	0.00286521698589647	0.0436396743014803	Csa7G446730	Chr7	17708434	17709411	-	750	-	-	-
Csa7G432520	3034.47158573149	7082.99889810672	-1.22297868977715	0.0028923438469303	0.0438347572878082	Csa7G432520	Chr7	17263427	17265608	-	1314	-	Phytocyanin domain	Cu_bind_like
Csa6G495830	88.6750457886756	222.902276252354	-1.33084974097767	0.00290419064466138	0.0439048124655607	Csa6G495830	Chr6	24120669	24123927	-	1803	-	-	ACT
Csa5G523170	57.2549591496403	23.4647422123912	1.30020216488235	0.00294148987567107	0.0442485506709859	Csa5G523170	Chr5	18516043	18523599	+	3360	-	DEAD/DEAH box helicase domain	Sec63
Csa7G045560	54.2755058435899	24.9737629242815	1.11712559922511	0.00299073954531431	0.0448783237779181	Csa7G045560	Chr7	2696730	2699525	+	1287	-	-	-
Csa5G141040	154.892287940985	438.04755976889	-1.5007943952179	0.00299549145959343	0.0449126350206626	Csa5G141040	Chr5	3882891	3887732	+	2235	-	Peptidase S8/S53 domain	Peptidase_S8
Csa6G502660	242.71273317407	118.981700878287	1.02898724281929	0.00301382815595714	0.045113394859943	Csa6G502660	Chr6	25320610	25326096	-	1686	-	FAD/NAD(P)-binding domain	-
Csa2G169690	109.395562231893	243.269060484168	-1.14983710405041	0.00302863869508796	0.0452766095486259	Csa2G169690	Chr2	9497156	9498783	+	291	-	-	-
Csa2G360620	134.795653188765	400.776270648172	-1.57382406733294	0.00305012729139604	0.045321858823743	Csa2G360620	Chr2	17044124	17045087	+	729	-	Homeobox domain-like	-
Csa7G041870	58.2060161874913	397.355436916243	-2.77183804200685	0.00305545990942556	0.0453641246487352	Csa7G041870	Chr7	2244154	2245558	+	1173	-	-	Cytochrom_B561
Csa4G639740	76.0358750807535	37.7084092808553	1.00857762199087	0.00323535425421008	0.047493541676939	Csa4G639740	Chr4	21129426	21129945	-	294	-	-	-
Csa3G792070	1036.43404256038	5121.23022872461	-2.30486512724566	0.00327949400112234	0.047871062938915	Csa3G792070	Chr3	30678274	30679463	-	1047	-	Kelch repeat type 1	Kelch_1
Csa6G376250	51.1968025384866	112.593672555993	-1.14260645616236	0.00328643660416757	0.0478963326676125	Csa6G376250	Chr6	16961104	16961817	-	498	-	EF-hand domain	-
Csa4G648530	276.241124826007	578.651036161064	-1.06725209840818	0.0033682263620614	0.0488023711426879	Csa4G648530	Chr4	22223708	22226072	-	789	-	-	-
Csa4G647490	163.962743543811	333.202266818904	-1.02420957750448	0.00337537242271443	0.0488023711426879	Csa4G647490	Chr4	22175499	22179648	+	1716	-	Cytokinin dehydrogenase 1, FAD/cytokinin binding domain	FAD_binding_4
Csa3G736970	5635.22602286131	552.463007497118	3.35061300041721	0.0034093796698107	0.0490993760979374	Csa3G736970	Chr3	28502635	28505498	-	972	-	Haem peroxidase	-
Csa2G379980	5.42296890471592	33.0636691491701	-2.62124551798516	0.00346841424528316	0.0496206414433965	Csa2G379980	Chr2	19409944	19414480	+	1983	-	Bicarbonate transporter, C-terminal	-
Csa7G032240	4.69860118752374	22.3660472266476	-2.24720196249452	0.00348117610490135	0.0497404410223835	Csa7G032240	Chr7	1807424	1808038	-	477	-	-	-
