# Supplementary material for: Transcriptome Analysis Reveals the Different Response to Toxic Stress in Rootstock Grafted and Non-Grafted Cucumber Seedlings
Source: Int J Mol Sci. 2020 Jan 24;21(3):774. doi: 10.3390/ijms21030774 (PMC7037640; doi:10.3390/ijms21030774)
Supplement: Supplementary file 1 [file ijms-21-00774-s001.zip › supplementary files/Table S5-DEGs in both NG and RG seedlings induced by CA stress.xlsx]

## Sheet: Sheet1
Csa3G710810
Csa3G823640
Csa6G395130
Csa4G001950
Csa1G050270
Csa3G902960
Csa3G101810
Csa3G247880
Csa7G432550
Csa1G596420
Csa4G038690
Csa3G826660
Csa3G128880
Csa1G050360
Csa4G269130
Csa4G365050
Csa1G522000
Csa6G522700
Csa1G278500
Csa1G002660
Csa2G379360
Csa6G448180
Csa4G621190
Csa6G303770
Csa5G172890
Csa5G152170
Csa7G432300
Csa3G874380
Csa5G606310
Csa6G190390
Csa7G420790
Csa2G358870
Csa3G852470
Csa5G156180
Csa5G622440
Csa1G599450
Csa1G470410
Csa5G045020
Csa6G150560
Csa3G837040
Csa7G029940
Csa1G690280
Csa6G357030
Csa5G099500
Csa3G019370
Csa2G237750
Csa3G178550
Csa6G488880
Csa4G646170
Csa2G369220
Csa5G598080
Csa4G334120
Csa3G203270
Csa3G799120
Csa2G228380
Csa3G150740
Csa6G448740
Csa3G434970
Csa3G119240
Csa1G025160
Csa6G191580
Csa6G191570
Csa2G350470
Csa3G116630
Csa4G651750
Csa1G181310
Csa1G043250
Csa3G604110
Csa7G284420
Csa5G174650
Csa3G009510
Csa1G481210
Csa1G050370
Csa3G259700
Csa2G264570
novel.53
Csa7G449460
Csa4G618410
Csa4G652820
Csa2G020870
Csa7G045580
Csa5G160170
Csa4G016450
Csa5G571530
Csa3G651750
Csa3G076020
Csa3G774740
Csa4G167980
Csa6G127350
Csa4G064690
Csa2G080160
Csa4G326550
Csa7G378570
Csa4G051470
Csa1G031730
Csa6G496990
Csa1G612880
Csa6G193580
novel.184
Csa4G653450
Csa1G024230
Csa7G058620
Csa6G421710
Csa4G038710
Csa7G407550
Csa6G522760
Csa1G084320
Csa7G237310
Csa5G597510
Csa3G435540
Csa7G373530
Csa1G045740
Csa2G153580
Csa2G401380
Csa2G381650
Csa2G382510
Csa6G381850
Csa5G045010
Csa1G002670
Csa3G790960
Csa4G051530
Csa6G425720
Csa1G574250
Csa6G406010
Csa6G367180
Csa2G258100
Csa7G390240
Csa6G039020
Csa3G774730
Csa6G449820
Csa7G378490
Csa1G075560
Csa6G500550
Csa6G125250
Csa6G525670
Csa5G609720
Csa5G305760
Csa2G060350
Csa5G160770
Csa6G085110
Csa5G598090
Csa1G050470
Csa3G822350
Csa2G324450
Csa2G350210
Csa7G184660
Csa1G571850
Csa3G149380
Csa5G642150
Csa3G743400
Csa2G140370
Csa5G174590
Csa5G208470
Csa3G730800
Csa6G006890
Csa5G155590
Csa3G257070
Csa2G379200
Csa5G608120
Csa4G377750
Csa1G071270
Csa3G902190
Csa4G622830
Csa4G608130
Csa2G247590
Csa3G739050
Csa1G050220
Csa3G143580
Csa3G588470
Csa2G372160
Csa6G491080
Csa7G000520
Csa6G192080
Csa3G176320
Csa5G647320
Csa6G008060
Csa6G500430
Csa6G511820
Csa4G028470
Csa4G290220
Csa1G002060
Csa1G044320
Csa1G435790
Csa2G348150
novel.128
Csa7G154490
Csa2G270740
Csa7G324140
Csa7G014450
Csa4G620600
Csa6G022370
Csa6G085120
Csa2G030610
Csa6G511710
Csa1G065920
Csa6G403620
Csa3G866460
Csa3G889820
Csa5G167110
novel.9
Csa7G390120
Csa7G014550
Csa1G004050
Csa6G324840
Csa4G159320
Csa5G627090
Csa7G428830
Csa3G099600
Csa4G017190
Csa6G006900
Csa3G856000
Csa7G075590
Csa7G429520
Csa1G132130
Csa3G120410
Csa4G051360
Csa7G041900
Csa7G452930
novel.745
Csa6G008710
Csa5G605760
Csa7G064010
Csa1G574240
Csa5G616330
Csa1G572950
novel.606
Csa7G063960
Csa5G150420
Csa3G127020
Csa2G369210
Csa6G421060
Csa7G051360
Csa1G132680
Csa7G184670
Csa4G309170
Csa6G401380
Csa3G165080
Csa1G039020
Csa7G447990
Csa3G633290
Csa3G816080
Csa1G002030
Csa1G132150
novel.417
Csa5G524780
Csa4G436980
Csa2G171940
Csa3G728090
Csa3G902910
Csa7G019900
Csa6G454430
Csa1G418800
Csa4G172540
Csa4G361850
Csa6G487600
Csa3G624020
novel.573
Csa3G116640
Csa3G816040
Csa6G502660
Csa5G600370
Csa6G078670
Csa5G609760
Csa7G441630
Csa7G066840
Csa7G047330
Csa3G822300
novel.126
Csa3G889750
Csa3G182780
Csa6G486750
Csa1G013800
Csa1G043200
Csa3G098040
Csa3G144170
Csa3G734860
Csa4G293300
Csa4G026800
Csa1G532360
Csa7G425940
Csa4G288620
Csa4G665090
Csa7G062780
Csa3G822100
Csa1G426980
Csa3G881750
Csa3G179200
Csa6G507370
Csa6G344280
Csa6G510310
Csa1G277980
Csa1G015870
Csa4G639100
Csa5G549170
Csa4G090310
Csa6G425100
Csa7G428880
Csa6G029440
Csa2G295420
novel.122
Csa6G410040
Csa5G635950
Csa6G016950
Csa3G734930
Csa5G577950
Csa1G042220
Csa4G064040
Csa7G343310
Csa5G148570
Csa5G604970
Csa1G046830
Csa3G889740
Csa2G373470
Csa2G060530
Csa1G408720
Csa6G127300
Csa7G388380
novel.411
Csa3G119700
Csa1G597770
Csa2G010260
Csa2G401480
Csa7G049260
Csa1G074930
Csa3G730810
Csa6G526240
Csa1G532310
Csa6G516960
Csa2G035460
Csa4G269770
Csa5G140490
Csa3G130880
Csa6G493910
Csa1G658010
Csa3G835820
Csa1G489250
Csa7G336450
Csa5G577430
Csa6G397170
Csa1G668000
Csa3G848150
Csa2G030090
Csa1G072990
Csa6G355960
Csa3G597320
Csa5G568810
Csa4G420130
Csa4G047980
Csa6G324870
Csa6G052680
Csa4G047350
Csa4G004870
Csa4G629470
Csa3G865330
Csa3G271380
Csa5G579060
Csa3G849900
Csa1G266170
Csa2G000460
Csa2G360650
Csa2G238260
Csa5G548150
Csa3G776890
Csa5G600380
Csa6G511000
Csa3G180310
Csa6G303240
Csa6G193590
Csa4G214830
Csa7G391240
Csa3G800650
Csa3G150210
Csa7G428890
Csa2G416080
CsaUNG006760
Csa1G575060
Csa3G645940
Csa1G181330
Csa2G252060
Csa3G127230
Csa3G182200
Csa1G042520
Csa6G103540
Csa7G253810
Csa5G604920
Csa2G011510
Csa6G512870
Csa3G011100
Csa6G076830
Csa4G017200
Csa6G008840
Csa6G538620
Csa6G448720
Csa3G094510
Csa1G589650
Csa7G395770
Csa1G024950
Csa4G109020
Csa3G859620
Csa3G732610
Csa7G020910
Csa2G009490
Csa4G192080
Csa6G425080
Csa7G394650
Csa5G352090
Csa6G000680
Csa5G315360
Csa2G372780
Csa1G522510
CsaUNG003090
Csa1G439830
Csa5G092930
Csa3G038100
Csa6G338090
Csa4G046640
Csa1G595810
Csa4G304840
Csa1G522520
Csa6G127470
Csa4G000600
Csa2G015350
Csa5G630810
Csa5G181480
Csa4G016460
Csa3G121800
Csa1G294080
Csa2G368820
Csa3G150040
Csa4G303090
Csa1G586750
Csa2G163170
Csa2G354950
novel.552
Csa2G415550
Csa6G127480
Csa2G356070
Csa4G006310
Csa2G351800
Csa3G337350
Csa7G405320
Csa1G025020
Csa1G275930
Csa1G531690
novel.674
Csa3G044470
Csa5G148780
Csa2G005330
Csa2G384430
Csa3G710230
Csa2G047780
Csa3G728130
Csa4G625560
Csa3G002930
Csa5G604130
Csa2G381800
Csa7G009730
Csa3G608160
Csa4G064120
Csa5G139450
Csa6G190450
Csa7G046670
novel.714
Csa3G406040
Csa2G047810
Csa4G005540
Csa2G225360
Csa3G100800
Csa5G478620
Csa2G036080
Csa1G586810
Csa2G418950
Csa1G044860
Csa4G279870
Csa4G043950
Csa5G571540
Csa3G118080
Csa6G401390
Csa6G327430
Csa7G031580
Csa7G390110
Csa3G889690
Csa5G636510
Csa2G011560
Csa6G295950
Csa6G514860
Csa2G171840
Csa3G207390
Csa5G608380
Csa2G370510
Csa6G510980
Csa5G158540
Csa1G595820
Csa6G289740
Csa3G143510
Csa1G660130
Csa1G533540
Csa3G165680
Csa3G850490
Csa6G223500
Csa3G740070
Csa3G164460
Csa6G009390
Csa7G192200
Csa5G612890
Csa4G571740
Csa2G252050
Csa4G646050
Csa7G066830
Csa5G603370
Csa5G153020
Csa3G002310
Csa5G606730
novel.655
Csa3G149880
Csa2G368270
Csa5G610360
Csa3G888550
Csa4G294390
Csa3G175640
Csa5G602750
Csa6G237590
Csa1G575040
Csa6G501290
Csa6G318680
Csa5G606630
Csa2G264020
Csa4G090350
Csa7G058560
Csa2G000310
Csa1G126040
Csa6G147670
Csa6G006740
Csa4G652850
Csa7G375830
Csa1G025960
Csa5G429990
Csa3G017050
Csa3G405510
Csa5G551250
Csa6G311520
Csa1G046030
Csa7G169070
Csa3G610280
Csa6G526280
Csa2G021690
Csa6G223490
Csa3G121560
Csa6G411180
Csa1G002690
Csa3G710790
Csa1G002860
Csa3G128900
Csa5G642710
Csa3G893950
Csa1G126030
Csa4G623380
Csa2G379240
Csa1G575000
Csa2G000530
Csa4G351110
Csa4G004860
Csa2G108700
Csa6G157670
Csa6G008700
Csa1G570240
Csa5G269890
Csa7G046680
Csa4G152290
Csa5G606490
Csa7G405310
novel.486
Csa3G017290
Csa2G433910
Csa1G574950
Csa3G778250
Csa6G424530
Csa3G588520
Csa3G782700
Csa4G045040
Csa6G006810
Csa4G646260
Csa2G007990
Csa4G289120
Csa5G478610
Csa2G361700
Csa1G699560
Csa5G060150
Csa3G781550
Csa1G075060
Csa4G291900
Csa1G051760
Csa3G732630
Csa5G157310
Csa7G008430
novel.282
Csa3G851910
Csa6G188070
Csa3G845500
Csa3G689270
Csa7G234680
Csa3G009490
Csa1G042800
Csa5G604060
Csa1G505940
Csa6G520420
Csa3G099580
Csa5G416270
Csa4G622760
Csa3G686210
Csa6G454380
Csa1G050570
Csa1G538210
Csa6G486770
novel.563
Csa5G152980
Csa7G372950
Csa5G146320
Csa5G211530
Csa1G042760
Csa3G705670
Csa1G173140
Csa3G073870
Csa3G182790
Csa1G085380
Csa6G318150
Csa1G065420
Csa7G387180
Csa1G002890
Csa7G017710
Csa6G448110
Csa3G063110
Csa6G365140
Csa4G496760
Csa3G099570
Csa6G515490
Csa5G155500
Csa1G600910
Csa1G045490
Csa2G369820
Csa6G121960
Csa4G006220
novel.624
Csa5G576840
Csa4G075200
Csa2G234570
Csa4G166920
Csa4G082410
Csa3G829200
Csa3G902310
Csa7G336520
Csa6G363600
Csa2G118280
Csa1G479630
Csa1G011450
Csa2G368910
novel.309
Csa7G239640
Csa5G614640
Csa5G152260
Csa7G073520
Csa1G051910
Csa6G501970
Csa6G516770
Csa1G164660
Csa2G171830
Csa7G450510
Csa6G044530
novel.625
Csa4G022930
Csa6G452650
Csa2G356600
Csa3G389870
Csa3G727940
Csa2G408350
Csa2G020860
Csa7G066300
Csa5G322500
Csa1G095020
Csa3G589570
Csa2G351820
Csa6G490870
Csa3G150030
Csa6G487640
Csa5G602180
Csa2G360780
Csa4G652020
Csa4G110050
Csa3G141830
Csa3G727930
Csa1G597690
Csa5G611700
Csa3G036540
Csa3G143540
Csa7G449420
Csa2G279180
Csa6G362410
Csa2G404800
Csa4G052730
Csa7G213190
Csa5G128260
Csa5G609640
Csa2G354980
Csa6G079750
Csa3G146390
Csa7G068600
Csa3G835900
Csa5G155510
Csa4G192100
Csa2G006880
Csa6G522820
Csa7G069690
Csa1G013210
Csa5G577420
Csa7G169590
Csa6G006790
Csa6G128040
Csa3G710870
Csa3G827220
Csa3G733230
Csa5G598610
Csa5G202370
Csa4G606030
Csa7G213180
Csa6G010030
Csa2G000660
Csa6G084600
Csa5G547610
Csa1G569470
Csa5G616390
Csa4G640970
Csa2G404770
Csa1G039920
Csa3G732670
Csa7G071520
Csa7G048030
Csa6G095890
Csa3G695850
Csa7G414440
Csa6G505910
Csa3G119420
Csa7G046640
Csa3G782680
Csa5G175910
Csa4G637750
Csa6G110310
Csa7G047420
Csa7G044980
Csa1G181530
Csa1G042810
Csa4G645850
Csa1G574960
Csa3G840450
Csa5G139190
Csa2G224250
Csa3G183330
Csa6G518040
Csa4G127010
Csa6G483320
Csa1G257330
Csa7G420820
Csa6G498960
Csa1G042480
Csa6G046240
Csa3G435530
Csa5G637660
Csa1G306800
Csa7G389450
Csa5G177140
Csa6G445150
Csa4G618510
Csa5G571480
Csa6G396650
Csa2G360850
Csa4G090320
Csa1G154090
Csa5G621910
Csa6G085100
Csa6G417900
Csa7G031600
Csa2G382480
Csa6G118880
Csa1G042610
Csa2G237740
Csa4G639930
Csa5G571560
Csa1G097750
Csa1G015650
Csa1G481200
Csa6G419520
Csa7G168060
Csa4G608160
Csa3G610810
Csa2G361810
novel.568
Csa3G727960
Csa6G009380
Csa3G042390
Csa3G239260
Csa7G432350
Csa4G022970
Csa6G344240
Csa3G697970
Csa6G490950
Csa3G134610
Csa6G499740
Csa2G368830
Csa6G526450
Csa4G192160
Csa5G158530
Csa5G218840
Csa6G502800
Csa1G025050
Csa4G647490
Csa6G401540
Csa1G533480
novel.410
Csa7G298820
Csa3G017030
Csa3G817210
Csa5G158600
Csa6G410670
Csa2G297180
Csa7G037510
Csa6G421680
Csa7G452370
Csa6G497050
Csa4G012410
Csa5G176000
Csa7G431320
Csa7G339140
Csa3G118090
Csa5G584380
Csa3G523580
Csa2G145880
Csa5G608060
Csa1G501840
Csa4G627170
Csa3G316280
Csa4G651800
Csa1G575090
Csa7G012400
Csa5G593440
Csa1G042630
Csa6G502780
Csa4G335240
Csa3G127030
Csa3G710730
Csa3G888570
Csa7G390050
Csa1G062910
Csa6G006720
Csa4G288610
Csa6G514850
Csa7G041870
Csa6G187950
Csa3G820520
Csa1G038350
Csa2G302120
Csa5G150430
Csa6G076800
Csa5G608150
Csa2G383340
Csa6G516760
Csa1G222880
Csa6G401530
Csa7G074850
Csa6G072990
Csa1G025180
Csa6G403600
Csa7G405950
Csa3G637990
Csa5G141070
Csa1G049460
Csa7G426460
Csa3G446120
Csa6G004550
Csa1G612920
Csa5G635440
Csa1G007830
Csa2G006050
Csa1G050110
Csa3G859670
Csa5G220920
Csa4G094530
Csa6G009430
Csa6G497030
Csa6G134890
Csa3G171790
Csa4G242880
Csa3G081380
Csa1G287020
Csa1G617380
Csa2G006010
Csa3G118730
Csa7G007910
novel.141
Csa2G021610
Csa6G521600
CsaUNG008290
Csa1G228990
Csa1G072440
Csa6G513560
Csa6G110840
Csa3G124230
Csa3G748200
Csa2G200440
Csa5G153040
Csa6G513610
Csa4G269160
Csa5G609700
Csa1G423150
Csa5G517210
Csa2G264610
Csa6G517070
Csa2G021600
Csa2G373480
Csa4G293080
Csa3G736850
Csa7G029930
Csa1G294100
Csa4G022920
Csa6G128010
Csa5G524750
Csa6G518030
Csa3G748240
Csa5G576690
Csa3G134870
Csa1G064680
Csa1G153560
Csa3G769090
Csa6G525320
Csa7G448810
Csa6G107900
Csa5G139070
Csa7G405830
Csa4G268050
Csa2G057080
Csa3G589560
Csa6G109650
Csa1G435810
novel.523
Csa3G881710
Csa2G032230
Csa4G056600
Csa6G497080
Csa6G014590
Csa2G374590
Csa4G051430
Csa6G032500
Csa1G534750
Csa7G412840
Csa5G636470
Csa4G095030
Csa7G336540
Csa6G358710
Csa7G045550
Csa5G610340
novel.577
Csa7G072220
Csa2G035470
Csa6G516870
Csa5G643300
Csa5G139090
Csa4G649610
Csa4G031060
Csa6G361300
Csa4G007640
Csa3G133990
Csa6G361410
CsaUNG026660
Csa7G432250
Csa7G407800
Csa7G037540
Csa7G072880
Csa1G589140
novel.272
Csa6G513710
Csa6G178950
Csa5G591770
Csa3G682170
Csa6G411310
Csa6G511620
Csa3G119500
Csa2G428380
Csa5G160220
Csa7G407620
Csa3G168410
Csa1G050100
Csa6G486850
Csa6G133750
Csa2G004690
Csa7G318960
Csa3G784360
Csa3G164470
Csa2G381820
Csa6G046420
Csa7G043020
Csa1G598330
Csa3G857080
Csa1G495290
Csa5G606810
Csa6G518380
Csa5G141110
Csa1G073750
Csa1G604080
Csa2G382550
Csa1G696460
Csa5G604290
Csa1G601000
Csa1G002110
Csa3G121730
Csa3G011620
Csa1G561410
Csa6G513530
Csa6G008740
Csa1G269860
Csa1G046890
Csa4G628890
Csa1G095030
Csa6G499090
Csa3G894470
Csa3G146680
Csa6G318690
Csa3G810550
Csa4G642520
Csa6G505240
Csa2G116250
Csa3G734110
Csa4G000570
Csa5G174670
Csa1G523630
CsaUNG012590
Csa1G042920
Csa1G448950
Csa7G041360
Csa4G627800
Csa7G009210
Csa5G187870
Csa2G360800
Csa4G004980
Csa4G329560
Csa4G652640
Csa6G490080
Csa7G396480
Csa4G000840
Csa5G492350
Csa3G881910
novel.678
Csa7G450630
Csa1G065930
Csa1G008470
Csa1G561930
Csa6G046370
Csa6G080330
Csa3G866530
Csa2G370580
Csa1G132110
Csa1G015610
Csa5G197120
Csa6G013890
Csa6G040640
Csa6G310500
Csa5G198230
Csa3G457650
Csa2G354860
Csa7G394020
Csa3G730940
Csa3G535090
Csa6G495010
Csa6G212860
Csa7G447970
Csa2G402640
novel.665
Csa2G034570
Csa6G492220
Csa3G100780
Csa6G190300
Csa4G025720
Csa4G091920
Csa2G370440
Csa4G003640
Csa3G020080
Csa6G445240
Csa2G167190
Csa2G000670
Csa2G433340
Csa2G404730
Csa5G604170
Csa6G188020
novel.651
Csa7G043590
Csa3G132540
Csa3G779010
Csa7G073380
Csa1G005550
Csa6G042460
Csa6G516800
Csa1G572450
Csa3G134600
Csa4G000580
Csa7G274160
Csa3G842100
novel.311
Csa3G813300
Csa4G088750
Csa6G117710
Csa3G298050
Csa7G291730
Csa5G613600
Csa1G597830
Csa2G000630
Csa3G883010
Csa5G146840
Csa5G505220
Csa4G082380
Csa5G642170
Csa6G108510
Csa1G532300
Csa4G308590
Csa6G087850
Csa5G152960
Csa5G167050
Csa3G152050
Csa6G358680
Csa6G155030
Csa3G027730
Csa7G033410
Csa7G064070
Csa2G409500
Csa6G510990
Csa2G074210
Csa6G524600
Csa6G366480
Csa6G495750
Csa2G270820
Csa1G050230
Csa5G471600
Csa1G627480
Csa7G372940
Csa4G280500
Csa3G567330
Csa7G432310
Csa7G049170
Csa5G146950
Csa3G875960
Csa6G500640
Csa4G640960
CsaUNG019690
Csa5G174660
Csa1G425940
Csa4G664550
Csa3G047830
Csa2G361570
Csa2G352420
Csa6G483430
Csa4G637160
Csa3G824170
Csa2G003580
Csa7G014520
Csa2G370490
Csa2G258610
Csa1G043300
Csa5G636600
Csa1G420310
Csa3G894480
Csa2G360640
Csa5G178710
Csa7G274150
Csa7G071540
Csa6G421650
Csa2G296090
Csa3G122580
Csa2G227860
Csa6G107930
novel.559
Csa4G652740
Csa7G450500
Csa3G879500
Csa1G635920
Csa6G426370
Csa6G421780
Csa2G015850
Csa4G641560
Csa1G073740
Csa6G361290
Csa3G045140
Csa6G405970
Csa6G446380
Csa2G123070
novel.37
Csa1G264530
Csa6G425740
Csa3G829190
Csa4G341560
Csa1G005690
Csa6G513540
Csa1G665910
Csa6G425710
Csa1G038370
Csa4G296140
Csa6G358160
Csa6G421580
Csa6G485130
Csa3G640640
Csa1G467720
Csa3G613430
Csa6G135970
Csa5G599300
Csa3G778180
Csa4G038760
Csa3G736650
Csa6G045110
Csa3G121660
Csa2G032740
Csa4G038670
Csa1G004920
Csa6G513600
Csa3G178520
Csa3G002890
Csa6G495780
Csa3G901150
Csa6G094750
Csa7G372860
Csa6G487590
Csa5G505190
Csa6G515500
Csa3G165690
Csa6G147620
Csa7G043640
Csa4G664500
Csa7G291190
Csa3G697910
Csa7G448900
Csa6G298490
Csa3G835890
Csa6G520240
Csa5G643370
Csa3G098540
Csa7G390090
CsaUNG021730
Csa7G071600
Csa7G312930
Csa6G303740
Csa2G270210
Csa6G504380
Csa1G023060
Csa4G267990
Csa5G151550
novel.247
Csa6G523460
Csa4G638320
Csa4G307960
Csa7G006250
CsaUNG031640
Csa5G184310
Csa5G003110
Csa3G133180
Csa1G003500
Csa1G008530
Csa3G414060
Csa4G023020
Csa2G370480
Csa6G013350
Csa6G056510
Csa1G071830
Csa4G152260
Csa3G135720
novel.166
Csa1G267230
Csa2G369840
Csa3G777530
Csa5G160760
Csa3G126810
Csa1G287000
Csa3G741840
Csa1G043190
Csa6G052740
Csa6G449290
Csa4G095600
Csa5G590120
Csa1G267220
Csa4G571750
Csa6G484010
Csa1G145980
Csa2G172500
Csa3G179190
Csa2G004710
Csa3G606620
Csa6G080320
Csa7G452880
Csa3G808360
Csa1G126050
Csa3G731840
Csa5G577360
Csa7G002520
Csa3G736910
Csa1G629200
Csa2G147920
Csa4G047370
Csa6G186380
Csa3G865340
Csa2G100580
Csa1G033200
Csa5G139250
Csa3G033800
Csa4G011770
Csa2G372880
Csa5G160160
Csa5G140510
Csa2G378010
Csa2G372710
Csa6G486780
Csa5G146240
Csa1G011510
Csa6G486800
Csa3G733260
Csa7G071570
Csa7G024130
Csa3G149330
Csa5G029450
Csa3G073900
Csa1G665920
Csa6G511770
Csa6G092550
novel.551
Csa2G020960
Csa4G303160
Csa7G072720
Csa2G190760
Csa3G826640
Csa3G009450
Csa1G523610
Csa3G895740
Csa7G075600
Csa1G181480
Csa4G011660
Csa6G524660
Csa1G000640
Csa5G604030
Csa3G820500
novel.211
Csa6G511610
Csa2G377970
Csa3G143570
Csa6G147660
Csa4G038740
Csa3G126940
Csa1G324370
Csa1G425910
Csa4G665100
Csa2G370500
Csa6G486970
Csa5G608080
Csa6G495060
Csa7G037650
Csa1G269870
Csa2G406780
Csa3G144210
Csa5G583380
Csa6G133770
Csa6G491650
Csa3G178510
Csa7G407650
Csa5G174630
Csa4G641590
Csa2G361430
Csa4G049610
Csa1G046300
Csa3G017320
Csa7G211080
Csa6G190250
Csa4G056550
Csa5G623560
Csa3G149980
Csa2G000350
Csa3G820510
Csa3G354520
Csa7G446640
Csa3G730920
Csa3G405520
Csa2G258820
Csa3G038190
Csa6G001220
Csa3G045170
Csa4G642360
Csa7G262900
Csa5G141040
Csa7G433150
Csa5G602730
Csa7G183150
Csa3G730710
Csa7G049230
Csa3G180330
Csa2G279220
Csa7G407570
Csa3G076580
Csa6G490910
novel.857
Csa3G346920
Csa6G522780
Csa4G303120
Csa6G169310
Csa5G517750
Csa5G571520
Csa2G437040
Csa1G071940
Csa3G698470
Csa6G519510
novel.222
Csa1G532350
Csa1G522540
Csa6G186390
Csa5G576630
Csa4G648530
Csa6G011640
Csa1G002940
Csa7G009190
Csa4G008800
Csa2G177210
Csa5G512960
Csa7G064020
Csa5G631510
Csa7G390200
Csa3G258100
novel.153
Csa1G587970
Csa2G034590
Csa2G404780
Csa2G401240
Csa4G332090
Csa4G022210
Csa3G098560
Csa4G129620
Csa4G001900
novel.673
Csa3G745000
Csa4G664530
Csa3G851930
Csa1G042130
Csa5G517740
Csa3G135630
Csa1G003480
Csa3G176270
Csa7G039280
novel.159
Csa1G240590
Csa1G538180
Csa3G165640
Csa1G073890
Csa3G740800
Csa6G190460
Csa4G308490
Csa3G731200
Csa5G517190
Csa3G814360
Csa6G500440
Csa1G002150
Csa3G131980
Csa1G042540
Csa2G346080
Csa2G287070
Csa3G853140
Csa5G589920
CsaUNG005730
Csa6G505810
Csa5G636630
Csa4G192200
Csa7G433340
Csa4G658600
Csa3G017080
Csa6G495020
Csa1G589710
Csa3G740790
Csa5G317890
Csa4G101280
Csa6G382950
Csa4G361820
Csa1G568490
Csa3G895830
Csa2G222130
Csa2G000750
Csa2G348850
Csa4G003090
Csa6G521000
Csa6G491610
Csa1G420340
Csa1G629040
Csa5G155560
Csa3G777560
Csa5G172910
novel.667
Csa7G368090
Csa1G009610
Csa2G057070
Csa3G751450
Csa6G185830
Csa3G836500
Csa5G605720
Csa2G033930
Csa5G583300
Csa2G404880
Csa3G118740
Csa7G451370
Csa3G710780
Csa7G238400
Csa6G424540
Csa1G445860
Csa5G034000
Csa7G378420
Csa3G872740
Csa1G103270
Csa6G383530
Csa6G511630
Csa4G645240
Csa2G000520
Csa7G394060
Csa2G116260
Csa5G606910
Csa3G731740
Csa6G454460
Csa7G405970
Csa3G209460
Csa2G348200
Csa1G050200
Csa6G000650
Csa4G289630
Csa6G445120
Csa6G423410
Csa1G364460
Csa3G006780
Csa1G050500
Csa3G732400
Csa2G173060
Csa6G105670
Csa6G423450
Csa7G257340
Csa1G056920
novel.675
Csa1G051690
Csa2G270770
Csa5G484630
Csa6G518390
Csa2G370520
Csa1G039880
Csa2G365100
Csa6G445080
Csa7G395820
Csa1G120450
Csa6G046430
novel.434
Csa4G304760
Csa4G043880
Csa4G647440
Csa1G265640
Csa2G334550
Csa2G360700
Csa6G338120
novel.553
Csa5G622530
Csa3G839810
Csa5G517720
Csa6G077380
Csa4G017210
Csa3G792050
Csa6G493900
Csa3G816090
Csa6G157080
Csa2G350290
Csa3G895650
Csa6G445770
Csa6G425790
Csa7G046650
Csa6G499220
Csa3G135120
Csa1G045650
Csa6G078560
Csa3G151400
Csa6G446470
Csa1G059180
Csa3G841990
novel.103
Csa4G665120
Csa3G171230
Csa4G326540
Csa1G058080
Csa1G031830
Csa6G491640
Csa2G173020
Csa6G495810
Csa5G162070
Csa3G779020
Csa5G172270
Csa1G150980
Csa6G495680
Csa5G155480
novel.447
Csa6G091870
Csa1G542430
CsaUNG013090
Csa3G734250
Csa1G240080
Csa4G312820
Csa2G075440
Csa6G522750
Csa5G591730
Csa1G383520
Csa5G383350
Csa6G011040
Csa2G382540
Csa3G144110
novel.633
Csa5G622650
Csa5G167030
Csa5G523000
Csa6G087910
novel.462
Csa4G296230
Csa3G078800
Csa3G824220
Csa1G038320
Csa1G257910
Csa3G135740
novel.737
Csa2G365680
Csa6G416850
Csa3G180260
Csa7G044840
Csa6G294430
Csa6G398200
Csa3G706170
Csa3G736940
Csa4G006490
Csa1G042580
Csa1G423060
Csa4G031000
Csa7G048640
Csa2G191300
Csa3G872060
Csa1G256750
Csa5G207940
Csa2G416140
Csa1G024160
Csa1G120470
Csa7G450750
Csa3G020040
Csa1G071260
Csa5G636450
Csa4G102340
Csa1G005770
novel.67
Csa1G320370
Csa4G618500
Csa1G038340
Csa6G429100
Csa6G500450
Csa2G355010
Csa5G140520
Csa5G571440
Csa2G223670
Csa6G526330
Csa3G733320
Csa4G011680
novel.558
Csa6G055410
Csa1G015630
Csa1G042620
Csa1G168920
Csa3G184580
Csa2G138770
Csa1G050190
Csa2G336660
Csa1G422480
Csa3G730950
Csa5G152160
Csa3G017110
Csa5G076690
Csa6G319720
Csa3G733290
Csa4G425740
Csa7G072800
Csa3G497380
Csa6G506010
Csa5G652230
Csa4G646080
Csa3G172990
Csa3G175740
Csa1G045690
Csa5G184810
Csa5G622590
Csa3G880550
Csa5G496510
Csa6G006830
Csa1G025080
Csa5G033470
Csa5G209480
Csa5G425400
Csa3G172380
Csa2G008110
Csa2G190800
Csa5G002610
Csa3G722880
Csa3G843790
Csa1G077120
Csa7G071440
Csa2G011420
Csa6G523420
Csa3G646010
Csa7G432200
Csa3G854760
novel.632
Csa6G495000
Csa2G263940
Csa3G076010
Csa6G139130
Csa2G356610
Csa2G005340
Csa3G363160
Csa4G056840
Csa5G157380
Csa3G850640
Csa3G133240
Csa2G382470
Csa7G428900
Csa4G111620
Csa2G004680
Csa3G105950
Csa4G304830
Csa3G141820
Csa7G447940
Csa1G073010
Csa6G510970
Csa5G160210
Csa1G278490
Csa1G447420
Csa4G008780
Csa6G020130
Csa6G523440
Csa2G155600
Csa2G004140
Csa1G013250
Csa2G402070
Csa3G842740
Csa5G606900
Csa3G690290
Csa6G141350
Csa7G447160
Csa3G199630
Csa3G829130
Csa6G309980
Csa6G133740
Csa4G642460
Csa1G294600
Csa3G734170
Csa3G882960
Csa4G297450
Csa1G009700
Csa1G568500
Csa6G502630
Csa4G293250
Csa2G406080
Csa2G239410
Csa4G008770
Csa5G014290
Csa5G023870
Csa6G517960
Csa1G435720
Csa6G495830
Csa1G120420
Csa4G099750
Csa7G000020
Csa1G433610
Csa2G205940
Csa7G354530
Csa7G066220
Csa6G538800
Csa1G005560
novel.619
novel.75
Csa1G042250
Csa7G047430
Csa4G620640
Csa6G449280
Csa3G037080
Csa4G026920
Csa1G627460
Csa2G000110
Csa7G037600
Csa1G470280
CsaUNG000040
Csa4G046710
Csa6G445760
Csa7G290470
Csa5G171130
Csa4G001920
Csa6G487750
Csa7G433330
Csa6G522690
Csa3G912910
Csa6G446520
Csa1G418780
Csa5G158590
Csa5G611090
Csa6G513750
Csa2G377930
Csa3G903530
Csa3G708680
Csa4G064100
Csa3G149960
Csa6G497230
Csa2G257100
Csa5G517130
Csa5G429970
Csa7G448010
Csa1G537570
Csa4G008250
Csa4G015810
Csa3G710200
Csa5G174570
novel.550
Csa7G452960
Csa2G334540
novel.14
Csa4G002500
Csa6G007440
Csa1G039030
Csa2G011610
Csa3G597290
Csa5G146930
Csa3G734210
Csa2G382650
Csa3G134560
Csa6G124130
Csa1G702010
Csa1G031880
Csa3G199590
Csa7G041330
Csa2G000720
Csa7G043570
Csa2G369130
Csa6G237600
Csa3G878930
Csa6G538780
Csa3G178490
Csa6G497000
Csa4G165900
Csa5G647410
Csa7G061710
Csa2G369800
Csa6G139780
Csa2G377910
Csa2G416770
Csa7G004140
Csa7G432490
novel.902
Csa7G073420
Csa6G484520
Csa5G593390
Csa4G083610
Csa4G641570
Csa4G621720
Csa2G406070
Csa5G635370
novel.733
Csa5G647250
novel.597
Csa4G663720
Csa4G312860
Csa4G285790
Csa7G452050
Csa6G520430
Csa3G127760
Csa7G278230
Csa2G285940
Csa6G518310
novel.172
Csa7G447750
Csa1G637950
Csa4G280650
Csa3G099660
Csa2G270790
Csa5G223000
Csa5G550210
Csa3G748780
novel.121
Csa5G605210
Csa3G778440
Csa1G257870
novel.285
Csa7G452320
Csa5G636530
Csa4G008760
Csa3G881570
Csa2G425750
Csa6G385100
Csa2G034750
Csa5G139330
Csa3G221760
Csa7G446690
Csa2G055050
Csa3G126190
Csa4G312810
Csa3G536670
Csa1G265630
Csa2G179730
Csa5G375770
Csa2G277040
Csa7G432070
Csa1G039840
Csa6G492230
Csa2G349080
Csa6G423480
Csa2G247060
Csa2G406710
Csa3G778360
Csa3G903470
Csa1G597020
Csa3G610820
Csa5G517730
Csa4G624960
Csa6G151130
Csa2G123570
Csa7G073550
Csa6G445780
Csa6G511030
Csa7G395830
Csa6G003390
Csa5G610410
Csa7G428990
Csa3G638000
Csa6G109740
Csa6G495120
Csa5G650560
Csa2G238780
Csa2G348840
Csa3G171180
Csa1G265090
Csa4G658610
Csa5G154230
Csa2G000790
Csa3G901170
Csa3G165620
Csa4G653410
Csa3G878210
Csa6G363560
Csa5G613470
Csa6G014510
Csa3G183920
Csa3G133250
Csa7G064050
Csa5G523130
Csa7G072770
Csa6G434330
Csa3G889770
Csa7G432520
Csa4G630010
Csa6G139170
Csa7G169080
novel.418
Csa1G372010
Csa3G168930
Csa6G014540
Csa4G443110
Csa6G509580
Csa3G881920
Csa3G901130
Csa6G425160
Csa2G297220
Csa5G608230
Csa7G049270
Csa6G499120
Csa7G237300
Csa4G209330
Csa6G109720
Csa6G152950
Csa7G420780
Csa6G014500
Csa2G058700
Csa6G495650
Csa4G361860
Csa6G338080
Csa3G736810
Csa4G000550
Csa3G062600
Csa2G354040
Csa3G099630
Csa6G504720
Csa4G279810
Csa3G881770
Csa3G164500
Csa3G175630
Csa2G403160
Csa5G166470
Csa4G188390
Csa3G828930
Csa5G532470
Csa3G119250
Csa1G541390
Csa4G297420
Csa2G348220
[truncated: 63 more rows]
