# Supplementary material for: Transcriptome Analysis Reveals the Different Response to Toxic Stress in Rootstock Grafted and Non-Grafted Cucumber Seedlings
Source: Int J Mol Sci. 2020 Jan 24;21(3):774. doi: 10.3390/ijms21030774 (PMC7037640; doi:10.3390/ijms21030774)
Supplement: Supplementary file 1 [file ijms-21-00774-s001.zip › supplementary files/Table S6-RG_CKvsNG_CK_all_GOenrich.xls]

Category	GOID	Description	GeneRatio	BgRatio	pvalue	padj	geneID	geneName	Count	Up	Up_Gene_names	Down	Down_Gene_names
BP	GO:0008272	sulfate transport	3/134	12/5927	0.002140737	0.069920035	Csa5G505740/Csa4G031010/Csa4G379280	Csa5G505740/Csa4G031010/Csa4G379280	3	0		0
BP	GO:0072348	sulfur compound transport	3/134	12/5927	0.002140737	0.069920035	Csa5G505740/Csa4G031010/Csa4G379280	Csa5G505740/Csa4G031010/Csa4G379280	3	0		0
BP	GO:0044262	cellular carbohydrate metabolic process	8/134	103/5927	0.002168609	0.069920035	Csa3G141890/Csa6G423390/Csa1G575130/Csa7G044980/Csa5G602120/Csa1G422470/Csa5G149880/Csa1G422990	Csa3G141890/Csa6G423390/Csa1G575130/Csa7G044980/Csa5G602120/Csa1G422470/Csa5G149880/Csa1G422990	8	0		0
BP	GO:0015698	inorganic anion transport	4/134	25/5927	0.002185001	0.069920035	Csa5G505740/Csa4G031010/Csa4G379280/Csa2G406710	Csa5G505740/Csa4G031010/Csa4G379280/Csa2G406710	4	0		0
BP	GO:0006073	cellular glucan metabolic process	6/134	73/5927	0.005880011	0.107520201	Csa3G141890/Csa6G423390/Csa7G044980/Csa5G602120/Csa1G422470/Csa1G422990	Csa3G141890/Csa6G423390/Csa7G044980/Csa5G602120/Csa1G422470/Csa1G422990	6	0		0
BP	GO:0044042	glucan metabolic process	6/134	73/5927	0.005880011	0.107520201	Csa3G141890/Csa6G423390/Csa7G044980/Csa5G602120/Csa1G422470/Csa1G422990	Csa3G141890/Csa6G423390/Csa7G044980/Csa5G602120/Csa1G422470/Csa1G422990	6	0		0
BP	GO:0044264	cellular polysaccharide metabolic process	6/134	73/5927	0.005880011	0.107520201	Csa3G141890/Csa6G423390/Csa7G044980/Csa5G602120/Csa1G422470/Csa1G422990	Csa3G141890/Csa6G423390/Csa7G044980/Csa5G602120/Csa1G422470/Csa1G422990	6	0		0
BP	GO:0006820	anion transport	5/134	55/5927	0.007710496	0.123367933	Csa5G505740/Csa4G031010/Csa4G379280/Csa2G406710/Csa2G379980	Csa5G505740/Csa4G031010/Csa4G379280/Csa2G406710/Csa2G379980	5	0		0
BP	GO:0005976	polysaccharide metabolic process	6/134	82/5927	0.010259428	0.145911865	Csa3G141890/Csa6G423390/Csa7G044980/Csa5G602120/Csa1G422470/Csa1G422990	Csa3G141890/Csa6G423390/Csa7G044980/Csa5G602120/Csa1G422470/Csa1G422990	6	0		0
BP	GO:0009308	amine metabolic process	3/134	27/5927	0.022239674	0.284667826	Csa3G150200/Csa3G843770/Csa4G647490	Csa3G150200/Csa3G843770/Csa4G647490	3	0		0
BP	GO:0006576	cellular biogenic amine metabolic process	2/134	12/5927	0.028869589	0.307942278	Csa3G150200/Csa3G843770	Csa3G150200/Csa3G843770	2	0		0
BP	GO:0044106	cellular amine metabolic process	2/134	12/5927	0.028869589	0.307942278	Csa3G150200/Csa3G843770	Csa3G150200/Csa3G843770	2	0		0
BP	GO:0030001	metal ion transport	6/134	106/5927	0.032320273	0.318230379	Csa2G351690/Csa5G152240/Csa5G152250/Csa5G140450/Csa7G392370/Csa1G384030	Csa2G351690/Csa5G152240/Csa5G152250/Csa5G140450/Csa7G392370/Csa1G384030	6	0		0
BP	GO:0006811	ion transport	11/134	268/5927	0.039402954	0.335133307	Csa5G505740/Csa4G031010/Csa2G351690/Csa5G152240/Csa4G379280/Csa5G152250/Csa2G406710/Csa5G140450/Csa7G392370/Csa1G384030/Csa2G379980	Csa5G505740/Csa4G031010/Csa2G351690/Csa5G152240/Csa4G379280/Csa5G152250/Csa2G406710/Csa5G140450/Csa7G392370/Csa1G384030/Csa2G379980	11	0		0
BP	GO:0045454	cell redox homeostasis	5/134	85/5927	0.042666629	0.335133307	Csa1G062380/Csa5G604150/Csa5G645140/Csa6G198280/Csa1G038320	Csa1G062380/Csa5G604150/Csa5G645140/Csa6G198280/Csa1G038320	5	0		0
BP	GO:0065008	regulation of biological quality	6/134	114/5927	0.043739231	0.335133307	Csa1G062380/Csa5G604150/Csa5G645140/Csa6G198280/Csa1G038320/Csa4G647490	Csa1G062380/Csa5G604150/Csa5G645140/Csa6G198280/Csa1G038320/Csa4G647490	6	0		0
BP	GO:0019725	cellular homeostasis	5/134	86/5927	0.044509892	0.335133307	Csa1G062380/Csa5G604150/Csa5G645140/Csa6G198280/Csa1G038320	Csa1G062380/Csa5G604150/Csa5G645140/Csa6G198280/Csa1G038320	5	0		0
BP	GO:0042592	homeostatic process	5/134	88/5927	0.048338195	0.343738278	Csa1G062380/Csa5G604150/Csa5G645140/Csa6G198280/Csa1G038320	Csa1G062380/Csa5G604150/Csa5G645140/Csa6G198280/Csa1G038320	5	0		0
BP	GO:0009072	aromatic amino acid family metabolic process	2/134	20/5927	0.073949358	0.498185151	Csa3G843770/Csa1G145980	Csa3G843770/Csa1G145980	2	0		0
BP	GO:0005975	carbohydrate metabolic process	13/134	387/5927	0.096961249	0.62055199	Csa3G141890/Csa6G423390/Csa1G575130/Csa7G044980/Csa5G602120/Csa1G422470/Csa5G149880/Csa1G612880/Csa6G309980/Csa1G422990/Csa4G430880/Csa1G611820/Csa6G523410	Csa3G141890/Csa6G423390/Csa1G575130/Csa7G044980/Csa5G602120/Csa1G422470/Csa5G149880/Csa1G612880/Csa6G309980/Csa1G422990/Csa4G430880/Csa1G611820/Csa6G523410	13	0		0
BP	GO:0006631	fatty acid metabolic process	2/134	33/5927	0.170639273	0.849262885	Csa1G501840/Csa6G338660	Csa1G501840/Csa6G338660	2	0		0
BP	GO:0006694	steroid biosynthetic process	1/134	10/5927	0.204555912	0.849262885	Csa5G524780	Csa5G524780	1	0		0
BP	GO:0007049	cell cycle	2/134	38/5927	0.211795159	0.849262885	Csa3G127030/Csa2G074090	Csa3G127030/Csa2G074090	2	0		0
BP	GO:0009733	response to auxin	2/134	39/5927	0.220150956	0.849262885	Csa6G446450/Csa7G238400	Csa6G446450/Csa7G238400	2	0		0
BP	GO:0008202	steroid metabolic process	1/134	11/5927	0.222570025	0.849262885	Csa5G524780	Csa5G524780	1	0		0
BP	GO:0050790	regulation of catalytic activity	1/134	11/5927	0.222570025	0.849262885	Csa3G127030	Csa3G127030	1	0		0
BP	GO:0006261	DNA-dependent DNA replication	1/134	12/5927	0.240179156	0.849262885	Csa7G343310	Csa7G343310	1	0		0
BP	GO:0006812	cation transport	6/134	187/5927	0.247799861	0.849262885	Csa2G351690/Csa5G152240/Csa5G152250/Csa5G140450/Csa7G392370/Csa1G384030	Csa2G351690/Csa5G152240/Csa5G152250/Csa5G140450/Csa7G392370/Csa1G384030	6	0		0
BP	GO:0005991	trehalose metabolic process	1/134	13/5927	0.257392341	0.849262885	Csa5G149880	Csa5G149880	1	0		0
BP	GO:0006066	alcohol metabolic process	1/134	13/5927	0.257392341	0.849262885	Csa1G575130	Csa1G575130	1	0		0
BP	GO:0006284	base-excision repair	1/134	13/5927	0.257392341	0.849262885	Csa6G134890	Csa6G134890	1	0		0
BP	GO:0009073	aromatic amino acid family biosynthetic process	1/134	13/5927	0.257392341	0.849262885	Csa1G145980	Csa1G145980	1	0		0
BP	GO:0019751	polyol metabolic process	1/134	13/5927	0.257392341	0.849262885	Csa1G575130	Csa1G575130	1	0		0
BP	GO:0044282	small molecule catabolic process	1/134	13/5927	0.257392341	0.849262885	Csa1G575130	Csa1G575130	1	0		0
BP	GO:0006950	response to stress	7/134	232/5927	0.270706486	0.849262885	Csa4G285790/novel.37/Csa6G134890/novel.417/Csa1G039030/Csa3G183950/Csa3G736970	Csa4G285790/-/Csa6G134890/-/Csa1G039030/Csa3G183950/Csa3G736970	7	0		0
BP	GO:0006333	chromatin assembly or disassembly	1/134	14/5927	0.27421842	0.849262885	Csa5G576630	Csa5G576630	1	0		0
BP	GO:0006575	cellular modified amino acid metabolic process	1/134	14/5927	0.27421842	0.849262885	Csa2G377370	Csa2G377370	1	0		0
BP	GO:0032268	regulation of cellular protein metabolic process	1/134	14/5927	0.27421842	0.849262885	Csa3G127030	Csa3G127030	1	0		0
BP	GO:0065009	regulation of molecular function	1/134	14/5927	0.27421842	0.849262885	Csa3G127030	Csa3G127030	1	0		0
BP	GO:0006260	DNA replication	2/134	47/5927	0.287560648	0.849262885	Csa7G343310/Csa1G013800	Csa7G343310/Csa1G013800	2	0		0
BP	GO:1901615	organic hydroxy compound metabolic process	1/134	15/5927	0.290666032	0.849262885	Csa1G575130	Csa1G575130	1	0		0
BP	GO:1901605	alpha-amino acid metabolic process	2/134	49/5927	0.304398581	0.849262885	Csa3G843770/Csa1G145980	Csa3G843770/Csa1G145980	2	0		0
BP	GO:0051246	regulation of protein metabolic process	1/134	16/5927	0.306743629	0.849262885	Csa3G127030	Csa3G127030	1	0		0
BP	GO:0043436	oxoacid metabolic process	6/134	208/5927	0.33036931	0.849262885	Csa1G501840/Csa5G383350/Csa3G843770/Csa1G145980/Csa2G009560/Csa6G338660	Csa1G501840/Csa5G383350/Csa3G843770/Csa1G145980/Csa2G009560/Csa6G338660	6	0		0
BP	GO:0006082	organic acid metabolic process	6/134	209/5927	0.334412574	0.849262885	Csa1G501840/Csa5G383350/Csa3G843770/Csa1G145980/Csa2G009560/Csa6G338660	Csa1G501840/Csa5G383350/Csa3G843770/Csa1G145980/Csa2G009560/Csa6G338660	6	0		0
BP	GO:0051726	regulation of cell cycle	1/134	19/5927	0.352838042	0.849262885	Csa3G127030	Csa3G127030	1	0		0
BP	GO:0009719	response to endogenous stimulus	2/134	57/5927	0.370788583	0.849262885	Csa6G446450/Csa7G238400	Csa6G446450/Csa7G238400	2	0		0
BP	GO:0009725	response to hormone	2/134	57/5927	0.370788583	0.849262885	Csa6G446450/Csa7G238400	Csa6G446450/Csa7G238400	2	0		0
BP	GO:0010033	response to organic substance	2/134	57/5927	0.370788583	0.849262885	Csa6G446450/Csa7G238400	Csa6G446450/Csa7G238400	2	0		0
BP	GO:0006979	response to oxidative stress	2/134	58/5927	0.378929925	0.849262885	Csa4G285790/Csa3G736970	Csa4G285790/Csa3G736970	2	0		0
BP	GO:0005984	disaccharide metabolic process	1/134	22/5927	0.395889006	0.849262885	Csa5G149880	Csa5G149880	1	0		0
BP	GO:0006633	fatty acid biosynthetic process	1/134	22/5927	0.395889006	0.849262885	Csa1G501840	Csa1G501840	1	0		0
BP	GO:0044248	cellular catabolic process	3/134	103/5927	0.413250993	0.849262885	Csa2G377370/Csa1G575130/Csa5G590010	Csa2G377370/Csa1G575130/Csa5G590010	3	0		0
BP	GO:0042221	response to chemical	3/134	106/5927	0.431446612	0.849262885	Csa6G446450/Csa5G598720/Csa7G238400	Csa6G446450/Csa5G598720/Csa7G238400	3	0		0
BP	GO:1901565	organonitrogen compound catabolic process	1/134	26/5927	0.448899026	0.849262885	Csa2G377370	Csa2G377370	1	0		0
BP	GO:0006325	chromatin organization	1/134	27/5927	0.461413436	0.849262885	Csa5G576630	Csa5G576630	1	0		0
BP	GO:0032787	monocarboxylic acid metabolic process	2/134	70/5927	0.47268693	0.849262885	Csa1G501840/Csa6G338660	Csa1G501840/Csa6G338660	2	0		0
BP	GO:0009311	oligosaccharide metabolic process	1/134	28/5927	0.473645741	0.849262885	Csa5G149880	Csa5G149880	1	0		0
BP	GO:0019752	carboxylic acid metabolic process	5/134	202/5927	0.483561437	0.849262885	Csa1G501840/Csa3G843770/Csa1G145980/Csa2G009560/Csa6G338660	Csa1G501840/Csa3G843770/Csa1G145980/Csa2G009560/Csa6G338660	5	0		0
BP	GO:0009607	response to biotic stimulus	1/134	29/5927	0.485602254	0.849262885	novel.417	-	1	0		0
BP	GO:0072330	monocarboxylic acid biosynthetic process	1/134	29/5927	0.485602254	0.849262885	Csa1G501840	Csa1G501840	1	0		0
BP	GO:0006520	cellular amino acid metabolic process	3/134	117/5927	0.496245989	0.849262885	Csa3G843770/Csa1G145980/Csa2G009560	Csa3G843770/Csa1G145980/Csa2G009560	3	0		0
BP	GO:0006790	sulfur compound metabolic process	1/134	31/5927	0.508712457	0.849262885	Csa2G377370	Csa2G377370	1	0		0
BP	GO:0044724	single-organism carbohydrate catabolic process	1/134	31/5927	0.508712457	0.849262885	Csa1G575130	Csa1G575130	1	0		0
BP	GO:0016053	organic acid biosynthetic process	2/134	79/5927	0.537247973	0.849262885	Csa1G501840/Csa1G145980	Csa1G501840/Csa1G145980	2	0		0
BP	GO:0046394	carboxylic acid biosynthetic process	2/134	79/5927	0.537247973	0.849262885	Csa1G501840/Csa1G145980	Csa1G501840/Csa1G145980	2	0		0
BP	GO:0000003	reproduction	1/134	34/5927	0.541459237	0.849262885	Csa2G074090	Csa2G074090	1	0		0
BP	GO:0022414	reproductive process	1/134	34/5927	0.541459237	0.849262885	Csa2G074090	Csa2G074090	1	0		0
BP	GO:0042545	cell wall modification	1/134	34/5927	0.541459237	0.849262885	Csa3G890080	Csa3G890080	1	0		0
BP	GO:0044702	single organism reproductive process	1/134	34/5927	0.541459237	0.849262885	Csa2G074090	Csa2G074090	1	0		0
BP	GO:0044723	single-organism carbohydrate metabolic process	3/134	126/5927	0.546457742	0.849262885	Csa3G141890/Csa1G575130/Csa5G149880	Csa3G141890/Csa1G575130/Csa5G149880	3	0		0
BP	GO:0008033	tRNA processing	1/134	35/5927	0.551885923	0.849262885	Csa3G150100	Csa3G150100	1	0		0
BP	GO:0055085	transmembrane transport	9/134	403/5927	0.565628504	0.849262885	Csa2G351690/Csa6G516920/Csa5G598720/Csa5G172890/Csa2G074190/Csa2G406710/Csa3G359120/Csa3G094510/Csa2G074170	Csa2G351690/Csa6G516920/Csa5G598720/Csa5G172890/Csa2G074190/Csa2G406710/Csa3G359120/Csa3G094510/Csa2G074170	9	0		0
BP	GO:0044765	single-organism transport	4/134	176/5927	0.567500082	0.849262885	Csa5G505740/Csa4G031010/Csa4G379280/Csa5G598720	Csa5G505740/Csa4G031010/Csa4G379280/Csa5G598720	4	0		0
BP	GO:0030243	cellulose metabolic process	1/134	39/5927	0.591291208	0.849262885	Csa3G141890	Csa3G141890	1	0		0
BP	GO:0030244	cellulose biosynthetic process	1/134	39/5927	0.591291208	0.849262885	Csa3G141890	Csa3G141890	1	0		0
BP	GO:1902578	single-organism localization	4/134	183/5927	0.598678853	0.849262885	Csa5G505740/Csa4G031010/Csa4G379280/Csa5G598720	Csa5G505740/Csa4G031010/Csa4G379280/Csa5G598720	4	0		0
BP	GO:0016052	carbohydrate catabolic process	1/134	40/5927	0.600592665	0.849262885	Csa1G575130	Csa1G575130	1	0		0
BP	GO:0044281	small molecule metabolic process	7/134	324/5927	0.604925188	0.849262885	Csa1G501840/Csa1G575130/Csa5G383350/Csa3G843770/Csa1G145980/Csa2G009560/Csa6G338660	Csa1G501840/Csa1G575130/Csa5G383350/Csa3G843770/Csa1G145980/Csa2G009560/Csa6G338660	7	0		0
BP	GO:0050896	response to stimulus	10/134	462/5927	0.605315197	0.849262885	Csa4G285790/novel.37/Csa6G134890/Csa6G446450/novel.417/Csa1G039030/Csa5G598720/Csa3G183950/Csa7G238400/Csa3G736970	Csa4G285790/-/Csa6G134890/Csa6G446450/-/Csa1G039030/Csa5G598720/Csa3G183950/Csa7G238400/Csa3G736970	10	0		0
BP	GO:0006629	lipid metabolic process	5/134	232/5927	0.607902848	0.849262885	Csa1G501840/Csa5G524780/Csa3G914060/Csa6G338660/Csa4G496760	Csa1G501840/Csa5G524780/Csa3G914060/Csa6G338660/Csa4G496760	5	0		0
BP	GO:1901607	alpha-amino acid biosynthetic process	1/134	41/5927	0.609683982	0.849262885	Csa1G145980	Csa1G145980	1	0		0
BP	GO:0006855	drug transmembrane transport	1/134	42/5927	0.618569871	0.849262885	Csa5G598720	Csa5G598720	1	0		0
BP	GO:0015893	drug transport	1/134	42/5927	0.618569871	0.849262885	Csa5G598720	Csa5G598720	1	0		0
BP	GO:0042493	response to drug	1/134	42/5927	0.618569871	0.849262885	Csa5G598720	Csa5G598720	1	0		0
BP	GO:0015979	photosynthesis	1/134	43/5927	0.627254941	0.849262885	Csa2G010330	Csa2G010330	1	0		0
BP	GO:0006259	DNA metabolic process	3/134	143/5927	0.632927766	0.849262885	Csa7G343310/Csa1G013800/Csa6G134890	Csa7G343310/Csa1G013800/Csa6G134890	3	0		0
BP	GO:0008610	lipid biosynthetic process	2/134	96/5927	0.643816202	0.849262885	Csa1G501840/Csa5G524780	Csa1G501840/Csa5G524780	2	0		0
BP	GO:0045229	external encapsulating structure organization	1/134	45/5927	0.644040543	0.849262885	Csa3G890080	Csa3G890080	1	0		0
BP	GO:0071555	cell wall organization	1/134	45/5927	0.644040543	0.849262885	Csa3G890080	Csa3G890080	1	0		0
BP	GO:1901575	organic substance catabolic process	3/134	146/5927	0.646960025	0.849262885	Csa2G377370/Csa1G575130/Csa5G590010	Csa2G377370/Csa1G575130/Csa5G590010	3	0		0
BP	GO:0044283	small molecule biosynthetic process	2/134	97/5927	0.649446534	0.849262885	Csa1G501840/Csa1G145980	Csa1G501840/Csa1G145980	2	0		0
BP	GO:0044257	cellular protein catabolic process	1/134	47/5927	0.660075637	0.849262885	Csa5G590010	Csa5G590010	1	0		0
BP	GO:0051603	proteolysis involved in cellular protein catabolic process	1/134	47/5927	0.660075637	0.849262885	Csa5G590010	Csa5G590010	1	0		0
BP	GO:0006952	defense response	1/134	48/5927	0.667822212	0.849262885	novel.417	-	1	0		0
BP	GO:0000271	polysaccharide biosynthetic process	1/134	49/5927	0.675393538	0.849262885	Csa3G141890	Csa3G141890	1	0		0
BP	GO:0009250	glucan biosynthetic process	1/134	49/5927	0.675393538	0.849262885	Csa3G141890	Csa3G141890	1	0		0
BP	GO:0033692	cellular polysaccharide biosynthetic process	1/134	49/5927	0.675393538	0.849262885	Csa3G141890	Csa3G141890	1	0		0
BP	GO:0051273	beta-glucan metabolic process	1/134	49/5927	0.675393538	0.849262885	Csa3G141890	Csa3G141890	1	0		0
BP	GO:0051274	beta-glucan biosynthetic process	1/134	49/5927	0.675393538	0.849262885	Csa3G141890	Csa3G141890	1	0		0
BP	GO:0009056	catabolic process	3/134	153/5927	0.678225931	0.849262885	Csa2G377370/Csa1G575130/Csa5G590010	Csa2G377370/Csa1G575130/Csa5G590010	3	0		0
BP	GO:0051276	chromosome organization	1/134	50/5927	0.682793549	0.849262885	Csa5G576630	Csa5G576630	1	0		0
BP	GO:0008652	cellular amino acid biosynthetic process	1/134	51/5927	0.690026094	0.849262885	Csa1G145980	Csa1G145980	1	0		0
BP	GO:0030163	protein catabolic process	1/134	51/5927	0.690026094	0.849262885	Csa5G590010	Csa5G590010	1	0		0
BP	GO:0044712	single-organism catabolic process	1/134	55/5927	0.717355599	0.872616901	Csa1G575130	Csa1G575130	1	0		0
BP	GO:0071554	cell wall organization or biogenesis	1/134	57/5927	0.730109465	0.872616901	Csa3G890080	Csa3G890080	1	0		0
BP	GO:0034470	ncRNA processing	1/134	58/5927	0.73627051	0.872616901	Csa3G150100	Csa3G150100	1	0		0
BP	GO:0044265	cellular macromolecule catabolic process	1/134	58/5927	0.73627051	0.872616901	Csa5G590010	Csa5G590010	1	0		0
BP	GO:0044255	cellular lipid metabolic process	2/134	116/5927	0.743496843	0.873097211	Csa1G501840/Csa6G338660	Csa1G501840/Csa6G338660	2	0		0
BP	GO:0034637	cellular carbohydrate biosynthetic process	1/134	65/5927	0.77565957	0.902585681	Csa3G141890	Csa3G141890	1	0		0
BP	GO:0006281	DNA repair	1/134	69/5927	0.795484642	0.908578832	Csa6G134890	Csa6G134890	1	0		0
BP	GO:0006457	protein folding	1/134	72/5927	0.809203022	0.908578832	Csa3G183950	Csa3G183950	1	0		0
BP	GO:0006974	cellular response to DNA damage stimulus	1/134	72/5927	0.809203022	0.908578832	Csa6G134890	Csa6G134890	1	0		0
BP	GO:0033554	cellular response to stress	1/134	72/5927	0.809203022	0.908578832	Csa6G134890	Csa6G134890	1	0		0
BP	GO:0016051	carbohydrate biosynthetic process	1/134	76/5927	0.826083312	0.919466643	Csa3G141890	Csa3G141890	1	0		0
BP	GO:0006399	tRNA metabolic process	1/134	79/5927	0.837762847	0.920593853	Csa3G150100	Csa3G150100	1	0		0
BP	GO:0009057	macromolecule catabolic process	1/134	80/5927	0.841480319	0.920593853	Csa5G590010	Csa5G590010	1	0		0
BP	GO:0044711	single-organism biosynthetic process	4/134	281/5927	0.886384449	0.960725491	Csa3G141890/Csa1G501840/Csa5G524780/Csa1G145980	Csa3G141890/Csa1G501840/Csa5G524780/Csa1G145980	4	0		0
BP	GO:0006996	organelle organization	1/134	97/5927	0.89317448	0.960725491	Csa5G576630	Csa5G576630	1	0		0
BP	GO:0034660	ncRNA metabolic process	1/134	102/5927	0.904903483	0.965230382	Csa3G150100	Csa3G150100	1	0		0
BP	GO:0006508	proteolysis	3/134	241/5927	0.915334978	0.968288241	Csa4G644120/Csa5G590010/Csa5G141040	Csa4G644120/Csa5G590010/Csa5G141040	3	0		0
BP	GO:0016043	cellular component organization	2/134	189/5927	0.931764543	0.977589029	Csa5G576630/Csa3G890080	Csa5G576630/Csa3G890080	2	0		0
BP	GO:0006396	RNA processing	1/134	130/5927	0.950512756	0.989151486	Csa3G150100	Csa3G150100	1	0		0
BP	GO:0071840	cellular component organization or biogenesis	2/134	228/5927	0.968173358	0.999341175	Csa5G576630/Csa3G890080	Csa5G576630/Csa3G890080	2	0		0
BP	GO:0051716	cellular response to stimulus	1/134	198/5927	0.990005415	0.999341175	Csa6G134890	Csa6G134890	1	0		0
BP	GO:0006518	peptide metabolic process	1/134	288/5927	0.998832303	0.999341175	Csa2G377370	Csa2G377370	1	0		0
BP	GO:0043603	cellular amide metabolic process	1/134	300/5927	0.99912528	0.999341175	Csa2G377370	Csa2G377370	1	0		0
BP	GO:1901566	organonitrogen compound biosynthetic process	2/134	411/5927	0.999341175	0.999341175	Csa3G150200/Csa1G145980	Csa3G150200/Csa1G145980	2	0		0
CC	GO:0048046	apoplast	5/49	24/2126	0.000161591	0.003554993	Csa6G423390/Csa7G044980/Csa5G602120/Csa1G422470/Csa1G422990	Csa6G423390/Csa7G044980/Csa5G602120/Csa1G422470/Csa1G422990	5	0		0
CC	GO:0005576	extracellular region	5/49	34/2126	0.000889055	0.009779601	Csa6G423390/Csa7G044980/Csa5G602120/Csa1G422470/Csa1G422990	Csa6G423390/Csa7G044980/Csa5G602120/Csa1G422470/Csa1G422990	5	0		0
CC	GO:0005618	cell wall	6/49	59/2126	0.001952498	0.010738742	Csa6G423390/Csa7G044980/Csa5G602120/Csa1G422470/Csa3G890080/Csa1G422990	Csa6G423390/Csa7G044980/Csa5G602120/Csa1G422470/Csa3G890080/Csa1G422990	6	0		0
CC	GO:0030312	external encapsulating structure	6/49	59/2126	0.001952498	0.010738742	Csa6G423390/Csa7G044980/Csa5G602120/Csa1G422470/Csa3G890080/Csa1G422990	Csa6G423390/Csa7G044980/Csa5G602120/Csa1G422470/Csa3G890080/Csa1G422990	6	0		0
CC	GO:0071944	cell periphery	6/49	104/2126	0.029921189	0.131653232	Csa6G423390/Csa7G044980/Csa5G602120/Csa1G422470/Csa3G890080/Csa1G422990	Csa6G423390/Csa7G044980/Csa5G602120/Csa1G422470/Csa3G890080/Csa1G422990	6	0		0
CC	GO:0005634	nucleus	10/49	335/2126	0.233431809	0.777207957	Csa6G076720/Csa1G013800/Csa5G576630/Csa5G172800/Csa3G181940/Csa6G495120/Csa1G039910/novel.682/Csa6G495100/Csa7G387720	Csa6G076720/Csa1G013800/Csa5G576630/Csa5G172800/Csa3G181940/Csa6G495120/Csa1G039910/-/Csa6G495100/Csa7G387720	10	0		0
CC	GO:0005839	proteasome core complex	1/49	18/2126	0.343889803	0.777207957	Csa5G590010	Csa5G590010	1	0		0
CC	GO:0000502	proteasome complex	1/49	20/2126	0.374044641	0.777207957	Csa5G590010	Csa5G590010	1	0		0
CC	GO:1905369	endopeptidase complex	1/49	20/2126	0.374044641	0.777207957	Csa5G590010	Csa5G590010	1	0		0
CC	GO:0009523	photosystem II	1/49	25/2126	0.443617077	0.777207957	Csa2G010330	Csa2G010330	1	0		0
CC	GO:1905368	peptidase complex	1/49	26/2126	0.456593166	0.777207957	Csa5G590010	Csa5G590010	1	0		0
CC	GO:0043231	intracellular membrane-bounded organelle	11/49	447/2126	0.459044474	0.777207957	Csa2G010330/Csa6G076720/Csa1G013800/Csa5G576630/Csa5G172800/Csa3G181940/Csa6G495120/Csa1G039910/novel.682/Csa6G495100/Csa7G387720	Csa2G010330/Csa6G076720/Csa1G013800/Csa5G576630/Csa5G172800/Csa3G181940/Csa6G495120/Csa1G039910/-/Csa6G495100/Csa7G387720	11	0		0
CC	GO:0043227	membrane-bounded organelle	11/49	455/2126	0.485196579	0.777207957	Csa2G010330/Csa6G076720/Csa1G013800/Csa5G576630/Csa5G172800/Csa3G181940/Csa6G495120/Csa1G039910/novel.682/Csa6G495100/Csa7G387720	Csa2G010330/Csa6G076720/Csa1G013800/Csa5G576630/Csa5G172800/Csa3G181940/Csa6G495120/Csa1G039910/-/Csa6G495100/Csa7G387720	11	0		0
CC	GO:0009521	photosystem	1/49	36/2126	0.57109043	0.777207957	Csa2G010330	Csa2G010330	1	0		0
CC	GO:0034357	photosynthetic membrane	1/49	38/2126	0.590970923	0.777207957	Csa2G010330	Csa2G010330	1	0		0
CC	GO:0009579	thylakoid	1/49	39/2126	0.600569785	0.777207957	Csa2G010330	Csa2G010330	1	0		0
CC	GO:0044436	thylakoid part	1/49	39/2126	0.600569785	0.777207957	Csa2G010330	Csa2G010330	1	0		0
CC	GO:0098796	membrane protein complex	1/49	107/2126	0.92270593	0.999905008	Csa2G010330	Csa2G010330	1	0		0
CC	GO:1902494	catalytic complex	1/49	113/2126	0.93331238	0.999905008	Csa5G590010	Csa5G590010	1	0		0
CC	GO:0043234	protein complex	2/49	270/2126	0.990133018	0.999905008	Csa2G010330/Csa5G590010	Csa2G010330/Csa5G590010	2	0		0
CC	GO:0005737	cytoplasm	2/49	439/2126	0.999853984	0.999905008	Csa2G010330/Csa1G575130	Csa2G010330/Csa1G575130	2	0		0
CC	GO:0044444	cytoplasmic part	1/49	362/2126	0.999905008	0.999905008	Csa2G010330	Csa2G010330	1	0		0
MF	GO:0001071	nucleic acid binding transcription factor activity	25/213	342/8970	4.95E-07	3.27E-05	CsaUNG031640/Csa3G710870/Csa6G076720/Csa5G165850/Csa4G628890/Csa5G608380/Csa5G172800/Csa3G181940/Csa7G047400/Csa5G167120/Csa4G370550/Csa7G328830/Csa6G486960/Csa3G730800/Csa7G049230/Csa2G382650/Csa3G567330/Csa1G039910/Csa4G630010/Csa3G017320/novel.682/Csa7G041360/Csa5G174570/Csa7G387720/Csa5G167110	CsaUNG031640/Csa3G710870/Csa6G076720/Csa5G165850/Csa4G628890/Csa5G608380/Csa5G172800/Csa3G181940/Csa7G047400/Csa5G167120/Csa4G370550/Csa7G328830/Csa6G486960/Csa3G730800/Csa7G049230/Csa2G382650/Csa3G567330/Csa1G039910/Csa4G630010/Csa3G017320/-/Csa7G041360/Csa5G174570/Csa7G387720/Csa5G167110	25	0		0
MF	GO:0003700	transcription factor activity, sequence-specific DNA binding	25/213	342/8970	4.95E-07	3.27E-05	CsaUNG031640/Csa3G710870/Csa6G076720/Csa5G165850/Csa4G628890/Csa5G608380/Csa5G172800/Csa3G181940/Csa7G047400/Csa5G167120/Csa4G370550/Csa7G328830/Csa6G486960/Csa3G730800/Csa7G049230/Csa2G382650/Csa3G567330/Csa1G039910/Csa4G630010/Csa3G017320/novel.682/Csa7G041360/Csa5G174570/Csa7G387720/Csa5G167110	CsaUNG031640/Csa3G710870/Csa6G076720/Csa5G165850/Csa4G628890/Csa5G608380/Csa5G172800/Csa3G181940/Csa7G047400/Csa5G167120/Csa4G370550/Csa7G328830/Csa6G486960/Csa3G730800/Csa7G049230/Csa2G382650/Csa3G567330/Csa1G039910/Csa4G630010/Csa3G017320/-/Csa7G041360/Csa5G174570/Csa7G387720/Csa5G167110	25	0		0
MF	GO:0016762	xyloglucan:xyloglucosyl transferase activity	5/213	24/8970	0.000211797	0.007757634	Csa6G423390/Csa7G044980/Csa5G602120/Csa1G422470/Csa1G422990	Csa6G423390/Csa7G044980/Csa5G602120/Csa1G422470/Csa1G422990	5	0		0
MF	GO:0046982	protein heterodimerization activity	7/213	53/8970	0.00023508	0.007757634	Csa4G290220/Csa2G030610/Csa6G303770/Csa1G132130/Csa2G225360/Csa7G390240/Csa1G572950	Csa4G290220/Csa2G030610/Csa6G303770/Csa1G132130/Csa2G225360/Csa7G390240/Csa1G572950	7	0		0
MF	GO:0015103	inorganic anion transmembrane transporter activity	4/213	23/8970	0.001919604	0.046742613	Csa5G505740/Csa4G031010/Csa4G379280/Csa2G406710	Csa5G505740/Csa4G031010/Csa4G379280/Csa2G406710	4	0		0
MF	GO:0015116	sulfate transmembrane transporter activity	3/213	12/8970	0.002478775	0.046742613	Csa5G505740/Csa4G031010/Csa4G379280	Csa5G505740/Csa4G031010/Csa4G379280	3	0		0
MF	GO:1901682	sulfur compound transmembrane transporter activity	3/213	12/8970	0.002478775	0.046742613	Csa5G505740/Csa4G031010/Csa4G379280	Csa5G505740/Csa4G031010/Csa4G379280	3	0		0
MF	GO:0016798	hydrolase activity, acting on glycosyl bonds	13/213	230/8970	0.003270575	0.053964491	Csa6G423390/Csa6G134890/Csa7G044980/Csa5G602120/Csa1G422470/Csa5G149880/Csa1G612880/Csa6G309980/Csa1G422990/Csa4G430880/Csa1G611820/Csa3G168930/Csa6G523410	Csa6G423390/Csa6G134890/Csa7G044980/Csa5G602120/Csa1G422470/Csa5G149880/Csa1G612880/Csa6G309980/Csa1G422990/Csa4G430880/Csa1G611820/Csa3G168930/Csa6G523410	13	0		0
MF	GO:0004553	hydrolase activity, hydrolyzing O-glycosyl compounds	12/213	217/8970	0.005531333	0.081126219	Csa6G423390/Csa7G044980/Csa5G602120/Csa1G422470/Csa5G149880/Csa1G612880/Csa6G309980/Csa1G422990/Csa4G430880/Csa1G611820/Csa3G168930/Csa6G523410	Csa6G423390/Csa7G044980/Csa5G602120/Csa1G422470/Csa5G149880/Csa1G612880/Csa6G309980/Csa1G422990/Csa4G430880/Csa1G611820/Csa3G168930/Csa6G523410	12	0		0
MF	GO:0046983	protein dimerization activity	12/213	220/8970	0.006157437	0.08127817	Csa4G290220/Csa2G030610/Csa6G303770/Csa1G132130/Csa2G225360/Csa7G390240/Csa1G572950/Csa2G021550/Csa5G172800/Csa6G013900/Csa6G128650/novel.682	Csa4G290220/Csa2G030610/Csa6G303770/Csa1G132130/Csa2G225360/Csa7G390240/Csa1G572950/Csa2G021550/Csa5G172800/Csa6G013900/Csa6G128650/-	12	0		0
MF	GO:0005509	calcium ion binding	8/213	122/8970	0.008441944	0.101303327	Csa3G167380/Csa3G081900/Csa4G376140/Csa1G033260/Csa3G099590/Csa1G002110/Csa5G636620/Csa6G376250	Csa3G167380/Csa3G081900/Csa4G376140/Csa1G033260/Csa3G099590/Csa1G002110/Csa5G636620/Csa6G376250	8	0		0
MF	GO:0008509	anion transmembrane transporter activity	4/213	36/8970	0.010043653	0.110480187	Csa5G505740/Csa4G031010/Csa4G379280/Csa2G406710	Csa5G505740/Csa4G031010/Csa4G379280/Csa2G406710	4	0		0
MF	GO:0043565	sequence-specific DNA binding	8/213	143/8970	0.020489748	0.20804975	Csa3G710870/Csa3G181940/Csa7G328830/Csa6G486960/Csa3G730800/Csa2G382650/Csa3G567330/Csa7G387720	Csa3G710870/Csa3G181940/Csa7G328830/Csa6G486960/Csa3G730800/Csa2G382650/Csa3G567330/Csa7G387720	8	0		0
MF	GO:0016747	transferase activity, transferring acyl groups other than amino-acyl groups	6/213	126/8970	0.079260754	0.663663845	Csa1G501840/Csa4G639960/Csa2G431070/Csa1G001360/Csa2G350350/Csa6G495100	Csa1G501840/Csa4G639960/Csa2G431070/Csa1G001360/Csa2G350350/Csa6G495100	6	0		0
MF	GO:0005516	calmodulin binding	2/213	20/8970	0.080612609	0.663663845	novel.37/Csa1G039030	-/Csa1G039030	2	0		0
MF	GO:0016836	hydro-lyase activity	2/213	21/8970	0.087750081	0.663663845	Csa3G843770/Csa1G145980	Csa3G843770/Csa1G145980	2	0		0
MF	GO:0004601	peroxidase activity	4/213	71/8970	0.087967032	0.663663845	Csa4G285790/Csa1G569450/Csa4G658590/Csa3G736970	Csa4G285790/Csa1G569450/Csa4G658590/Csa3G736970	4	0		0
MF	GO:0016684	oxidoreductase activity, acting on peroxide as acceptor	4/213	73/8970	0.095100893	0.663663845	Csa4G285790/Csa1G569450/Csa4G658590/Csa3G736970	Csa4G285790/Csa1G569450/Csa4G658590/Csa3G736970	4	0		0
MF	GO:0016746	transferase activity, transferring acyl groups	7/213	164/8970	0.095527372	0.663663845	Csa1G501840/Csa4G639960/Csa2G377370/Csa2G431070/Csa1G001360/Csa2G350350/Csa6G495100	Csa1G501840/Csa4G639960/Csa2G377370/Csa2G431070/Csa1G001360/Csa2G350350/Csa6G495100	7	0		0
MF	GO:0020037	heme binding	9/213	236/8970	0.109254866	0.665664021	Csa7G324140/Csa5G641590/novel.485/Csa4G285790/Csa3G271920/Csa4G056600/Csa6G501320/Csa4G658590/Csa3G736970	Csa7G324140/Csa5G641590/-/Csa4G285790/Csa3G271920/Csa4G056600/Csa6G501320/Csa4G658590/Csa3G736970	9	0		0
MF	GO:0016209	antioxidant activity	4/213	78/8970	0.114074983	0.665664021	Csa4G285790/Csa1G569450/Csa4G658590/Csa3G736970	Csa4G285790/Csa1G569450/Csa4G658590/Csa3G736970	4	0		0
MF	GO:0046906	tetrapyrrole binding	9/213	239/8970	0.115639024	0.665664021	Csa7G324140/Csa5G641590/novel.485/Csa4G285790/Csa3G271920/Csa4G056600/Csa6G501320/Csa4G658590/Csa3G736970	Csa7G324140/Csa5G641590/-/Csa4G285790/Csa3G271920/Csa4G056600/Csa6G501320/Csa4G658590/Csa3G736970	9	0		0
MF	GO:0016887	ATPase activity	6/213	140/8970	0.115986913	0.665664021	Csa2G433930/Csa2G074190/Csa3G359120/Csa2G153580/Csa6G450940/Csa3G184580	Csa2G433930/Csa2G074190/Csa3G359120/Csa2G153580/Csa6G450940/Csa3G184580	6	0		0
MF	GO:0005215	transporter activity	15/213	482/8970	0.171919577	0.875555531	Csa5G505740/Csa4G031010/Csa3G818250/Csa2G351690/Csa6G516920/Csa3G027720/Csa6G445140/Csa4G379280/Csa5G598720/Csa5G146190/Csa2G074190/Csa7G447100/Csa2G406710/Csa3G359120/Csa3G094510	Csa5G505740/Csa4G031010/Csa3G818250/Csa2G351690/Csa6G516920/Csa3G027720/Csa6G445140/Csa4G379280/Csa5G598720/Csa5G146190/Csa2G074190/Csa7G447100/Csa2G406710/Csa3G359120/Csa3G094510	15	0		0
MF	GO:0005506	iron ion binding	7/213	198/8970	0.191446189	0.875555531	Csa7G324140/Csa5G641590/novel.485/Csa1G575130/Csa3G271920/Csa4G056600/Csa6G501320	Csa7G324140/Csa5G641590/-/Csa1G575130/Csa3G271920/Csa4G056600/Csa6G501320	7	0		0
MF	GO:0016829	lyase activity	4/213	96/8970	0.19392986	0.875555531	Csa3G150200/Csa3G843770/Csa1G145980/Csa2G009560	Csa3G150200/Csa3G843770/Csa1G145980/Csa2G009560	4	0		0
MF	GO:0016705	oxidoreductase activity, acting on paired donors, with incorporation or reduction of molecular oxygen	7/213	200/8970	0.198034955	0.875555531	Csa7G324140/Csa5G641590/novel.485/Csa3G271920/Csa4G056600/Csa6G501320/Csa6G338660	Csa7G324140/Csa5G641590/-/Csa3G271920/Csa4G056600/Csa6G501320/Csa6G338660	7	0		0
MF	GO:0009055	electron carrier activity	4/213	102/8970	0.223690178	0.875555531	Csa7G432480/Csa6G045160/Csa6G198280/Csa7G432520	Csa7G432480/Csa6G045160/Csa6G198280/Csa7G432520	4	0		0
MF	GO:0008168	methyltransferase activity	5/213	137/8970	0.226196149	0.875555531	Csa4G354130/Csa3G859730/Csa3G113310/novel.673/Csa6G128650	Csa4G354130/Csa3G859730/Csa3G113310/-/Csa6G128650	5	0		0
MF	GO:0004869	cysteine-type endopeptidase inhibitor activity	1/213	11/8970	0.232413812	0.875555531	novel.719	-	1	0		0
MF	GO:0016758	transferase activity, transferring hexosyl groups	8/213	249/8970	0.24014501	0.875555531	Csa3G141890/Csa6G423390/Csa7G044980/Csa5G602120/Csa1G422470/Csa6G418410/Csa1G422990/Csa7G073490	Csa3G141890/Csa6G423390/Csa7G044980/Csa5G602120/Csa1G422470/Csa6G418410/Csa1G422990/Csa7G073490	8	0		0
MF	GO:0016741	transferase activity, transferring one-carbon groups	5/213	144/8970	0.257182405	0.875555531	Csa4G354130/Csa3G859730/Csa3G113310/novel.673/Csa6G128650	Csa4G354130/Csa3G859730/Csa3G113310/-/Csa6G128650	5	0		0
MF	GO:0016835	carbon-oxygen lyase activity	2/213	42/8970	0.263203412	0.875555531	Csa3G843770/Csa1G145980	Csa3G843770/Csa1G145980	2	0		0
MF	GO:0016645	oxidoreductase activity, acting on the CH-NH group of donors	1/213	13/8970	0.268480608	0.875555531	Csa4G647490	Csa4G647490	1	0		0
MF	GO:0042393	histone binding	1/213	13/8970	0.268480608	0.875555531	Csa5G273950	Csa5G273950	1	0		0
MF	GO:0016614	oxidoreductase activity, acting on CH-OH group of donors	4/213	111/8970	0.27029205	0.875555531	Csa5G524780/Csa2G055560/Csa3G444620/Csa4G647490	Csa5G524780/Csa2G055560/Csa3G444620/Csa4G647490	4	0		0
MF	GO:0016701	oxidoreductase activity, acting on single donors with incorporation of molecular oxygen	2/213	47/8970	0.30743055	0.875555531	Csa6G106700/Csa1G575130	Csa6G106700/Csa1G575130	2	0		0
MF	GO:0003993	acid phosphatase activity	1/213	17/8970	0.335631468	0.875555531	Csa6G504630	Csa6G504630	1	0		0
MF	GO:0008171	O-methyltransferase activity	1/213	17/8970	0.335631468	0.875555531	Csa6G128650	Csa6G128650	1	0		0
MF	GO:0003682	chromatin binding	1/213	18/8970	0.351437399	0.875555531	Csa1G604080	Csa1G604080	1	0		0
MF	GO:0004298	threonine-type endopeptidase activity	1/213	18/8970	0.351437399	0.875555531	Csa5G590010	Csa5G590010	1	0		0
MF	GO:0070003	threonine-type peptidase activity	1/213	18/8970	0.351437399	0.875555531	Csa5G590010	Csa5G590010	1	0		0
MF	GO:0022857	transmembrane transporter activity	10/213	362/8970	0.357687246	0.875555531	Csa5G505740/Csa4G031010/Csa2G351690/Csa6G516920/Csa4G379280/Csa5G598720/Csa2G074190/Csa2G406710/Csa3G359120/Csa3G094510	Csa5G505740/Csa4G031010/Csa2G351690/Csa6G516920/Csa4G379280/Csa5G598720/Csa2G074190/Csa2G406710/Csa3G359120/Csa3G094510	10	0		0
MF	GO:0004866	endopeptidase inhibitor activity	1/213	20/8970	0.381935142	0.875555531	novel.719	-	1	0		0
MF	GO:0016651	oxidoreductase activity, acting on NAD(P)H	1/213	20/8970	0.381935142	0.875555531	Csa1G569450	Csa1G569450	1	0		0
MF	GO:0030414	peptidase inhibitor activity	1/213	20/8970	0.381935142	0.875555531	novel.719	-	1	0		0
MF	GO:0061134	peptidase regulator activity	1/213	20/8970	0.381935142	0.875555531	novel.719	-	1	0		0
MF	GO:0061135	endopeptidase regulator activity	1/213	20/8970	0.381935142	0.875555531	novel.719	-	1	0		0
MF	GO:0050660	flavin adenine dinucleotide binding	3/213	95/8970	0.393367076	0.875555531	Csa2G055560/Csa7G014500/Csa4G647490	Csa2G055560/Csa7G014500/Csa4G647490	3	0		0
MF	GO:0042626	ATPase activity, coupled to transmembrane movement of substances	2/213	57/8970	0.393866417	0.875555531	Csa2G074190/Csa3G359120	Csa2G074190/Csa3G359120	2	0		0
MF	GO:0043492	ATPase activity, coupled to movement of substances	2/213	57/8970	0.393866417	0.875555531	Csa2G074190/Csa3G359120	Csa2G074190/Csa3G359120	2	0		0
MF	GO:0016820	hydrolase activity, acting on acid anhydrides, catalyzing transmembrane movement of substances	2/213	59/8970	0.410608183	0.875555531	Csa2G074190/Csa3G359120	Csa2G074190/Csa3G359120	2	0		0
MF	GO:0015399	primary active transmembrane transporter activity	2/213	60/8970	0.418894458	0.875555531	Csa2G074190/Csa3G359120	Csa2G074190/Csa3G359120	2	0		0
MF	GO:0015405	P-P-bond-hydrolysis-driven transmembrane transporter activity	2/213	60/8970	0.418894458	0.875555531	Csa2G074190/Csa3G359120	Csa2G074190/Csa3G359120	2	0		0
MF	GO:0016831	carboxy-lyase activity	1/213	24/8970	0.438714074	0.875555531	Csa3G150200	Csa3G150200	1	0		0
MF	GO:0019899	enzyme binding	1/213	24/8970	0.438714074	0.875555531	Csa3G127030	Csa3G127030	1	0		0
MF	GO:0045735	nutrient reservoir activity	1/213	24/8970	0.438714074	0.875555531	Csa7G450510	Csa7G450510	1	0		0
MF	GO:0000989	transcription factor activity, transcription factor binding	1/213	25/8970	0.452078024	0.875555531	Csa6G495100	Csa6G495100	1	0		0
MF	GO:0003712	transcription cofactor activity	1/213	25/8970	0.452078024	0.875555531	Csa6G495100	Csa6G495100	1	0		0
MF	GO:0030246	carbohydrate binding	3/213	105/8970	0.45670927	0.875555531	Csa6G504610/Csa1G073890/Csa4G430880	Csa6G504610/Csa1G073890/Csa4G430880	3	0		0
MF	GO:0016757	transferase activity, transferring glycosyl groups	8/213	312/8970	0.463680182	0.875555531	Csa3G141890/Csa6G423390/Csa7G044980/Csa5G602120/Csa1G422470/Csa6G418410/Csa1G422990/Csa7G073490	Csa3G141890/Csa6G423390/Csa7G044980/Csa5G602120/Csa1G422470/Csa6G418410/Csa1G422990/Csa7G073490	8	0		0
MF	GO:0022836	gated channel activity	1/213	26/8970	0.465125244	0.875555531	Csa2G406710	Csa2G406710	1	0		0
MF	GO:0004857	enzyme inhibitor activity	2/213	71/8970	0.505787331	0.875555531	novel.719/Csa3G890080	-/Csa3G890080	2	0		0
MF	GO:0004185	serine-type carboxypeptidase activity	1/213	30/8970	0.514293649	0.875555531	Csa4G644120	Csa4G644120	1	0		0
MF	GO:0000988	transcription factor activity, protein binding	1/213	31/8970	0.525865847	0.875555531	Csa6G495100	Csa6G495100	1	0		0
MF	GO:0016616	oxidoreductase activity, acting on the CH-OH group of donors, NAD or NADP as acceptor	2/213	75/8970	0.535249744	0.875555531	Csa5G524780/Csa3G444620	Csa5G524780/Csa3G444620	2	0		0
MF	GO:0004180	carboxypeptidase activity	1/213	32/8970	0.537163595	0.875555531	Csa4G644120	Csa4G644120	1	0		0
MF	GO:0016830	carbon-carbon lyase activity	1/213	33/8970	0.548193373	0.875555531	Csa3G150200	Csa3G150200	1	0		0
MF	GO:0015075	ion transmembrane transporter activity	5/213	207/8970	0.548381319	0.875555531	Csa5G505740/Csa4G031010/Csa2G351690/Csa4G379280/Csa2G406710	Csa5G505740/Csa4G031010/Csa2G351690/Csa4G379280/Csa2G406710	5	0		0
MF	GO:0042623	ATPase activity, coupled	2/213	77/8970	0.549525244	0.875555531	Csa2G074190/Csa3G359120	Csa2G074190/Csa3G359120	2	0		0
MF	GO:0016702	oxidoreductase activity, acting on single donors with incorporation of molecular oxygen, incorporation of two atoms of oxygen	1/213	34/8970	0.558961507	0.875555531	Csa6G106700	Csa6G106700	1	0		0
MF	GO:0030599	pectinesterase activity	1/213	34/8970	0.558961507	0.875555531	Csa3G890080	Csa3G890080	1	0		0
MF	GO:0070008	serine-type exopeptidase activity	1/213	34/8970	0.558961507	0.875555531	Csa4G644120	Csa4G644120	1	0		0
MF	GO:0008080	N-acetyltransferase activity	1/213	35/8970	0.569474175	0.875555531	Csa6G495100	Csa6G495100	1	0		0
MF	GO:0016759	cellulose synthase activity	1/213	35/8970	0.569474175	0.875555531	Csa3G141890	Csa3G141890	1	0		0
MF	GO:0016760	cellulose synthase (UDP-forming) activity	1/213	35/8970	0.569474175	0.875555531	Csa3G141890	Csa3G141890	1	0		0
MF	GO:0048037	cofactor binding	6/213	256/8970	0.57142481	0.875555531	Csa3G113310/Csa2G055560/Csa7G014500/Csa3G444620/novel.159/Csa4G647490	Csa3G113310/Csa2G055560/Csa7G014500/Csa3G444620/-/Csa4G647490	6	0		0
MF	GO:0022891	substrate-specific transmembrane transporter activity	5/213	214/8970	0.578185204	0.875555531	Csa5G505740/Csa4G031010/Csa2G351690/Csa4G379280/Csa2G406710	Csa5G505740/Csa4G031010/Csa2G351690/Csa4G379280/Csa2G406710	5	0		0
MF	GO:0016410	N-acyltransferase activity	1/213	36/8970	0.579737409	0.875555531	Csa6G495100	Csa6G495100	1	0		0
MF	GO:0051213	dioxygenase activity	1/213	36/8970	0.579737409	0.875555531	Csa6G106700	Csa6G106700	1	0		0
MF	GO:0003899	DNA-directed 5'-3' RNA polymerase activity	1/213	38/8970	0.599539005	0.875555531	Csa3G143540	Csa3G143540	1	0		0
MF	GO:0015035	protein disulfide oxidoreductase activity	1/213	38/8970	0.599539005	0.875555531	Csa6G198280	Csa6G198280	1	0		0
MF	GO:0015036	disulfide oxidoreductase activity	1/213	38/8970	0.599539005	0.875555531	Csa6G198280	Csa6G198280	1	0		0
MF	GO:0016407	acetyltransferase activity	1/213	38/8970	0.599539005	0.875555531	Csa6G495100	Csa6G495100	1	0		0
MF	GO:0051287	NAD binding	1/213	39/8970	0.609088735	0.875555531	Csa3G444620	Csa3G444620	1	0		0
MF	GO:0008237	metallopeptidase activity	1/213	40/8970	0.618411778	0.875555531	Csa5G503560	Csa5G503560	1	0		0
MF	GO:0051082	unfolded protein binding	1/213	41/8970	0.627513491	0.875555531	Csa3G183950	Csa3G183950	1	0		0
MF	GO:0050662	coenzyme binding	4/213	181/8970	0.62765782	0.875555531	Csa2G055560/Csa7G014500/Csa3G444620/Csa4G647490	Csa2G055560/Csa7G014500/Csa3G444620/Csa4G647490	4	0		0
MF	GO:0022804	active transmembrane transporter activity	3/213	137/8970	0.636121141	0.875555531	Csa5G598720/Csa2G074190/Csa3G359120	Csa5G598720/Csa2G074190/Csa3G359120	3	0		0
MF	GO:0015238	drug transmembrane transporter activity	1/213	42/8970	0.636399102	0.875555531	Csa5G598720	Csa5G598720	1	0		0
MF	GO:0016791	phosphatase activity	1/213	42/8970	0.636399102	0.875555531	Csa6G504630	Csa6G504630	1	0		0
MF	GO:0090484	drug transporter activity	1/213	42/8970	0.636399102	0.875555531	Csa5G598720	Csa5G598720	1	0		0
MF	GO:0022892	substrate-specific transporter activity	5/213	229/8970	0.638379343	0.875555531	Csa5G505740/Csa4G031010/Csa2G351690/Csa4G379280/Csa2G406710	Csa5G505740/Csa4G031010/Csa2G351690/Csa4G379280/Csa2G406710	5	0		0
MF	GO:0034062	5'-3' RNA polymerase activity	1/213	45/8970	0.661809807	0.875555531	Csa3G143540	Csa3G143540	1	0		0
MF	GO:0097747	RNA polymerase activity	1/213	45/8970	0.661809807	0.875555531	Csa3G143540	Csa3G143540	1	0		0
MF	GO:0008238	exopeptidase activity	1/213	46/8970	0.669880901	0.875555531	Csa4G644120	Csa4G644120	1	0		0
MF	GO:0008270	zinc ion binding	7/213	330/8970	0.673377682	0.875555531	Csa5G374720/Csa1G057030/Csa6G148230/Csa5G503560/Csa6G448100/Csa3G829160/Csa6G495100	Csa5G374720/Csa1G057030/Csa6G148230/Csa5G503560/Csa6G448100/Csa3G829160/Csa6G495100	7	0		0
MF	GO:0016667	oxidoreductase activity, acting on a sulfur group of donors	1/213	48/8970	0.685452408	0.875555531	Csa6G198280	Csa6G198280	1	0		0
MF	GO:0046873	metal ion transmembrane transporter activity	1/213	49/8970	0.692961782	0.875555531	Csa2G351690	Csa2G351690	1	0		0
MF	GO:0005216	ion channel activity	1/213	50/8970	0.700292702	0.875555531	Csa2G406710	Csa2G406710	1	0		0
MF	GO:0015267	channel activity	1/213	50/8970	0.700292702	0.875555531	Csa2G406710	Csa2G406710	1	0		0
MF	GO:0022803	passive transmembrane transporter activity	1/213	50/8970	0.700292702	0.875555531	Csa2G406710	Csa2G406710	1	0		0
MF	GO:0022838	substrate-specific channel activity	1/213	50/8970	0.700292702	0.875555531	Csa2G406710	Csa2G406710	1	0		0
MF	GO:0030170	pyridoxal phosphate binding	1/213	51/8970	0.70744939	0.875555531	Csa3G113310	Csa3G113310	1	0		0
MF	GO:0070279	vitamin B6 binding	1/213	51/8970	0.70744939	0.875555531	Csa3G113310	Csa3G113310	1	0		0
MF	GO:0035251	UDP-glucosyltransferase activity	1/213	53/8970	0.721256458	0.875555531	Csa3G141890	Csa3G141890	1	0		0
MF	GO:0046527	glucosyltransferase activity	1/213	54/8970	0.727914793	0.875555531	Csa3G141890	Csa3G141890	1	0		0
MF	GO:0051536	iron-sulfur cluster binding	1/213	55/8970	0.73441481	0.875555531	Csa6G045160	Csa6G045160	1	0		0
MF	GO:0051540	metal cluster binding	1/213	55/8970	0.73441481	0.875555531	Csa6G045160	Csa6G045160	1	0		0
MF	GO:0052689	carboxylic ester hydrolase activity	1/213	56/8970	0.740760255	0.875555531	Csa3G890080	Csa3G890080	1	0		0
MF	GO:0008289	lipid binding	1/213	57/8970	0.746954788	0.875555531	Csa4G047900	Csa4G047900	1	0		0
MF	GO:0008236	serine-type peptidase activity	2/213	112/8970	0.749528599	0.875555531	Csa4G644120/Csa5G141040	Csa4G644120/Csa5G141040	2	0		0
MF	GO:0017171	serine hydrolase activity	2/213	112/8970	0.749528599	0.875555531	Csa4G644120/Csa5G141040	Csa4G644120/Csa5G141040	2	0		0
MF	GO:0030234	enzyme regulator activity	2/213	115/8970	0.76252964	0.882929056	novel.719/Csa3G890080	-/Csa3G890080	2	0		0
MF	GO:0019842	vitamin binding	1/213	61/8970	0.770293995	0.884163542	Csa3G113310	Csa3G113310	1	0		0
MF	GO:0004252	serine-type endopeptidase activity	1/213	65/8970	0.79148972	0.89374981	Csa5G141040	Csa5G141040	1	0		0
MF	GO:0004175	endopeptidase activity	2/213	124/8970	0.79808817	0.89374981	Csa5G590010/Csa5G141040	Csa5G590010/Csa5G141040	2	0		0
MF	GO:0042578	phosphoric ester hydrolase activity	1/213	68/8970	0.806098456	0.89374981	Csa6G504630	Csa6G504630	1	0		0
MF	GO:0015297	antiporter activity	1/213	70/8970	0.815266999	0.89374981	Csa5G598720	Csa5G598720	1	0		0
MF	GO:0098772	molecular function regulator	2/213	130/8970	0.81910865	0.89374981	novel.719/Csa3G890080	-/Csa3G890080	2	0		0
MF	GO:0070011	peptidase activity, acting on L-amino acid peptides	4/213	238/8970	0.821970807	0.89374981	Csa4G644120/Csa5G503560/Csa5G590010/Csa5G141040	Csa4G644120/Csa5G503560/Csa5G590010/Csa5G141040	4	0		0
MF	GO:0017111	nucleoside-triphosphatase activity	6/213	341/8970	0.826041491	0.89374981	Csa2G433930/Csa2G074190/Csa3G359120/Csa2G153580/Csa6G450940/Csa3G184580	Csa2G433930/Csa2G074190/Csa3G359120/Csa2G153580/Csa6G450940/Csa3G184580	6	0		0
MF	GO:0015291	secondary active transmembrane transporter activity	1/213	75/8970	0.836344129	0.89754004	Csa5G598720	Csa5G598720	1	0		0
MF	GO:0008233	peptidase activity	4/213	247/8970	0.84339699	0.897809699	Csa4G644120/Csa5G503560/Csa5G590010/Csa5G141040	Csa4G644120/Csa5G503560/Csa5G590010/Csa5G141040	4	0		0
MF	GO:0016462	pyrophosphatase activity	6/213	356/8970	0.855328792	0.903227204	Csa2G433930/Csa2G074190/Csa3G359120/Csa2G153580/Csa6G450940/Csa3G184580	Csa2G433930/Csa2G074190/Csa3G359120/Csa2G153580/Csa6G450940/Csa3G184580	6	0		0
MF	GO:0016818	hydrolase activity, acting on acid anhydrides, in phosphorus-containing anhydrides	6/213	360/8970	0.862423713	0.903452633	Csa2G433930/Csa2G074190/Csa3G359120/Csa2G153580/Csa6G450940/Csa3G184580	Csa2G433930/Csa2G074190/Csa3G359120/Csa2G153580/Csa6G450940/Csa3G184580	6	0		0
MF	GO:0016817	hydrolase activity, acting on acid anhydrides	6/213	364/8970	0.869230942	0.903452633	Csa2G433930/Csa2G074190/Csa3G359120/Csa2G153580/Csa6G450940/Csa3G184580	Csa2G433930/Csa2G074190/Csa3G359120/Csa2G153580/Csa6G450940/Csa3G184580	6	0		0
MF	GO:0016779	nucleotidyltransferase activity	1/213	90/8970	0.886260028	0.91238741	Csa3G143540	Csa3G143540	1	0		0
MF	GO:0008194	UDP-glycosyltransferase activity	1/213	92/8970	0.891651332	0.91238741	Csa3G141890	Csa3G141890	1	0		0
MF	GO:0022890	inorganic cation transmembrane transporter activity	1/213	104/8970	0.919055889	0.93319521	Csa2G351690	Csa2G351690	1	0		0
MF	GO:0016788	hydrolase activity, acting on ester bonds	3/213	263/8970	0.952324792	0.953764438	Csa6G504630/Csa7G291130/Csa3G890080	Csa6G504630/Csa7G291130/Csa3G890080	3	0		0
MF	GO:0008324	cation transmembrane transporter activity	1/213	127/8970	0.953764438	0.953764438	Csa2G351690	Csa2G351690	1	0		0
