# Supplementary material for: Transcriptome Analysis Reveals the Different Response to Toxic Stress in Rootstock Grafted and Non-Grafted Cucumber Seedlings
Source: Int J Mol Sci. 2020 Jan 24;21(3):774. doi: 10.3390/ijms21030774 (PMC7037640; doi:10.3390/ijms21030774)
Supplement: Supplementary file 1 [file ijms-21-00774-s001.zip › supplementary files/Table S7-RG_CKvsNG_CK_all_KEGGenrich.xls]

KEGGID	Description	GeneRatio	BgRatio	pvalue	padj	geneID	geneName	keggID	Count	Up	Up_Gene_names	Down	Down_Gene_names
csv00480	Glutathione metabolism	10/82	73/3900	2.05E-06	0.000112868	Csa4G303680/Csa4G304760/Csa4G303690/Csa4G304250/Csa2G377370/Csa4G304750/Csa4G303160/Csa3G133370/Csa1G033120/Csa1G024860	Csa4G303680/Csa4G304760/Csa4G303690/Csa4G304250/Csa2G377370/Csa4G304750/Csa4G303160/Csa3G133370/Csa1G033120/Csa1G024860	csv:101214992/csv:101219743/csv:105435246/csv:101213782/csv:101208455/csv:105435370/csv:101220464/csv:101207387/csv:101217019/csv:101217418	10	1	Csa2G377370	9	Csa4G303680/Csa4G304760/Csa4G303690/Csa4G304250/Csa4G304750/Csa4G303160/Csa3G133370/Csa1G033120/Csa1G024860
csv00940	Phenylpropanoid biosynthesis	9/82	117/3900	0.000672518	0.018494257	Csa4G285790/Csa6G445770/Csa1G612880/Csa4G008760/Csa4G008770/Csa1G611820/Csa4G008780/Csa6G446280/Csa3G736970	Csa4G285790/Csa6G445770/Csa1G612880/Csa4G008760/Csa4G008770/Csa1G611820/Csa4G008780/Csa6G446280/Csa3G736970	csv:101211752/csv:101222092/csv:101212302/csv:101204574/csv:101203846/csv:101205705/csv:105434452/csv:101218856/csv:101215428	9	2	Csa1G612880/Csa3G736970	7	Csa4G285790/Csa6G445770/Csa4G008760/Csa4G008770/Csa1G611820/Csa4G008780/Csa6G446280
csv00908	Zeatin biosynthesis	3/82	18/3900	0.005821139	0.088884566	Csa3G150100/Csa3G271920/Csa4G647490	Csa3G150100/Csa3G271920/Csa4G647490	csv:101204427/csv:101213604/csv:101217899	3	2	Csa3G150100/Csa3G271920	1	Csa4G647490
csv00360	Phenylalanine metabolism	5/82	57/3900	0.006464332	0.088884566	Csa6G445770/Csa4G008760/Csa4G008770/Csa4G008780/Csa6G446280	Csa6G445770/Csa4G008760/Csa4G008770/Csa4G008780/Csa6G446280	csv:101222092/csv:101204574/csv:101203846/csv:105434452/csv:101218856	5	0		5	Csa6G445770/Csa4G008760/Csa4G008770/Csa4G008780/Csa6G446280
csv04016	MAPK signaling pathway - plant	6/82	112/3900	0.029290763	0.289606258	Csa3G167380/Csa3G730800/Csa6G012800/Csa1G569450/Csa4G658590/Csa5G636620	Csa3G167380/Csa3G730800/Csa6G012800/Csa1G569450/Csa4G658590/Csa5G636620	csv:101212685/csv:101205651/csv:101221757/csv:101206498/csv:101202931/csv:101211506	6	1	Csa1G569450	5	Csa3G167380/Csa3G730800/Csa6G012800/Csa4G658590/Csa5G636620
csv04626	Plant-pathogen interaction	6/82	114/3900	0.03159341	0.289606258	Csa3G167380/Csa3G730800/Csa3G183950/Csa1G569450/Csa5G636620/Csa6G376250	Csa3G167380/Csa3G730800/Csa3G183950/Csa1G569450/Csa5G636620/Csa6G376250	csv:101212685/csv:101205651/csv:101210914/csv:101206498/csv:101211506/csv:101203511	6	1	Csa1G569450	5	Csa3G167380/Csa3G730800/Csa3G183950/Csa5G636620/Csa6G376250
csv00460	Cyanoamino acid metabolism	3/82	37/3900	0.041687684	0.327546089	Csa1G612880/Csa2G055560/Csa1G611820	Csa1G612880/Csa2G055560/Csa1G611820	csv:101212302/csv:101211615/csv:101205705	3	2	Csa1G612880/Csa2G055560	1	Csa1G611820
csv00400	Phenylalanine, tyrosine and tryptophan biosynthesis	3/82	40/3900	0.050701122	0.348570215	Csa2G296130/Csa3G843770/Csa1G145980	Csa2G296130/Csa3G843770/Csa1G145980	csv:101210546/csv:101222321/csv:101222151	3	1	Csa3G843770	2	Csa2G296130/Csa1G145980
csv03440	Homologous recombination	3/82	52/3900	0.095050321	0.580863075	Csa3G608160/Csa6G525320/Csa1G013800	Csa3G608160/Csa6G525320/Csa1G013800	csv:101222995/csv:101212120/csv:101208545	3	3	Csa3G608160/Csa6G525320/Csa1G013800	0
csv02010	ABC transporters	2/82	27/3900	0.10936609	0.597114169	Csa2G074190/Csa3G359120	Csa2G074190/Csa3G359120	csv:101209574/csv:101210136	2	0		2	Csa2G074190/Csa3G359120
csv00920	Sulfur metabolism	2/82	29/3900	0.123206077	0.597114169	Csa1G062380/Csa4G621190	Csa1G062380/Csa4G621190	csv:101211864/csv:101221943	2	2	Csa1G062380/Csa4G621190	0
csv00906	Carotenoid biosynthesis	2/82	30/3900	0.130279455	0.597114169	Csa6G106700/Csa4G056600	Csa6G106700/Csa4G056600	csv:101218773/csv:101212508	2	1	Csa6G106700	1	Csa4G056600
csv00592	alpha-Linolenic acid metabolism	2/82	40/3900	0.205048461	0.795447593	Csa7G351890/Csa3G859730	Csa7G351890/Csa3G859730	csv:101208825/csv:101220850	2	1	Csa3G859730	1	Csa7G351890
csv00905	Brassinosteroid biosynthesis	1/82	12/3900	0.225364063	0.795447593	Csa5G641590	Csa5G641590	csv:101206858	1	1	Csa5G641590	0
csv04075	Plant hormone signal transduction	7/82	236/3900	0.225732617	0.795447593	Csa4G009880/Csa6G446450/Csa1G422470/Csa1G231530/Csa6G012800/Csa1G422990/Csa7G238400	Csa4G009880/Csa6G446450/Csa1G422470/Csa1G231530/Csa6G012800/Csa1G422990/Csa7G238400	csv:101222913/csv:101212725/csv:101217216/csv:101203761/csv:101221757/csv:101217842/csv:101213583	7	2	Csa4G009880/Csa1G231530	5	Csa6G446450/Csa1G422470/Csa6G012800/Csa1G422990/Csa7G238400
csv00590	Arachidonic acid metabolism	1/82	13/3900	0.241701549	0.795447593	Csa5G503560	Csa5G503560	csv:101222193	1	1	Csa5G503560	0
csv04141	Protein processing in endoplasmic reticulum	5/82	162/3900	0.253273546	0.795447593	Csa3G020080/Csa3G733220/Csa1G527870/Csa3G183950/Csa5G514500	Csa3G020080/Csa3G733220/Csa1G527870/Csa3G183950/Csa5G514500	csv:101219106/csv:101219630/csv:101204421/csv:101210914/csv:101211905	5	1	Csa3G733220	4	Csa3G020080/Csa1G527870/Csa3G183950/Csa5G514500
csv00760	Nicotinate and nicotinamide metabolism	1/82	15/3900	0.273362175	0.795447593	Csa5G524850	Csa5G524850	csv:101205815	1	1	Csa5G524850	0
csv00450	Selenocompound metabolism	1/82	17/3900	0.303716354	0.795447593	Csa3G113310	Csa3G113310	csv:101211867	1	1	Csa3G113310	0
csv00904	Diterpenoid biosynthesis	1/82	17/3900	0.303716354	0.795447593	Csa1G439830	Csa1G439830	csv:101214915	1	1	Csa1G439830	0
csv01040	Biosynthesis of unsaturated fatty acids	1/82	17/3900	0.303716354	0.795447593	Csa6G338660	Csa6G338660	csv:101204316	1	1	Csa6G338660	0
csv04070	Phosphatidylinositol signaling system	2/82	55/3900	0.322509925	0.806274814	Csa3G167380/Csa5G636620	Csa3G167380/Csa5G636620	csv:101212685/csv:101211506	2	0		2	Csa3G167380/Csa5G636620
csv00073	Cutin, suberine and wax biosynthesis	1/82	21/3900	0.360716309	0.831352046	Csa1G001360	Csa1G001360	csv:101210256	1	1	Csa1G001360	0
csv00260	Glycine, serine and threonine metabolism	2/82	65/3900	0.398981708	0.831352046	Csa3G843770/Csa2G009560	Csa3G843770/Csa2G009560	csv:101222321/csv:101207481	2	1	Csa3G843770	1	Csa2G009560
csv00620	Pyruvate metabolism	2/82	69/3900	0.428509779	0.831352046	Csa3G076020/Csa3G444620	Csa3G076020/Csa3G444620	csv:101203268/csv:101214108	2	0		2	Csa3G076020/Csa3G444620
csv00500	Starch and sucrose metabolism	3/82	114/3900	0.432055297	0.831352046	Csa5G149880/Csa1G612880/Csa1G611820	Csa5G149880/Csa1G612880/Csa1G611820	csv:101208719/csv:101212302/csv:101205705	3	1	Csa1G612880	2	Csa5G149880/Csa1G611820
csv00062	Fatty acid elongation	1/82	30/3900	0.472656242	0.831352046	Csa1G501840	Csa1G501840	csv:101209161	1	0		1	Csa1G501840
csv00061	Fatty acid biosynthesis	1/82	31/3900	0.483829934	0.831352046	Csa6G338660	Csa6G338660	csv:101204316	1	1	Csa6G338660	0
csv00910	Nitrogen metabolism	1/82	31/3900	0.483829934	0.831352046	Csa5G383350	Csa5G383350	csv:101219242	1	0		1	Csa5G383350
csv04136	Autophagy - other	1/82	32/3900	0.494769697	0.831352046	Csa3G197920	Csa3G197920	csv:101205497	1	0		1	Csa3G197920
csv00380	Tryptophan metabolism	1/82	33/3900	0.505480371	0.831352046	Csa4G658590	Csa4G658590	csv:101202931	1	0		1	Csa4G658590
csv00270	Cysteine and methionine metabolism	2/82	81/3900	0.512273561	0.831352046	Csa1G604080/Csa3G150200	Csa1G604080/Csa3G150200	csv:101218956/csv:101213486	2	2	Csa1G604080/Csa3G150200	0
csv03410	Base excision repair	1/82	34/3900	0.515966693	0.831352046	Csa6G134890	Csa6G134890	csv:101218536	1	0		1	Csa6G134890
csv03430	Mismatch repair	1/82	34/3900	0.515966693	0.831352046	Csa1G013800	Csa1G013800	csv:101208545	1	1	Csa1G013800	0
csv04120	Ubiquitin mediated proteolysis	2/82	89/3900	0.563560829	0.831352046	Csa6G148230/Csa6G448100	Csa6G148230/Csa6G448100	csv:101221553/csv:101203488	2	0		2	Csa6G148230/Csa6G448100
csv03030	DNA replication	1/82	42/3900	0.592318298	0.831352046	Csa1G013800	Csa1G013800	csv:101208545	1	1	Csa1G013800	0
csv01230	Biosynthesis of amino acids	4/82	195/3900	0.59338062	0.831352046	Csa2G296130/Csa3G843770/Csa1G145980/Csa2G009560	Csa2G296130/Csa3G843770/Csa1G145980/Csa2G009560	csv:101210546/csv:101222321/csv:101222151/csv:101207481	4	1	Csa3G843770	3	Csa2G296130/Csa1G145980/Csa2G009560
csv00053	Ascorbate and aldarate metabolism	1/82	44/3900	0.609466495	0.831352046	Csa1G575130	Csa1G575130	csv:101202978	1	0		1	Csa1G575130
csv00052	Galactose metabolism	1/82	45/3900	0.617771409	0.831352046	Csa4G167980	Csa4G167980	csv:101211538	1	1	Csa4G167980	0
csv00195	Photosynthesis	1/82	45/3900	0.617771409	0.831352046	Csa2G010330	Csa2G010330	csv:101203467	1	0		1	Csa2G010330
csv03050	Proteasome	1/82	47/3900	0.633861358	0.831352046	Csa5G590010	Csa5G590010	csv:101210332	1	0		1	Csa5G590010
csv00250	Alanine, aspartate and glutamate metabolism	1/82	50/3900	0.656749815	0.831352046	Csa5G524850	Csa5G524850	csv:101205815	1	1	Csa5G524850	0
csv03420	Nucleotide excision repair	1/82	51/3900	0.664060598	0.831352046	Csa1G013800	Csa1G013800	csv:101208545	1	1	Csa1G013800	0
csv00330	Arginine and proline metabolism	1/82	54/3900	0.685082569	0.831352046	Csa3G150200	Csa3G150200	csv:101213486	1	1	Csa3G150200	0
csv01212	Fatty acid metabolism	1/82	55/3900	0.691796877	0.831352046	Csa6G338660	Csa6G338660	csv:101204316	1	1	Csa6G338660	0
csv00562	Inositol phosphate metabolism	1/82	58/3900	0.711102841	0.831352046	Csa1G575130	Csa1G575130	csv:101202978	1	0		1	Csa1G575130
csv00710	Carbon fixation in photosynthetic organisms	1/82	60/3900	0.723304706	0.831352046	Csa3G444620	Csa3G444620	csv:101214108	1	0		1	Csa3G444620
csv00630	Glyoxylate and dicarboxylate metabolism	1/82	61/3900	0.729213303	0.831352046	Csa4G658590	Csa4G658590	csv:101202931	1	0		1	Csa4G658590
csv00040	Pentose and glucuronate interconversions	1/82	63/3900	0.740659096	0.831352046	Csa3G890080	Csa3G890080	csv:101205879	1	1	Csa3G890080	0
csv04146	Peroxisome	1/82	75/3900	0.799956122	0.879951735	Csa4G658590	Csa4G658590	csv:101202931	1	0		1	Csa4G658590
csv00564	Glycerophospholipid metabolism	1/82	82/3900	0.828133322	0.893084955	Csa4G004780	Csa4G004780	csv:101218579	1	1	Csa4G004780	0
csv03018	RNA degradation	1/82	88/3900	0.849138001	0.898126732	Csa1G168920	Csa1G168920	csv:101210423	1	0		1	Csa1G168920
csv01200	Carbon metabolism	2/82	210/3900	0.9412791	0.959499915	Csa4G658590/Csa3G444620	Csa4G658590/Csa3G444620	csv:101202931/csv:101214108	2	0		2	Csa4G658590/Csa3G444620
csv04144	Endocytosis	1/82	139/3900	0.950601856	0.959499915	Csa5G514500	Csa5G514500	csv:101211905	1	0		1	Csa5G514500
csv03040	Spliceosome	1/82	148/3900	0.959499915	0.959499915	Csa5G514500	Csa5G514500	csv:101211905	1	0		1	Csa5G514500
