# Supplementary material for: Transcriptome Analysis Reveals the Different Response to Toxic Stress in Rootstock Grafted and Non-Grafted Cucumber Seedlings
Source: Int J Mol Sci. 2020 Jan 24;21(3):774. doi: 10.3390/ijms21030774 (PMC7037640; doi:10.3390/ijms21030774)
Supplement: Supplementary file 1 [file ijms-21-00774-s001.zip › supplementary files/Table S8-NG and RG_all_GO enrichment.xlsx]

## Sheet: NG_CA vs NG_CK
Category	GOID	Description	GeneRatio	BgRatio	pvalue	padj	geneID	geneName	Count	Up	Up_Gene_names	Down	Down_Gene_names
BP	GO:0006261	DNA-dependent DNA replication	10/1215	12/5940	5.46235e-06	0.00208116	Csa7G343310/Csa6G094750/Csa7G407650/Csa5G647410/Csa6G538780/Csa3G722880/Csa6G522780/Csa2G009300/Csa7G004140/Csa3G736810	Csa7G343310/Csa6G094750/Csa7G407650/Csa5G647410/Csa6G538780/Csa3G722880/Csa6G522780/Csa2G009300/Csa7G004140/Csa3G736810	10	0		0
BP	GO:0006260	DNA replication	23/1215	47/5940	1.13897e-05	0.00216974	Csa5G614640/Csa7G343310/Csa2G108700/Csa6G188070/Csa1G013800/Csa6G486750/Csa6G094750/Csa2G270740/Csa6G502800/Csa7G407650/Csa5G647410/Csa2G375760/Csa6G538780/Csa3G722880/Csa1G039840/Csa6G522780/Csa3G221760/Csa5G198160/Csa2G009300/Csa2G359990/Csa7G004140/Csa5G167720/Csa3G736810	Csa5G614640/Csa7G343310/Csa2G108700/Csa6G188070/Csa1G013800/Csa6G486750/Csa6G094750/Csa2G270740/Csa6G502800/Csa7G407650/Csa5G647410/Csa2G375760/Csa6G538780/Csa3G722880/Csa1G039840/Csa6G522780/Csa3G221760/Csa5G198160/Csa2G009300/Csa2G359990/Csa7G004140/Csa5G167720/Csa3G736810	23	0		0
BP	GO:0015979	photosynthesis	21/1215	43/5940	2.84934e-05	0.00361866	Csa1G181310/Csa5G315360/Csa7G428280/Csa1G088470/Csa2G350230/Csa6G483300/Csa7G322590/Csa5G505230/Csa3G414060/Csa7G046130/Csa1G066480/Csa5G592810/Csa1G714680/Csa5G505780/Csa7G047350/Csa6G087980/Csa1G595840/Csa2G000260/Csa2G010330/Csa2G336660/Csa4G063440	Csa1G181310/Csa5G315360/Csa7G428280/Csa1G088470/Csa2G350230/Csa6G483300/Csa7G322590/Csa5G505230/Csa3G414060/Csa7G046130/Csa1G066480/Csa5G592810/Csa1G714680/Csa5G505780/Csa7G047350/Csa6G087980/Csa1G595840/Csa2G000260/Csa2G010330/Csa2G336660/Csa4G063440	21	0		0
BP	GO:0006928	movement of cell or subcellular component	20/1215	46/5940	0.000327938	0.0249889	Csa4G641550/Csa1G495290/Csa3G777560/Csa3G062600/Csa6G000650/Csa1G065980/Csa1G042550/Csa3G734250/Csa3G891640/Csa4G293320/Csa3G172990/Csa2G173060/Csa1G025250/Csa2G022260/Csa3G816090/Csa2G237130/Csa5G166470/Csa2G354040/Csa1G568560/Csa4G064090	Csa4G641550/Csa1G495290/Csa3G777560/Csa3G062600/Csa6G000650/Csa1G065980/Csa1G042550/Csa3G734250/Csa3G891640/Csa4G293320/Csa3G172990/Csa2G173060/Csa1G025250/Csa2G022260/Csa3G816090/Csa2G237130/Csa5G166470/Csa2G354040/Csa1G568560/Csa4G064090	20	0		0
BP	GO:0007018	microtubule-based movement	20/1215	46/5940	0.000327938	0.0249889	Csa4G641550/Csa1G495290/Csa3G777560/Csa3G062600/Csa6G000650/Csa1G065980/Csa1G042550/Csa3G734250/Csa3G891640/Csa4G293320/Csa3G172990/Csa2G173060/Csa1G025250/Csa2G022260/Csa3G816090/Csa2G237130/Csa5G166470/Csa2G354040/Csa1G568560/Csa4G064090	Csa4G641550/Csa1G495290/Csa3G777560/Csa3G062600/Csa6G000650/Csa1G065980/Csa1G042550/Csa3G734250/Csa3G891640/Csa4G293320/Csa3G172990/Csa2G173060/Csa1G025250/Csa2G022260/Csa3G816090/Csa2G237130/Csa5G166470/Csa2G354040/Csa1G568560/Csa4G064090	20	0		0
BP	GO:0007017	microtubule-based process	22/1215	63/5940	0.0052015	0.330295	Csa4G641550/Csa3G851720/Csa1G495290/Csa3G777560/Csa3G062600/Csa6G000650/Csa1G045690/Csa1G065980/Csa1G042550/Csa3G734250/Csa3G891640/Csa4G293320/Csa3G172990/Csa2G173060/Csa1G025250/Csa2G022260/Csa3G816090/Csa2G237130/Csa5G166470/Csa2G354040/Csa1G568560/Csa4G064090	Csa4G641550/Csa3G851720/Csa1G495290/Csa3G777560/Csa3G062600/Csa6G000650/Csa1G045690/Csa1G065980/Csa1G042550/Csa3G734250/Csa3G891640/Csa4G293320/Csa3G172990/Csa2G173060/Csa1G025250/Csa2G022260/Csa3G816090/Csa2G237130/Csa5G166470/Csa2G354040/Csa1G568560/Csa4G064090	22	0		0
BP	GO:0009733	response to auxin	15/1215	39/5940	0.0073191	0.398368	Csa2G258100/Csa7G238400/Csa7G008430/Csa3G866530/Csa1G051690/Csa2G258810/Csa6G007440/Csa2G257100/Csa6G446450/Csa3G777530/Csa3G118740/Csa7G009140/Csa6G452710/Csa7G448680/Csa7G009020	Csa2G258100/Csa7G238400/Csa7G008430/Csa3G866530/Csa1G051690/Csa2G258810/Csa6G007440/Csa2G257100/Csa6G446450/Csa3G777530/Csa3G118740/Csa7G009140/Csa6G452710/Csa7G448680/Csa7G009020	15	0		0
BP	GO:0016567	protein ubiquitination	18/1215	53/5940	0.0148842	0.708861	Csa6G516760/Csa4G332090/Csa3G203270/Csa6G118880/Csa5G167050/Csa6G426370/Csa2G334540/Csa6G484010/Csa5G571550/Csa3G782630/Csa2G000350/Csa5G023870/Csa3G308190/Csa6G012250/Csa6G190460/Csa4G194780/Csa1G467720/Csa1G045860	Csa6G516760/Csa4G332090/Csa3G203270/Csa6G118880/Csa5G167050/Csa6G426370/Csa2G334540/Csa6G484010/Csa5G571550/Csa3G782630/Csa2G000350/Csa5G023870/Csa3G308190/Csa6G012250/Csa6G190460/Csa4G194780/Csa1G467720/Csa1G045860	18	0		0
BP	GO:0032446	protein modification by small protein conjugation	18/1215	54/5940	0.0181775	0.724485	Csa6G516760/Csa4G332090/Csa3G203270/Csa6G118880/Csa5G167050/Csa6G426370/Csa2G334540/Csa6G484010/Csa5G571550/Csa3G782630/Csa2G000350/Csa5G023870/Csa3G308190/Csa6G012250/Csa6G190460/Csa4G194780/Csa1G467720/Csa1G045860	Csa6G516760/Csa4G332090/Csa3G203270/Csa6G118880/Csa5G167050/Csa6G426370/Csa2G334540/Csa6G484010/Csa5G571550/Csa3G782630/Csa2G000350/Csa5G023870/Csa3G308190/Csa6G012250/Csa6G190460/Csa4G194780/Csa1G467720/Csa1G045860	18	0		0
BP	GO:0042221	response to chemical	31/1215	106/5940	0.0190154	0.724485	Csa2G258100/Csa7G238400/Csa7G008430/Csa4G291900/Csa3G866530/Csa3G180310/Csa7G043640/Csa1G051690/Csa5G611090/Csa2G258810/Csa6G499180/Csa4G099750/Csa6G358710/Csa6G007440/Csa2G257100/Csa5G598720/Csa1G024890/Csa6G446450/Csa3G777530/Csa2G000800/Csa1G003490/Csa3G118740/Csa7G009140/Csa6G452710/Csa4G045040/Csa7G448680/Csa6G319720/Csa7G009020/Csa4G631610/Csa7G290540/Csa2G372760	Csa2G258100/Csa7G238400/Csa7G008430/Csa4G291900/Csa3G866530/Csa3G180310/Csa7G043640/Csa1G051690/Csa5G611090/Csa2G258810/Csa6G499180/Csa4G099750/Csa6G358710/Csa6G007440/Csa2G257100/Csa5G598720/Csa1G024890/Csa6G446450/Csa3G777530/Csa2G000800/Csa1G003490/Csa3G118740/Csa7G009140/Csa6G452710/Csa4G045040/Csa7G448680/Csa6G319720/Csa7G009020/Csa4G631610/Csa7G290540/Csa2G372760	31	0		0
BP	GO:0006855	drug transmembrane transport	14/1215	42/5940	0.0349415	0.946118	Csa4G291900/Csa3G180310/Csa7G043640/Csa5G611090/Csa6G499180/Csa4G099750/Csa5G598720/Csa1G024890/Csa2G000800/Csa1G003490/Csa6G319720/Csa4G631610/Csa7G290540/Csa2G372760	Csa4G291900/Csa3G180310/Csa7G043640/Csa5G611090/Csa6G499180/Csa4G099750/Csa5G598720/Csa1G024890/Csa2G000800/Csa1G003490/Csa6G319720/Csa4G631610/Csa7G290540/Csa2G372760	14	0		0
BP	GO:0015893	drug transport	14/1215	42/5940	0.0349415	0.946118	Csa4G291900/Csa3G180310/Csa7G043640/Csa5G611090/Csa6G499180/Csa4G099750/Csa5G598720/Csa1G024890/Csa2G000800/Csa1G003490/Csa6G319720/Csa4G631610/Csa7G290540/Csa2G372760	Csa4G291900/Csa3G180310/Csa7G043640/Csa5G611090/Csa6G499180/Csa4G099750/Csa5G598720/Csa1G024890/Csa2G000800/Csa1G003490/Csa6G319720/Csa4G631610/Csa7G290540/Csa2G372760	14	0		0
BP	GO:0042493	response to drug	14/1215	42/5940	0.0349415	0.946118	Csa4G291900/Csa3G180310/Csa7G043640/Csa5G611090/Csa6G499180/Csa4G099750/Csa5G598720/Csa1G024890/Csa2G000800/Csa1G003490/Csa6G319720/Csa4G631610/Csa7G290540/Csa2G372760	Csa4G291900/Csa3G180310/Csa7G043640/Csa5G611090/Csa6G499180/Csa4G099750/Csa5G598720/Csa1G024890/Csa2G000800/Csa1G003490/Csa6G319720/Csa4G631610/Csa7G290540/Csa2G372760	14	0		0
BP	GO:0000003	reproduction	12/1215	35/5940	0.039732	0.946118	Csa6G516770/Csa3G733880/Csa3G099570/Csa3G099580/Csa2G074090/Csa3G850610/Csa1G071270/Csa7G045580/Csa5G550210/Csa1G071260/Csa4G499300/Csa2G326470	Csa6G516770/Csa3G733880/Csa3G099570/Csa3G099580/Csa2G074090/Csa3G850610/Csa1G071270/Csa7G045580/Csa5G550210/Csa1G071260/Csa4G499300/Csa2G326470	12	0		0
BP	GO:0022414	reproductive process	12/1215	35/5940	0.039732	0.946118	Csa6G516770/Csa3G733880/Csa3G099570/Csa3G099580/Csa2G074090/Csa3G850610/Csa1G071270/Csa7G045580/Csa5G550210/Csa1G071260/Csa4G499300/Csa2G326470	Csa6G516770/Csa3G733880/Csa3G099570/Csa3G099580/Csa2G074090/Csa3G850610/Csa1G071270/Csa7G045580/Csa5G550210/Csa1G071260/Csa4G499300/Csa2G326470	12	0		0
BP	GO:0044702	single organism reproductive process	12/1215	35/5940	0.039732	0.946118	Csa6G516770/Csa3G733880/Csa3G099570/Csa3G099580/Csa2G074090/Csa3G850610/Csa1G071270/Csa7G045580/Csa5G550210/Csa1G071260/Csa4G499300/Csa2G326470	Csa6G516770/Csa3G733880/Csa3G099570/Csa3G099580/Csa2G074090/Csa3G850610/Csa1G071270/Csa7G045580/Csa5G550210/Csa1G071260/Csa4G499300/Csa2G326470	12	0		0
BP	GO:0005991	trehalose metabolic process	6/1215	14/5940	0.0481987	1	Csa1G005560/Csa6G520240/Csa5G602180/Csa3G033800/Csa5G149880/Csa4G028470	Csa1G005560/Csa6G520240/Csa5G602180/Csa3G033800/Csa5G149880/Csa4G028470	6	0		0
BP	GO:0033014	tetrapyrrole biosynthetic process	6/1215	15/5940	0.0668515	1	Csa4G082410/Csa3G682170/Csa5G218840/Csa2G351800/Csa4G056670/Csa7G068600	Csa4G082410/Csa3G682170/Csa5G218840/Csa2G351800/Csa4G056670/Csa7G068600	6	0		0
BP	GO:0051704	multi-organism process	13/1215	42/5940	0.0714758	1	Csa6G516770/Csa3G733880/Csa3G099570/Csa6G084600/Csa3G099580/Csa3G850610/Csa1G071270/Csa7G045580/Csa5G550210/Csa2G034770/Csa5G608080/Csa1G071260/Csa6G085110	Csa6G516770/Csa3G733880/Csa3G099570/Csa6G084600/Csa3G099580/Csa3G850610/Csa1G071270/Csa7G045580/Csa5G550210/Csa2G034770/Csa5G608080/Csa1G071260/Csa6G085110	13	0		0
BP	GO:0006778	porphyrin-containing compound metabolic process	5/1215	12/5940	0.0785441	1	Csa4G082410/Csa5G218840/Csa2G351800/Csa2G224250/Csa4G056670	Csa4G082410/Csa5G218840/Csa2G351800/Csa2G224250/Csa4G056670	5	0		0
BP	GO:0005984	disaccharide metabolic process	8/1215	23/5940	0.0794338	1	Csa4G001950/Csa5G322500/Csa1G005560/Csa6G520240/Csa5G602180/Csa3G033800/Csa5G149880/Csa4G028470	Csa4G001950/Csa5G322500/Csa1G005560/Csa6G520240/Csa5G602180/Csa3G033800/Csa5G149880/Csa4G028470	8	0		0
BP	GO:0033013	tetrapyrrole metabolic process	7/1215	20/5940	0.095281	1	Csa4G082410/Csa3G682170/Csa5G218840/Csa2G351800/Csa2G224250/Csa4G056670/Csa7G068600	Csa4G082410/Csa3G682170/Csa5G218840/Csa2G351800/Csa2G224250/Csa4G056670/Csa7G068600	7	0		0
BP	GO:0005992	trehalose biosynthetic process	5/1215	13/5940	0.106925	1	Csa1G005560/Csa6G520240/Csa5G602180/Csa3G033800/Csa4G028470	Csa1G005560/Csa6G520240/Csa5G602180/Csa3G033800/Csa4G028470	5	0		0
BP	GO:0006081	cellular aldehyde metabolic process	4/1215	10/5940	0.128839	1	Csa1G050360/Csa2G011530/Csa1G554560/Csa5G611700	Csa1G050360/Csa2G011530/Csa1G554560/Csa5G611700	4	0		0
BP	GO:0008037	cell recognition	9/1215	30/5940	0.142336	1	Csa6G516770/Csa3G733880/Csa3G099570/Csa3G099580/Csa3G850610/Csa1G071270/Csa7G045580/Csa5G550210/Csa1G071260	Csa6G516770/Csa3G733880/Csa3G099570/Csa3G099580/Csa3G850610/Csa1G071270/Csa7G045580/Csa5G550210/Csa1G071260	9	0		0
BP	GO:0009856	pollination	9/1215	30/5940	0.142336	1	Csa6G516770/Csa3G733880/Csa3G099570/Csa3G099580/Csa3G850610/Csa1G071270/Csa7G045580/Csa5G550210/Csa1G071260	Csa6G516770/Csa3G733880/Csa3G099570/Csa3G099580/Csa3G850610/Csa1G071270/Csa7G045580/Csa5G550210/Csa1G071260	9	0		0
BP	GO:0009875	pollen-pistil interaction	9/1215	30/5940	0.142336	1	Csa6G516770/Csa3G733880/Csa3G099570/Csa3G099580/Csa3G850610/Csa1G071270/Csa7G045580/Csa5G550210/Csa1G071260	Csa6G516770/Csa3G733880/Csa3G099570/Csa3G099580/Csa3G850610/Csa1G071270/Csa7G045580/Csa5G550210/Csa1G071260	9	0		0
BP	GO:0044706	multi-multicellular organism process	9/1215	30/5940	0.142336	1	Csa6G516770/Csa3G733880/Csa3G099570/Csa3G099580/Csa3G850610/Csa1G071270/Csa7G045580/Csa5G550210/Csa1G071260	Csa6G516770/Csa3G733880/Csa3G099570/Csa3G099580/Csa3G850610/Csa1G071270/Csa7G045580/Csa5G550210/Csa1G071260	9	0		0
BP	GO:0048544	recognition of pollen	9/1215	30/5940	0.142336	1	Csa6G516770/Csa3G733880/Csa3G099570/Csa3G099580/Csa3G850610/Csa1G071270/Csa7G045580/Csa5G550210/Csa1G071260	Csa6G516770/Csa3G733880/Csa3G099570/Csa3G099580/Csa3G850610/Csa1G071270/Csa7G045580/Csa5G550210/Csa1G071260	9	0		0
BP	GO:0009066	aspartate family amino acid metabolic process	4/1215	11/5940	0.171164	1	Csa3G180330/Csa2G149470/Csa5G606740/Csa3G822260	Csa3G180330/Csa2G149470/Csa5G606740/Csa3G822260	4	0		0
BP	GO:0009719	response to endogenous stimulus	15/1215	57/5940	0.173021	1	Csa2G258100/Csa7G238400/Csa7G008430/Csa3G866530/Csa1G051690/Csa2G258810/Csa6G007440/Csa2G257100/Csa6G446450/Csa3G777530/Csa3G118740/Csa7G009140/Csa6G452710/Csa7G448680/Csa7G009020	Csa2G258100/Csa7G238400/Csa7G008430/Csa3G866530/Csa1G051690/Csa2G258810/Csa6G007440/Csa2G257100/Csa6G446450/Csa3G777530/Csa3G118740/Csa7G009140/Csa6G452710/Csa7G448680/Csa7G009020	15	0		0
BP	GO:0009725	response to hormone	15/1215	57/5940	0.173021	1	Csa2G258100/Csa7G238400/Csa7G008430/Csa3G866530/Csa1G051690/Csa2G258810/Csa6G007440/Csa2G257100/Csa6G446450/Csa3G777530/Csa3G118740/Csa7G009140/Csa6G452710/Csa7G448680/Csa7G009020	Csa2G258100/Csa7G238400/Csa7G008430/Csa3G866530/Csa1G051690/Csa2G258810/Csa6G007440/Csa2G257100/Csa6G446450/Csa3G777530/Csa3G118740/Csa7G009140/Csa6G452710/Csa7G448680/Csa7G009020	15	0		0
BP	GO:0010033	response to organic substance	15/1215	57/5940	0.173021	1	Csa2G258100/Csa7G238400/Csa7G008430/Csa3G866530/Csa1G051690/Csa2G258810/Csa6G007440/Csa2G257100/Csa6G446450/Csa3G777530/Csa3G118740/Csa7G009140/Csa6G452710/Csa7G448680/Csa7G009020	Csa2G258100/Csa7G238400/Csa7G008430/Csa3G866530/Csa1G051690/Csa2G258810/Csa6G007440/Csa2G257100/Csa6G446450/Csa3G777530/Csa3G118740/Csa7G009140/Csa6G452710/Csa7G448680/Csa7G009020	15	0		0
BP	GO:0046351	disaccharide biosynthetic process	5/1215	15/5940	0.175901	1	Csa1G005560/Csa6G520240/Csa5G602180/Csa3G033800/Csa4G028470	Csa1G005560/Csa6G520240/Csa5G602180/Csa3G033800/Csa4G028470	5	0		0
BP	GO:0051726	regulation of cell cycle	6/1215	19/5940	0.176005	1	Csa5G606490/Csa6G078670/Csa7G339140/Csa3G127030/Csa2G422050/Csa7G432420	Csa5G606490/Csa6G078670/Csa7G339140/Csa3G127030/Csa2G422050/Csa7G432420	6	0		0
BP	GO:0032501	multicellular organismal process	12/1215	46/5940	0.217077	1	Csa6G516770/Csa3G733880/Csa3G099570/Csa3G099580/Csa3G850610/Csa1G071270/Csa7G045580/Csa3G185660/Csa5G550210/Csa1G071260/Csa4G499300/Csa5G160210	Csa6G516770/Csa3G733880/Csa3G099570/Csa3G099580/Csa3G850610/Csa1G071270/Csa7G045580/Csa3G185660/Csa5G550210/Csa1G071260/Csa4G499300/Csa5G160210	12	0		0
BP	GO:0009311	oligosaccharide metabolic process	8/1215	29/5940	0.228059	1	Csa4G001950/Csa5G322500/Csa1G005560/Csa6G520240/Csa5G602180/Csa3G033800/Csa5G149880/Csa4G028470	Csa4G001950/Csa5G322500/Csa1G005560/Csa6G520240/Csa5G602180/Csa3G033800/Csa5G149880/Csa4G028470	8	0		0
BP	GO:0070647	protein modification by small protein conjugation or removal	19/1215	78/5940	0.231992	1	Csa3G011100/Csa6G516760/Csa4G332090/Csa3G203270/Csa6G118880/Csa5G167050/Csa6G426370/Csa2G334540/Csa6G484010/Csa5G571550/Csa3G782630/Csa2G000350/Csa5G023870/Csa3G308190/Csa6G012250/Csa6G190460/Csa4G194780/Csa1G467720/Csa1G045860	Csa3G011100/Csa6G516760/Csa4G332090/Csa3G203270/Csa6G118880/Csa5G167050/Csa6G426370/Csa2G334540/Csa6G484010/Csa5G571550/Csa3G782630/Csa2G000350/Csa5G023870/Csa3G308190/Csa6G012250/Csa6G190460/Csa4G194780/Csa1G467720/Csa1G045860	19	0		0
BP	GO:0006979	response to oxidative stress	15/1215	60/5940	0.232223	1	Csa7G061710/Csa7G058560/Csa3G889840/Csa5G631510/Csa1G077120/Csa4G443110/Csa4G285730/Csa4G651760/Csa4G285780/Csa6G495000/Csa4G285790/Csa1G533650/Csa2G421020/Csa6G504560/Csa3G829270	Csa7G061710/Csa7G058560/Csa3G889840/Csa5G631510/Csa1G077120/Csa4G443110/Csa4G285730/Csa4G651760/Csa4G285780/Csa6G495000/Csa4G285790/Csa1G533650/Csa2G421020/Csa6G504560/Csa3G829270	15	0		0
BP	GO:0007049	cell cycle	10/1215	38/5940	0.236689	1	Csa5G606490/Csa5G172910/Csa6G078670/Csa7G339140/Csa3G127030/Csa2G422050/Csa2G416140/Csa2G074090/Csa7G432420/Csa2G326470	Csa5G606490/Csa5G172910/Csa6G078670/Csa7G339140/Csa3G127030/Csa2G422050/Csa2G416140/Csa2G074090/Csa7G432420/Csa2G326470	10	0		0
BP	GO:0019362	pyridine nucleotide metabolic process	10/1215	39/5940	0.264151	1	Csa6G449820/Csa2G011530/Csa3G359130/Csa6G136020/Csa1G554560/Csa3G904080/Csa4G097630/Csa1G615160/Csa5G611700/Csa2G252020	Csa6G449820/Csa2G011530/Csa3G359130/Csa6G136020/Csa1G554560/Csa3G904080/Csa4G097630/Csa1G615160/Csa5G611700/Csa2G252020	10	0		0
BP	GO:0046496	nicotinamide nucleotide metabolic process	10/1215	39/5940	0.264151	1	Csa6G449820/Csa2G011530/Csa3G359130/Csa6G136020/Csa1G554560/Csa3G904080/Csa4G097630/Csa1G615160/Csa5G611700/Csa2G252020	Csa6G449820/Csa2G011530/Csa3G359130/Csa6G136020/Csa1G554560/Csa3G904080/Csa4G097630/Csa1G615160/Csa5G611700/Csa2G252020	10	0		0
BP	GO:0006066	alcohol metabolic process	4/1215	13/5940	0.266606	1	Csa4G031000/Csa3G009450/Csa2G439740/Csa3G434960	Csa4G031000/Csa3G009450/Csa2G439740/Csa3G434960	4	0		0
BP	GO:0006766	vitamin metabolic process	4/1215	13/5940	0.266606	1	Csa6G029440/Csa6G366300/Csa1G528590/Csa6G409330	Csa6G029440/Csa6G366300/Csa1G528590/Csa6G409330	4	0		0
BP	GO:0006767	water-soluble vitamin metabolic process	4/1215	13/5940	0.266606	1	Csa6G029440/Csa6G366300/Csa1G528590/Csa6G409330	Csa6G029440/Csa6G366300/Csa1G528590/Csa6G409330	4	0		0
BP	GO:0009073	aromatic amino acid family biosynthetic process	4/1215	13/5940	0.266606	1	Csa1G145980/Csa3G073840/Csa7G064020/Csa6G499800	Csa1G145980/Csa3G073840/Csa7G064020/Csa6G499800	4	0		0
BP	GO:0009110	vitamin biosynthetic process	4/1215	13/5940	0.266606	1	Csa6G029440/Csa6G366300/Csa1G528590/Csa6G409330	Csa6G029440/Csa6G366300/Csa1G528590/Csa6G409330	4	0		0
BP	GO:0019751	polyol metabolic process	4/1215	13/5940	0.266606	1	Csa4G031000/Csa3G009450/Csa2G439740/Csa3G434960	Csa4G031000/Csa3G009450/Csa2G439740/Csa3G434960	4	0		0
BP	GO:0042364	water-soluble vitamin biosynthetic process	4/1215	13/5940	0.266606	1	Csa6G029440/Csa6G366300/Csa1G528590/Csa6G409330	Csa6G029440/Csa6G366300/Csa1G528590/Csa6G409330	4	0		0
BP	GO:0050896	response to stimulus	101/1215	467/5940	0.273852	1	Csa5G614640/Csa2G009490/Csa5G549170/Csa7G405830/Csa7G061710/Csa2G258100/Csa7G058560/Csa5G152980/Csa4G436980/Csa3G044470/Csa3G889840/Csa4G022930/novel.417/Csa7G238400/Csa6G134890/Csa3G099600/Csa7G008430/Csa5G602750/Csa4G291900/Csa3G337350/Csa6G011650/Csa3G866530/Csa7G398090/Csa1G572420/Csa3G180310/Csa7G043640/Csa5G631510/Csa3G118730/Csa1G077120/Csa6G518200/Csa7G045550/Csa3G221760/Csa4G443110/Csa1G…	Csa5G614640/Csa2G009490/Csa5G549170/Csa7G405830/Csa7G061710/Csa2G258100/Csa7G058560/Csa5G152980/Csa4G436980/Csa3G044470/Csa3G889840/Csa4G022930/-/Csa7G238400/Csa6G134890/Csa3G099600/Csa7G008430/Csa5G602750/Csa4G291900/Csa3G337350/Csa6G011650/Csa3G866530/Csa7G398090/Csa1G572420/Csa3G180310/Csa7G043640/Csa5G631510/Csa3G118730/Csa1G077120/Csa6G518200/Csa7G045550/Csa3G221760/Csa4G443110/Csa1G051690/-…	101	0		0
BP	GO:0006733	oxidoreduction coenzyme metabolic process	10/1215	40/5940	0.292562	1	Csa6G449820/Csa2G011530/Csa3G359130/Csa6G136020/Csa1G554560/Csa3G904080/Csa4G097630/Csa1G615160/Csa5G611700/Csa2G252020	Csa6G449820/Csa2G011530/Csa3G359130/Csa6G136020/Csa1G554560/Csa3G904080/Csa4G097630/Csa1G615160/Csa5G611700/Csa2G252020	10	0		0
BP	GO:0016052	carbohydrate catabolic process	10/1215	40/5940	0.292562	1	Csa6G449820/Csa3G359130/Csa6G136020/Csa3G904080/Csa6G072990/Csa4G097630/Csa2G167190/Csa2G252020/Csa3G434960/Csa3G047820	Csa6G449820/Csa3G359130/Csa6G136020/Csa3G904080/Csa6G072990/Csa4G097630/Csa2G167190/Csa2G252020/Csa3G434960/Csa3G047820	10	0		0
BP	GO:0072524	pyridine-containing compound metabolic process	10/1215	40/5940	0.292562	1	Csa6G449820/Csa2G011530/Csa3G359130/Csa6G136020/Csa1G554560/Csa3G904080/Csa4G097630/Csa1G615160/Csa5G611700/Csa2G252020	Csa6G449820/Csa2G011530/Csa3G359130/Csa6G136020/Csa1G554560/Csa3G904080/Csa4G097630/Csa1G615160/Csa5G611700/Csa2G252020	10	0		0
BP	GO:0007154	cell communication	35/1215	157/5940	0.311093	1	Csa2G009490/Csa5G549170/Csa7G405830/Csa5G152980/Csa4G436980/Csa3G044470/Csa4G022930/Csa3G099600/Csa6G011650/Csa1G572420/Csa6G516770/Csa3G118730/Csa3G733880/Csa3G099570/Csa7G390200/Csa3G822100/Csa2G237750/Csa6G524600/Csa3G099580/Csa6G001220/Csa3G850610/Csa1G071270/Csa2G205940/Csa7G045580/Csa5G550210/Csa2G020870/Csa4G652020/Csa6G212890/Csa1G071260/Csa1G470420/Csa7G452370/Csa2G000110/Csa2G350290/Csa…	Csa2G009490/Csa5G549170/Csa7G405830/Csa5G152980/Csa4G436980/Csa3G044470/Csa4G022930/Csa3G099600/Csa6G011650/Csa1G572420/Csa6G516770/Csa3G118730/Csa3G733880/Csa3G099570/Csa7G390200/Csa3G822100/Csa2G237750/Csa6G524600/Csa3G099580/Csa6G001220/Csa3G850610/Csa1G071270/Csa2G205940/Csa7G045580/Csa5G550210/Csa2G020870/Csa4G652020/Csa6G212890/Csa1G071260/Csa1G470420/Csa7G452370/Csa2G000110/Csa2G350290/Csa…	35	0		0
BP	GO:0006575	cellular modified amino acid metabolic process	4/1215	14/5940	0.317428	1	Csa2G000660/Csa6G409330/Csa2G377370/Csa3G882970	Csa2G000660/Csa6G409330/Csa2G377370/Csa3G882970	4	0		0
BP	GO:0044262	cellular carbohydrate metabolic process	24/1215	106/5940	0.322729	1	Csa4G001950/Csa1G050360/Csa5G322500/Csa1G005560/Csa6G520240/Csa5G602180/Csa7G044980/Csa1G422480/Csa3G033800/Csa6G147660/Csa1G188680/Csa4G031000/Csa1G039880/Csa1G422990/Csa4G002500/Csa1G423000/Csa5G149880/Csa6G366530/Csa5G602120/Csa2G433910/Csa4G028470/Csa1G422470/Csa3G434960/Csa3G900960	Csa4G001950/Csa1G050360/Csa5G322500/Csa1G005560/Csa6G520240/Csa5G602180/Csa7G044980/Csa1G422480/Csa3G033800/Csa6G147660/Csa1G188680/Csa4G031000/Csa1G039880/Csa1G422990/Csa4G002500/Csa1G423000/Csa5G149880/Csa6G366530/Csa5G602120/Csa2G433910/Csa4G028470/Csa1G422470/Csa3G434960/Csa3G900960	24	0		0
BP	GO:0009067	aspartate family amino acid biosynthetic process	3/1215	10/5940	0.335923	1	Csa3G180330/Csa5G606740/Csa3G822260	Csa3G180330/Csa5G606740/Csa3G822260	3	0		0
BP	GO:0000413	protein peptidyl-prolyl isomerization	7/1215	28/5940	0.343771	1	Csa6G187950/Csa6G093090/Csa5G128260/Csa3G100780/Csa3G836450/Csa2G009340/Csa1G042130	Csa6G187950/Csa6G093090/Csa5G128260/Csa3G100780/Csa3G836450/Csa2G009340/Csa1G042130	7	0		0
BP	GO:0018208	peptidyl-proline modification	7/1215	28/5940	0.343771	1	Csa6G187950/Csa6G093090/Csa5G128260/Csa3G100780/Csa3G836450/Csa2G009340/Csa1G042130	Csa6G187950/Csa6G093090/Csa5G128260/Csa3G100780/Csa3G836450/Csa2G009340/Csa1G042130	7	0		0
BP	GO:0022402	cell cycle process	5/1215	19/5940	0.345296	1	Csa5G606490/Csa5G172910/Csa7G339140/Csa2G416140/Csa2G326470	Csa5G606490/Csa5G172910/Csa7G339140/Csa2G416140/Csa2G326470	5	0		0
BP	GO:1901615	organic hydroxy compound metabolic process	4/1215	15/5940	0.368893	1	Csa4G031000/Csa3G009450/Csa2G439740/Csa3G434960	Csa4G031000/Csa3G009450/Csa2G439740/Csa3G434960	4	0		0
BP	GO:0045454	cell redox homeostasis	19/1215	85/5940	0.372609	1	Csa6G401380/Csa3G152090/Csa1G062380/Csa4G351110/Csa6G308420/Csa3G865340/Csa2G357300/Csa3G822190/Csa5G148480/Csa1G038320/Csa5G635440/Csa7G407520/Csa2G409500/Csa3G776990/Csa6G046340/Csa5G623750/Csa6G198280/Csa7G394580/Csa3G152080	Csa6G401380/Csa3G152090/Csa1G062380/Csa4G351110/Csa6G308420/Csa3G865340/Csa2G357300/Csa3G822190/Csa5G148480/Csa1G038320/Csa5G635440/Csa7G407520/Csa2G409500/Csa3G776990/Csa6G046340/Csa5G623750/Csa6G198280/Csa7G394580/Csa3G152080	19	0		0
BP	GO:0009072	aromatic amino acid family metabolic process	5/1215	20/5940	0.390194	1	Csa1G145980/Csa3G073840/Csa7G064020/Csa4G088750/Csa6G499800	Csa1G145980/Csa3G073840/Csa7G064020/Csa4G088750/Csa6G499800	5	0		0
BP	GO:0019725	cellular homeostasis	19/1215	86/5940	0.394021	1	Csa6G401380/Csa3G152090/Csa1G062380/Csa4G351110/Csa6G308420/Csa3G865340/Csa2G357300/Csa3G822190/Csa5G148480/Csa1G038320/Csa5G635440/Csa7G407520/Csa2G409500/Csa3G776990/Csa6G046340/Csa5G623750/Csa6G198280/Csa7G394580/Csa3G152080	Csa6G401380/Csa3G152090/Csa1G062380/Csa4G351110/Csa6G308420/Csa3G865340/Csa2G357300/Csa3G822190/Csa5G148480/Csa1G038320/Csa5G635440/Csa7G407520/Csa2G409500/Csa3G776990/Csa6G046340/Csa5G623750/Csa6G198280/Csa7G394580/Csa3G152080	19	0		0
BP	GO:0000278	mitotic cell cycle	3/1215	11/5940	0.397707	1	Csa5G606490/Csa5G172910/Csa2G416140	Csa5G606490/Csa5G172910/Csa2G416140	3	0		0
BP	GO:0050790	regulation of catalytic activity	3/1215	11/5940	0.397707	1	Csa6G078670/Csa3G127030/Csa2G422050	Csa6G078670/Csa3G127030/Csa2G422050	3	0		0
BP	GO:0051186	cofactor metabolic process	19/1215	87/5940	0.415568	1	Csa4G082410/Csa6G117710/Csa5G167150/Csa6G449820/Csa2G011530/Csa5G218840/Csa3G359130/Csa6G136020/Csa2G351800/Csa1G554560/Csa2G224250/Csa4G056670/Csa6G409330/Csa3G904080/Csa2G060370/Csa4G097630/Csa1G615160/Csa5G611700/Csa2G252020	Csa4G082410/Csa6G117710/Csa5G167150/Csa6G449820/Csa2G011530/Csa5G218840/Csa3G359130/Csa6G136020/Csa2G351800/Csa1G554560/Csa2G224250/Csa4G056670/Csa6G409330/Csa3G904080/Csa2G060370/Csa4G097630/Csa1G615160/Csa5G611700/Csa2G252020	19	0		0
BP	GO:0007186	G-protein coupled receptor signaling pathway	4/1215	16/5940	0.420075	1	Csa3G099600/Csa2G237750/Csa2G000110/Csa1G597050	Csa3G099600/Csa2G237750/Csa2G000110/Csa1G597050	4	0		0
BP	GO:0009312	oligosaccharide biosynthetic process	5/1215	21/5940	0.434846	1	Csa1G005560/Csa6G520240/Csa5G602180/Csa3G033800/Csa4G028470	Csa1G005560/Csa6G520240/Csa5G602180/Csa3G033800/Csa4G028470	5	0		0
BP	GO:0071103	DNA conformation change	5/1215	21/5940	0.434846	1	Csa5G568810/Csa2G010270/Csa4G430890/Csa3G690290/Csa2G416140	Csa5G568810/Csa2G010270/Csa4G430890/Csa3G690290/Csa2G416140	5	0		0
BP	GO:0006259	DNA metabolic process	30/1215	141/5940	0.436965	1	Csa5G614640/Csa7G343310/Csa2G108700/Csa6G188070/Csa1G013800/Csa6G486750/Csa6G094750/Csa2G270740/Csa6G502800/Csa7G407650/Csa6G134890/Csa5G647410/Csa2G375760/Csa4G430890/Csa6G538780/Csa3G722880/Csa1G039840/Csa6G522780/Csa3G221760/Csa5G198160/Csa1G464550/Csa2G009300/Csa2G359990/Csa7G004140/Csa5G167720/Csa6G502690/Csa3G690290/Csa3G736810/Csa7G064000/Csa2G004730	Csa5G614640/Csa7G343310/Csa2G108700/Csa6G188070/Csa1G013800/Csa6G486750/Csa6G094750/Csa2G270740/Csa6G502800/Csa7G407650/Csa6G134890/Csa5G647410/Csa2G375760/Csa4G430890/Csa6G538780/Csa3G722880/Csa1G039840/Csa6G522780/Csa3G221760/Csa5G198160/Csa1G464550/Csa2G009300/Csa2G359990/Csa7G004140/Csa5G167720/Csa6G502690/Csa3G690290/Csa3G736810/Csa7G064000/Csa2G004730	30	0		0
BP	GO:0042592	homeostatic process	19/1215	88/5940	0.437184	1	Csa6G401380/Csa3G152090/Csa1G062380/Csa4G351110/Csa6G308420/Csa3G865340/Csa2G357300/Csa3G822190/Csa5G148480/Csa1G038320/Csa5G635440/Csa7G407520/Csa2G409500/Csa3G776990/Csa6G046340/Csa5G623750/Csa6G198280/Csa7G394580/Csa3G152080	Csa6G401380/Csa3G152090/Csa1G062380/Csa4G351110/Csa6G308420/Csa3G865340/Csa2G357300/Csa3G822190/Csa5G148480/Csa1G038320/Csa5G635440/Csa7G407520/Csa2G409500/Csa3G776990/Csa6G046340/Csa5G623750/Csa6G198280/Csa7G394580/Csa3G152080	19	0		0
BP	GO:0006790	sulfur compound metabolic process	7/1215	31/5940	0.454256	1	Csa2G000660/Csa2G149470/Csa3G822260/Csa1G528590/Csa2G060370/Csa2G377370/Csa3G882970	Csa2G000660/Csa2G149470/Csa3G822260/Csa1G528590/Csa2G060370/Csa2G377370/Csa3G882970	7	0		0
BP	GO:0044724	single-organism carbohydrate catabolic process	7/1215	31/5940	0.454256	1	Csa6G449820/Csa3G359130/Csa6G136020/Csa3G904080/Csa4G097630/Csa2G252020/Csa3G434960	Csa6G449820/Csa3G359130/Csa6G136020/Csa3G904080/Csa4G097630/Csa2G252020/Csa3G434960	7	0		0
BP	GO:0048285	organelle fission	3/1215	12/5940	0.457785	1	Csa5G172910/Csa2G416140/Csa2G326470	Csa5G172910/Csa2G416140/Csa2G326470	3	0		0
BP	GO:0032787	monocarboxylic acid metabolic process	15/1215	70/5940	0.466947	1	Csa1G050360/Csa6G449820/Csa3G359130/Csa5G606740/Csa2G003610/Csa6G136020/Csa6G409330/Csa3G904080/Csa3G178510/Csa4G097630/Csa1G501840/Csa5G178710/Csa2G252020/Csa3G178490/Csa6G338660	Csa1G050360/Csa6G449820/Csa3G359130/Csa5G606740/Csa2G003610/Csa6G136020/Csa6G409330/Csa3G904080/Csa3G178510/Csa4G097630/Csa1G501840/Csa5G178710/Csa2G252020/Csa3G178490/Csa6G338660	15	0		0
BP	GO:0006096	glycolytic process	6/1215	27/5940	0.48523	1	Csa6G449820/Csa3G359130/Csa6G136020/Csa3G904080/Csa4G097630/Csa2G252020	Csa6G449820/Csa3G359130/Csa6G136020/Csa3G904080/Csa4G097630/Csa2G252020	6	0		0
BP	GO:0006165	nucleoside diphosphate phosphorylation	6/1215	27/5940	0.48523	1	Csa6G449820/Csa3G359130/Csa6G136020/Csa3G904080/Csa4G097630/Csa2G252020	Csa6G449820/Csa3G359130/Csa6G136020/Csa3G904080/Csa4G097630/Csa2G252020	6	0		0
BP	GO:0006757	ATP generation from ADP	6/1215	27/5940	0.48523	1	Csa6G449820/Csa3G359130/Csa6G136020/Csa3G904080/Csa4G097630/Csa2G252020	Csa6G449820/Csa3G359130/Csa6G136020/Csa3G904080/Csa4G097630/Csa2G252020	6	0		0
BP	GO:0009132	nucleoside diphosphate metabolic process	6/1215	27/5940	0.48523	1	Csa6G449820/Csa3G359130/Csa6G136020/Csa3G904080/Csa4G097630/Csa2G252020	Csa6G449820/Csa3G359130/Csa6G136020/Csa3G904080/Csa4G097630/Csa2G252020	6	0		0
BP	GO:0009135	purine nucleoside diphosphate metabolic process	6/1215	27/5940	0.48523	1	Csa6G449820/Csa3G359130/Csa6G136020/Csa3G904080/Csa4G097630/Csa2G252020	Csa6G449820/Csa3G359130/Csa6G136020/Csa3G904080/Csa4G097630/Csa2G252020	6	0		0
BP	GO:0009179	purine ribonucleoside diphosphate metabolic process	6/1215	27/5940	0.48523	1	Csa6G449820/Csa3G359130/Csa6G136020/Csa3G904080/Csa4G097630/Csa2G252020	Csa6G449820/Csa3G359130/Csa6G136020/Csa3G904080/Csa4G097630/Csa2G252020	6	0		0
BP	GO:0009185	ribonucleoside diphosphate metabolic process	6/1215	27/5940	0.48523	1	Csa6G449820/Csa3G359130/Csa6G136020/Csa3G904080/Csa4G097630/Csa2G252020	Csa6G449820/Csa3G359130/Csa6G136020/Csa3G904080/Csa4G097630/Csa2G252020	6	0		0
BP	GO:0046031	ADP metabolic process	6/1215	27/5940	0.48523	1	Csa6G449820/Csa3G359130/Csa6G136020/Csa3G904080/Csa4G097630/Csa2G252020	Csa6G449820/Csa3G359130/Csa6G136020/Csa3G904080/Csa4G097630/Csa2G252020	6	0		0
BP	GO:0046939	nucleotide phosphorylation	6/1215	27/5940	0.48523	1	Csa6G449820/Csa3G359130/Csa6G136020/Csa3G904080/Csa4G097630/Csa2G252020	Csa6G449820/Csa3G359130/Csa6G136020/Csa3G904080/Csa4G097630/Csa2G252020	6	0		0
BP	GO:1901565	organonitrogen compound catabolic process	6/1215	27/5940	0.48523	1	Csa2G000660/Csa2G224250/Csa4G088750/Csa2G377370/Csa1G534750/Csa3G882970	Csa2G000660/Csa2G224250/Csa4G088750/Csa2G377370/Csa1G534750/Csa3G882970	6	0		0
BP	GO:0006323	DNA packaging	3/1215	13/5940	0.515139	1	Csa5G568810/Csa2G010270/Csa2G416140	Csa5G568810/Csa2G010270/Csa2G416140	3	0		0
BP	GO:0009064	glutamine family amino acid metabolic process	3/1215	13/5940	0.515139	1	Csa3G150160/Csa3G603580/Csa1G002130	Csa3G150160/Csa3G603580/Csa1G002130	3	0		0
BP	GO:0009084	glutamine family amino acid biosynthetic process	3/1215	13/5940	0.515139	1	Csa3G150160/Csa3G603580/Csa1G002130	Csa3G150160/Csa3G603580/Csa1G002130	3	0		0
BP	GO:0009308	amine metabolic process	6/1215	28/5940	0.523809	1	Csa5G175820/Csa4G647490/Csa1G004100/Csa1G561410/Csa6G423480/Csa6G423470	Csa5G175820/Csa4G647490/Csa1G004100/Csa1G561410/Csa6G423480/Csa6G423470	6	0		0
BP	GO:0007165	signal transduction	26/1215	127/5940	0.533937	1	Csa2G009490/Csa5G549170/Csa7G405830/Csa5G152980/Csa4G436980/Csa3G044470/Csa4G022930/Csa3G099600/Csa6G011650/Csa1G572420/Csa3G118730/Csa7G390200/Csa3G822100/Csa2G237750/Csa6G524600/Csa6G001220/Csa2G205940/Csa2G020870/Csa4G652020/Csa6G212890/Csa1G470420/Csa7G452370/Csa2G000110/Csa2G350290/Csa6G383530/Csa1G597050	Csa2G009490/Csa5G549170/Csa7G405830/Csa5G152980/Csa4G436980/Csa3G044470/Csa4G022930/Csa3G099600/Csa6G011650/Csa1G572420/Csa3G118730/Csa7G390200/Csa3G822100/Csa2G237750/Csa6G524600/Csa6G001220/Csa2G205940/Csa2G020870/Csa4G652020/Csa6G212890/Csa1G470420/Csa7G452370/Csa2G000110/Csa2G350290/Csa6G383530/Csa1G597050	26	0		0
BP	GO:0023052	signaling	26/1215	127/5940	0.533937	1	Csa2G009490/Csa5G549170/Csa7G405830/Csa5G152980/Csa4G436980/Csa3G044470/Csa4G022930/Csa3G099600/Csa6G011650/Csa1G572420/Csa3G118730/Csa7G390200/Csa3G822100/Csa2G237750/Csa6G524600/Csa6G001220/Csa2G205940/Csa2G020870/Csa4G652020/Csa6G212890/Csa1G470420/Csa7G452370/Csa2G000110/Csa2G350290/Csa6G383530/Csa1G597050	Csa2G009490/Csa5G549170/Csa7G405830/Csa5G152980/Csa4G436980/Csa3G044470/Csa4G022930/Csa3G099600/Csa6G011650/Csa1G572420/Csa3G118730/Csa7G390200/Csa3G822100/Csa2G237750/Csa6G524600/Csa6G001220/Csa2G205940/Csa2G020870/Csa4G652020/Csa6G212890/Csa1G470420/Csa7G452370/Csa2G000110/Csa2G350290/Csa6G383530/Csa1G597050	26	0		0
BP	GO:0044700	single organism signaling	26/1215	127/5940	0.533937	1	Csa2G009490/Csa5G549170/Csa7G405830/Csa5G152980/Csa4G436980/Csa3G044470/Csa4G022930/Csa3G099600/Csa6G011650/Csa1G572420/Csa3G118730/Csa7G390200/Csa3G822100/Csa2G237750/Csa6G524600/Csa6G001220/Csa2G205940/Csa2G020870/Csa4G652020/Csa6G212890/Csa1G470420/Csa7G452370/Csa2G000110/Csa2G350290/Csa6G383530/Csa1G597050	Csa2G009490/Csa5G549170/Csa7G405830/Csa5G152980/Csa4G436980/Csa3G044470/Csa4G022930/Csa3G099600/Csa6G011650/Csa1G572420/Csa3G118730/Csa7G390200/Csa3G822100/Csa2G237750/Csa6G524600/Csa6G001220/Csa2G205940/Csa2G020870/Csa4G652020/Csa6G212890/Csa1G470420/Csa7G452370/Csa2G000110/Csa2G350290/Csa6G383530/Csa1G597050	26	0		0
BP	GO:0044283	small molecule biosynthetic process	20/1215	98/5940	0.545291	1	Csa6G029440/Csa3G180330/Csa1G145980/Csa5G606740/Csa3G822260/Csa3G150160/Csa6G366300/Csa3G603580/Csa1G528590/Csa3G073840/Csa7G064020/Csa4G031000/Csa1G002130/Csa6G409330/Csa3G178510/Csa1G561410/Csa1G501840/Csa5G178710/Csa3G178490/Csa6G499800	Csa6G029440/Csa3G180330/Csa1G145980/Csa5G606740/Csa3G822260/Csa3G150160/Csa6G366300/Csa3G603580/Csa1G528590/Csa3G073840/Csa7G064020/Csa4G031000/Csa1G002130/Csa6G409330/Csa3G178510/Csa1G561410/Csa1G501840/Csa5G178710/Csa3G178490/Csa6G499800	20	0		0
BP	GO:0006090	pyruvate metabolic process	6/1215	29/5940	0.561171	1	Csa6G449820/Csa3G359130/Csa6G136020/Csa3G904080/Csa4G097630/Csa2G252020	Csa6G449820/Csa3G359130/Csa6G136020/Csa3G904080/Csa4G097630/Csa2G252020	6	0		0
BP	GO:0072330	monocarboxylic acid biosynthetic process	6/1215	29/5940	0.561171	1	Csa5G606740/Csa6G409330/Csa3G178510/Csa1G501840/Csa5G178710/Csa3G178490	Csa5G606740/Csa6G409330/Csa3G178510/Csa1G501840/Csa5G178710/Csa3G178490	6	0		0
BP	GO:0006732	coenzyme metabolic process	13/1215	64/5940	0.561338	1	Csa6G117710/Csa5G167150/Csa6G449820/Csa2G011530/Csa3G359130/Csa6G136020/Csa1G554560/Csa6G409330/Csa3G904080/Csa4G097630/Csa1G615160/Csa5G611700/Csa2G252020	Csa6G117710/Csa5G167150/Csa6G449820/Csa2G011530/Csa3G359130/Csa6G136020/Csa1G554560/Csa6G409330/Csa3G904080/Csa4G097630/Csa1G615160/Csa5G611700/Csa2G252020	13	0		0
BP	GO:0006333	chromatin assembly or disassembly	3/1215	14/5940	0.56906	1	Csa5G568810/Csa2G010270/Csa5G576630	Csa5G568810/Csa2G010270/Csa5G576630	3	0		0
BP	GO:0015985	energy coupled proton transport, down electrochemical gradient	3/1215	14/5940	0.56906	1	Csa3G119340/Csa6G016970/Csa1G062930	Csa3G119340/Csa6G016970/Csa1G062930	3	0		0
BP	GO:0015986	ATP synthesis coupled proton transport	3/1215	14/5940	0.56906	1	Csa3G119340/Csa6G016970/Csa1G062930	Csa3G119340/Csa6G016970/Csa1G062930	3	0		0
BP	GO:0065009	regulation of molecular function	3/1215	14/5940	0.56906	1	Csa6G078670/Csa3G127030/Csa2G422050	Csa6G078670/Csa3G127030/Csa2G422050	3	0		0
BP	GO:0016053	organic acid biosynthetic process	16/1215	80/5940	0.585183	1	Csa3G180330/Csa1G145980/Csa5G606740/Csa3G822260/Csa3G150160/Csa3G603580/Csa3G073840/Csa7G064020/Csa1G002130/Csa6G409330/Csa3G178510/Csa1G561410/Csa1G501840/Csa5G178710/Csa3G178490/Csa6G499800	Csa3G180330/Csa1G145980/Csa5G606740/Csa3G822260/Csa3G150160/Csa3G603580/Csa3G073840/Csa7G064020/Csa1G002130/Csa6G409330/Csa3G178510/Csa1G561410/Csa1G501840/Csa5G178710/Csa3G178490/Csa6G499800	16	0		0
BP	GO:0046394	carboxylic acid biosynthetic process	16/1215	80/5940	0.585183	1	Csa3G180330/Csa1G145980/Csa5G606740/Csa3G822260/Csa3G150160/Csa3G603580/Csa3G073840/Csa7G064020/Csa1G002130/Csa6G409330/Csa3G178510/Csa1G561410/Csa1G501840/Csa5G178710/Csa3G178490/Csa6G499800	Csa3G180330/Csa1G145980/Csa5G606740/Csa3G822260/Csa3G150160/Csa3G603580/Csa3G073840/Csa7G064020/Csa1G002130/Csa6G409330/Csa3G178510/Csa1G561410/Csa1G501840/Csa5G178710/Csa3G178490/Csa6G499800	16	0		0
BP	GO:0019693	ribose phosphate metabolic process	14/1215	70/5940	0.585566	1	Csa6G117710/Csa7G449460/Csa6G449820/Csa2G011530/Csa3G119340/Csa3G359130/Csa6G016970/Csa1G062930/Csa6G136020/Csa1G554560/Csa3G904080/Csa4G097630/Csa5G611700/Csa2G252020	Csa6G117710/Csa7G449460/Csa6G449820/Csa2G011530/Csa3G119340/Csa3G359130/Csa6G016970/Csa1G062930/Csa6G136020/Csa1G554560/Csa3G904080/Csa4G097630/Csa5G611700/Csa2G252020	14	0		0
BP	GO:0009116	nucleoside metabolic process	4/1215	20/5940	0.608476	1	Csa5G160770/Csa7G449460/Csa2G354800/Csa7G009190	Csa5G160770/Csa7G449460/Csa2G354800/Csa7G009190	4	0		0
BP	GO:1901657	glycosyl compound metabolic process	4/1215	20/5940	0.608476	1	Csa5G160770/Csa7G449460/Csa2G354800/Csa7G009190	Csa5G160770/Csa7G449460/Csa2G354800/Csa7G009190	4	0		0
BP	GO:0008652	cellular amino acid biosynthetic process	10/1215	51/5940	0.615388	1	Csa3G180330/Csa1G145980/Csa5G606740/Csa3G822260/Csa3G150160/Csa3G603580/Csa3G073840/Csa7G064020/Csa1G002130/Csa6G499800	Csa3G180330/Csa1G145980/Csa5G606740/Csa3G822260/Csa3G150160/Csa3G603580/Csa3G073840/Csa7G064020/Csa1G002130/Csa6G499800	10	0		0
BP	GO:0032268	regulation of cellular protein metabolic process	3/1215	15/5940	0.619102	1	Csa6G078670/Csa3G127030/Csa2G422050	Csa6G078670/Csa3G127030/Csa2G422050	3	0		0
BP	GO:0005975	carbohydrate metabolic process	78/1215	391/5940	0.622206	1	Csa4G001950/Csa4G051530/Csa1G164660/Csa1G050360/Csa6G039020/Csa3G121720/Csa1G612880/Csa5G322500/Csa7G058620/Csa6G357030/Csa1G025160/Csa7G394650/Csa6G449820/Csa1G267230/Csa1G005560/Csa5G146320/Csa6G309980/Csa6G520240/Csa4G083700/Csa5G602180/Csa7G044980/Csa3G359130/Csa6G324840/Csa7G405310/Csa1G042620/novel.405/Csa6G136020/Csa1G422480/Csa1G522000/novel.817/Csa3G843790/Csa3G033800/Csa5G609610/Csa6G14…	Csa4G001950/Csa4G051530/Csa1G164660/Csa1G050360/Csa6G039020/Csa3G121720/Csa1G612880/Csa5G322500/Csa7G058620/Csa6G357030/Csa1G025160/Csa7G394650/Csa6G449820/Csa1G267230/Csa1G005560/Csa5G146320/Csa6G309980/Csa6G520240/Csa4G083700/Csa5G602180/Csa7G044980/Csa3G359130/Csa6G324840/Csa7G405310/Csa1G042620/-/Csa6G136020/Csa1G422480/Csa1G522000/-/Csa3G843790/Csa3G033800/Csa5G609610/Csa6G147660/Csa7G213180…	78	0		0
BP	GO:0000160	phosphorelay signal transduction system	7/1215	36/5940	0.625775	1	Csa5G549170/Csa4G436980/Csa1G572420/Csa3G822100/Csa7G452370/Csa2G350290/Csa6G383530	Csa5G549170/Csa4G436980/Csa1G572420/Csa3G822100/Csa7G452370/Csa2G350290/Csa6G383530	7	0		0
BP	GO:0006006	glucose metabolic process	2/1215	10/5940	0.63797	1	novel.405/novel.817	-/-	2	0		0
BP	GO:0006694	steroid biosynthetic process	2/1215	10/5940	0.63797	1	Csa3G689270/Csa5G524780	Csa3G689270/Csa5G524780	2	0		0
BP	GO:0019684	photosynthesis, light reaction	2/1215	10/5940	0.63797	1	Csa7G046130/Csa7G047350	Csa7G046130/Csa7G047350	2	0		0
BP	GO:0042440	pigment metabolic process	2/1215	10/5940	0.63797	1	Csa2G351800/Csa2G224250	Csa2G351800/Csa2G224250	2	0		0
BP	GO:0006091	generation of precursor metabolites and energy	9/1215	47/5940	0.645546	1	Csa6G449820/Csa3G359130/Csa7G046130/Csa6G136020/Csa5G577360/Csa7G047350/Csa3G904080/Csa4G097630/Csa2G252020	Csa6G449820/Csa3G359130/Csa7G046130/Csa6G136020/Csa5G577360/Csa7G047350/Csa3G904080/Csa4G097630/Csa2G252020	9	0		0
BP	GO:0006952	defense response	9/1215	47/5940	0.645546	1	novel.417/Csa5G602750/Csa3G337350/Csa6G518200/Csa1G085890/novel.499/Csa6G010030/Csa2G034770/Csa4G637780	-/Csa5G602750/Csa3G337350/Csa6G518200/Csa1G085890/-/Csa6G010030/Csa2G034770/Csa4G637780	9	0		0
BP	GO:0006754	ATP biosynthetic process	3/1215	16/5940	0.665032	1	Csa3G119340/Csa6G016970/Csa1G062930	Csa3G119340/Csa6G016970/Csa1G062930	3	0		0
BP	GO:0007275	multicellular organism development	3/1215	16/5940	0.665032	1	Csa3G185660/Csa4G499300/Csa5G160210	Csa3G185660/Csa4G499300/Csa5G160210	3	0		0
BP	GO:0009142	nucleoside triphosphate biosynthetic process	3/1215	16/5940	0.665032	1	Csa3G119340/Csa6G016970/Csa1G062930	Csa3G119340/Csa6G016970/Csa1G062930	3	0		0
BP	GO:0009145	purine nucleoside triphosphate biosynthetic process	3/1215	16/5940	0.665032	1	Csa3G119340/Csa6G016970/Csa1G062930	Csa3G119340/Csa6G016970/Csa1G062930	3	0		0
BP	GO:0009201	ribonucleoside triphosphate biosynthetic process	3/1215	16/5940	0.665032	1	Csa3G119340/Csa6G016970/Csa1G062930	Csa3G119340/Csa6G016970/Csa1G062930	3	0		0
BP	GO:0009206	purine ribonucleoside triphosphate biosynthetic process	3/1215	16/5940	0.665032	1	Csa3G119340/Csa6G016970/Csa1G062930	Csa3G119340/Csa6G016970/Csa1G062930	3	0		0
BP	GO:0032502	developmental process	3/1215	16/5940	0.665032	1	Csa3G185660/Csa4G499300/Csa5G160210	Csa3G185660/Csa4G499300/Csa5G160210	3	0		0
BP	GO:0044707	single-multicellular organism process	3/1215	16/5940	0.665032	1	Csa3G185660/Csa4G499300/Csa5G160210	Csa3G185660/Csa4G499300/Csa5G160210	3	0		0
BP	GO:0044767	single-organism developmental process	3/1215	16/5940	0.665032	1	Csa3G185660/Csa4G499300/Csa5G160210	Csa3G185660/Csa4G499300/Csa5G160210	3	0		0
BP	GO:0048856	anatomical structure development	3/1215	16/5940	0.665032	1	Csa3G185660/Csa4G499300/Csa5G160210	Csa3G185660/Csa4G499300/Csa5G160210	3	0		0
BP	GO:0005976	polysaccharide metabolic process	16/1215	84/5940	0.668871	1	Csa7G044980/Csa1G422480/Csa6G147660/Csa1G188680/Csa1G039880/Csa6G072990/Csa1G422990/Csa4G002500/Csa1G423000/Csa6G366530/Csa2G167190/Csa5G602120/Csa2G433910/Csa1G422470/Csa3G900960/Csa3G047820	Csa7G044980/Csa1G422480/Csa6G147660/Csa1G188680/Csa1G039880/Csa6G072990/Csa1G422990/Csa4G002500/Csa1G423000/Csa6G366530/Csa2G167190/Csa5G602120/Csa2G433910/Csa1G422470/Csa3G900960/Csa3G047820	16	0		0
BP	GO:0006950	response to stress	46/1215	236/5940	0.671685	1	Csa5G614640/Csa7G061710/Csa7G058560/Csa3G889840/novel.417/Csa6G134890/Csa5G602750/Csa3G337350/Csa7G398090/Csa5G631510/Csa1G077120/Csa6G518200/Csa7G045550/Csa3G221760/Csa4G443110/novel.37/Csa1G464550/Csa6G358710/Csa7G396480/Csa6G502690/Csa6G363600/Csa4G285730/Csa1G085890/Csa1G005690/Csa2G033930/Csa6G390130/Csa2G000350/Csa7G064000/novel.499/Csa6G010030/Csa1G039920/Csa2G034770/Csa2G004730/Csa4G04504…	Csa5G614640/Csa7G061710/Csa7G058560/Csa3G889840/-/Csa6G134890/Csa5G602750/Csa3G337350/Csa7G398090/Csa5G631510/Csa1G077120/Csa6G518200/Csa7G045550/Csa3G221760/Csa4G443110/-/Csa1G464550/Csa6G358710/Csa7G396480/Csa6G502690/Csa6G363600/Csa4G285730/Csa1G085890/Csa1G005690/Csa2G033930/Csa6G390130/Csa2G000350/Csa7G064000/-/Csa6G010030/Csa1G039920/Csa2G034770/Csa2G004730/Csa4G045040/Csa4G651760/Csa4G2857…	46	0		0
BP	GO:0046034	ATP metabolic process	9/1215	48/5940	0.671859	1	Csa6G449820/Csa3G119340/Csa3G359130/Csa6G016970/Csa1G062930/Csa6G136020/Csa3G904080/Csa4G097630/Csa2G252020	Csa6G449820/Csa3G119340/Csa3G359130/Csa6G016970/Csa1G062930/Csa6G136020/Csa3G904080/Csa4G097630/Csa2G252020	9	0		0
BP	GO:0006633	fatty acid biosynthetic process	4/1215	22/5940	0.687241	1	Csa3G178510/Csa1G501840/Csa5G178710/Csa3G178490	Csa3G178510/Csa1G501840/Csa5G178710/Csa3G178490	4	0		0
BP	GO:0008202	steroid metabolic process	2/1215	11/5940	0.691361	1	Csa3G689270/Csa5G524780	Csa3G689270/Csa5G524780	2	0		0
BP	GO:0033865	nucleoside bisphosphate metabolic process	2/1215	11/5940	0.691361	1	Csa6G117710/Csa7G449460	Csa6G117710/Csa7G449460	2	0		0
BP	GO:0033875	ribonucleoside bisphosphate metabolic process	2/1215	11/5940	0.691361	1	Csa6G117710/Csa7G449460	Csa6G117710/Csa7G449460	2	0		0
BP	GO:0034032	purine nucleoside bisphosphate metabolic process	2/1215	11/5940	0.691361	1	Csa6G117710/Csa7G449460	Csa6G117710/Csa7G449460	2	0		0
BP	GO:0006631	fatty acid metabolic process	6/1215	33/5940	0.694514	1	Csa2G003610/Csa3G178510/Csa1G501840/Csa5G178710/Csa3G178490/Csa6G338660	Csa2G003610/Csa3G178510/Csa1G501840/Csa5G178710/Csa3G178490/Csa6G338660	6	0		0
BP	GO:0046903	secretion	6/1215	33/5940	0.694514	1	Csa1G433610/Csa1G050470/Csa1G481200/Csa6G077380/Csa4G293250/Csa1G039200	Csa1G433610/Csa1G050470/Csa1G481200/Csa6G077380/Csa4G293250/Csa1G039200	6	0		0
BP	GO:1901605	alpha-amino acid metabolic process	9/1215	49/5940	0.696971	1	Csa3G180330/Csa1G145980/Csa2G149470/Csa5G606740/Csa3G822260/Csa3G150160/Csa3G603580/Csa1G002130/Csa4G088750	Csa3G180330/Csa1G145980/Csa2G149470/Csa5G606740/Csa3G822260/Csa3G150160/Csa3G603580/Csa1G002130/Csa4G088750	9	0		0
BP	GO:0015711	organic anion transport	5/1215	28/5940	0.706358	1	Csa1G433610/Csa1G002670/Csa1G056920/Csa6G046250/Csa3G903470	Csa1G433610/Csa1G002670/Csa1G056920/Csa6G046250/Csa3G903470	5	0		0
BP	GO:0015849	organic acid transport	5/1215	28/5940	0.706358	1	Csa1G433610/Csa1G002670/Csa1G056920/Csa6G046250/Csa3G903470	Csa1G433610/Csa1G002670/Csa1G056920/Csa6G046250/Csa3G903470	5	0		0
BP	GO:0046942	carboxylic acid transport	5/1215	28/5940	0.706358	1	Csa1G433610/Csa1G002670/Csa1G056920/Csa6G046250/Csa3G903470	Csa1G433610/Csa1G002670/Csa1G056920/Csa6G046250/Csa3G903470	5	0		0
BP	GO:0051246	regulation of protein metabolic process	3/1215	17/5940	0.706783	1	Csa6G078670/Csa3G127030/Csa2G422050	Csa6G078670/Csa3G127030/Csa2G422050	3	0		0
BP	GO:0009117	nucleotide metabolic process	16/1215	86/5940	0.707037	1	Csa6G117710/Csa7G449460/Csa6G449820/Csa2G011530/Csa3G119340/Csa3G359130/Csa6G016970/Csa1G062930/Csa6G538800/Csa6G136020/Csa1G554560/Csa3G904080/Csa4G097630/Csa1G615160/Csa5G611700/Csa2G252020	Csa6G117710/Csa7G449460/Csa6G449820/Csa2G011530/Csa3G119340/Csa3G359130/Csa6G016970/Csa1G062930/Csa6G538800/Csa6G136020/Csa1G554560/Csa3G904080/Csa4G097630/Csa1G615160/Csa5G611700/Csa2G252020	16	0		0
BP	GO:0018193	peptidyl-amino acid modification	7/1215	39/5940	0.712662	1	Csa6G187950/Csa6G093090/Csa5G128260/Csa3G100780/Csa3G836450/Csa2G009340/Csa1G042130	Csa6G187950/Csa6G093090/Csa5G128260/Csa3G100780/Csa3G836450/Csa2G009340/Csa1G042130	7	0		0
BP	GO:0044712	single-organism catabolic process	10/1215	55/5940	0.714053	1	Csa6G449820/Csa3G359130/Csa6G136020/Csa2G224250/Csa4G088750/Csa3G904080/Csa4G097630/Csa6G003440/Csa2G252020/Csa3G434960	Csa6G449820/Csa3G359130/Csa6G136020/Csa2G224250/Csa4G088750/Csa3G904080/Csa4G097630/Csa6G003440/Csa2G252020/Csa3G434960	10	0		0
BP	GO:0009144	purine nucleoside triphosphate metabolic process	9/1215	50/5940	0.72084	1	Csa6G449820/Csa3G119340/Csa3G359130/Csa6G016970/Csa1G062930/Csa6G136020/Csa3G904080/Csa4G097630/Csa2G252020	Csa6G449820/Csa3G119340/Csa3G359130/Csa6G016970/Csa1G062930/Csa6G136020/Csa3G904080/Csa4G097630/Csa2G252020	9	0		0
BP	GO:0009199	ribonucleoside triphosphate metabolic process	9/1215	50/5940	0.72084	1	Csa6G449820/Csa3G119340/Csa3G359130/Csa6G016970/Csa1G062930/Csa6G136020/Csa3G904080/Csa4G097630/Csa2G252020	Csa6G449820/Csa3G119340/Csa3G359130/Csa6G016970/Csa1G062930/Csa6G136020/Csa3G904080/Csa4G097630/Csa2G252020	9	0		0
BP	GO:0009205	purine ribonucleoside triphosphate metabolic process	9/1215	50/5940	0.72084	1	Csa6G449820/Csa3G119340/Csa3G359130/Csa6G016970/Csa1G062930/Csa6G136020/Csa3G904080/Csa4G097630/Csa2G252020	Csa6G449820/Csa3G119340/Csa3G359130/Csa6G016970/Csa1G062930/Csa6G136020/Csa3G904080/Csa4G097630/Csa2G252020	9	0		0
BP	GO:0042545	cell wall modification	6/1215	34/5940	0.723238	1	Csa7G405320/Csa7G447990/Csa3G126810/Csa4G043950/Csa3G646640/Csa3G646620	Csa7G405320/Csa7G447990/Csa3G126810/Csa4G043950/Csa3G646640/Csa3G646620	6	0		0
BP	GO:0051188	cofactor biosynthetic process	8/1215	45/5940	0.728834	1	Csa4G082410/Csa5G167150/Csa5G218840/Csa2G351800/Csa4G056670/Csa6G409330/Csa2G060370/Csa1G615160	Csa4G082410/Csa5G167150/Csa5G218840/Csa2G351800/Csa4G056670/Csa6G409330/Csa2G060370/Csa1G615160	8	0		0
BP	GO:0006820	anion transport	10/1215	56/5940	0.735978	1	Csa1G433610/Csa1G002670/Csa1G056920/Csa3G536670/Csa6G046250/Csa3G903470/Csa2G379980/Csa5G598640/Csa7G446670/Csa2G406710	Csa1G433610/Csa1G002670/Csa1G056920/Csa3G536670/Csa6G046250/Csa3G903470/Csa2G379980/Csa5G598640/Csa7G446670/Csa2G406710	10	0		0
BP	GO:0009607	response to biotic stimulus	5/1215	29/5940	0.736605	1	novel.417/Csa5G602750/Csa3G337350/novel.499/Csa2G034770	-/Csa5G602750/Csa3G337350/-/Csa2G034770	5	0		0
BP	GO:0006334	nucleosome assembly	2/1215	12/5940	0.738077	1	Csa5G568810/Csa2G010270	Csa5G568810/Csa2G010270	2	0		0
BP	GO:0007034	vacuolar transport	2/1215	12/5940	0.738077	1	Csa1G595810/Csa6G526330	Csa1G595810/Csa6G526330	2	0		0
BP	GO:0031497	chromatin assembly	2/1215	12/5940	0.738077	1	Csa5G568810/Csa2G010270	Csa5G568810/Csa2G010270	2	0		0
BP	GO:0034728	nucleosome organization	2/1215	12/5940	0.738077	1	Csa5G568810/Csa2G010270	Csa5G568810/Csa2G010270	2	0		0
BP	GO:0042546	cell wall biogenesis	2/1215	12/5940	0.738077	1	Csa1G038350/Csa3G165620	Csa1G038350/Csa3G165620	2	0		0
BP	GO:0065008	regulation of biological quality	21/1215	114/5940	0.741445	1	Csa6G401380/Csa3G152090/Csa1G062380/Csa4G351110/Csa6G308420/Csa3G865340/Csa2G357300/Csa3G822190/Csa5G175820/Csa5G148480/Csa1G038320/Csa4G647490/Csa5G635440/Csa7G407520/Csa2G409500/Csa3G776990/Csa6G046340/Csa5G623750/Csa6G198280/Csa7G394580/Csa3G152080	Csa6G401380/Csa3G152090/Csa1G062380/Csa4G351110/Csa6G308420/Csa3G865340/Csa2G357300/Csa3G822190/Csa5G175820/Csa5G148480/Csa1G038320/Csa4G647490/Csa5G635440/Csa7G407520/Csa2G409500/Csa3G776990/Csa6G046340/Csa5G623750/Csa6G198280/Csa7G394580/Csa3G152080	21	0		0
BP	GO:0009123	nucleoside monophosphate metabolic process	9/1215	51/5940	0.743436	1	Csa6G449820/Csa3G119340/Csa3G359130/Csa6G016970/Csa1G062930/Csa6G136020/Csa3G904080/Csa4G097630/Csa2G252020	Csa6G449820/Csa3G119340/Csa3G359130/Csa6G016970/Csa1G062930/Csa6G136020/Csa3G904080/Csa4G097630/Csa2G252020	9	0		0
BP	GO:0009126	purine nucleoside monophosphate metabolic process	9/1215	51/5940	0.743436	1	Csa6G449820/Csa3G119340/Csa3G359130/Csa6G016970/Csa1G062930/Csa6G136020/Csa3G904080/Csa4G097630/Csa2G252020	Csa6G449820/Csa3G119340/Csa3G359130/Csa6G016970/Csa1G062930/Csa6G136020/Csa3G904080/Csa4G097630/Csa2G252020	9	0		0
BP	GO:0009161	ribonucleoside monophosphate metabolic process	9/1215	51/5940	0.743436	1	Csa6G449820/Csa3G119340/Csa3G359130/Csa6G016970/Csa1G062930/Csa6G136020/Csa3G904080/Csa4G097630/Csa2G252020	Csa6G449820/Csa3G119340/Csa3G359130/Csa6G016970/Csa1G062930/Csa6G136020/Csa3G904080/Csa4G097630/Csa2G252020	9	0		0
BP	GO:0009167	purine ribonucleoside monophosphate metabolic process	9/1215	51/5940	0.743436	1	Csa6G449820/Csa3G119340/Csa3G359130/Csa6G016970/Csa1G062930/Csa6G136020/Csa3G904080/Csa4G097630/Csa2G252020	Csa6G449820/Csa3G119340/Csa3G359130/Csa6G016970/Csa1G062930/Csa6G136020/Csa3G904080/Csa4G097630/Csa2G252020	9	0		0
BP	GO:0055086	nucleobase-containing small molecule metabolic process	19/1215	104/5940	0.747635	1	Csa5G160770/Csa6G117710/Csa7G449460/Csa2G354800/Csa6G449820/Csa2G011530/Csa3G119340/Csa3G359130/Csa6G016970/Csa1G062930/Csa6G538800/Csa6G136020/Csa1G554560/Csa7G009190/Csa3G904080/Csa4G097630/Csa1G615160/Csa5G611700/Csa2G252020	Csa5G160770/Csa6G117710/Csa7G449460/Csa2G354800/Csa6G449820/Csa2G011530/Csa3G119340/Csa3G359130/Csa6G016970/Csa1G062930/Csa6G538800/Csa6G136020/Csa1G554560/Csa7G009190/Csa3G904080/Csa4G097630/Csa1G615160/Csa5G611700/Csa2G252020	19	0		0
BP	GO:1901607	alpha-amino acid biosynthetic process	7/1215	41/5940	0.76246	1	Csa3G180330/Csa1G145980/Csa5G606740/Csa3G822260/Csa3G150160/Csa3G603580/Csa1G002130	Csa3G180330/Csa1G145980/Csa5G606740/Csa3G822260/Csa3G150160/Csa3G603580/Csa1G002130	7	0		0
BP	GO:0006887	exocytosis	5/1215	30/5940	0.764509	1	Csa1G050470/Csa1G481200/Csa6G077380/Csa4G293250/Csa1G039200	Csa1G050470/Csa1G481200/Csa6G077380/Csa4G293250/Csa1G039200	5	0		0
BP	GO:0032940	secretion by cell	5/1215	30/5940	0.764509	1	Csa1G050470/Csa1G481200/Csa6G077380/Csa4G293250/Csa1G039200	Csa1G050470/Csa1G481200/Csa6G077380/Csa4G293250/Csa1G039200	5	0		0
BP	GO:0009124	nucleoside monophosphate biosynthetic process	3/1215	19/5940	0.778094	1	Csa3G119340/Csa6G016970/Csa1G062930	Csa3G119340/Csa6G016970/Csa1G062930	3	0		0
BP	GO:0009127	purine nucleoside monophosphate biosynthetic process	3/1215	19/5940	0.778094	1	Csa3G119340/Csa6G016970/Csa1G062930	Csa3G119340/Csa6G016970/Csa1G062930	3	0		0
BP	GO:0009156	ribonucleoside monophosphate biosynthetic process	3/1215	19/5940	0.778094	1	Csa3G119340/Csa6G016970/Csa1G062930	Csa3G119340/Csa6G016970/Csa1G062930	3	0		0
BP	GO:0009168	purine ribonucleoside monophosphate biosynthetic process	3/1215	19/5940	0.778094	1	Csa3G119340/Csa6G016970/Csa1G062930	Csa3G119340/Csa6G016970/Csa1G062930	3	0		0
BP	GO:0006284	base-excision repair	2/1215	13/5940	0.778611	1	Csa6G134890/Csa6G502690	Csa6G134890/Csa6G502690	2	0		0
BP	GO:0006414	translational elongation	2/1215	13/5940	0.778611	1	Csa3G728090/Csa1G207310	Csa3G728090/Csa1G207310	2	0		0
BP	GO:0044282	small molecule catabolic process	2/1215	13/5940	0.778611	1	Csa4G088750/Csa3G434960	Csa4G088750/Csa3G434960	2	0		0
BP	GO:0071804	cellular potassium ion transport	2/1215	13/5940	0.778611	1	Csa5G630840/Csa1G532340	Csa5G630840/Csa1G532340	2	0		0
BP	GO:0071805	potassium ion transmembrane transport	2/1215	13/5940	0.778611	1	Csa5G630840/Csa1G532340	Csa5G630840/Csa1G532340	2	0		0
BP	GO:0006082	organic acid metabolic process	39/1215	210/5940	0.779195	1	Csa1G050360/Csa1G031730/Csa6G449820/Csa4G268050/Csa3G180330/Csa1G145980/Csa3G154310/Csa3G359130/Csa2G149470/Csa5G606740/Csa3G822260/Csa4G000540/Csa2G003610/Csa3G150160/Csa6G136020/Csa3G603580/Csa5G383350/Csa1G680120/Csa3G073840/Csa5G577360/Csa7G064020/Csa1G002130/Csa6G409330/Csa4G088750/Csa3G904080/Csa3G178510/Csa3G889830/Csa4G097630/Csa3G134790/Csa2G420990/Csa1G561410/Csa1G501840/Csa5G178710/Csa…	Csa1G050360/Csa1G031730/Csa6G449820/Csa4G268050/Csa3G180330/Csa1G145980/Csa3G154310/Csa3G359130/Csa2G149470/Csa5G606740/Csa3G822260/Csa4G000540/Csa2G003610/Csa3G150160/Csa6G136020/Csa3G603580/Csa5G383350/Csa1G680120/Csa3G073840/Csa5G577360/Csa7G064020/Csa1G002130/Csa6G409330/Csa4G088750/Csa3G904080/Csa3G178510/Csa3G889830/Csa4G097630/Csa3G134790/Csa2G420990/Csa1G561410/Csa1G501840/Csa5G178710/Csa…	39	0		0
BP	GO:0008610	lipid biosynthetic process	17/1215	96/5940	0.785575	1	Csa6G525640/Csa6G079750/Csa2G008110/Csa5G608060/Csa3G689270/Csa5G524780/Csa5G152820/Csa4G031000/Csa6G487640/Csa3G178510/Csa7G073550/Csa3G127760/Csa1G501840/Csa5G178710/Csa3G178490/Csa1G420340/Csa3G183920	Csa6G525640/Csa6G079750/Csa2G008110/Csa5G608060/Csa3G689270/Csa5G524780/Csa5G152820/Csa4G031000/Csa6G487640/Csa3G178510/Csa7G073550/Csa3G127760/Csa1G501840/Csa5G178710/Csa3G178490/Csa1G420340/Csa3G183920	17	0		0
BP	GO:0009150	purine ribonucleotide metabolic process	11/1215	64/5940	0.787135	1	Csa6G117710/Csa7G449460/Csa6G449820/Csa3G119340/Csa3G359130/Csa6G016970/Csa1G062930/Csa6G136020/Csa3G904080/Csa4G097630/Csa2G252020	Csa6G117710/Csa7G449460/Csa6G449820/Csa3G119340/Csa3G359130/Csa6G016970/Csa1G062930/Csa6G136020/Csa3G904080/Csa4G097630/Csa2G252020	11	0		0
BP	GO:0009259	ribonucleotide metabolic process	11/1215	64/5940	0.787135	1	Csa6G117710/Csa7G449460/Csa6G449820/Csa3G119340/Csa3G359130/Csa6G016970/Csa1G062930/Csa6G136020/Csa3G904080/Csa4G097630/Csa2G252020	Csa6G117710/Csa7G449460/Csa6G449820/Csa3G119340/Csa3G359130/Csa6G016970/Csa1G062930/Csa6G136020/Csa3G904080/Csa4G097630/Csa2G252020	11	0		0
BP	GO:0006753	nucleoside phosphate metabolic process	16/1215	91/5940	0.790154	1	Csa6G117710/Csa7G449460/Csa6G449820/Csa2G011530/Csa3G119340/Csa3G359130/Csa6G016970/Csa1G062930/Csa6G538800/Csa6G136020/Csa1G554560/Csa3G904080/Csa4G097630/Csa1G615160/Csa5G611700/Csa2G252020	Csa6G117710/Csa7G449460/Csa6G449820/Csa2G011530/Csa3G119340/Csa3G359130/Csa6G016970/Csa1G062930/Csa6G538800/Csa6G136020/Csa1G554560/Csa3G904080/Csa4G097630/Csa1G615160/Csa5G611700/Csa2G252020	16	0		0
BP	GO:0044723	single-organism carbohydrate metabolic process	23/1215	128/5940	0.790618	1	Csa4G001950/Csa1G050360/Csa5G322500/Csa6G449820/Csa1G005560/Csa6G520240/Csa5G602180/Csa3G359130/novel.405/Csa6G136020/novel.817/Csa3G033800/Csa4G031000/Csa1G039880/Csa3G904080/Csa4G097630/Csa4G002500/Csa5G149880/Csa6G366530/Csa2G252020/Csa2G433910/Csa4G028470/Csa3G434960	Csa4G001950/Csa1G050360/Csa5G322500/Csa6G449820/Csa1G005560/Csa6G520240/Csa5G602180/Csa3G359130/-/Csa6G136020/-/Csa3G033800/Csa4G031000/Csa1G039880/Csa3G904080/Csa4G097630/Csa4G002500/Csa5G149880/Csa6G366530/Csa2G252020/Csa2G433910/Csa4G028470/Csa3G434960	23	0		0
BP	GO:0006073	cellular glucan metabolic process	13/1215	75/5940	0.790784	1	Csa7G044980/Csa1G422480/Csa6G147660/Csa1G188680/Csa1G039880/Csa1G422990/Csa4G002500/Csa1G423000/Csa6G366530/Csa5G602120/Csa2G433910/Csa1G422470/Csa3G900960	Csa7G044980/Csa1G422480/Csa6G147660/Csa1G188680/Csa1G039880/Csa1G422990/Csa4G002500/Csa1G423000/Csa6G366530/Csa5G602120/Csa2G433910/Csa1G422470/Csa3G900960	13	0		0
BP	GO:0044042	glucan metabolic process	13/1215	75/5940	0.790784	1	Csa7G044980/Csa1G422480/Csa6G147660/Csa1G188680/Csa1G039880/Csa1G422990/Csa4G002500/Csa1G423000/Csa6G366530/Csa5G602120/Csa2G433910/Csa1G422470/Csa3G900960	Csa7G044980/Csa1G422480/Csa6G147660/Csa1G188680/Csa1G039880/Csa1G422990/Csa4G002500/Csa1G423000/Csa6G366530/Csa5G602120/Csa2G433910/Csa1G422470/Csa3G900960	13	0		0
BP	GO:0044264	cellular polysaccharide metabolic process	13/1215	75/5940	0.790784	1	Csa7G044980/Csa1G422480/Csa6G147660/Csa1G188680/Csa1G039880/Csa1G422990/Csa4G002500/Csa1G423000/Csa6G366530/Csa5G602120/Csa2G433910/Csa1G422470/Csa3G900960	Csa7G044980/Csa1G422480/Csa6G147660/Csa1G188680/Csa1G039880/Csa1G422990/Csa4G002500/Csa1G423000/Csa6G366530/Csa5G602120/Csa2G433910/Csa1G422470/Csa3G900960	13	0		0
BP	GO:0044281	small molecule metabolic process	61/1215	325/5940	0.80008	1	Csa5G160770/Csa1G050360/Csa6G029440/Csa6G117710/Csa7G449460/Csa1G031730/Csa2G354800/Csa6G449820/Csa4G268050/Csa2G011530/Csa3G180330/Csa1G145980/Csa3G154310/Csa3G119340/Csa3G359130/Csa6G016970/Csa2G149470/Csa5G606740/Csa3G822260/Csa1G062930/Csa4G000540/Csa2G003610/Csa6G538800/novel.405/Csa3G150160/Csa6G136020/Csa6G366300/Csa3G603580/Csa1G554560/Csa5G383350/novel.817/Csa1G680120/Csa1G528590/Csa3G07…	Csa5G160770/Csa1G050360/Csa6G029440/Csa6G117710/Csa7G449460/Csa1G031730/Csa2G354800/Csa6G449820/Csa4G268050/Csa2G011530/Csa3G180330/Csa1G145980/Csa3G154310/Csa3G119340/Csa3G359130/Csa6G016970/Csa2G149470/Csa5G606740/Csa3G822260/Csa1G062930/Csa4G000540/Csa2G003610/Csa6G538800/-/Csa3G150160/Csa6G136020/Csa6G366300/Csa3G603580/Csa1G554560/Csa5G383350/-/Csa1G680120/Csa1G528590/Csa3G073840/Csa5G577360…	61	0		0
BP	GO:0003333	amino acid transmembrane transport	2/1215	14/5940	0.813536	1	Csa1G056920/Csa6G046250	Csa1G056920/Csa6G046250	2	0		0
BP	GO:0006865	amino acid transport	2/1215	14/5940	0.813536	1	Csa1G056920/Csa6G046250	Csa1G056920/Csa6G046250	2	0		0
BP	GO:0044272	sulfur compound biosynthetic process	2/1215	14/5940	0.813536	1	Csa3G822260/Csa1G528590	Csa3G822260/Csa1G528590	2	0		0
BP	GO:0065004	protein-DNA complex assembly	2/1215	14/5940	0.813536	1	Csa5G568810/Csa2G010270	Csa5G568810/Csa2G010270	2	0		0
BP	GO:0071824	protein-DNA complex subunit organization	2/1215	14/5940	0.813536	1	Csa5G568810/Csa2G010270	Csa5G568810/Csa2G010270	2	0		0
BP	GO:0098656	anion transmembrane transport	2/1215	14/5940	0.813536	1	Csa1G056920/Csa6G046250	Csa1G056920/Csa6G046250	2	0		0
BP	GO:1903825	organic acid transmembrane transport	2/1215	14/5940	0.813536	1	Csa1G056920/Csa6G046250	Csa1G056920/Csa6G046250	2	0		0
BP	GO:1905039	carboxylic acid transmembrane transport	2/1215	14/5940	0.813536	1	Csa1G056920/Csa6G046250	Csa1G056920/Csa6G046250	2	0		0
BP	GO:0043436	oxoacid metabolic process	38/1215	209/5940	0.819685	1	Csa1G050360/Csa1G031730/Csa6G449820/Csa4G268050/Csa3G180330/Csa1G145980/Csa3G154310/Csa3G359130/Csa2G149470/Csa5G606740/Csa3G822260/Csa4G000540/Csa2G003610/Csa3G150160/Csa6G136020/Csa3G603580/Csa5G383350/Csa1G680120/Csa3G073840/Csa5G577360/Csa7G064020/Csa1G002130/Csa6G409330/Csa4G088750/Csa3G904080/Csa3G178510/Csa3G889830/Csa4G097630/Csa2G420990/Csa1G561410/Csa1G501840/Csa5G178710/Csa2G252020/Csa…	Csa1G050360/Csa1G031730/Csa6G449820/Csa4G268050/Csa3G180330/Csa1G145980/Csa3G154310/Csa3G359130/Csa2G149470/Csa5G606740/Csa3G822260/Csa4G000540/Csa2G003610/Csa3G150160/Csa6G136020/Csa3G603580/Csa5G383350/Csa1G680120/Csa3G073840/Csa5G577360/Csa7G064020/Csa1G002130/Csa6G409330/Csa4G088750/Csa3G904080/Csa3G178510/Csa3G889830/Csa4G097630/Csa2G420990/Csa1G561410/Csa1G501840/Csa5G178710/Csa2G252020/Csa…	38	0		0
BP	GO:0006163	purine nucleotide metabolic process	11/1215	66/5940	0.820313	1	Csa6G117710/Csa7G449460/Csa6G449820/Csa3G119340/Csa3G359130/Csa6G016970/Csa1G062930/Csa6G136020/Csa3G904080/Csa4G097630/Csa2G252020	Csa6G117710/Csa7G449460/Csa6G449820/Csa3G119340/Csa3G359130/Csa6G016970/Csa1G062930/Csa6G136020/Csa3G904080/Csa4G097630/Csa2G252020	11	0		0
BP	GO:0009141	nucleoside triphosphate metabolic process	9/1215	55/5940	0.821041	1	Csa6G449820/Csa3G119340/Csa3G359130/Csa6G016970/Csa1G062930/Csa6G136020/Csa3G904080/Csa4G097630/Csa2G252020	Csa6G449820/Csa3G119340/Csa3G359130/Csa6G016970/Csa1G062930/Csa6G136020/Csa3G904080/Csa4G097630/Csa2G252020	9	0		0
BP	GO:0006457	protein folding	12/1215	72/5940	0.828049	1	Csa3G073870/Csa6G187950/Csa6G093090/Csa5G613470/Csa5G128260/Csa3G100780/Csa1G642540/Csa4G417510/Csa3G836450/Csa2G009340/Csa1G597740/Csa1G042130	Csa3G073870/Csa6G187950/Csa6G093090/Csa5G613470/Csa5G128260/Csa3G100780/Csa1G642540/Csa4G417510/Csa3G836450/Csa2G009340/Csa1G597740/Csa1G042130	12	0		0
BP	GO:0072521	purine-containing compound metabolic process	11/1215	67/5940	0.835374	1	Csa6G117710/Csa7G449460/Csa6G449820/Csa3G119340/Csa3G359130/Csa6G016970/Csa1G062930/Csa6G136020/Csa3G904080/Csa4G097630/Csa2G252020	Csa6G117710/Csa7G449460/Csa6G449820/Csa3G119340/Csa3G359130/Csa6G016970/Csa1G062930/Csa6G136020/Csa3G904080/Csa4G097630/Csa2G252020	11	0		0
BP	GO:0045229	external encapsulating structure organization	7/1215	45/5940	0.842605	1	Csa7G405320/Csa7G447990/Csa3G126810/Csa4G043950/Csa3G646640/Csa3G646620/Csa3G165620	Csa7G405320/Csa7G447990/Csa3G126810/Csa4G043950/Csa3G646640/Csa3G646620/Csa3G165620	7	0		0
BP	GO:0071555	cell wall organization	7/1215	45/5940	0.842605	1	Csa7G405320/Csa7G447990/Csa3G126810/Csa4G043950/Csa3G646640/Csa3G646620/Csa3G165620	Csa7G405320/Csa7G447990/Csa3G126810/Csa4G043950/Csa3G646640/Csa3G646620/Csa3G165620	7	0		0
BP	GO:0006720	isoprenoid metabolic process	2/1215	15/5940	0.843448	1	Csa6G487640/Csa1G420340	Csa6G487640/Csa1G420340	2	0		0
BP	GO:0006813	potassium ion transport	2/1215	15/5940	0.843448	1	Csa5G630840/Csa1G532340	Csa5G630840/Csa1G532340	2	0		0
BP	GO:0008299	isoprenoid biosynthetic process	2/1215	15/5940	0.843448	1	Csa6G487640/Csa1G420340	Csa6G487640/Csa1G420340	2	0		0
BP	GO:0019318	hexose metabolic process	2/1215	15/5940	0.843448	1	novel.405/novel.817	-/-	2	0		0
BP	GO:0030001	metal ion transport	18/1215	106/5940	0.845574	1	Csa3G740220/Csa3G150040/Csa1G707110/Csa4G110580/Csa5G152240/Csa3G121600/Csa6G526450/Csa4G291890/Csa6G511030/Csa5G140450/Csa6G446470/Csa4G293260/Csa3G914050/Csa6G147620/Csa1G103270/Csa5G630840/Csa1G532340/Csa5G571520	Csa3G740220/Csa3G150040/Csa1G707110/Csa4G110580/Csa5G152240/Csa3G121600/Csa6G526450/Csa4G291890/Csa6G511030/Csa5G140450/Csa6G446470/Csa4G293260/Csa3G914050/Csa6G147620/Csa1G103270/Csa5G630840/Csa1G532340/Csa5G571520	18	0		0
BP	GO:0051276	chromosome organization	8/1215	51/5940	0.84742	1	Csa5G568810/Csa2G010270/Csa5G576630/Csa3G175630/Csa4G430890/Csa5G172910/Csa3G690290/Csa2G416140	Csa5G568810/Csa2G010270/Csa5G576630/Csa3G175630/Csa4G430890/Csa5G172910/Csa3G690290/Csa2G416140	8	0		0
BP	GO:0006629	lipid metabolic process	42/1215	234/5940	0.854132	1	Csa7G407550/Csa1G433610/Csa4G496760/Csa6G525640/Csa3G808360/Csa3G152050/Csa6G011650/Csa6G079750/Csa5G612890/Csa1G042620/Csa2G003610/Csa2G008110/Csa5G608060/Csa3G689270/Csa5G524780/Csa3G588470/Csa7G378490/Csa5G152820/Csa4G031000/Csa7G389450/Csa3G066750/Csa6G487640/Csa3G178510/Csa7G073550/Csa3G127760/Csa3G651700/Csa7G336540/Csa1G537320/Csa1G073750/Csa6G003440/Csa6G511770/Csa3G556210/Csa1G501840/Csa…	Csa7G407550/Csa1G433610/Csa4G496760/Csa6G525640/Csa3G808360/Csa3G152050/Csa6G011650/Csa6G079750/Csa5G612890/Csa1G042620/Csa2G003610/Csa2G008110/Csa5G608060/Csa3G689270/Csa5G524780/Csa3G588470/Csa7G378490/Csa5G152820/Csa4G031000/Csa7G389450/Csa3G066750/Csa6G487640/Csa3G178510/Csa7G073550/Csa3G127760/Csa3G651700/Csa7G336540/Csa1G537320/Csa1G073750/Csa6G003440/Csa6G511770/Csa3G556210/Csa1G501840/Csa…	42	0		0
BP	GO:0019752	carboxylic acid metabolic process	36/1215	203/5940	0.857496	1	Csa1G050360/Csa1G031730/Csa6G449820/Csa4G268050/Csa3G180330/Csa1G145980/Csa3G154310/Csa3G359130/Csa2G149470/Csa5G606740/Csa3G822260/Csa4G000540/Csa2G003610/Csa3G150160/Csa6G136020/Csa3G603580/Csa1G680120/Csa3G073840/Csa5G577360/Csa7G064020/Csa1G002130/Csa6G409330/Csa4G088750/Csa3G904080/Csa3G178510/Csa3G889830/Csa4G097630/Csa2G420990/Csa1G561410/Csa1G501840/Csa5G178710/Csa2G252020/Csa3G178490/Csa…	Csa1G050360/Csa1G031730/Csa6G449820/Csa4G268050/Csa3G180330/Csa1G145980/Csa3G154310/Csa3G359130/Csa2G149470/Csa5G606740/Csa3G822260/Csa4G000540/Csa2G003610/Csa3G150160/Csa6G136020/Csa3G603580/Csa1G680120/Csa3G073840/Csa5G577360/Csa7G064020/Csa1G002130/Csa6G409330/Csa4G088750/Csa3G904080/Csa3G178510/Csa3G889830/Csa4G097630/Csa2G420990/Csa1G561410/Csa1G501840/Csa5G178710/Csa2G252020/Csa3G178490/Csa…	36	0		0
BP	GO:0009152	purine ribonucleotide biosynthetic process	3/1215	22/5940	0.857724	1	Csa3G119340/Csa6G016970/Csa1G062930	Csa3G119340/Csa6G016970/Csa1G062930	3	0		0
BP	GO:0009260	ribonucleotide biosynthetic process	3/1215	22/5940	0.857724	1	Csa3G119340/Csa6G016970/Csa1G062930	Csa3G119340/Csa6G016970/Csa1G062930	3	0		0
BP	GO:0046390	ribose phosphate biosynthetic process	3/1215	22/5940	0.857724	1	Csa3G119340/Csa6G016970/Csa1G062930	Csa3G119340/Csa6G016970/Csa1G062930	3	0		0
BP	GO:0044765	single-organism transport	31/1215	177/5940	0.860552	1	Csa1G433610/Csa1G002670/Csa4G291900/Csa3G119340/Csa6G016970/Csa1G062930/Csa3G180310/Csa1G056920/Csa7G043640/Csa6G046250/Csa5G611090/Csa6G499180/Csa4G099750/Csa1G212840/Csa3G903470/Csa5G598720/Csa1G050470/Csa1G024890/Csa2G000800/Csa1G481200/Csa1G003490/Csa6G077380/Csa7G446670/Csa6G319720/Csa4G631610/Csa5G630840/Csa7G290540/Csa4G293250/Csa1G532340/Csa1G039200/Csa2G372760	Csa1G433610/Csa1G002670/Csa4G291900/Csa3G119340/Csa6G016970/Csa1G062930/Csa3G180310/Csa1G056920/Csa7G043640/Csa6G046250/Csa5G611090/Csa6G499180/Csa4G099750/Csa1G212840/Csa3G903470/Csa5G598720/Csa1G050470/Csa1G024890/Csa2G000800/Csa1G481200/Csa1G003490/Csa6G077380/Csa7G446670/Csa6G319720/Csa4G631610/Csa5G630840/Csa7G290540/Csa4G293250/Csa1G532340/Csa1G039200/Csa2G372760	31	0		0
BP	GO:0035556	intracellular signal transduction	8/1215	52/5940	0.862451	1	Csa5G549170/Csa4G436980/Csa6G011650/Csa1G572420/Csa3G822100/Csa7G452370/Csa2G350290/Csa6G383530	Csa5G549170/Csa4G436980/Csa6G011650/Csa1G572420/Csa3G822100/Csa7G452370/Csa2G350290/Csa6G383530	8	0		0
BP	GO:0071554	cell wall organization or biogenesis	9/1215	58/5940	0.86641	1	Csa7G405320/Csa7G447990/Csa1G038350/Csa3G126810/Csa4G043950/Csa3G646640/Csa3G646620/Csa1G534750/Csa3G165620	Csa7G405320/Csa7G447990/Csa1G038350/Csa3G126810/Csa4G043950/Csa3G646640/Csa3G646620/Csa1G534750/Csa3G165620	9	0		0
BP	GO:0005996	monosaccharide metabolic process	2/1215	16/5940	0.868937	1	novel.405/novel.817	-/-	2	0		0
BP	GO:0006413	translational initiation	2/1215	16/5940	0.868937	1	Csa4G637710/Csa2G036070	Csa4G637710/Csa2G036070	2	0		0
BP	GO:0048523	negative regulation of cellular process	2/1215	16/5940	0.868937	1	Csa7G339140/Csa7G432420	Csa7G339140/Csa7G432420	2	0		0
BP	GO:0016311	dephosphorylation	2/1215	17/5940	0.890557	1	Csa5G597510/Csa3G824810	Csa5G597510/Csa3G824810	2	0		0
BP	GO:0030258	lipid modification	2/1215	17/5940	0.890557	1	Csa1G042620/Csa7G336540	Csa1G042620/Csa7G336540	2	0		0
BP	GO:0006164	purine nucleotide biosynthetic process	3/1215	24/5940	0.895769	1	Csa3G119340/Csa6G016970/Csa1G062930	Csa3G119340/Csa6G016970/Csa1G062930	3	0		0
BP	GO:0015698	inorganic anion transport	3/1215	24/5940	0.895769	1	Csa5G598640/Csa7G446670/Csa2G406710	Csa5G598640/Csa7G446670/Csa2G406710	3	0		0
BP	GO:0006022	aminoglycan metabolic process	1/1215	10/5940	0.898771	1	Csa1G534750	Csa1G534750	1	0		0
BP	GO:0006026	aminoglycan catabolic process	1/1215	10/5940	0.898771	1	Csa1G534750	Csa1G534750	1	0		0
BP	GO:0006030	chitin metabolic process	1/1215	10/5940	0.898771	1	Csa1G534750	Csa1G534750	1	0		0
BP	GO:0006032	chitin catabolic process	1/1215	10/5940	0.898771	1	Csa1G534750	Csa1G534750	1	0		0
BP	GO:0006040	amino sugar metabolic process	1/1215	10/5940	0.898771	1	Csa1G534750	Csa1G534750	1	0		0
BP	GO:0006612	protein targeting to membrane	1/1215	10/5940	0.898771	1	Csa2G035520	Csa2G035520	1	0		0
BP	GO:0006613	cotranslational protein targeting to membrane	1/1215	10/5940	0.898771	1	Csa2G035520	Csa2G035520	1	0		0
BP	GO:0006614	SRP-dependent cotranslational protein targeting to membrane	1/1215	10/5940	0.898771	1	Csa2G035520	Csa2G035520	1	0		0
BP	GO:0006904	vesicle docking involved in exocytosis	1/1215	10/5940	0.898771	1	Csa6G077380	Csa6G077380	1	0		0
BP	GO:0010876	lipid localization	1/1215	10/5940	0.898771	1	Csa1G433610	Csa1G433610	1	0		0
BP	GO:0016226	iron-sulfur cluster assembly	1/1215	10/5940	0.898771	1	Csa2G060370	Csa2G060370	1	0		0
BP	GO:0016998	cell wall macromolecule catabolic process	1/1215	10/5940	0.898771	1	Csa1G534750	Csa1G534750	1	0		0
BP	GO:0031163	metallo-sulfur cluster assembly	1/1215	10/5940	0.898771	1	Csa2G060370	Csa2G060370	1	0		0
BP	GO:0044036	cell wall macromolecule metabolic process	1/1215	10/5940	0.898771	1	Csa1G534750	Csa1G534750	1	0		0
BP	GO:0044087	regulation of cellular component biogenesis	1/1215	10/5940	0.898771	1	Csa5G606490	Csa5G606490	1	0		0
BP	GO:0045047	protein targeting to ER	1/1215	10/5940	0.898771	1	Csa2G035520	Csa2G035520	1	0		0
BP	GO:0046348	amino sugar catabolic process	1/1215	10/5940	0.898771	1	Csa1G534750	Csa1G534750	1	0		0
BP	GO:0072599	establishment of protein localization to endoplasmic reticulum	1/1215	10/5940	0.898771	1	Csa2G035520	Csa2G035520	1	0		0
BP	GO:1901071	glucosamine-containing compound metabolic process	1/1215	10/5940	0.898771	1	Csa1G534750	Csa1G534750	1	0		0
BP	GO:1901072	glucosamine-containing compound catabolic process	1/1215	10/5940	0.898771	1	Csa1G534750	Csa1G534750	1	0		0
BP	GO:0015672	monovalent inorganic cation transport	8/1215	55/5940	0.90046	1	Csa3G119340/Csa6G016970/Csa4G110580/Csa1G062930/Csa4G291890/Csa1G212840/Csa5G630840/Csa1G532340	Csa3G119340/Csa6G016970/Csa4G110580/Csa1G062930/Csa4G291890/Csa1G212840/Csa5G630840/Csa1G532340	8	0		0
BP	GO:0009165	nucleotide biosynthetic process	5/1215	37/5940	0.900749	1	Csa3G119340/Csa6G016970/Csa1G062930/Csa6G538800/Csa1G615160	Csa3G119340/Csa6G016970/Csa1G062930/Csa6G538800/Csa1G615160	5	0		0
BP	GO:1901293	nucleoside phosphate biosynthetic process	5/1215	37/5940	0.900749	1	Csa3G119340/Csa6G016970/Csa1G062930/Csa6G538800/Csa1G615160	Csa3G119340/Csa6G016970/Csa1G062930/Csa6G538800/Csa1G615160	5	0		0
BP	GO:0051716	cellular response to stimulus	34/1215	199/5940	0.903244	1	Csa5G614640/Csa2G009490/Csa5G549170/Csa7G405830/Csa5G152980/Csa4G436980/Csa3G044470/Csa4G022930/Csa6G134890/Csa3G099600/Csa6G011650/Csa1G572420/Csa3G118730/Csa3G221760/Csa1G464550/Csa7G390200/Csa3G822100/Csa2G237750/Csa6G524600/Csa6G502690/Csa6G001220/Csa2G205940/Csa2G020870/Csa4G652020/Csa7G064000/Csa6G212890/Csa2G004730/Csa1G470420/Csa7G452370/Csa7G432420/Csa2G000110/Csa2G350290/Csa6G383530/Csa…	Csa5G614640/Csa2G009490/Csa5G549170/Csa7G405830/Csa5G152980/Csa4G436980/Csa3G044470/Csa4G022930/Csa6G134890/Csa3G099600/Csa6G011650/Csa1G572420/Csa3G118730/Csa3G221760/Csa1G464550/Csa7G390200/Csa3G822100/Csa2G237750/Csa6G524600/Csa6G502690/Csa6G001220/Csa2G205940/Csa2G020870/Csa4G652020/Csa7G064000/Csa6G212890/Csa2G004730/Csa1G470420/Csa7G452370/Csa7G432420/Csa2G000110/Csa2G350290/Csa6G383530/Csa…	34	0		0
BP	GO:0034637	cellular carbohydrate biosynthetic process	10/1215	67/5940	0.903965	1	Csa1G005560/Csa6G520240/Csa5G602180/Csa3G033800/Csa4G031000/Csa1G039880/Csa4G002500/Csa6G366530/Csa2G433910/Csa4G028470	Csa1G005560/Csa6G520240/Csa5G602180/Csa3G033800/Csa4G031000/Csa1G039880/Csa4G002500/Csa6G366530/Csa2G433910/Csa4G028470	10	0		0
BP	GO:1902578	single-organism localization	31/1215	184/5940	0.90985	1	Csa1G433610/Csa1G002670/Csa4G291900/Csa3G119340/Csa6G016970/Csa1G062930/Csa3G180310/Csa1G056920/Csa7G043640/Csa6G046250/Csa5G611090/Csa6G499180/Csa4G099750/Csa1G212840/Csa3G903470/Csa5G598720/Csa1G050470/Csa1G024890/Csa2G000800/Csa1G481200/Csa1G003490/Csa6G077380/Csa7G446670/Csa6G319720/Csa4G631610/Csa5G630840/Csa7G290540/Csa4G293250/Csa1G532340/Csa1G039200/Csa2G372760	Csa1G433610/Csa1G002670/Csa4G291900/Csa3G119340/Csa6G016970/Csa1G062930/Csa3G180310/Csa1G056920/Csa7G043640/Csa6G046250/Csa5G611090/Csa6G499180/Csa4G099750/Csa1G212840/Csa3G903470/Csa5G598720/Csa1G050470/Csa1G024890/Csa2G000800/Csa1G481200/Csa1G003490/Csa6G077380/Csa7G446670/Csa6G319720/Csa4G631610/Csa5G630840/Csa7G290540/Csa4G293250/Csa1G532340/Csa1G039200/Csa2G372760	31	0		0
BP	GO:0009108	coenzyme biosynthetic process	3/1215	25/5940	0.911131	1	Csa5G167150/Csa6G409330/Csa1G615160	Csa5G167150/Csa6G409330/Csa1G615160	3	0		0
BP	GO:0072522	purine-containing compound biosynthetic process	3/1215	25/5940	0.911131	1	Csa3G119340/Csa6G016970/Csa1G062930	Csa3G119340/Csa6G016970/Csa1G062930	3	0		0
BP	GO:0070085	glycosylation	6/1215	44/5940	0.911214	1	Csa7G043590/Csa5G598080/Csa1G042620/Csa7G336540/Csa1G045680/Csa5G647250	Csa7G043590/Csa5G598080/Csa1G042620/Csa7G336540/Csa1G045680/Csa5G647250	6	0		0
BP	GO:0008272	sulfate transport	1/1215	11/5940	0.919512	1	Csa7G446670	Csa7G446670	1	0		0
BP	GO:0009664	plant-type cell wall organization	1/1215	11/5940	0.919512	1	Csa3G165620	Csa3G165620	1	0		0
BP	GO:0022406	membrane docking	1/1215	11/5940	0.919512	1	Csa6G077380	Csa6G077380	1	0		0
BP	GO:0048278	vesicle docking	1/1215	11/5940	0.919512	1	Csa6G077380	Csa6G077380	1	0		0
BP	GO:0071669	plant-type cell wall organization or biogenesis	1/1215	11/5940	0.919512	1	Csa3G165620	Csa3G165620	1	0		0
BP	GO:0072348	sulfur compound transport	1/1215	11/5940	0.919512	1	Csa7G446670	Csa7G446670	1	0		0
BP	GO:0006520	cellular amino acid metabolic process	18/1215	117/5940	0.935839	1	Csa4G268050/Csa3G180330/Csa1G145980/Csa3G154310/Csa2G149470/Csa5G606740/Csa3G822260/Csa4G000540/Csa3G150160/Csa3G603580/Csa1G680120/Csa3G073840/Csa7G064020/Csa1G002130/Csa4G088750/Csa3G889830/Csa6G499800/Csa4G025140	Csa4G268050/Csa3G180330/Csa1G145980/Csa3G154310/Csa2G149470/Csa5G606740/Csa3G822260/Csa4G000540/Csa3G150160/Csa3G603580/Csa1G680120/Csa3G073840/Csa7G064020/Csa1G002130/Csa4G088750/Csa3G889830/Csa6G499800/Csa4G025140	18	0		0
BP	GO:1902600	hydrogen ion transmembrane transport	3/1215	27/5940	0.935842	1	Csa3G119340/Csa6G016970/Csa1G062930	Csa3G119340/Csa6G016970/Csa1G062930	3	0		0
BP	GO:0048583	regulation of response to stimulus	1/1215	12/5940	0.936006	1	Csa2G034770	Csa2G034770	1	0		0
BP	GO:0006325	chromatin organization	3/1215	28/5940	0.945661	1	Csa5G568810/Csa2G010270/Csa5G576630	Csa5G568810/Csa2G010270/Csa5G576630	3	0		0
BP	GO:0006643	membrane lipid metabolic process	2/1215	21/5940	0.947917	1	Csa2G008110/Csa6G511770	Csa2G008110/Csa6G511770	2	0		0
BP	GO:1902589	single-organism organelle organization	2/1215	21/5940	0.947917	1	Csa5G172910/Csa2G416140	Csa5G172910/Csa2G416140	2	0		0
BP	GO:0006576	cellular biogenic amine metabolic process	1/1215	13/5940	0.949122	1	Csa1G561410	Csa1G561410	1	0		0
BP	GO:0044106	cellular amine metabolic process	1/1215	13/5940	0.949122	1	Csa1G561410	Csa1G561410	1	0		0
BP	GO:0006298	mismatch repair	1/1215	14/5940	0.959552	1	Csa2G004730	Csa2G004730	1	0		0
BP	GO:0072657	protein localization to membrane	1/1215	14/5940	0.959552	1	Csa2G035520	Csa2G035520	1	0		0
BP	GO:0090150	establishment of protein localization to membrane	1/1215	14/5940	0.959552	1	Csa2G035520	Csa2G035520	1	0		0
BP	GO:0006818	hydrogen transport	4/1215	37/5940	0.961187	1	Csa3G119340/Csa6G016970/Csa1G062930/Csa1G212840	Csa3G119340/Csa6G016970/Csa1G062930/Csa1G212840	4	0		0
BP	GO:0015992	proton transport	4/1215	37/5940	0.961187	1	Csa3G119340/Csa6G016970/Csa1G062930/Csa1G212840	Csa3G119340/Csa6G016970/Csa1G062930/Csa1G212840	4	0		0
BP	GO:0044711	single-organism biosynthetic process	47/1215	284/5940	0.96234	1	Csa6G029440/Csa6G525640/Csa1G005560/Csa6G520240/Csa3G180330/Csa5G602180/Csa1G145980/Csa3G119340/Csa6G079750/Csa6G016970/Csa5G606740/Csa3G822260/Csa1G062930/Csa6G538800/Csa3G150160/Csa6G366300/Csa2G351800/Csa3G603580/Csa2G008110/Csa5G608060/Csa3G689270/Csa1G528590/Csa3G073840/Csa3G033800/Csa5G524780/Csa5G152820/Csa7G064020/Csa4G031000/Csa1G039880/Csa1G002130/Csa6G409330/Csa6G487640/Csa3G178510/Csa…	Csa6G029440/Csa6G525640/Csa1G005560/Csa6G520240/Csa3G180330/Csa5G602180/Csa1G145980/Csa3G119340/Csa6G079750/Csa6G016970/Csa5G606740/Csa3G822260/Csa1G062930/Csa6G538800/Csa3G150160/Csa6G366300/Csa2G351800/Csa3G603580/Csa2G008110/Csa5G608060/Csa3G689270/Csa1G528590/Csa3G073840/Csa3G033800/Csa5G524780/Csa5G152820/Csa7G064020/Csa4G031000/Csa1G039880/Csa1G002130/Csa6G409330/Csa6G487640/Csa3G178510/Csa…	47	0		0
BP	GO:0016051	carbohydrate biosynthetic process	10/1215	78/5940	0.971631	1	Csa1G005560/Csa6G520240/Csa5G602180/Csa3G033800/Csa4G031000/Csa1G039880/Csa4G002500/Csa6G366530/Csa2G433910/Csa4G028470	Csa1G005560/Csa6G520240/Csa5G602180/Csa3G033800/Csa4G031000/Csa1G039880/Csa4G002500/Csa6G366530/Csa2G433910/Csa4G028470	10	0		0
BP	GO:0006486	protein glycosylation	4/1215	39/5940	0.971715	1	Csa7G043590/Csa5G598080/Csa1G045680/Csa5G647250	Csa7G043590/Csa5G598080/Csa1G045680/Csa5G647250	4	0		0
BP	GO:0009100	glycoprotein metabolic process	4/1215	39/5940	0.971715	1	Csa7G043590/Csa5G598080/Csa1G045680/Csa5G647250	Csa7G043590/Csa5G598080/Csa1G045680/Csa5G647250	4	0		0
BP	GO:0009101	glycoprotein biosynthetic process	4/1215	39/5940	0.971715	1	Csa7G043590/Csa5G598080/Csa1G045680/Csa5G647250	Csa7G043590/Csa5G598080/Csa1G045680/Csa5G647250	4	0		0
BP	GO:0043413	macromolecule glycosylation	4/1215	39/5940	0.971715	1	Csa7G043590/Csa5G598080/Csa1G045680/Csa5G647250	Csa7G043590/Csa5G598080/Csa1G045680/Csa5G647250	4	0		0
BP	GO:0055085	transmembrane transport	68/1215	402/5940	0.972374	1	Csa5G172890/Csa1G266170/Csa3G094510/Csa5G576590/Csa4G022910/Csa4G022920/Csa5G155590/Csa2G404780/Csa4G291900/Csa3G822350/Csa3G119340/Csa6G016970/Csa1G707110/Csa3G182780/Csa4G110580/novel.121/Csa3G895860/Csa1G062930/Csa3G180310/Csa1G056920/Csa7G043640/Csa2G370530/Csa6G046250/Csa1G525270/Csa1G696460/Csa4G291890/Csa5G611090/Csa6G499180/Csa4G430820/Csa3G127230/Csa6G157080/Csa4G647440/Csa4G099750/CsaUN…	Csa5G172890/Csa1G266170/Csa3G094510/Csa5G576590/Csa4G022910/Csa4G022920/Csa5G155590/Csa2G404780/Csa4G291900/Csa3G822350/Csa3G119340/Csa6G016970/Csa1G707110/Csa3G182780/Csa4G110580/-/Csa3G895860/Csa1G062930/Csa3G180310/Csa1G056920/Csa7G043640/Csa2G370530/Csa6G046250/Csa1G525270/Csa1G696460/Csa4G291890/Csa5G611090/Csa6G499180/Csa4G430820/Csa3G127230/Csa6G157080/Csa4G647440/Csa4G099750/CsaUNG019690/…	68	0		0
BP	GO:0006605	protein targeting	1/1215	16/5940	0.974439	1	Csa2G035520	Csa2G035520	1	0		0
BP	GO:0051128	regulation of cellular component organization	1/1215	16/5940	0.974439	1	Csa5G606490	Csa5G606490	1	0		0
BP	GO:0072594	establishment of protein localization to organelle	1/1215	16/5940	0.974439	1	Csa2G035520	Csa2G035520	1	0		0
BP	GO:1901136	carbohydrate derivative catabolic process	1/1215	16/5940	0.974439	1	Csa1G534750	Csa1G534750	1	0		0
BP	GO:1901361	organic cyclic compound catabolic process	2/1215	25/5940	0.975871	1	Csa2G224250/Csa4G088750	Csa2G224250/Csa4G088750	2	0		0
BP	GO:0006418	tRNA aminoacylation for protein translation	4/1215	40/5940	0.975915	1	Csa4G268050/Csa3G154310/Csa4G000540/Csa3G889830	Csa4G268050/Csa3G154310/Csa4G000540/Csa3G889830	4	0		0
BP	GO:0030243	cellulose metabolic process	4/1215	40/5940	0.975915	1	Csa1G039880/Csa4G002500/Csa6G366530/Csa2G433910	Csa1G039880/Csa4G002500/Csa6G366530/Csa2G433910	4	0		0
BP	GO:0030244	cellulose biosynthetic process	4/1215	40/5940	0.975915	1	Csa1G039880/Csa4G002500/Csa6G366530/Csa2G433910	Csa1G039880/Csa4G002500/Csa6G366530/Csa2G433910	4	0		0
BP	GO:0044255	cellular lipid metabolic process	16/1215	116/5940	0.97642	1	Csa1G433610/Csa1G042620/Csa2G003610/Csa2G008110/Csa5G608060/Csa4G031000/Csa6G487640/Csa3G178510/Csa7G073550/Csa7G336540/Csa6G511770/Csa1G501840/Csa5G178710/Csa3G178490/Csa6G338660/Csa1G420340	Csa1G433610/Csa1G042620/Csa2G003610/Csa2G008110/Csa5G608060/Csa4G031000/Csa6G487640/Csa3G178510/Csa7G073550/Csa7G336540/Csa6G511770/Csa1G501840/Csa5G178710/Csa3G178490/Csa6G338660/Csa1G420340	16	0		0
BP	GO:0048518	positive regulation of biological process	1/1215	17/5940	0.979681	1	Csa5G202370	Csa5G202370	1	0		0
BP	GO:0070972	protein localization to endoplasmic reticulum	1/1215	17/5940	0.979681	1	Csa2G035520	Csa2G035520	1	0		0
BP	GO:0019439	aromatic compound catabolic process	2/1215	26/5940	0.980159	1	Csa2G224250/Csa4G088750	Csa2G224250/Csa4G088750	2	0		0
BP	GO:0043623	cellular protein complex assembly	2/1215	26/5940	0.980159	1	Csa7G046130/Csa7G047350	Csa7G046130/Csa7G047350	2	0		0
BP	GO:0048519	negative regulation of biological process	2/1215	26/5940	0.980159	1	Csa7G339140/Csa7G432420	Csa7G339140/Csa7G432420	2	0		0
BP	GO:0006812	cation transport	28/1215	188/5940	0.980961	1	Csa3G740220/Csa3G150040/Csa3G119340/Csa6G016970/Csa1G707110/Csa4G110580/Csa1G062930/Csa5G152240/Csa3G121600/Csa2G163170/Csa6G526450/Csa1G525270/Csa4G291890/Csa6G511030/Csa1G212840/Csa5G140450/Csa6G446470/Csa4G293260/Csa2G079120/Csa3G914050/Csa1G533480/Csa6G147620/Csa3G133960/Csa1G103270/Csa3G760520/Csa5G630840/Csa1G532340/Csa5G571520	Csa3G740220/Csa3G150040/Csa3G119340/Csa6G016970/Csa1G707110/Csa4G110580/Csa1G062930/Csa5G152240/Csa3G121600/Csa2G163170/Csa6G526450/Csa1G525270/Csa4G291890/Csa6G511030/Csa1G212840/Csa5G140450/Csa6G446470/Csa4G293260/Csa2G079120/Csa3G914050/Csa1G533480/Csa6G147620/Csa3G133960/Csa1G103270/Csa3G760520/Csa5G630840/Csa1G532340/Csa5G571520	28	0		0
BP	GO:0098655	cation transmembrane transport	5/1215	49/5940	0.982385	1	Csa3G119340/Csa6G016970/Csa1G062930/Csa5G630840/Csa1G532340	Csa3G119340/Csa6G016970/Csa1G062930/Csa5G630840/Csa1G532340	5	0		0
BP	GO:0098660	inorganic ion transmembrane transport	5/1215	49/5940	0.982385	1	Csa3G119340/Csa6G016970/Csa1G062930/Csa5G630840/Csa1G532340	Csa3G119340/Csa6G016970/Csa1G062930/Csa5G630840/Csa1G532340	5	0		0
BP	GO:0098662	inorganic cation transmembrane transport	5/1215	49/5940	0.982385	1	Csa3G119340/Csa6G016970/Csa1G062930/Csa5G630840/Csa1G532340	Csa3G119340/Csa6G016970/Csa1G062930/Csa5G630840/Csa1G532340	5	0		0
BP	GO:0045017	glycerolipid biosynthetic process	1/1215	18/5940	0.983849	1	Csa7G073550	Csa7G073550	1	0		0
BP	GO:0006811	ion transport	42/1215	270/5940	0.985208	1	Csa1G433610/Csa1G002670/Csa3G740220/Csa3G150040/Csa3G119340/Csa6G016970/Csa1G707110/Csa4G110580/Csa1G062930/Csa5G152240/Csa3G121600/Csa1G056920/Csa2G163170/Csa3G536670/Csa6G526450/Csa6G046250/Csa1G525270/Csa4G291890/Csa6G511030/Csa1G212840/Csa3G903470/Csa5G140450/Csa3G099660/Csa6G446470/Csa2G379980/Csa4G293260/Csa3G829040/Csa5G598640/Csa2G079120/Csa7G446670/Csa2G406710/Csa6G445180/Csa3G914050/Csa…	Csa1G433610/Csa1G002670/Csa3G740220/Csa3G150040/Csa3G119340/Csa6G016970/Csa1G707110/Csa4G110580/Csa1G062930/Csa5G152240/Csa3G121600/Csa1G056920/Csa2G163170/Csa3G536670/Csa6G526450/Csa6G046250/Csa1G525270/Csa4G291890/Csa6G511030/Csa1G212840/Csa3G903470/Csa5G140450/Csa3G099660/Csa6G446470/Csa2G379980/Csa4G293260/Csa3G829040/Csa5G598640/Csa2G079120/Csa7G446670/Csa2G406710/Csa6G445180/Csa3G914050/Csa…	42	0		0
BP	GO:1901135	carbohydrate derivative metabolic process	23/1215	162/5940	0.985242	1	Csa5G160770/Csa6G117710/Csa7G449460/Csa2G354800/Csa6G449820/Csa2G011530/Csa7G043590/Csa3G119340/Csa5G598080/Csa3G359130/Csa6G016970/Csa1G062930/Csa6G136020/Csa2G008110/Csa1G554560/Csa7G009190/Csa3G904080/Csa4G097630/Csa1G045680/Csa5G611700/Csa5G647250/Csa2G252020/Csa1G534750	Csa5G160770/Csa6G117710/Csa7G449460/Csa2G354800/Csa6G449820/Csa2G011530/Csa7G043590/Csa3G119340/Csa5G598080/Csa3G359130/Csa6G016970/Csa1G062930/Csa6G136020/Csa2G008110/Csa1G554560/Csa7G009190/Csa3G904080/Csa4G097630/Csa1G045680/Csa5G611700/Csa5G647250/Csa2G252020/Csa1G534750	23	0		0
BP	GO:0034220	ion transmembrane transport	7/1215	64/5940	0.985627	1	Csa3G119340/Csa6G016970/Csa1G062930/Csa1G056920/Csa6G046250/Csa5G630840/Csa1G532340	Csa3G119340/Csa6G016970/Csa1G062930/Csa1G056920/Csa6G046250/Csa5G630840/Csa1G532340	7	0		0
BP	GO:0006664	glycolipid metabolic process	1/1215	19/5940	0.987163	1	Csa2G008110	Csa2G008110	1	0		0
BP	GO:0009247	glycolipid biosynthetic process	1/1215	19/5940	0.987163	1	Csa2G008110	Csa2G008110	1	0		0
BP	GO:0046467	membrane lipid biosynthetic process	1/1215	19/5940	0.987163	1	Csa2G008110	Csa2G008110	1	0		0
BP	GO:1903509	liposaccharide metabolic process	1/1215	19/5940	0.987163	1	Csa2G008110	Csa2G008110	1	0		0
BP	GO:0034622	cellular macromolecular complex assembly	4/1215	44/5940	0.987525	1	Csa5G568810/Csa2G010270/Csa7G046130/Csa7G047350	Csa5G568810/Csa2G010270/Csa7G046130/Csa7G047350	4	0		0
BP	GO:0043038	amino acid activation	4/1215	44/5940	0.987525	1	Csa4G268050/Csa3G154310/Csa4G000540/Csa3G889830	Csa4G268050/Csa3G154310/Csa4G000540/Csa3G889830	4	0		0
BP	GO:0043039	tRNA aminoacylation	4/1215	44/5940	0.987525	1	Csa4G268050/Csa3G154310/Csa4G000540/Csa3G889830	Csa4G268050/Csa3G154310/Csa4G000540/Csa3G889830	4	0		0
BP	GO:0006974	cellular response to DNA damage stimulus	8/1215	72/5940	0.988088	1	Csa5G614640/Csa6G134890/Csa3G221760/Csa1G464550/Csa6G502690/Csa7G064000/Csa2G004730/Csa7G432420	Csa5G614640/Csa6G134890/Csa3G221760/Csa1G464550/Csa6G502690/Csa7G064000/Csa2G004730/Csa7G432420	8	0		0
BP	GO:0033554	cellular response to stress	8/1215	72/5940	0.988088	1	Csa5G614640/Csa6G134890/Csa3G221760/Csa1G464550/Csa6G502690/Csa7G064000/Csa2G004730/Csa7G432420	Csa5G614640/Csa6G134890/Csa3G221760/Csa1G464550/Csa6G502690/Csa7G064000/Csa2G004730/Csa7G432420	8	0		0
BP	GO:0006508	proteolysis	35/1215	239/5940	0.992549	1	Csa2G035460/Csa1G002660/CsaUNG012590/Csa3G011100/Csa1G256750/Csa2G354860/Csa3G178520/Csa3G823640/Csa5G160170/Csa6G520430/Csa4G008800/Csa6G136520/Csa1G597040/Csa5G187870/Csa2G165670/Csa2G035470/Csa4G571740/Csa2G351820/Csa3G681150/Csa2G417840/Csa2G060530/CsaUNG013090/Csa5G141040/Csa5G636530/Csa4G099770/Csa3G185660/Csa6G526310/Csa5G484630/Csa2G363570/Csa3G610820/Csa3G681660/Csa7G420780/Csa5G622590/C…	Csa2G035460/Csa1G002660/CsaUNG012590/Csa3G011100/Csa1G256750/Csa2G354860/Csa3G178520/Csa3G823640/Csa5G160170/Csa6G520430/Csa4G008800/Csa6G136520/Csa1G597040/Csa5G187870/Csa2G165670/Csa2G035470/Csa4G571740/Csa2G351820/Csa3G681150/Csa2G417840/Csa2G060530/CsaUNG013090/Csa5G141040/Csa5G636530/Csa4G099770/Csa3G185660/Csa6G526310/Csa5G484630/Csa2G363570/Csa3G610820/Csa3G681660/Csa7G420780/Csa5G622590/C…	35	0		0
BP	GO:0006281	DNA repair	7/1215	69/5940	0.993014	1	Csa5G614640/Csa6G134890/Csa3G221760/Csa1G464550/Csa6G502690/Csa7G064000/Csa2G004730	Csa5G614640/Csa6G134890/Csa3G221760/Csa1G464550/Csa6G502690/Csa7G064000/Csa2G004730	7	0		0
BP	GO:0006461	protein complex assembly	2/1215	32/5940	0.994002	1	Csa7G046130/Csa7G047350	Csa7G046130/Csa7G047350	2	0		0
BP	GO:0008654	phospholipid biosynthetic process	2/1215	32/5940	0.994002	1	Csa5G608060/Csa4G031000	Csa5G608060/Csa4G031000	2	0		0
BP	GO:0070271	protein complex biogenesis	2/1215	32/5940	0.994002	1	Csa7G046130/Csa7G047350	Csa7G046130/Csa7G047350	2	0		0
BP	GO:0001522	pseudouridine synthesis	1/1215	23/5940	0.994879	1	novel.606	-	1	0		0
BP	GO:0048193	Golgi vesicle transport	1/1215	23/5940	0.994879	1	Csa1G423110	Csa1G423110	1	0		0
BP	GO:0071705	nitrogen compound transport	17/1215	137/5940	0.995345	1	Csa3G073870/Csa6G400800/Csa2G035520/Csa2G171830/Csa3G183320/novel.383/Csa4G625570/Csa1G056920/Csa2G163170/Csa4G308590/Csa6G046250/Csa3G271380/Csa6G349830/Csa2G079120/Csa6G128620/Csa6G032470/Csa3G133960	Csa3G073870/Csa6G400800/Csa2G035520/Csa2G171830/Csa3G183320/-/Csa4G625570/Csa1G056920/Csa2G163170/Csa4G308590/Csa6G046250/Csa3G271380/Csa6G349830/Csa2G079120/Csa6G128620/Csa6G032470/Csa3G133960	17	0		0
BP	GO:0000271	polysaccharide biosynthetic process	4/1215	50/5940	0.995529	1	Csa1G039880/Csa4G002500/Csa6G366530/Csa2G433910	Csa1G039880/Csa4G002500/Csa6G366530/Csa2G433910	4	0		0
BP	GO:0009250	glucan biosynthetic process	4/1215	50/5940	0.995529	1	Csa1G039880/Csa4G002500/Csa6G366530/Csa2G433910	Csa1G039880/Csa4G002500/Csa6G366530/Csa2G433910	4	0		0
BP	GO:0033692	cellular polysaccharide biosynthetic process	4/1215	50/5940	0.995529	1	Csa1G039880/Csa4G002500/Csa6G366530/Csa2G433910	Csa1G039880/Csa4G002500/Csa6G366530/Csa2G433910	4	0		0
BP	GO:0051273	beta-glucan metabolic process	4/1215	50/5940	0.995529	1	Csa1G039880/Csa4G002500/Csa6G366530/Csa2G433910	Csa1G039880/Csa4G002500/Csa6G366530/Csa2G433910	4	0		0
BP	GO:0051274	beta-glucan biosynthetic process	4/1215	50/5940	0.995529	1	Csa1G039880/Csa4G002500/Csa6G366530/Csa2G433910	Csa1G039880/Csa4G002500/Csa6G366530/Csa2G433910	4	0		0
BP	GO:0065003	macromolecular complex assembly	4/1215	50/5940	0.995529	1	Csa5G568810/Csa2G010270/Csa7G046130/Csa7G047350	Csa5G568810/Csa2G010270/Csa7G046130/Csa7G047350	4	0		0
BP	GO:0019637	organophosphate metabolic process	21/1215	162/5940	0.995552	1	Csa1G433610/Csa6G117710/Csa7G449460/Csa6G449820/Csa2G011530/Csa3G119340/Csa3G359130/Csa6G016970/Csa1G062930/Csa6G538800/Csa6G136020/Csa1G554560/Csa5G608060/Csa4G031000/Csa3G904080/Csa4G097630/Csa3G009450/Csa1G615160/Csa5G611700/Csa2G252020/Csa2G439740	Csa1G433610/Csa6G117710/Csa7G449460/Csa6G449820/Csa2G011530/Csa3G119340/Csa3G359130/Csa6G016970/Csa1G062930/Csa6G538800/Csa6G136020/Csa1G554560/Csa5G608060/Csa4G031000/Csa3G904080/Csa4G097630/Csa3G009450/Csa1G615160/Csa5G611700/Csa2G252020/Csa2G439740	21	0		0
BP	GO:0006352	DNA-templated transcription, initiation	1/1215	24/5940	0.99593	1	Csa6G078550	Csa6G078550	1	0		0
BP	GO:0016579	protein deubiquitination	1/1215	24/5940	0.99593	1	Csa3G011100	Csa3G011100	1	0		0
BP	GO:0033365	protein localization to organelle	1/1215	24/5940	0.99593	1	Csa2G035520	Csa2G035520	1	0		0
BP	GO:0046700	heterocycle catabolic process	1/1215	24/5940	0.99593	1	Csa2G224250	Csa2G224250	1	0		0
BP	GO:0070646	protein modification by small protein removal	1/1215	24/5940	0.99593	1	Csa3G011100	Csa3G011100	1	0		0
BP	GO:0008033	tRNA processing	2/1215	34/5940	0.996003	1	Csa5G220920/Csa7G392940	Csa5G220920/Csa7G392940	2	0		0
BP	GO:1901575	organic substance catabolic process	18/1215	146/5940	0.996614	1	Csa6G449820/Csa2G000660/Csa3G359130/Csa6G136020/Csa2G224250/Csa4G088750/Csa3G904080/Csa6G072990/Csa4G097630/Csa3G185660/Csa2G377370/Csa6G003440/Csa2G167190/Csa2G252020/Csa1G534750/Csa3G434960/Csa3G882970/Csa3G047820	Csa6G449820/Csa2G000660/Csa3G359130/Csa6G136020/Csa2G224250/Csa4G088750/Csa3G904080/Csa6G072990/Csa4G097630/Csa3G185660/Csa2G377370/Csa6G003440/Csa2G167190/Csa2G252020/Csa1G534750/Csa3G434960/Csa3G882970/Csa3G047820	18	0		0
BP	GO:0006364	rRNA processing	1/1215	25/5940	0.996766	1	Csa1G045840	Csa1G045840	1	0		0
BP	GO:0016072	rRNA metabolic process	1/1215	25/5940	0.996766	1	Csa1G045840	Csa1G045840	1	0		0
BP	GO:0044270	cellular nitrogen compound catabolic process	1/1215	25/5940	0.996766	1	Csa2G224250	Csa2G224250	1	0		0
BP	GO:0009056	catabolic process	19/1215	153/5940	0.996903	1	Csa6G449820/Csa2G036630/Csa2G000660/Csa3G359130/Csa6G136020/Csa2G224250/Csa4G088750/Csa3G904080/Csa6G072990/Csa4G097630/Csa3G185660/Csa2G377370/Csa6G003440/Csa2G167190/Csa2G252020/Csa1G534750/Csa3G434960/Csa3G882970/Csa3G047820	Csa6G449820/Csa2G036630/Csa2G000660/Csa3G359130/Csa6G136020/Csa2G224250/Csa4G088750/Csa3G904080/Csa6G072990/Csa4G097630/Csa3G185660/Csa2G377370/Csa6G003440/Csa2G167190/Csa2G252020/Csa1G534750/Csa3G434960/Csa3G882970/Csa3G047820	19	0		0
BP	GO:0022607	cellular component assembly	7/1215	75/5940	0.997171	1	Csa5G568810/Csa2G010270/Csa5G606490/Csa7G046130/Csa7G047350/Csa2G060370/Csa3G165620	Csa5G568810/Csa2G010270/Csa5G606490/Csa7G046130/Csa7G047350/Csa2G060370/Csa3G165620	7	0		0
BP	GO:1901137	carbohydrate derivative biosynthetic process	8/1215	83/5940	0.99754	1	Csa7G043590/Csa3G119340/Csa5G598080/Csa6G016970/Csa1G062930/Csa2G008110/Csa1G045680/Csa5G647250	Csa7G043590/Csa3G119340/Csa5G598080/Csa6G016970/Csa1G062930/Csa2G008110/Csa1G045680/Csa5G647250	8	0		0
BP	GO:0090407	organophosphate biosynthetic process	7/1215	76/5940	0.997575	1	Csa3G119340/Csa6G016970/Csa1G062930/Csa6G538800/Csa5G608060/Csa4G031000/Csa1G615160	Csa3G119340/Csa6G016970/Csa1G062930/Csa6G538800/Csa5G608060/Csa4G031000/Csa1G615160	7	0		0
BP	GO:0042254	ribosome biogenesis	2/1215	38/5940	0.99824	1	Csa5G176000/Csa1G045840	Csa5G176000/Csa1G045840	2	0		0
BP	GO:0015031	protein transport	11/1215	109/5940	0.998848	1	Csa3G073870/Csa6G400800/Csa2G035520/Csa2G171830/Csa3G183320/Csa4G625570/Csa4G308590/Csa3G271380/Csa6G349830/Csa6G128620/Csa6G032470	Csa3G073870/Csa6G400800/Csa2G035520/Csa2G171830/Csa3G183320/Csa4G625570/Csa4G308590/Csa3G271380/Csa6G349830/Csa6G128620/Csa6G032470	11	0		0
BP	GO:0015833	peptide transport	11/1215	109/5940	0.998848	1	Csa3G073870/Csa6G400800/Csa2G035520/Csa2G171830/Csa3G183320/Csa4G625570/Csa4G308590/Csa3G271380/Csa6G349830/Csa6G128620/Csa6G032470	Csa3G073870/Csa6G400800/Csa2G035520/Csa2G171830/Csa3G183320/Csa4G625570/Csa4G308590/Csa3G271380/Csa6G349830/Csa6G128620/Csa6G032470	11	0		0
BP	GO:0042886	amide transport	11/1215	109/5940	0.998848	1	Csa3G073870/Csa6G400800/Csa2G035520/Csa2G171830/Csa3G183320/Csa4G625570/Csa4G308590/Csa3G271380/Csa6G349830/Csa6G128620/Csa6G032470	Csa3G073870/Csa6G400800/Csa2G035520/Csa2G171830/Csa3G183320/Csa4G625570/Csa4G308590/Csa3G271380/Csa6G349830/Csa6G128620/Csa6G032470	11	0		0
BP	GO:0022613	ribonucleoprotein complex biogenesis	2/1215	41/5940	0.999055	1	Csa5G176000/Csa1G045840	Csa5G176000/Csa1G045840	2	0		0
BP	GO:1901566	organonitrogen compound biosynthetic process	61/1215	412/5940	0.999068	1	Csa5G524750/Csa4G623380/Csa3G837570/Csa4G095600/Csa3G728090/Csa4G082410/Csa3G017220/Csa6G029440/Csa6G187950/Csa6G519510/Csa7G446990/Csa3G271370/Csa1G257920/Csa5G167150/Csa3G859720/Csa3G894500/Csa2G406670/Csa4G630000/Csa7G044200/Csa3G098540/Csa3G171790/Csa6G517420/Csa4G268050/Csa3G682170/Csa3G727930/Csa5G146890/Csa3G180330/Csa5G218840/Csa1G207310/Csa1G145980/Csa4G637710/Csa6G078530/Csa3G154310/Csa…	Csa5G524750/Csa4G623380/Csa3G837570/Csa4G095600/Csa3G728090/Csa4G082410/Csa3G017220/Csa6G029440/Csa6G187950/Csa6G519510/Csa7G446990/Csa3G271370/Csa1G257920/Csa5G167150/Csa3G859720/Csa3G894500/Csa2G406670/Csa4G630000/Csa7G044200/Csa3G098540/Csa3G171790/Csa6G517420/Csa4G268050/Csa3G682170/Csa3G727930/Csa5G146890/Csa3G180330/Csa5G218840/Csa1G207310/Csa1G145980/Csa4G637710/Csa6G078530/Csa3G154310/Csa…	61	0		0
BP	GO:0071822	protein complex subunit organization	2/1215	42/5940	0.999233	1	Csa7G046130/Csa7G047350	Csa7G046130/Csa7G047350	2	0		0
BP	GO:0006996	organelle organization	9/1215	98/5940	0.999252	1	Csa5G568810/Csa2G010270/Csa5G576630/Csa3G175630/Csa4G430890/Csa5G172910/Csa3G690290/Csa2G416140/Csa2G326470	Csa5G568810/Csa2G010270/Csa5G576630/Csa3G175630/Csa4G430890/Csa5G172910/Csa3G690290/Csa2G416140/Csa2G326470	9	0		0
BP	GO:0071702	organic substance transport	16/1215	146/5940	0.999288	1	Csa3G073870/Csa1G433610/Csa6G400800/Csa1G002670/Csa2G035520/Csa2G171830/Csa3G183320/Csa4G625570/Csa1G056920/Csa4G308590/Csa6G046250/Csa3G271380/Csa3G903470/Csa6G349830/Csa6G128620/Csa6G032470	Csa3G073870/Csa1G433610/Csa6G400800/Csa1G002670/Csa2G035520/Csa2G171830/Csa3G183320/Csa4G625570/Csa1G056920/Csa4G308590/Csa6G046250/Csa3G271380/Csa3G903470/Csa6G349830/Csa6G128620/Csa6G032470	16	0		0
BP	GO:0045184	establishment of protein localization	11/1215	113/5940	0.999349	1	Csa3G073870/Csa6G400800/Csa2G035520/Csa2G171830/Csa3G183320/Csa4G625570/Csa4G308590/Csa3G271380/Csa6G349830/Csa6G128620/Csa6G032470	Csa3G073870/Csa6G400800/Csa2G035520/Csa2G171830/Csa3G183320/Csa4G625570/Csa4G308590/Csa3G271380/Csa6G349830/Csa6G128620/Csa6G032470	11	0		0
BP	GO:0043933	macromolecular complex subunit organization	4/1215	61/5940	0.999381	1	Csa5G568810/Csa2G010270/Csa7G046130/Csa7G047350	Csa5G568810/Csa2G010270/Csa7G046130/Csa7G047350	4	0		0
BP	GO:0016192	vesicle-mediated transport	11/1215	114/5940	0.999437	1	Csa1G423110/Csa3G782680/Csa4G308590/Csa4G192200/Csa1G050470/Csa1G481200/Csa1G226450/Csa6G077380/Csa2G129170/Csa4G293250/Csa1G039200	Csa1G423110/Csa3G782680/Csa4G308590/Csa4G192200/Csa1G050470/Csa1G481200/Csa1G226450/Csa6G077380/Csa2G129170/Csa4G293250/Csa1G039200	11	0		0
BP	GO:0006399	tRNA metabolic process	6/1215	78/5940	0.999477	1	Csa4G268050/Csa3G154310/Csa4G000540/Csa5G220920/Csa3G889830/Csa7G392940	Csa4G268050/Csa3G154310/Csa4G000540/Csa5G220920/Csa3G889830/Csa7G392940	6	0		0
BP	GO:0006397	mRNA processing	1/1215	33/5940	0.999487	1	Csa2G000310	Csa2G000310	1	0		0
BP	GO:0044248	cellular catabolic process	9/1215	103/5940	0.999653	1	Csa2G036630/Csa2G000660/Csa2G224250/Csa4G088750/Csa3G185660/Csa2G377370/Csa1G534750/Csa3G434960/Csa3G882970	Csa2G036630/Csa2G000660/Csa2G224250/Csa4G088750/Csa3G185660/Csa2G377370/Csa1G534750/Csa3G434960/Csa3G882970	9	0		0
BP	GO:0006644	phospholipid metabolic process	3/1215	56/5940	0.999696	1	Csa1G433610/Csa5G608060/Csa4G031000	Csa1G433610/Csa5G608060/Csa4G031000	3	0		0
BP	GO:0009451	RNA modification	1/1215	36/5940	0.999743	1	novel.606	-	1	0		0
BP	GO:0034470	ncRNA processing	3/1215	57/5940	0.99975	1	Csa1G045840/Csa5G220920/Csa7G392940	Csa1G045840/Csa5G220920/Csa7G392940	3	0		0
BP	GO:0008104	protein localization	11/1215	120/5940	0.999767	1	Csa3G073870/Csa6G400800/Csa2G035520/Csa2G171830/Csa3G183320/Csa4G625570/Csa4G308590/Csa3G271380/Csa6G349830/Csa6G128620/Csa6G032470	Csa3G073870/Csa6G400800/Csa2G035520/Csa2G171830/Csa3G183320/Csa4G625570/Csa4G308590/Csa3G271380/Csa6G349830/Csa6G128620/Csa6G032470	11	0		0
BP	GO:0043603	cellular amide metabolic process	39/1215	300/5940	0.999787	1	Csa5G524750/Csa4G623380/Csa3G837570/Csa4G095600/Csa3G728090/Csa3G017220/Csa6G187950/Csa6G519510/Csa7G446990/Csa3G271370/Csa1G257920/Csa3G859720/Csa3G894500/Csa2G406670/Csa4G630000/Csa7G044200/Csa3G098540/Csa3G171790/Csa6G517420/Csa4G268050/Csa2G000660/Csa3G727930/Csa5G146890/Csa1G207310/Csa4G637710/Csa6G078530/Csa3G154310/Csa2G036070/Csa6G324870/Csa3G588450/Csa3G854240/Csa5G606740/Csa4G000540/Csa…	Csa5G524750/Csa4G623380/Csa3G837570/Csa4G095600/Csa3G728090/Csa3G017220/Csa6G187950/Csa6G519510/Csa7G446990/Csa3G271370/Csa1G257920/Csa3G859720/Csa3G894500/Csa2G406670/Csa4G630000/Csa7G044200/Csa3G098540/Csa3G171790/Csa6G517420/Csa4G268050/Csa2G000660/Csa3G727930/Csa5G146890/Csa1G207310/Csa4G637710/Csa6G078530/Csa3G154310/Csa2G036070/Csa6G324870/Csa3G588450/Csa3G854240/Csa5G606740/Csa4G000540/Csa…	39	0		0
BP	GO:0044085	cellular component biogenesis	10/1215	114/5940	0.999805	1	Csa5G568810/Csa5G176000/Csa2G010270/Csa5G606490/Csa1G038350/Csa7G046130/Csa1G045840/Csa7G047350/Csa2G060370/Csa3G165620	Csa5G568810/Csa5G176000/Csa2G010270/Csa5G606490/Csa1G038350/Csa7G046130/Csa1G045840/Csa7G047350/Csa2G060370/Csa3G165620	10	0		0
BP	GO:0006511	ubiquitin-dependent protein catabolic process	1/1215	38/5940	0.999838	1	Csa3G185660	Csa3G185660	1	0		0
BP	GO:0016071	mRNA metabolic process	1/1215	38/5940	0.999838	1	Csa2G000310	Csa2G000310	1	0		0
BP	GO:0019941	modification-dependent protein catabolic process	1/1215	38/5940	0.999838	1	Csa3G185660	Csa3G185660	1	0		0
BP	GO:0043632	modification-dependent macromolecule catabolic process	1/1215	38/5940	0.999838	1	Csa3G185660	Csa3G185660	1	0		0
BP	GO:0006886	intracellular protein transport	5/1215	77/5940	0.999847	1	Csa6G400800/Csa2G035520/Csa2G171830/Csa4G308590/Csa6G349830	Csa6G400800/Csa2G035520/Csa2G171830/Csa4G308590/Csa6G349830	5	0		0
BP	GO:0033036	macromolecule localization	12/1215	130/5940	0.999849	1	Csa3G073870/Csa1G433610/Csa6G400800/Csa2G035520/Csa2G171830/Csa3G183320/Csa4G625570/Csa4G308590/Csa3G271380/Csa6G349830/Csa6G128620/Csa6G032470	Csa3G073870/Csa1G433610/Csa6G400800/Csa2G035520/Csa2G171830/Csa3G183320/Csa4G625570/Csa4G308590/Csa3G271380/Csa6G349830/Csa6G128620/Csa6G032470	12	0		0
BP	GO:0046486	glycerolipid metabolic process	1/1215	39/5940	0.999871	1	Csa7G073550	Csa7G073550	1	0		0
BP	GO:0006518	peptide metabolic process	36/1215	288/5940	0.99989	1	Csa5G524750/Csa4G623380/Csa3G837570/Csa4G095600/Csa3G728090/Csa3G017220/Csa6G187950/Csa6G519510/Csa7G446990/Csa3G271370/Csa1G257920/Csa3G859720/Csa3G894500/Csa2G406670/Csa4G630000/Csa7G044200/Csa3G098540/Csa3G171790/Csa6G517420/Csa4G268050/Csa2G000660/Csa3G727930/Csa5G146890/Csa1G207310/Csa4G637710/Csa6G078530/Csa3G154310/Csa2G036070/Csa6G324870/Csa3G588450/Csa3G854240/Csa4G000540/Csa5G148810/Csa…	Csa5G524750/Csa4G623380/Csa3G837570/Csa4G095600/Csa3G728090/Csa3G017220/Csa6G187950/Csa6G519510/Csa7G446990/Csa3G271370/Csa1G257920/Csa3G859720/Csa3G894500/Csa2G406670/Csa4G630000/Csa7G044200/Csa3G098540/Csa3G171790/Csa6G517420/Csa4G268050/Csa2G000660/Csa3G727930/Csa5G146890/Csa1G207310/Csa4G637710/Csa6G078530/Csa3G154310/Csa2G036070/Csa6G324870/Csa3G588450/Csa3G854240/Csa4G000540/Csa5G148810/Csa…	36	0		0
BP	GO:0009057	macromolecule catabolic process	5/1215	80/5940	0.999912	1	Csa6G072990/Csa3G185660/Csa2G167190/Csa1G534750/Csa3G047820	Csa6G072990/Csa3G185660/Csa2G167190/Csa1G534750/Csa3G047820	5	0		0
BP	GO:0016043	cellular component organization	20/1215	189/5940	0.999918	1	Csa7G405320/Csa5G568810/Csa7G447990/Csa2G010270/Csa5G576630/Csa5G606490/Csa3G175630/Csa7G046130/Csa4G430890/Csa5G172910/Csa3G126810/Csa4G043950/Csa3G646640/Csa7G047350/Csa3G690290/Csa2G416140/Csa2G060370/Csa3G646620/Csa2G326470/Csa3G165620	Csa7G405320/Csa5G568810/Csa7G447990/Csa2G010270/Csa5G576630/Csa5G606490/Csa3G175630/Csa7G046130/Csa4G430890/Csa5G172910/Csa3G126810/Csa4G043950/Csa3G646640/Csa7G047350/Csa3G690290/Csa2G416140/Csa2G060370/Csa3G646620/Csa2G326470/Csa3G165620	20	0		0
BP	GO:0043604	amide biosynthetic process	35/1215	286/5940	0.99993	1	Csa5G524750/Csa4G623380/Csa3G837570/Csa4G095600/Csa3G728090/Csa3G017220/Csa6G187950/Csa6G519510/Csa7G446990/Csa3G271370/Csa1G257920/Csa3G859720/Csa3G894500/Csa2G406670/Csa4G630000/Csa7G044200/Csa3G098540/Csa3G171790/Csa6G517420/Csa4G268050/Csa3G727930/Csa5G146890/Csa1G207310/Csa4G637710/Csa6G078530/Csa3G154310/Csa2G036070/Csa6G324870/Csa3G588450/Csa3G854240/Csa5G606740/Csa4G000540/Csa5G148810/Csa…	Csa5G524750/Csa4G623380/Csa3G837570/Csa4G095600/Csa3G728090/Csa3G017220/Csa6G187950/Csa6G519510/Csa7G446990/Csa3G271370/Csa1G257920/Csa3G859720/Csa3G894500/Csa2G406670/Csa4G630000/Csa7G044200/Csa3G098540/Csa3G171790/Csa6G517420/Csa4G268050/Csa3G727930/Csa5G146890/Csa1G207310/Csa4G637710/Csa6G078530/Csa3G154310/Csa2G036070/Csa6G324870/Csa3G588450/Csa3G854240/Csa5G606740/Csa4G000540/Csa5G148810/Csa…	35	0		0
BP	GO:0006412	translation	33/1215	275/5940	0.999941	1	Csa5G524750/Csa4G623380/Csa3G837570/Csa4G095600/Csa3G728090/Csa3G017220/Csa6G187950/Csa6G519510/Csa7G446990/Csa3G271370/Csa1G257920/Csa3G859720/Csa3G894500/Csa2G406670/Csa4G630000/Csa7G044200/Csa3G098540/Csa3G171790/Csa6G517420/Csa4G268050/Csa3G727930/Csa5G146890/Csa1G207310/Csa4G637710/Csa6G078530/Csa3G154310/Csa2G036070/Csa6G324870/Csa3G588450/Csa3G854240/Csa4G000540/Csa5G148810/Csa3G889830	Csa5G524750/Csa4G623380/Csa3G837570/Csa4G095600/Csa3G728090/Csa3G017220/Csa6G187950/Csa6G519510/Csa7G446990/Csa3G271370/Csa1G257920/Csa3G859720/Csa3G894500/Csa2G406670/Csa4G630000/Csa7G044200/Csa3G098540/Csa3G171790/Csa6G517420/Csa4G268050/Csa3G727930/Csa5G146890/Csa1G207310/Csa4G637710/Csa6G078530/Csa3G154310/Csa2G036070/Csa6G324870/Csa3G588450/Csa3G854240/Csa4G000540/Csa5G148810/Csa3G889830	33	0		0
BP	GO:0043043	peptide biosynthetic process	33/1215	278/5940	0.999958	1	Csa5G524750/Csa4G623380/Csa3G837570/Csa4G095600/Csa3G728090/Csa3G017220/Csa6G187950/Csa6G519510/Csa7G446990/Csa3G271370/Csa1G257920/Csa3G859720/Csa3G894500/Csa2G406670/Csa4G630000/Csa7G044200/Csa3G098540/Csa3G171790/Csa6G517420/Csa4G268050/Csa3G727930/Csa5G146890/Csa1G207310/Csa4G637710/Csa6G078530/Csa3G154310/Csa2G036070/Csa6G324870/Csa3G588450/Csa3G854240/Csa4G000540/Csa5G148810/Csa3G889830	Csa5G524750/Csa4G623380/Csa3G837570/Csa4G095600/Csa3G728090/Csa3G017220/Csa6G187950/Csa6G519510/Csa7G446990/Csa3G271370/Csa1G257920/Csa3G859720/Csa3G894500/Csa2G406670/Csa4G630000/Csa7G044200/Csa3G098540/Csa3G171790/Csa6G517420/Csa4G268050/Csa3G727930/Csa5G146890/Csa1G207310/Csa4G637710/Csa6G078530/Csa3G154310/Csa2G036070/Csa6G324870/Csa3G588450/Csa3G854240/Csa4G000540/Csa5G148810/Csa3G889830	33	0		0
BP	GO:0034660	ncRNA metabolic process	7/1215	101/5940	0.999961	1	Csa4G268050/Csa3G154310/Csa4G000540/Csa1G045840/Csa5G220920/Csa3G889830/Csa7G392940	Csa4G268050/Csa3G154310/Csa4G000540/Csa1G045840/Csa5G220920/Csa3G889830/Csa7G392940	7	0		0
BP	GO:0046907	intracellular transport	5/1215	86/5940	0.999971	1	Csa6G400800/Csa2G035520/Csa2G171830/Csa4G308590/Csa6G349830	Csa6G400800/Csa2G035520/Csa2G171830/Csa4G308590/Csa6G349830	5	0		0
BP	GO:0051649	establishment of localization in cell	5/1215	86/5940	0.999971	1	Csa6G400800/Csa2G035520/Csa2G171830/Csa4G308590/Csa6G349830	Csa6G400800/Csa2G035520/Csa2G171830/Csa4G308590/Csa6G349830	5	0		0
BP	GO:0044257	cellular protein catabolic process	1/1215	47/5940	0.99998	1	Csa3G185660	Csa3G185660	1	0		0
BP	GO:0051603	proteolysis involved in cellular protein catabolic process	1/1215	47/5940	0.99998	1	Csa3G185660	Csa3G185660	1	0		0
BP	GO:0034613	cellular protein localization	5/1215	88/5940	0.99998	1	Csa6G400800/Csa2G035520/Csa2G171830/Csa4G308590/Csa6G349830	Csa6G400800/Csa2G035520/Csa2G171830/Csa4G308590/Csa6G349830	5	0		0
BP	GO:0070727	cellular macromolecule localization	5/1215	88/5940	0.99998	1	Csa6G400800/Csa2G035520/Csa2G171830/Csa4G308590/Csa6G349830	Csa6G400800/Csa2G035520/Csa2G171830/Csa4G308590/Csa6G349830	5	0		0
BP	GO:0030163	protein catabolic process	1/1215	51/5940	0.999992	1	Csa3G185660	Csa3G185660	1	0		0
BP	GO:0071840	cellular component organization or biogenesis	23/1215	228/5940	0.999994	1	Csa7G405320/Csa5G568810/Csa7G447990/Csa5G176000/Csa2G010270/Csa5G576630/Csa5G606490/Csa1G038350/Csa3G175630/Csa7G046130/Csa4G430890/Csa5G172910/Csa1G045840/Csa3G126810/Csa4G043950/Csa3G646640/Csa7G047350/Csa3G690290/Csa2G416140/Csa2G060370/Csa3G646620/Csa2G326470/Csa3G165620	Csa7G405320/Csa5G568810/Csa7G447990/Csa5G176000/Csa2G010270/Csa5G576630/Csa5G606490/Csa1G038350/Csa3G175630/Csa7G046130/Csa4G430890/Csa5G172910/Csa1G045840/Csa3G126810/Csa4G043950/Csa3G646640/Csa7G047350/Csa3G690290/Csa2G416140/Csa2G060370/Csa3G646620/Csa2G326470/Csa3G165620	23	0		0
BP	GO:0051641	cellular localization	5/1215	97/5940	0.999996	1	Csa6G400800/Csa2G035520/Csa2G171830/Csa4G308590/Csa6G349830	Csa6G400800/Csa2G035520/Csa2G171830/Csa4G308590/Csa6G349830	5	0		0
BP	GO:0044265	cellular macromolecule catabolic process	1/1215	57/5940	0.999998	1	Csa3G185660	Csa3G185660	1	0		0
BP	GO:0006396	RNA processing	5/1215	129/5940	1	1	Csa6G494980/Csa2G000310/Csa1G045840/Csa5G220920/Csa7G392940	Csa6G494980/Csa2G000310/Csa1G045840/Csa5G220920/Csa7G392940	5	0		0
CC	GO:0009523	photosystem II	17/347	25/2127	8.85956e-09	8.32798e-07	Csa1G181310/Csa5G315360/Csa7G428280/Csa1G088470/Csa2G350230/Csa7G322590/Csa5G505230/Csa3G414060/Csa1G066480/Csa5G592810/Csa5G505780/Csa6G087980/Csa1G595840/Csa2G000260/Csa2G010330/Csa2G336660/Csa4G063440	Csa1G181310/Csa5G315360/Csa7G428280/Csa1G088470/Csa2G350230/Csa7G322590/Csa5G505230/Csa3G414060/Csa1G066480/Csa5G592810/Csa5G505780/Csa6G087980/Csa1G595840/Csa2G000260/Csa2G010330/Csa2G336660/Csa4G063440	17	0		0
CC	GO:0009579	thylakoid	20/347	39/2127	3.68263e-07	9.56157e-06	Csa1G181310/Csa5G315360/Csa7G428280/Csa1G088470/Csa7G075020/Csa2G350230/Csa6G483300/Csa7G322590/Csa5G505230/Csa3G414060/Csa1G066480/Csa5G592810/Csa1G714680/Csa5G505780/Csa6G087980/Csa1G595840/Csa2G000260/Csa2G010330/Csa2G336660/Csa4G063440	Csa1G181310/Csa5G315360/Csa7G428280/Csa1G088470/Csa7G075020/Csa2G350230/Csa6G483300/Csa7G322590/Csa5G505230/Csa3G414060/Csa1G066480/Csa5G592810/Csa1G714680/Csa5G505780/Csa6G087980/Csa1G595840/Csa2G000260/Csa2G010330/Csa2G336660/Csa4G063440	20	0		0
CC	GO:0044436	thylakoid part	20/347	39/2127	3.68263e-07	9.56157e-06	Csa1G181310/Csa5G315360/Csa7G428280/Csa1G088470/Csa7G075020/Csa2G350230/Csa6G483300/Csa7G322590/Csa5G505230/Csa3G414060/Csa1G066480/Csa5G592810/Csa1G714680/Csa5G505780/Csa6G087980/Csa1G595840/Csa2G000260/Csa2G010330/Csa2G336660/Csa4G063440	Csa1G181310/Csa5G315360/Csa7G428280/Csa1G088470/Csa7G075020/Csa2G350230/Csa6G483300/Csa7G322590/Csa5G505230/Csa3G414060/Csa1G066480/Csa5G592810/Csa1G714680/Csa5G505780/Csa6G087980/Csa1G595840/Csa2G000260/Csa2G010330/Csa2G336660/Csa4G063440	20	0		0
CC	GO:0009521	photosystem	19/347	36/2127	4.06875e-07	9.56157e-06	Csa1G181310/Csa5G315360/Csa7G428280/Csa1G088470/Csa2G350230/Csa6G483300/Csa7G322590/Csa5G505230/Csa3G414060/Csa1G066480/Csa5G592810/Csa1G714680/Csa5G505780/Csa6G087980/Csa1G595840/Csa2G000260/Csa2G010330/Csa2G336660/Csa4G063440	Csa1G181310/Csa5G315360/Csa7G428280/Csa1G088470/Csa2G350230/Csa6G483300/Csa7G322590/Csa5G505230/Csa3G414060/Csa1G066480/Csa5G592810/Csa1G714680/Csa5G505780/Csa6G087980/Csa1G595840/Csa2G000260/Csa2G010330/Csa2G336660/Csa4G063440	19	0		0
CC	GO:0009654	photosystem II oxygen evolving complex	12/347	17/2127	8.50112e-07	1.59821e-05	Csa1G181310/Csa5G315360/Csa7G428280/Csa1G088470/Csa7G322590/Csa5G505230/Csa3G414060/Csa1G066480/Csa5G505780/Csa6G087980/Csa2G336660/Csa4G063440	Csa1G181310/Csa5G315360/Csa7G428280/Csa1G088470/Csa7G322590/Csa5G505230/Csa3G414060/Csa1G066480/Csa5G505780/Csa6G087980/Csa2G336660/Csa4G063440	12	0		0
CC	GO:0034357	photosynthetic membrane	19/347	38/2127	1.21515e-06	1.90373e-05	Csa1G181310/Csa5G315360/Csa7G428280/Csa1G088470/Csa2G350230/Csa6G483300/Csa7G322590/Csa5G505230/Csa3G414060/Csa1G066480/Csa5G592810/Csa1G714680/Csa5G505780/Csa6G087980/Csa1G595840/Csa2G000260/Csa2G010330/Csa2G336660/Csa4G063440	Csa1G181310/Csa5G315360/Csa7G428280/Csa1G088470/Csa2G350230/Csa6G483300/Csa7G322590/Csa5G505230/Csa3G414060/Csa1G066480/Csa5G592810/Csa1G714680/Csa5G505780/Csa6G087980/Csa1G595840/Csa2G000260/Csa2G010330/Csa2G336660/Csa4G063440	19	0		0
CC	GO:1990204	oxidoreductase complex	12/347	18/2127	2.17864e-06	2.9256e-05	Csa1G181310/Csa5G315360/Csa7G428280/Csa1G088470/Csa7G322590/Csa5G505230/Csa3G414060/Csa1G066480/Csa5G505780/Csa6G087980/Csa2G336660/Csa4G063440	Csa1G181310/Csa5G315360/Csa7G428280/Csa1G088470/Csa7G322590/Csa5G505230/Csa3G414060/Csa1G066480/Csa5G505780/Csa6G087980/Csa2G336660/Csa4G063440	12	0		0
CC	GO:0019898	extrinsic component of membrane	13/347	21/2127	2.74652e-06	3.22716e-05	Csa1G181310/Csa5G315360/Csa7G428280/Csa1G088470/Csa7G322590/Csa5G505230/Csa3G414060/Csa1G066480/Csa5G505780/Csa2G336660/Csa4G063440/Csa2G000110/Csa1G597050	Csa1G181310/Csa5G315360/Csa7G428280/Csa1G088470/Csa7G322590/Csa5G505230/Csa3G414060/Csa1G066480/Csa5G505780/Csa2G336660/Csa4G063440/Csa2G000110/Csa1G597050	13	0		0
CC	GO:0042651	thylakoid membrane	12/347	19/2127	5.05221e-06	5.27675e-05	Csa1G181310/Csa5G315360/Csa7G428280/Csa1G088470/Csa7G322590/Csa5G505230/Csa3G414060/Csa1G066480/Csa5G505780/Csa6G087980/Csa2G336660/Csa4G063440	Csa1G181310/Csa5G315360/Csa7G428280/Csa1G088470/Csa7G322590/Csa5G505230/Csa3G414060/Csa1G066480/Csa5G505780/Csa6G087980/Csa2G336660/Csa4G063440	12	0		0
CC	GO:0005576	extracellular region	12/347	35/2127	0.0068829	0.0646992	Csa7G044980/Csa1G422480/Csa6G147660/Csa6G084600/Csa1G188680/Csa1G422990/Csa1G423000/Csa5G484630/Csa6G085110/Csa5G602120/Csa1G422470/Csa3G900960	Csa7G044980/Csa1G422480/Csa6G147660/Csa6G084600/Csa1G188680/Csa1G422990/Csa1G423000/Csa5G484630/Csa6G085110/Csa5G602120/Csa1G422470/Csa3G900960	12	0		0
CC	GO:0048046	apoplast	9/347	25/2127	0.013213	0.112911	Csa7G044980/Csa1G422480/Csa6G147660/Csa1G188680/Csa1G422990/Csa1G423000/Csa5G602120/Csa1G422470/Csa3G900960	Csa7G044980/Csa1G422480/Csa6G147660/Csa1G188680/Csa1G422990/Csa1G423000/Csa5G602120/Csa1G422470/Csa3G900960	9	0		0
CC	GO:0005618	cell wall	16/347	60/2127	0.0264929	0.191564	Csa7G405320/Csa7G447990/Csa7G044980/Csa1G422480/Csa3G126810/Csa4G043950/Csa3G646640/Csa2G060530/Csa6G147660/Csa1G188680/Csa1G422990/Csa1G423000/Csa3G646620/Csa5G602120/Csa1G422470/Csa3G900960	Csa7G405320/Csa7G447990/Csa7G044980/Csa1G422480/Csa3G126810/Csa4G043950/Csa3G646640/Csa2G060530/Csa6G147660/Csa1G188680/Csa1G422990/Csa1G423000/Csa3G646620/Csa5G602120/Csa1G422470/Csa3G900960	16	0		0
CC	GO:0030312	external encapsulating structure	16/347	60/2127	0.0264929	0.191564	Csa7G405320/Csa7G447990/Csa7G044980/Csa1G422480/Csa3G126810/Csa4G043950/Csa3G646640/Csa2G060530/Csa6G147660/Csa1G188680/Csa1G422990/Csa1G423000/Csa3G646620/Csa5G602120/Csa1G422470/Csa3G900960	Csa7G405320/Csa7G447990/Csa7G044980/Csa1G422480/Csa3G126810/Csa4G043950/Csa3G646640/Csa2G060530/Csa6G147660/Csa1G188680/Csa1G422990/Csa1G423000/Csa3G646620/Csa5G602120/Csa1G422470/Csa3G900960	16	0		0
CC	GO:0044427	chromosomal part	9/347	29/2127	0.0355413	0.238634	Csa2G108700/Csa5G568810/Csa2G010270/Csa5G172910/Csa2G359990/Csa5G167720/Csa2G416140/Csa7G432420/Csa2G326470	Csa2G108700/Csa5G568810/Csa2G010270/Csa5G172910/Csa2G359990/Csa5G167720/Csa2G416140/Csa7G432420/Csa2G326470	9	0		0
CC	GO:0071944	cell periphery	24/347	105/2127	0.0463995	0.29077	Csa7G405320/Csa7G447990/Csa7G044980/Csa4G308590/Csa1G422480/Csa3G126810/Csa4G043950/Csa3G646640/Csa2G060530/Csa6G147660/Csa1G188680/Csa1G050470/Csa1G422990/Csa6G483310/Csa1G481200/Csa1G423000/Csa3G646620/Csa2G000110/Csa5G602120/Csa1G422470/Csa4G293250/Csa1G597050/Csa3G900960/Csa1G039200	Csa7G405320/Csa7G447990/Csa7G044980/Csa4G308590/Csa1G422480/Csa3G126810/Csa4G043950/Csa3G646640/Csa2G060530/Csa6G147660/Csa1G188680/Csa1G050470/Csa1G422990/Csa6G483310/Csa1G481200/Csa1G423000/Csa3G646620/Csa2G000110/Csa5G602120/Csa1G422470/Csa4G293250/Csa1G597050/Csa3G900960/Csa1G039200	24	0		0
CC	GO:0098796	membrane protein complex	24/347	107/2127	0.0563801	0.331233	Csa1G181310/Csa5G315360/Csa7G428280/Csa1G088470/Csa2G035520/Csa2G350230/Csa6G483300/Csa7G322590/Csa5G505230/Csa3G414060/Csa1G062930/Csa1G066480/Csa5G592810/Csa4G308590/Csa1G714680/Csa5G505780/Csa6G087980/Csa1G595840/Csa2G000260/Csa2G010330/Csa2G336660/Csa4G063440/Csa2G000110/Csa1G597050	Csa1G181310/Csa5G315360/Csa7G428280/Csa1G088470/Csa2G035520/Csa2G350230/Csa6G483300/Csa7G322590/Csa5G505230/Csa3G414060/Csa1G062930/Csa1G066480/Csa5G592810/Csa4G308590/Csa1G714680/Csa5G505780/Csa6G087980/Csa1G595840/Csa2G000260/Csa2G010330/Csa2G336660/Csa4G063440/Csa2G000110/Csa1G597050	24	0		0
CC	GO:0000228	nuclear chromosome	4/347	11/2127	0.0891254	0.492811	Csa2G108700/Csa4G153290/Csa5G167720/Csa7G432420	Csa2G108700/Csa4G153290/Csa5G167720/Csa7G432420	4	0		0
CC	GO:0005694	chromosome	11/347	45/2127	0.10257	0.535643	Csa2G108700/Csa5G568810/Csa2G010270/Csa3G175630/Csa5G172910/Csa4G153290/Csa2G359990/Csa5G167720/Csa2G416140/Csa7G432420/Csa2G326470	Csa2G108700/Csa5G568810/Csa2G010270/Csa3G175630/Csa5G172910/Csa4G153290/Csa2G359990/Csa5G167720/Csa2G416140/Csa7G432420/Csa2G326470	11	0		0
CC	GO:0044815	DNA packaging complex	3/347	10/2127	0.214651	0.999956	Csa5G568810/Csa2G010270/Csa2G416140	Csa5G568810/Csa2G010270/Csa2G416140	3	0		0
CC	GO:0098797	plasma membrane protein complex	3/347	11/2127	0.261723	0.999956	Csa4G308590/Csa2G000110/Csa1G597050	Csa4G308590/Csa2G000110/Csa1G597050	3	0		0
CC	GO:0000145	exocyst	4/347	22/2127	0.494116	0.999956	Csa1G050470/Csa1G481200/Csa4G293250/Csa1G039200	Csa1G050470/Csa1G481200/Csa4G293250/Csa1G039200	4	0		0
CC	GO:0005938	cell cortex	4/347	22/2127	0.494116	0.999956	Csa1G050470/Csa1G481200/Csa4G293250/Csa1G039200	Csa1G050470/Csa1G481200/Csa4G293250/Csa1G039200	4	0		0
CC	GO:0044448	cell cortex part	4/347	22/2127	0.494116	0.999956	Csa1G050470/Csa1G481200/Csa4G293250/Csa1G039200	Csa1G050470/Csa1G481200/Csa4G293250/Csa1G039200	4	0		0
CC	GO:0099568	cytoplasmic region	4/347	22/2127	0.494116	0.999956	Csa1G050470/Csa1G481200/Csa4G293250/Csa1G039200	Csa1G050470/Csa1G481200/Csa4G293250/Csa1G039200	4	0		0
CC	GO:0000785	chromatin	2/347	10/2127	0.503495	0.999956	Csa5G568810/Csa2G010270	Csa5G568810/Csa2G010270	2	0		0
CC	GO:0005875	microtubule associated complex	2/347	10/2127	0.503495	0.999956	Csa3G851720/Csa1G045690	Csa3G851720/Csa1G045690	2	0		0
CC	GO:0032993	protein-DNA complex	2/347	10/2127	0.503495	0.999956	Csa5G568810/Csa2G010270	Csa5G568810/Csa2G010270	2	0		0
CC	GO:0005634	nucleus	55/347	337/2127	0.525735	0.999956	Csa5G614640/Csa2G108700/Csa1G049460/Csa1G013800/Csa2G354980/Csa7G072880/Csa5G568810/Csa2G356070/Csa2G270740/Csa3G817210/Csa3G019370/Csa2G010270/Csa5G576630/Csa6G495100/Csa6G517960/Csa2G370550/Csa3G722880/Csa6G495120/Csa2G000310/Csa6G517310/Csa4G153290/Csa7G239600/Csa4G658580/Csa4G425740/Csa2G359990/Csa6G509580/Csa6G094760/Csa2G382490/Csa3G181940/Csa7G339140/Csa5G167720/Csa2G004690/Csa4G005520/Csa…	Csa5G614640/Csa2G108700/Csa1G049460/Csa1G013800/Csa2G354980/Csa7G072880/Csa5G568810/Csa2G356070/Csa2G270740/Csa3G817210/Csa3G019370/Csa2G010270/Csa5G576630/Csa6G495100/Csa6G517960/Csa2G370550/Csa3G722880/Csa6G495120/Csa2G000310/Csa6G517310/Csa4G153290/Csa7G239600/Csa4G658580/Csa4G425740/Csa2G359990/Csa6G509580/Csa6G094760/Csa2G382490/Csa3G181940/Csa7G339140/Csa5G167720/Csa2G004690/Csa4G005520/Csa…	55	0		0
CC	GO:0005886	plasma membrane	4/347	23/2127	0.531322	0.999956	Csa4G308590/Csa6G483310/Csa2G000110/Csa1G597050	Csa4G308590/Csa6G483310/Csa2G000110/Csa1G597050	4	0		0
CC	GO:0043234	protein complex	43/347	269/2127	0.591103	0.999956	Csa2G108700/Csa1G181310/Csa5G315360/Csa7G428280/Csa1G088470/Csa7G075020/Csa2G035520/Csa2G350230/Csa6G483300/Csa7G322590/Csa5G505230/Csa3G414060/Csa5G172910/Csa1G062930/Csa3G722880/Csa3G851720/Csa1G066480/Csa5G592810/Csa2G000310/Csa4G308590/Csa1G714680/Csa6G454430/Csa5G505780/Csa2G359990/Csa7G372940/Csa5G167720/Csa2G416140/Csa6G087980/Csa1G595840/Csa1G050470/Csa1G045690/Csa2G000260/Csa7G372950/Csa…	Csa2G108700/Csa1G181310/Csa5G315360/Csa7G428280/Csa1G088470/Csa7G075020/Csa2G035520/Csa2G350230/Csa6G483300/Csa7G322590/Csa5G505230/Csa3G414060/Csa5G172910/Csa1G062930/Csa3G722880/Csa3G851720/Csa1G066480/Csa5G592810/Csa2G000310/Csa4G308590/Csa1G714680/Csa6G454430/Csa5G505780/Csa2G359990/Csa7G372940/Csa5G167720/Csa2G416140/Csa6G087980/Csa1G595840/Csa1G050470/Csa1G045690/Csa2G000260/Csa7G372950/Csa…	43	0		0
CC	GO:0016459	myosin complex	2/347	12/2127	0.606686	0.999956	Csa7G372940/Csa7G372950	Csa7G372940/Csa7G372950	2	0		0
CC	GO:1902494	catalytic complex	17/347	113/2127	0.686533	0.999956	Csa1G181310/Csa5G315360/Csa7G428280/Csa1G088470/Csa7G322590/Csa5G505230/Csa3G414060/Csa3G851720/Csa1G066480/Csa6G366300/Csa5G505780/Csa6G087980/Csa1G045690/Csa2G336660/Csa4G063440/Csa2G000110/Csa1G597050	Csa1G181310/Csa5G315360/Csa7G428280/Csa1G088470/Csa7G322590/Csa5G505230/Csa3G414060/Csa3G851720/Csa1G066480/Csa6G366300/Csa5G505780/Csa6G087980/Csa1G045690/Csa2G336660/Csa4G063440/Csa2G000110/Csa1G597050	17	0		0
CC	GO:0044459	plasma membrane part	3/347	21/2127	0.690737	0.999956	Csa4G308590/Csa2G000110/Csa1G597050	Csa4G308590/Csa2G000110/Csa1G597050	3	0		0
CC	GO:0099023	tethering complex	4/347	29/2127	0.720934	0.999956	Csa1G050470/Csa1G481200/Csa4G293250/Csa1G039200	Csa1G050470/Csa1G481200/Csa4G293250/Csa1G039200	4	0		0
CC	GO:0005667	transcription factor complex	2/347	15/2127	0.729672	0.999956	Csa6G454430/Csa1G006290	Csa6G454430/Csa1G006290	2	0		0
CC	GO:0043228	non-membrane-bounded organelle	43/347	287/2127	0.769076	0.999956	Csa5G524750/Csa2G108700/Csa4G623380/Csa3G837570/Csa5G568810/Csa4G095600/Csa3G017220/Csa6G187950/Csa6G519510/Csa7G446990/Csa3G271370/Csa1G257920/Csa3G859720/Csa3G894500/Csa7G274150/Csa2G406670/Csa2G010270/Csa4G630000/Csa7G044200/Csa3G098540/Csa3G171790/Csa6G517420/Csa3G727930/Csa5G146890/Csa6G078530/Csa3G175630/Csa6G324870/Csa3G588450/Csa3G854240/Csa5G172910/Csa3G851720/Csa5G148810/Csa4G153290/Csa…	Csa5G524750/Csa2G108700/Csa4G623380/Csa3G837570/Csa5G568810/Csa4G095600/Csa3G017220/Csa6G187950/Csa6G519510/Csa7G446990/Csa3G271370/Csa1G257920/Csa3G859720/Csa3G894500/Csa7G274150/Csa2G406670/Csa2G010270/Csa4G630000/Csa7G044200/Csa3G098540/Csa3G171790/Csa6G517420/Csa3G727930/Csa5G146890/Csa6G078530/Csa3G175630/Csa6G324870/Csa3G588450/Csa3G854240/Csa5G172910/Csa3G851720/Csa5G148810/Csa4G153290/Csa…	43	0		0
CC	GO:0043232	intracellular non-membrane-bounded organelle	43/347	287/2127	0.769076	0.999956	Csa5G524750/Csa2G108700/Csa4G623380/Csa3G837570/Csa5G568810/Csa4G095600/Csa3G017220/Csa6G187950/Csa6G519510/Csa7G446990/Csa3G271370/Csa1G257920/Csa3G859720/Csa3G894500/Csa7G274150/Csa2G406670/Csa2G010270/Csa4G630000/Csa7G044200/Csa3G098540/Csa3G171790/Csa6G517420/Csa3G727930/Csa5G146890/Csa6G078530/Csa3G175630/Csa6G324870/Csa3G588450/Csa3G854240/Csa5G172910/Csa3G851720/Csa5G148810/Csa4G153290/Csa…	Csa5G524750/Csa2G108700/Csa4G623380/Csa3G837570/Csa5G568810/Csa4G095600/Csa3G017220/Csa6G187950/Csa6G519510/Csa7G446990/Csa3G271370/Csa1G257920/Csa3G859720/Csa3G894500/Csa7G274150/Csa2G406670/Csa2G010270/Csa4G630000/Csa7G044200/Csa3G098540/Csa3G171790/Csa6G517420/Csa3G727930/Csa5G146890/Csa6G078530/Csa3G175630/Csa6G324870/Csa3G588450/Csa3G854240/Csa5G172910/Csa3G851720/Csa5G148810/Csa4G153290/Csa…	43	0		0
CC	GO:0015630	microtubule cytoskeleton	2/347	17/2127	0.792246	0.999956	Csa3G851720/Csa1G045690	Csa3G851720/Csa1G045690	2	0		0
CC	GO:0005798	Golgi-associated vesicle	1/347	10/2127	0.832225	0.999956	Csa4G308590	Csa4G308590	1	0		0
CC	GO:0019867	outer membrane	1/347	10/2127	0.832225	0.999956	Csa2G171830	Csa2G171830	1	0		0
CC	GO:0030660	Golgi-associated vesicle membrane	1/347	10/2127	0.832225	0.999956	Csa4G308590	Csa4G308590	1	0		0
CC	GO:0045259	proton-transporting ATP synthase complex	1/347	10/2127	0.832225	0.999956	Csa1G062930	Csa1G062930	1	0		0
CC	GO:0031966	mitochondrial membrane	2/347	19/2127	0.841697	0.999956	Csa1G002670/Csa2G171830	Csa1G002670/Csa2G171830	2	0		0
CC	GO:0015629	actin cytoskeleton	2/347	20/2127	0.862201	0.999956	Csa7G372940/Csa7G372950	Csa7G372940/Csa7G372950	2	0		0
CC	GO:0044430	cytoskeletal part	4/347	37/2127	0.876983	0.999956	Csa3G851720/Csa7G372940/Csa1G045690/Csa7G372950	Csa3G851720/Csa7G372940/Csa1G045690/Csa7G372950	4	0		0
CC	GO:0005740	mitochondrial envelope	2/347	21/2127	0.88025	0.999956	Csa1G002670/Csa2G171830	Csa1G002670/Csa2G171830	2	0		0
CC	GO:0005743	mitochondrial inner membrane	1/347	12/2127	0.882728	0.999956	Csa1G002670	Csa1G002670	1	0		0
CC	GO:0030133	transport vesicle	1/347	12/2127	0.882728	0.999956	Csa4G308590	Csa4G308590	1	0		0
CC	GO:0030658	transport vesicle membrane	1/347	12/2127	0.882728	0.999956	Csa4G308590	Csa4G308590	1	0		0
CC	GO:0005856	cytoskeleton	4/347	38/2127	0.889865	0.999956	Csa3G851720/Csa7G372940/Csa1G045690/Csa7G372950	Csa3G851720/Csa7G372940/Csa1G045690/Csa7G372950	4	0		0
CC	GO:0043231	intracellular membrane-bounded organelle	65/347	448/2127	0.892738	0.999956	Csa5G614640/Csa2G108700/Csa1G049460/Csa1G013800/Csa2G354980/Csa7G072880/Csa5G568810/Csa2G356070/Csa2G270740/Csa3G817210/Csa1G002670/Csa3G019370/Csa3G894500/Csa2G010270/Csa5G576630/Csa6G495100/Csa2G035520/Csa2G171830/Csa6G517960/Csa5G171700/Csa2G370550/Csa3G722880/Csa6G495120/Csa2G000310/Csa4G308590/Csa6G517310/Csa4G153290/novel.166/Csa5G644020/Csa7G239600/Csa4G658580/Csa4G425740/Csa2G359990/Csa6G…	Csa5G614640/Csa2G108700/Csa1G049460/Csa1G013800/Csa2G354980/Csa7G072880/Csa5G568810/Csa2G356070/Csa2G270740/Csa3G817210/Csa1G002670/Csa3G019370/Csa3G894500/Csa2G010270/Csa5G576630/Csa6G495100/Csa2G035520/Csa2G171830/Csa6G517960/Csa5G171700/Csa2G370550/Csa3G722880/Csa6G495120/Csa2G000310/Csa4G308590/Csa6G517310/Csa4G153290/-/Csa5G644020/Csa7G239600/Csa4G658580/Csa4G425740/Csa2G359990/Csa6G509580/C…	65	0		0
CC	GO:0019866	organelle inner membrane	1/347	13/2127	0.901969	0.999956	Csa1G002670	Csa1G002670	1	0		0
CC	GO:0005840	ribosome	26/347	196/2127	0.908149	0.999956	Csa5G524750/Csa4G623380/Csa3G837570/Csa4G095600/Csa3G017220/Csa6G187950/Csa6G519510/Csa7G446990/Csa3G271370/Csa1G257920/Csa3G859720/Csa3G894500/Csa7G274150/Csa2G406670/Csa4G630000/Csa7G044200/Csa3G098540/Csa3G171790/Csa6G517420/Csa3G727930/Csa5G146890/Csa6G078530/Csa6G324870/Csa3G588450/Csa3G854240/Csa5G148810	Csa5G524750/Csa4G623380/Csa3G837570/Csa4G095600/Csa3G017220/Csa6G187950/Csa6G519510/Csa7G446990/Csa3G271370/Csa1G257920/Csa3G859720/Csa3G894500/Csa7G274150/Csa2G406670/Csa4G630000/Csa7G044200/Csa3G098540/Csa3G171790/Csa6G517420/Csa3G727930/Csa5G146890/Csa6G078530/Csa6G324870/Csa3G588450/Csa3G854240/Csa5G148810	26	0		0
CC	GO:0043227	membrane-bounded organelle	65/347	456/2127	0.922852	0.999956	Csa5G614640/Csa2G108700/Csa1G049460/Csa1G013800/Csa2G354980/Csa7G072880/Csa5G568810/Csa2G356070/Csa2G270740/Csa3G817210/Csa1G002670/Csa3G019370/Csa3G894500/Csa2G010270/Csa5G576630/Csa6G495100/Csa2G035520/Csa2G171830/Csa6G517960/Csa5G171700/Csa2G370550/Csa3G722880/Csa6G495120/Csa2G000310/Csa4G308590/Csa6G517310/Csa4G153290/novel.166/Csa5G644020/Csa7G239600/Csa4G658580/Csa4G425740/Csa2G359990/Csa6G…	Csa5G614640/Csa2G108700/Csa1G049460/Csa1G013800/Csa2G354980/Csa7G072880/Csa5G568810/Csa2G356070/Csa2G270740/Csa3G817210/Csa1G002670/Csa3G019370/Csa3G894500/Csa2G010270/Csa5G576630/Csa6G495100/Csa2G035520/Csa2G171830/Csa6G517960/Csa5G171700/Csa2G370550/Csa3G722880/Csa6G495120/Csa2G000310/Csa4G308590/Csa6G517310/Csa4G153290/-/Csa5G644020/Csa7G239600/Csa4G658580/Csa4G425740/Csa2G359990/Csa6G509580/C…	65	0		0
CC	GO:0031981	nuclear lumen	5/347	50/2127	0.929713	0.999956	Csa2G108700/Csa2G000310/Csa4G153290/Csa5G167720/Csa7G432420	Csa2G108700/Csa2G000310/Csa4G153290/Csa5G167720/Csa7G432420	5	0		0
CC	GO:0044429	mitochondrial part	2/347	27/2127	0.949915	0.999956	Csa1G002670/Csa2G171830	Csa1G002670/Csa2G171830	2	0		0
CC	GO:0012506	vesicle membrane	1/347	18/2127	0.960041	0.999956	Csa4G308590	Csa4G308590	1	0		0
CC	GO:0030120	vesicle coat	1/347	18/2127	0.960041	0.999956	Csa4G308590	Csa4G308590	1	0		0
CC	GO:0030135	coated vesicle	1/347	18/2127	0.960041	0.999956	Csa4G308590	Csa4G308590	1	0		0
CC	GO:0030659	cytoplasmic vesicle membrane	1/347	18/2127	0.960041	0.999956	Csa4G308590	Csa4G308590	1	0		0
CC	GO:0030662	coated vesicle membrane	1/347	18/2127	0.960041	0.999956	Csa4G308590	Csa4G308590	1	0		0
CC	GO:0031410	cytoplasmic vesicle	1/347	18/2127	0.960041	0.999956	Csa4G308590	Csa4G308590	1	0		0
CC	GO:0031982	vesicle	1/347	18/2127	0.960041	0.999956	Csa4G308590	Csa4G308590	1	0		0
CC	GO:0044433	cytoplasmic vesicle part	1/347	18/2127	0.960041	0.999956	Csa4G308590	Csa4G308590	1	0		0
CC	GO:0097708	intracellular vesicle	1/347	18/2127	0.960041	0.999956	Csa4G308590	Csa4G308590	1	0		0
CC	GO:0031974	membrane-enclosed lumen	5/347	56/2127	0.964206	0.999956	Csa2G108700/Csa2G000310/Csa4G153290/Csa5G167720/Csa7G432420	Csa2G108700/Csa2G000310/Csa4G153290/Csa5G167720/Csa7G432420	5	0		0
CC	GO:0043233	organelle lumen	5/347	56/2127	0.964206	0.999956	Csa2G108700/Csa2G000310/Csa4G153290/Csa5G167720/Csa7G432420	Csa2G108700/Csa2G000310/Csa4G153290/Csa5G167720/Csa7G432420	5	0		0
CC	GO:0070013	intracellular organelle lumen	5/347	56/2127	0.964206	0.999956	Csa2G108700/Csa2G000310/Csa4G153290/Csa5G167720/Csa7G432420	Csa2G108700/Csa2G000310/Csa4G153290/Csa5G167720/Csa7G432420	5	0		0
CC	GO:0098588	bounding membrane of organelle	3/347	39/2127	0.965792	0.999956	Csa2G035520/Csa2G171830/Csa4G308590	Csa2G035520/Csa2G171830/Csa4G308590	3	0		0
CC	GO:0005739	mitochondrion	2/347	31/2127	0.972607	0.999956	Csa1G002670/Csa2G171830	Csa1G002670/Csa2G171830	2	0		0
CC	GO:0031967	organelle envelope	2/347	31/2127	0.972607	0.999956	Csa1G002670/Csa2G171830	Csa1G002670/Csa2G171830	2	0		0
CC	GO:0031975	envelope	2/347	31/2127	0.972607	0.999956	Csa1G002670/Csa2G171830	Csa1G002670/Csa2G171830	2	0		0
CC	GO:0098805	whole membrane	2/347	32/2127	0.976496	0.999956	Csa2G171830/Csa4G308590	Csa2G171830/Csa4G308590	2	0		0
CC	GO:0031090	organelle membrane	4/347	52/2127	0.979721	0.999956	Csa1G002670/Csa2G035520/Csa2G171830/Csa4G308590	Csa1G002670/Csa2G035520/Csa2G171830/Csa4G308590	4	0		0
CC	GO:0005794	Golgi apparatus	1/347	22/2127	0.980542	0.999956	Csa4G308590	Csa4G308590	1	0		0
CC	GO:0044431	Golgi apparatus part	1/347	22/2127	0.980542	0.999956	Csa4G308590	Csa4G308590	1	0		0
CC	GO:0030529	intracellular ribonucleoprotein complex	26/347	224/2127	0.985409	0.999956	Csa5G524750/Csa4G623380/Csa3G837570/Csa4G095600/Csa3G017220/Csa6G187950/Csa6G519510/Csa7G446990/Csa3G271370/Csa1G257920/Csa3G859720/Csa3G894500/Csa7G274150/Csa2G406670/Csa4G630000/Csa7G044200/Csa3G098540/Csa3G171790/Csa6G517420/Csa3G727930/Csa5G146890/Csa6G078530/Csa6G324870/Csa3G588450/Csa3G854240/Csa5G148810	Csa5G524750/Csa4G623380/Csa3G837570/Csa4G095600/Csa3G017220/Csa6G187950/Csa6G519510/Csa7G446990/Csa3G271370/Csa1G257920/Csa3G859720/Csa3G894500/Csa7G274150/Csa2G406670/Csa4G630000/Csa7G044200/Csa3G098540/Csa3G171790/Csa6G517420/Csa3G727930/Csa5G146890/Csa6G078530/Csa6G324870/Csa3G588450/Csa3G854240/Csa5G148810	26	0		0
CC	GO:1990904	ribonucleoprotein complex	26/347	224/2127	0.985409	0.999956	Csa5G524750/Csa4G623380/Csa3G837570/Csa4G095600/Csa3G017220/Csa6G187950/Csa6G519510/Csa7G446990/Csa3G271370/Csa1G257920/Csa3G859720/Csa3G894500/Csa7G274150/Csa2G406670/Csa4G630000/Csa7G044200/Csa3G098540/Csa3G171790/Csa6G517420/Csa3G727930/Csa5G146890/Csa6G078530/Csa6G324870/Csa3G588450/Csa3G854240/Csa5G148810	Csa5G524750/Csa4G623380/Csa3G837570/Csa4G095600/Csa3G017220/Csa6G187950/Csa6G519510/Csa7G446990/Csa3G271370/Csa1G257920/Csa3G859720/Csa3G894500/Csa7G274150/Csa2G406670/Csa4G630000/Csa7G044200/Csa3G098540/Csa3G171790/Csa6G517420/Csa3G727930/Csa5G146890/Csa6G078530/Csa6G324870/Csa3G588450/Csa3G854240/Csa5G148810	26	0		0
CC	GO:0005789	endoplasmic reticulum membrane	1/347	24/2127	0.98643	0.999956	Csa2G035520	Csa2G035520	1	0		0
CC	GO:0016469	proton-transporting two-sector ATPase complex	1/347	24/2127	0.98643	0.999956	Csa1G062930	Csa1G062930	1	0		0
CC	GO:0042175	nuclear outer membrane-endoplasmic reticulum membrane network	1/347	24/2127	0.98643	0.999956	Csa2G035520	Csa2G035520	1	0		0
CC	GO:0044432	endoplasmic reticulum part	1/347	24/2127	0.98643	0.999956	Csa2G035520	Csa2G035520	1	0		0
CC	GO:0005783	endoplasmic reticulum	2/347	36/2127	0.987361	0.999956	Csa2G035520/Csa7G407520	Csa2G035520/Csa7G407520	2	0		0
CC	GO:0030117	membrane coat	1/347	29/2127	0.994497	0.999956	Csa4G308590	Csa4G308590	1	0		0
CC	GO:0048475	coated membrane	1/347	29/2127	0.994497	0.999956	Csa4G308590	Csa4G308590	1	0		0
CC	GO:0044428	nuclear part	5/347	75/2127	0.996675	0.999956	Csa2G108700/Csa2G000310/Csa4G153290/Csa5G167720/Csa7G432420	Csa2G108700/Csa2G000310/Csa4G153290/Csa5G167720/Csa7G432420	5	0		0
CC	GO:0005654	nucleoplasm	1/347	34/2127	0.997774	0.999956	Csa2G000310	Csa2G000310	1	0		0
CC	GO:0044451	nucleoplasm part	1/347	34/2127	0.997774	0.999956	Csa2G000310	Csa2G000310	1	0		0
CC	GO:1990234	transferase complex	1/347	39/2127	0.999101	0.999956	Csa6G366300	Csa6G366300	1	0		0
CC	GO:0044444	cytoplasmic part	38/347	361/2127	0.999759	0.999956	Csa5G524750/Csa4G623380/Csa3G837570/Csa4G095600/Csa3G017220/Csa6G187950/Csa6G519510/Csa7G446990/Csa3G271370/Csa1G257920/Csa1G002670/Csa3G859720/Csa3G894500/Csa7G274150/Csa2G406670/Csa4G630000/Csa7G044200/Csa3G098540/Csa2G035520/Csa3G171790/Csa6G517420/Csa3G727930/Csa5G146890/Csa2G171830/Csa6G078530/Csa6G324870/Csa3G588450/Csa3G854240/Csa5G148810/Csa4G308590/novel.166/Csa5G644020/Csa1G050470/Csa2G…	Csa5G524750/Csa4G623380/Csa3G837570/Csa4G095600/Csa3G017220/Csa6G187950/Csa6G519510/Csa7G446990/Csa3G271370/Csa1G257920/Csa1G002670/Csa3G859720/Csa3G894500/Csa7G274150/Csa2G406670/Csa4G630000/Csa7G044200/Csa3G098540/Csa2G035520/Csa3G171790/Csa6G517420/Csa3G727930/Csa5G146890/Csa2G171830/Csa6G078530/Csa6G324870/Csa3G588450/Csa3G854240/Csa5G148810/Csa4G308590/-/Csa5G644020/Csa1G050470/Csa2G010330/C…	38	0		0
CC	GO:0044422	organelle part	19/347	224/2127	0.999891	0.999956	Csa2G108700/Csa5G568810/Csa1G002670/Csa2G010270/Csa2G035520/Csa2G171830/Csa5G172910/Csa3G851720/Csa2G000310/Csa4G308590/Csa4G153290/Csa2G359990/Csa7G372940/Csa5G167720/Csa2G416140/Csa1G045690/Csa7G372950/Csa7G432420/Csa2G326470	Csa2G108700/Csa5G568810/Csa1G002670/Csa2G010270/Csa2G035520/Csa2G171830/Csa5G172910/Csa3G851720/Csa2G000310/Csa4G308590/Csa4G153290/Csa2G359990/Csa7G372940/Csa5G167720/Csa2G416140/Csa1G045690/Csa7G372950/Csa7G432420/Csa2G326470	19	0		0
CC	GO:0044446	intracellular organelle part	19/347	224/2127	0.999891	0.999956	Csa2G108700/Csa5G568810/Csa1G002670/Csa2G010270/Csa2G035520/Csa2G171830/Csa5G172910/Csa3G851720/Csa2G000310/Csa4G308590/Csa4G153290/Csa2G359990/Csa7G372940/Csa5G167720/Csa2G416140/Csa1G045690/Csa7G372950/Csa7G432420/Csa2G326470	Csa2G108700/Csa5G568810/Csa1G002670/Csa2G010270/Csa2G035520/Csa2G171830/Csa5G172910/Csa3G851720/Csa2G000310/Csa4G308590/Csa4G153290/Csa2G359990/Csa7G372940/Csa5G167720/Csa2G416140/Csa1G045690/Csa7G372950/Csa7G432420/Csa2G326470	19	0		0
CC	GO:0012505	endomembrane system	3/347	79/2127	0.999916	0.999956	Csa2G035520/Csa4G308590/Csa7G407520	Csa2G035520/Csa4G308590/Csa7G407520	3	0		0
CC	GO:0005737	cytoplasm	46/347	438/2127	0.999956	0.999956	Csa5G524750/Csa4G623380/Csa3G837570/Csa4G095600/Csa3G728090/Csa3G017220/Csa6G187950/Csa6G519510/Csa7G446990/Csa3G271370/Csa1G257920/Csa1G002670/Csa3G859720/Csa7G067480/Csa3G894500/Csa7G274150/Csa2G406670/Csa4G630000/Csa7G044200/Csa3G098540/Csa2G035520/Csa3G171790/Csa6G517420/Csa3G727930/Csa5G146890/Csa2G171830/Csa6G078530/Csa6G324870/Csa3G588450/Csa5G612890/Csa3G854240/Csa4G000540/Csa5G148810/Csa…	Csa5G524750/Csa4G623380/Csa3G837570/Csa4G095600/Csa3G728090/Csa3G017220/Csa6G187950/Csa6G519510/Csa7G446990/Csa3G271370/Csa1G257920/Csa1G002670/Csa3G859720/Csa7G067480/Csa3G894500/Csa7G274150/Csa2G406670/Csa4G630000/Csa7G044200/Csa3G098540/Csa2G035520/Csa3G171790/Csa6G517420/Csa3G727930/Csa5G146890/Csa2G171830/Csa6G078530/Csa6G324870/Csa3G588450/Csa5G612890/Csa3G854240/Csa4G000540/Csa5G148810/Csa…	46	0		0
MF	GO:0001071	nucleic acid binding transcription factor activity	118/1679	348/8997	3.69121e-12	4.96468e-10	Csa5G608380/Csa3G567330/Csa5G167110/Csa3G017320/Csa1G587970/Csa7G375830/Csa5G150420/Csa3G019370/Csa6G518290/Csa1G025960/Csa3G135120/Csa7G049170/CsaUNG031640/Csa3G018320/Csa4G159320/Csa2G297180/Csa5G622830/Csa2G381650/Csa6G496990/Csa4G051360/Csa6G133770/Csa6G518040/Csa3G135630/Csa3G730800/Csa1G426980/Csa3G119240/Csa6G491080/Csa2G370550/Csa3G819960/Csa4G043890/Csa4G045060/Csa7G378570/Csa7G352440/Cs…	Csa5G608380/Csa3G567330/Csa5G167110/Csa3G017320/Csa1G587970/Csa7G375830/Csa5G150420/Csa3G019370/Csa6G518290/Csa1G025960/Csa3G135120/Csa7G049170/CsaUNG031640/Csa3G018320/Csa4G159320/Csa2G297180/Csa5G622830/Csa2G381650/Csa6G496990/Csa4G051360/Csa6G133770/Csa6G518040/Csa3G135630/Csa3G730800/Csa1G426980/Csa3G119240/Csa6G491080/Csa2G370550/Csa3G819960/Csa4G043890/Csa4G045060/Csa7G378570/Csa7G352440/Cs…	118	0		0
MF	GO:0003700	transcription factor activity, sequence-specific DNA binding	118/1679	348/8997	3.69121e-12	4.96468e-10	Csa5G608380/Csa3G567330/Csa5G167110/Csa3G017320/Csa1G587970/Csa7G375830/Csa5G150420/Csa3G019370/Csa6G518290/Csa1G025960/Csa3G135120/Csa7G049170/CsaUNG031640/Csa3G018320/Csa4G159320/Csa2G297180/Csa5G622830/Csa2G381650/Csa6G496990/Csa4G051360/Csa6G133770/Csa6G518040/Csa3G135630/Csa3G730800/Csa1G426980/Csa3G119240/Csa6G491080/Csa2G370550/Csa3G819960/Csa4G043890/Csa4G045060/Csa7G378570/Csa7G352440/Cs…	Csa5G608380/Csa3G567330/Csa5G167110/Csa3G017320/Csa1G587970/Csa7G375830/Csa5G150420/Csa3G019370/Csa6G518290/Csa1G025960/Csa3G135120/Csa7G049170/CsaUNG031640/Csa3G018320/Csa4G159320/Csa2G297180/Csa5G622830/Csa2G381650/Csa6G496990/Csa4G051360/Csa6G133770/Csa6G518040/Csa3G135630/Csa3G730800/Csa1G426980/Csa3G119240/Csa6G491080/Csa2G370550/Csa3G819960/Csa4G043890/Csa4G045060/Csa7G378570/Csa7G352440/Cs…	118	0		0
MF	GO:0043565	sequence-specific DNA binding	52/1679	144/8997	4.93774e-07	4.42751e-05	Csa3G567330/Csa1G587970/Csa3G019370/Csa1G025960/Csa7G049170/Csa2G297180/Csa5G622830/Csa6G496990/Csa2G372780/Csa3G730800/Csa1G426980/Csa3G119240/Csa6G491080/Csa3G819960/Csa4G043890/Csa3G835890/Csa3G710870/Csa6G517310/Csa3G895650/Csa3G843820/Csa7G043020/Csa2G428380/Csa5G604920/Csa2G406060/Csa6G327430/Csa4G051470/Csa3G181940/Csa3G165640/Csa2G004690/Csa2G351640/Csa6G169310/Csa4G036580/Csa2G251490/Csa…	Csa3G567330/Csa1G587970/Csa3G019370/Csa1G025960/Csa7G049170/Csa2G297180/Csa5G622830/Csa6G496990/Csa2G372780/Csa3G730800/Csa1G426980/Csa3G119240/Csa6G491080/Csa3G819960/Csa4G043890/Csa3G835890/Csa3G710870/Csa6G517310/Csa3G895650/Csa3G843820/Csa7G043020/Csa2G428380/Csa5G604920/Csa2G406060/Csa6G327430/Csa4G051470/Csa3G181940/Csa3G165640/Csa2G004690/Csa2G351640/Csa6G169310/Csa4G036580/Csa2G251490/Csa…	52	0		0
MF	GO:0020037	heme binding	70/1679	237/8997	2.63793e-05	0.00177401	Csa6G004550/Csa6G044530/Csa7G061710/Csa7G058560/Csa7G324140/Csa4G646170/Csa1G574240/Csa3G889840/Csa5G157310/Csa4G056600/Csa6G108440/Csa5G621920/Csa6G448700/Csa7G075590/Csa2G069700/Csa2G070200/Csa5G631510/Csa1G077120/Csa4G443110/novel.14/Csa3G643770/Csa6G514850/Csa5G593440/Csa4G638410/Csa6G492220/Csa2G069200/Csa4G622230/Csa4G285730/Csa1G154090/Csa7G073680/Csa6G522820/Csa3G903530/Csa2G425750/Csa5G1…	Csa6G004550/Csa6G044530/Csa7G061710/Csa7G058560/Csa7G324140/Csa4G646170/Csa1G574240/Csa3G889840/Csa5G157310/Csa4G056600/Csa6G108440/Csa5G621920/Csa6G448700/Csa7G075590/Csa2G069700/Csa2G070200/Csa5G631510/Csa1G077120/Csa4G443110/-/Csa3G643770/Csa6G514850/Csa5G593440/Csa4G638410/Csa6G492220/Csa2G069200/Csa4G622230/Csa4G285730/Csa1G154090/Csa7G073680/Csa6G522820/Csa3G903530/Csa2G425750/Csa5G157320/C…	70	0		0
MF	GO:0005506	iron ion binding	60/1679	197/8997	3.66055e-05	0.00185496	Csa6G004550/Csa6G044530/Csa7G324140/Csa2G012140/Csa4G646170/Csa1G574240/Csa6G525640/Csa5G157310/Csa4G056600/Csa6G108440/Csa6G448700/Csa7G075590/Csa6G079750/Csa2G069700/Csa2G070200/novel.14/Csa3G643770/Csa6G514850/Csa5G152820/Csa5G593440/Csa4G638410/Csa6G492220/Csa2G060370/Csa2G069200/Csa4G622230/Csa1G154090/Csa7G073680/Csa6G522820/Csa3G903530/Csa2G425750/Csa5G157320/Csa3G127760/Csa2G360780/Csa4G0…	Csa6G004550/Csa6G044530/Csa7G324140/Csa2G012140/Csa4G646170/Csa1G574240/Csa6G525640/Csa5G157310/Csa4G056600/Csa6G108440/Csa6G448700/Csa7G075590/Csa6G079750/Csa2G069700/Csa2G070200/-/Csa3G643770/Csa6G514850/Csa5G152820/Csa5G593440/Csa4G638410/Csa6G492220/Csa2G060370/Csa2G069200/Csa4G622230/Csa1G154090/Csa7G073680/Csa6G522820/Csa3G903530/Csa2G425750/Csa5G157320/Csa3G127760/Csa2G360780/Csa4G038710/C…	60	0		0
MF	GO:0046906	tetrapyrrole binding	70/1679	240/8997	4.13745e-05	0.00185496	Csa6G004550/Csa6G044530/Csa7G061710/Csa7G058560/Csa7G324140/Csa4G646170/Csa1G574240/Csa3G889840/Csa5G157310/Csa4G056600/Csa6G108440/Csa5G621920/Csa6G448700/Csa7G075590/Csa2G069700/Csa2G070200/Csa5G631510/Csa1G077120/Csa4G443110/novel.14/Csa3G643770/Csa6G514850/Csa5G593440/Csa4G638410/Csa6G492220/Csa2G069200/Csa4G622230/Csa4G285730/Csa1G154090/Csa7G073680/Csa6G522820/Csa3G903530/Csa2G425750/Csa5G1…	Csa6G004550/Csa6G044530/Csa7G061710/Csa7G058560/Csa7G324140/Csa4G646170/Csa1G574240/Csa3G889840/Csa5G157310/Csa4G056600/Csa6G108440/Csa5G621920/Csa6G448700/Csa7G075590/Csa2G069700/Csa2G070200/Csa5G631510/Csa1G077120/Csa4G443110/-/Csa3G643770/Csa6G514850/Csa5G593440/Csa4G638410/Csa6G492220/Csa2G069200/Csa4G622230/Csa4G285730/Csa1G154090/Csa7G073680/Csa6G522820/Csa3G903530/Csa2G425750/Csa5G157320/C…	70	0		0
MF	GO:0003777	microtubule motor activity	20/1679	46/8997	9.02936e-05	0.00319365	Csa4G641550/Csa1G495290/Csa3G777560/Csa3G062600/Csa6G000650/Csa1G065980/Csa1G042550/Csa3G734250/Csa3G891640/Csa4G293320/Csa3G172990/Csa2G173060/Csa1G025250/Csa2G022260/Csa3G816090/Csa2G237130/Csa5G166470/Csa2G354040/Csa1G568560/Csa4G064090	Csa4G641550/Csa1G495290/Csa3G777560/Csa3G062600/Csa6G000650/Csa1G065980/Csa1G042550/Csa3G734250/Csa3G891640/Csa4G293320/Csa3G172990/Csa2G173060/Csa1G025250/Csa2G022260/Csa3G816090/Csa2G237130/Csa5G166470/Csa2G354040/Csa1G568560/Csa4G064090	20	0		0
MF	GO:0046982	protein heterodimerization activity	22/1679	53/8997	9.49785e-05	0.00319365	Csa6G193580/Csa6G303770/Csa1G481210/Csa1G084320/Csa6G191580/Csa6G191570/Csa2G030610/Csa6G193620/Csa2G225360/Csa6G192080/Csa7G390240/Csa4G290220/Csa1G572950/Csa1G132130/Csa1G132680/Csa6G193590/Csa1G132150/Csa6G013960/Csa6G448180/Csa3G734930/Csa3G408540/Csa6G365140	Csa6G193580/Csa6G303770/Csa1G481210/Csa1G084320/Csa6G191580/Csa6G191570/Csa2G030610/Csa6G193620/Csa2G225360/Csa6G192080/Csa7G390240/Csa4G290220/Csa1G572950/Csa1G132130/Csa1G132680/Csa6G193590/Csa1G132150/Csa6G013960/Csa6G448180/Csa3G734930/Csa3G408540/Csa6G365140	22	0		0
MF	GO:0005509	calcium ion binding	40/1679	124/8997	0.000185442	0.00554265	Csa1G181310/Csa5G315360/Csa7G428280/Csa1G088470/Csa2G228380/Csa7G322590/Csa5G505230/Csa3G414060/Csa1G066480/Csa7G062780/Csa5G571560/Csa3G727960/Csa3G144210/Csa3G017070/Csa4G172540/Csa3G588520/Csa6G505910/Csa5G623680/Csa2G007990/CsaUNG014640/Csa5G505780/Csa3G823060/Csa1G025020/Csa3G081900/Csa1G002110/Csa4G665090/Csa1G033260/Csa6G376250/Csa2G336660/Csa6G076830/Csa4G063440/Csa3G099590/Csa6G430690/Cs…	Csa1G181310/Csa5G315360/Csa7G428280/Csa1G088470/Csa2G228380/Csa7G322590/Csa5G505230/Csa3G414060/Csa1G066480/Csa7G062780/Csa5G571560/Csa3G727960/Csa3G144210/Csa3G017070/Csa4G172540/Csa3G588520/Csa6G505910/Csa5G623680/Csa2G007990/CsaUNG014640/Csa5G505780/Csa3G823060/Csa1G025020/Csa3G081900/Csa1G002110/Csa4G665090/Csa1G033260/Csa6G376250/Csa2G336660/Csa6G076830/Csa4G063440/Csa3G099590/Csa6G430690/Cs…	40	0		0
MF	GO:0008017	microtubule binding	22/1679	57/8997	0.000333415	0.00896887	Csa4G641550/Csa1G495290/Csa3G777560/Csa3G062600/Csa6G000650/Csa1G065980/Csa1G042550/Csa3G734250/Csa3G891640/Csa4G293320/Csa3G172990/Csa2G173060/Csa1G025250/Csa2G022260/Csa3G816090/Csa6G491670/Csa2G237130/Csa5G166470/Csa2G354040/Csa2G427860/Csa1G568560/Csa4G064090	Csa4G641550/Csa1G495290/Csa3G777560/Csa3G062600/Csa6G000650/Csa1G065980/Csa1G042550/Csa3G734250/Csa3G891640/Csa4G293320/Csa3G172990/Csa2G173060/Csa1G025250/Csa2G022260/Csa3G816090/Csa6G491670/Csa2G237130/Csa5G166470/Csa2G354040/Csa2G427860/Csa1G568560/Csa4G064090	22	0		0
MF	GO:0016705	oxidoreductase activity, acting on paired donors, with incorporation or reduction of molecular oxygen	57/1679	200/8997	0.000400788	0.00980109	Csa6G004550/Csa6G044530/Csa7G324140/Csa4G646170/Csa1G574240/Csa5G157310/Csa3G808360/Csa4G056600/Csa6G108440/Csa6G125250/Csa6G448700/Csa7G075590/Csa2G069700/Csa2G070200/novel.14/Csa3G643770/Csa6G514850/Csa3G619930/Csa5G593440/Csa4G638410/Csa6G492220/Csa2G069200/Csa4G622230/Csa1G154090/Csa7G073680/Csa6G522820/Csa3G903530/Csa2G425750/Csa5G157320/Csa2G360780/Csa4G038710/Csa7G428910/novel.559/Csa1G524…	Csa6G004550/Csa6G044530/Csa7G324140/Csa4G646170/Csa1G574240/Csa5G157310/Csa3G808360/Csa4G056600/Csa6G108440/Csa6G125250/Csa6G448700/Csa7G075590/Csa2G069700/Csa2G070200/-/Csa3G643770/Csa6G514850/Csa3G619930/Csa5G593440/Csa4G638410/Csa6G492220/Csa2G069200/Csa4G622230/Csa1G154090/Csa7G073680/Csa6G522820/Csa3G903530/Csa2G425750/Csa5G157320/Csa2G360780/Csa4G038710/Csa7G428910/-/Csa1G524640/Csa6G504720…	57	0		0
MF	GO:0003774	motor activity	22/1679	58/8997	0.000443809	0.00994872	Csa4G641550/Csa1G495290/Csa3G777560/Csa7G372940/Csa3G062600/Csa6G000650/Csa7G372950/Csa1G065980/Csa1G042550/Csa3G734250/Csa3G891640/Csa4G293320/Csa3G172990/Csa2G173060/Csa1G025250/Csa2G022260/Csa3G816090/Csa2G237130/Csa5G166470/Csa2G354040/Csa1G568560/Csa4G064090	Csa4G641550/Csa1G495290/Csa3G777560/Csa7G372940/Csa3G062600/Csa6G000650/Csa7G372950/Csa1G065980/Csa1G042550/Csa3G734250/Csa3G891640/Csa4G293320/Csa3G172990/Csa2G173060/Csa1G025250/Csa2G022260/Csa3G816090/Csa2G237130/Csa5G166470/Csa2G354040/Csa1G568560/Csa4G064090	22	0		0
MF	GO:0016209	antioxidant activity	27/1679	80/8997	0.000914329	0.0189196	Csa7G061710/Csa7G058560/Csa3G778410/Csa3G889840/Csa1G571850/Csa5G152170/Csa5G631510/Csa7G318960/Csa1G077120/Csa4G443110/Csa3G845500/Csa1G013250/Csa6G014770/Csa4G285730/Csa1G569450/Csa4G651760/Csa4G285780/Csa6G495000/Csa4G658600/Csa4G285790/Csa1G533650/Csa4G050170/Csa2G421020/Csa6G504560/Csa3G171050/novel.841/Csa3G829270	Csa7G061710/Csa7G058560/Csa3G778410/Csa3G889840/Csa1G571850/Csa5G152170/Csa5G631510/Csa7G318960/Csa1G077120/Csa4G443110/Csa3G845500/Csa1G013250/Csa6G014770/Csa4G285730/Csa1G569450/Csa4G651760/Csa4G285780/Csa6G495000/Csa4G658600/Csa4G285790/Csa1G533650/Csa4G050170/Csa2G421020/Csa6G504560/Csa3G171050/-/Csa3G829270	27	0		0
MF	GO:0009055	electron carrier activity	33/1679	105/8997	0.00108982	0.0209401	Csa3G710810/Csa4G269130/Csa3G152090/Csa6G410670/Csa4G351110/Csa7G432520/Csa7G432490/Csa6G344240/Csa3G822190/Csa3G875430/Csa6G018590/Csa3G222800/Csa2G382700/Csa7G447110/Csa5G148480/Csa3G116790/Csa3G902950/Csa3G824220/Csa7G432470/Csa2G006880/Csa5G635440/Csa3G222790/Csa2G409500/Csa3G776990/Csa6G046340/Csa5G623750/Csa4G269120/Csa6G076780/Csa5G167140/Csa6G198280/Csa3G215590/Csa7G394580/Csa3G152080	Csa3G710810/Csa4G269130/Csa3G152090/Csa6G410670/Csa4G351110/Csa7G432520/Csa7G432490/Csa6G344240/Csa3G822190/Csa3G875430/Csa6G018590/Csa3G222800/Csa2G382700/Csa7G447110/Csa5G148480/Csa3G116790/Csa3G902950/Csa3G824220/Csa7G432470/Csa2G006880/Csa5G635440/Csa3G222790/Csa2G409500/Csa3G776990/Csa6G046340/Csa5G623750/Csa4G269120/Csa6G076780/Csa5G167140/Csa6G198280/Csa3G215590/Csa7G394580/Csa3G152080	33	0		0
MF	GO:0015631	tubulin binding	22/1679	65/8997	0.00253015	0.0453741	Csa4G641550/Csa1G495290/Csa3G777560/Csa3G062600/Csa6G000650/Csa1G065980/Csa1G042550/Csa3G734250/Csa3G891640/Csa4G293320/Csa3G172990/Csa2G173060/Csa1G025250/Csa2G022260/Csa3G816090/Csa6G491670/Csa2G237130/Csa5G166470/Csa2G354040/Csa2G427860/Csa1G568560/Csa4G064090	Csa4G641550/Csa1G495290/Csa3G777560/Csa3G062600/Csa6G000650/Csa1G065980/Csa1G042550/Csa3G734250/Csa3G891640/Csa4G293320/Csa3G172990/Csa2G173060/Csa1G025250/Csa2G022260/Csa3G816090/Csa6G491670/Csa2G237130/Csa5G166470/Csa2G354040/Csa2G427860/Csa1G568560/Csa4G064090	22	0		0
MF	GO:0016684	oxidoreductase activity, acting on peroxide as acceptor	24/1679	75/8997	0.00381768	0.0629244	Csa7G061710/Csa7G058560/Csa3G778410/Csa3G889840/Csa5G152170/Csa5G631510/Csa1G077120/Csa4G443110/Csa3G845500/Csa1G013250/Csa4G285730/Csa1G569450/Csa4G651760/Csa4G285780/Csa6G495000/Csa4G658600/Csa4G285790/Csa1G533650/Csa4G050170/Csa2G421020/Csa6G504560/Csa3G171050/novel.841/Csa3G829270	Csa7G061710/Csa7G058560/Csa3G778410/Csa3G889840/Csa5G152170/Csa5G631510/Csa1G077120/Csa4G443110/Csa3G845500/Csa1G013250/Csa4G285730/Csa1G569450/Csa4G651760/Csa4G285780/Csa6G495000/Csa4G658600/Csa4G285790/Csa1G533650/Csa4G050170/Csa2G421020/Csa6G504560/Csa3G171050/-/Csa3G829270	24	0		0
MF	GO:0005507	copper ion binding	15/1679	40/8997	0.00397663	0.0629244	Csa2G348200/Csa5G160220/Csa3G875430/Csa6G500640/Csa6G490140/Csa4G653410/Csa1G004100/Csa1G604040/Csa1G042710/Csa1G062350/Csa5G174630/Csa7G043570/Csa6G423480/Csa6G423470/Csa6G009490	Csa2G348200/Csa5G160220/Csa3G875430/Csa6G500640/Csa6G490140/Csa4G653410/Csa1G004100/Csa1G604040/Csa1G042710/Csa1G062350/Csa5G174630/Csa7G043570/Csa6G423480/Csa6G423470/Csa6G009490	15	0		0
MF	GO:0004601	peroxidase activity	22/1679	73/8997	0.0117697	0.175892	Csa7G061710/Csa7G058560/Csa3G889840/Csa5G152170/Csa5G631510/Csa1G077120/Csa4G443110/Csa3G845500/Csa1G013250/Csa4G285730/Csa1G569450/Csa4G651760/Csa4G285780/Csa6G495000/Csa4G658600/Csa4G285790/Csa1G533650/Csa4G050170/Csa2G421020/Csa6G504560/novel.841/Csa3G829270	Csa7G061710/Csa7G058560/Csa3G889840/Csa5G152170/Csa5G631510/Csa1G077120/Csa4G443110/Csa3G845500/Csa1G013250/Csa4G285730/Csa1G569450/Csa4G651760/Csa4G285780/Csa6G495000/Csa4G658600/Csa4G285790/Csa1G533650/Csa4G050170/Csa2G421020/Csa6G504560/-/Csa3G829270	22	0		0
MF	GO:0015238	drug transmembrane transporter activity	14/1679	42/8997	0.0167388	0.225137	Csa4G291900/Csa3G180310/Csa7G043640/Csa5G611090/Csa6G499180/Csa4G099750/Csa5G598720/Csa1G024890/Csa2G000800/Csa1G003490/Csa6G319720/Csa4G631610/Csa7G290540/Csa2G372760	Csa4G291900/Csa3G180310/Csa7G043640/Csa5G611090/Csa6G499180/Csa4G099750/Csa5G598720/Csa1G024890/Csa2G000800/Csa1G003490/Csa6G319720/Csa4G631610/Csa7G290540/Csa2G372760	14	0		0
MF	GO:0090484	drug transporter activity	14/1679	42/8997	0.0167388	0.225137	Csa4G291900/Csa3G180310/Csa7G043640/Csa5G611090/Csa6G499180/Csa4G099750/Csa5G598720/Csa1G024890/Csa2G000800/Csa1G003490/Csa6G319720/Csa4G631610/Csa7G290540/Csa2G372760	Csa4G291900/Csa3G180310/Csa7G043640/Csa5G611090/Csa6G499180/Csa4G099750/Csa5G598720/Csa1G024890/Csa2G000800/Csa1G003490/Csa6G319720/Csa4G631610/Csa7G290540/Csa2G372760	14	0		0
MF	GO:0016651	oxidoreductase activity, acting on NAD(P)H	8/1679	20/8997	0.0216648	0.277515	Csa5G152170/Csa3G728010/Csa3G845500/Csa1G013250/Csa5G569340/Csa1G569450/Csa6G483310/Csa4G050170	Csa5G152170/Csa3G728010/Csa3G845500/Csa1G013250/Csa5G569340/Csa1G569450/Csa6G483310/Csa4G050170	8	0		0
MF	GO:0008483	transaminase activity	5/1679	10/8997	0.0246742	0.284531	Csa4G326550/Csa7G067490/Csa4G056830/Csa4G056840/Csa4G618430	Csa4G326550/Csa7G067490/Csa4G056830/Csa4G056840/Csa4G618430	5	0		0
MF	GO:0016769	transferase activity, transferring nitrogenous groups	5/1679	10/8997	0.0246742	0.284531	Csa4G326550/Csa7G067490/Csa4G056830/Csa4G056840/Csa4G618430	Csa4G326550/Csa7G067490/Csa4G056830/Csa4G056840/Csa4G618430	5	0		0
MF	GO:0004842	ubiquitin-protein transferase activity	18/1679	61/8997	0.0264434	0.284531	Csa6G516760/Csa4G332090/Csa3G203270/Csa6G118880/Csa5G167050/Csa6G426370/Csa2G334540/Csa6G484010/Csa5G571550/Csa3G782630/Csa2G000350/Csa5G023870/Csa3G308190/Csa6G012250/Csa6G190460/Csa4G194780/Csa1G467720/Csa1G045860	Csa6G516760/Csa4G332090/Csa3G203270/Csa6G118880/Csa5G167050/Csa6G426370/Csa2G334540/Csa6G484010/Csa5G571550/Csa3G782630/Csa2G000350/Csa5G023870/Csa3G308190/Csa6G012250/Csa6G190460/Csa4G194780/Csa1G467720/Csa1G045860	18	0		0
MF	GO:0019787	ubiquitin-like protein transferase activity	18/1679	61/8997	0.0264434	0.284531	Csa6G516760/Csa4G332090/Csa3G203270/Csa6G118880/Csa5G167050/Csa6G426370/Csa2G334540/Csa6G484010/Csa5G571550/Csa3G782630/Csa2G000350/Csa5G023870/Csa3G308190/Csa6G012250/Csa6G190460/Csa4G194780/Csa1G467720/Csa1G045860	Csa6G516760/Csa4G332090/Csa3G203270/Csa6G118880/Csa5G167050/Csa6G426370/Csa2G334540/Csa6G484010/Csa5G571550/Csa3G782630/Csa2G000350/Csa5G023870/Csa3G308190/Csa6G012250/Csa6G190460/Csa4G194780/Csa1G467720/Csa1G045860	18	0		0
MF	GO:0008092	cytoskeletal protein binding	25/1679	92/8997	0.028244	0.292217	Csa4G641550/Csa1G495290/Csa3G777560/Csa5G512870/Csa1G031830/Csa3G062600/Csa6G000650/Csa1G065980/Csa1G042550/Csa3G734250/Csa3G891640/Csa4G293320/Csa3G172990/Csa2G173060/Csa1G025250/Csa2G022260/Csa3G816090/Csa6G491670/Csa2G237130/Csa5G166470/Csa2G354040/Csa5G645160/Csa2G427860/Csa1G568560/Csa4G064090	Csa4G641550/Csa1G495290/Csa3G777560/Csa5G512870/Csa1G031830/Csa3G062600/Csa6G000650/Csa1G065980/Csa1G042550/Csa3G734250/Csa3G891640/Csa4G293320/Csa3G172990/Csa2G173060/Csa1G025250/Csa2G022260/Csa3G816090/Csa6G491670/Csa2G237130/Csa5G166470/Csa2G354040/Csa5G645160/Csa2G427860/Csa1G568560/Csa4G064090	25	0		0
MF	GO:0016762	xyloglucan:xyloglucosyl transferase activity	9/1679	25/8997	0.031124	0.310088	Csa7G044980/Csa1G422480/Csa6G147660/Csa1G188680/Csa1G422990/Csa1G423000/Csa5G602120/Csa1G422470/Csa3G900960	Csa7G044980/Csa1G422480/Csa6G147660/Csa1G188680/Csa1G422990/Csa1G423000/Csa5G602120/Csa1G422470/Csa3G900960	9	0		0
MF	GO:0015035	protein disulfide oxidoreductase activity	12/1679	38/8997	0.0389486	0.360309	Csa3G152090/Csa4G351110/Csa3G822190/Csa5G148480/Csa5G635440/Csa2G409500/Csa3G776990/Csa6G046340/Csa5G623750/Csa6G198280/Csa7G394580/Csa3G152080	Csa3G152090/Csa4G351110/Csa3G822190/Csa5G148480/Csa5G635440/Csa2G409500/Csa3G776990/Csa6G046340/Csa5G623750/Csa6G198280/Csa7G394580/Csa3G152080	12	0		0
MF	GO:0015036	disulfide oxidoreductase activity	12/1679	38/8997	0.0389486	0.360309	Csa3G152090/Csa4G351110/Csa3G822190/Csa5G148480/Csa5G635440/Csa2G409500/Csa3G776990/Csa6G046340/Csa5G623750/Csa6G198280/Csa7G394580/Csa3G152080	Csa3G152090/Csa4G351110/Csa3G822190/Csa5G148480/Csa5G635440/Csa2G409500/Csa3G776990/Csa6G046340/Csa5G623750/Csa6G198280/Csa7G394580/Csa3G152080	12	0		0
MF	GO:0048037	cofactor binding	59/1679	255/8997	0.0401832	0.360309	Csa4G326550/Csa7G067490/Csa4G269130/Csa6G117710/Csa2G055050/Csa1G025160/Csa1G031730/Csa4G500330/Csa4G094000/Csa1G532350/Csa6G308420/Csa3G002890/Csa4G133700/Csa6G125250/Csa2G011460/Csa5G157380/Csa2G404730/Csa6G408170/Csa7G014520/Csa3G728010/novel.405/Csa5G175820/Csa3G836500/Csa3G848300/Csa1G423150/novel.817/Csa3G199630/Csa6G155030/Csa5G607980/Csa3G619930/Csa3G716870/Csa4G049610/Csa3G717370/Csa4G66…	Csa4G326550/Csa7G067490/Csa4G269130/Csa6G117710/Csa2G055050/Csa1G025160/Csa1G031730/Csa4G500330/Csa4G094000/Csa1G532350/Csa6G308420/Csa3G002890/Csa4G133700/Csa6G125250/Csa2G011460/Csa5G157380/Csa2G404730/Csa6G408170/Csa7G014520/Csa3G728010/-/Csa5G175820/Csa3G836500/Csa3G848300/Csa1G423150/-/Csa3G199630/Csa6G155030/Csa5G607980/Csa3G619930/Csa3G716870/Csa4G049610/Csa3G717370/Csa4G664500/Csa3G848200…	59	0		0
MF	GO:0031072	heat shock protein binding	6/1679	16/8997	0.0612592	0.531571	Csa5G613470/Csa1G642540/Csa2G006240/Csa4G285690/Csa2G006050/Csa3G872080	Csa5G613470/Csa1G642540/Csa2G006240/Csa4G285690/Csa2G006050/Csa3G872080	6	0		0
MF	GO:0019842	vitamin binding	16/1679	61/8997	0.0909541	0.715282	Csa4G326550/Csa7G067490/Csa1G031730/Csa1G532350/Csa3G002890/Csa4G133700/Csa5G157380/Csa2G404730/Csa6G155030/Csa5G607980/Csa4G049610/Csa4G329570/Csa4G056830/Csa4G629470/Csa4G056840/Csa4G618430	Csa4G326550/Csa7G067490/Csa1G031730/Csa1G532350/Csa3G002890/Csa4G133700/Csa5G157380/Csa2G404730/Csa6G155030/Csa5G607980/Csa4G049610/Csa4G329570/Csa4G056830/Csa4G629470/Csa4G056840/Csa4G618430	16	0		0
MF	GO:0050662	coenzyme binding	41/1679	180/8997	0.0930811	0.715282	Csa4G269130/Csa6G117710/Csa2G055050/Csa1G025160/Csa4G500330/Csa4G094000/Csa1G532350/Csa6G308420/Csa4G133700/Csa6G125250/Csa2G011460/Csa6G408170/Csa7G014520/Csa3G728010/novel.405/Csa5G175820/Csa3G836500/Csa3G848300/novel.817/Csa3G199630/Csa5G607980/Csa3G619930/Csa3G716870/Csa3G717370/Csa4G664500/Csa3G848200/Csa4G647490/Csa7G006290/Csa2G057070/Csa7G451340/Csa7G452890/Csa6G525670/Csa4G103350/Csa7G06…	Csa4G269130/Csa6G117710/Csa2G055050/Csa1G025160/Csa4G500330/Csa4G094000/Csa1G532350/Csa6G308420/Csa4G133700/Csa6G125250/Csa2G011460/Csa6G408170/Csa7G014520/Csa3G728010/-/Csa5G175820/Csa3G836500/Csa3G848300/-/Csa3G199630/Csa5G607980/Csa3G619930/Csa3G716870/Csa3G717370/Csa4G664500/Csa3G848200/Csa4G647490/Csa7G006290/Csa2G057070/Csa7G451340/Csa7G452890/Csa6G525670/Csa4G103350/Csa7G068600/Csa7G447930…	41	0		0
MF	GO:0016765	transferase activity, transferring alkyl or aryl (other than methyl) groups	8/1679	26/8997	0.0956784	0.715282	Csa6G185830/Csa3G682170/Csa4G311220/Csa3G791520/Csa3G073840/Csa7G064020/Csa1G561410/Csa6G499800	Csa6G185830/Csa3G682170/Csa4G311220/Csa3G791520/Csa3G073840/Csa7G064020/Csa1G561410/Csa6G499800	8	0		0
MF	GO:0008238	exopeptidase activity	13/1679	48/8997	0.097721	0.715282	Csa2G035460/Csa1G002660/Csa1G256750/Csa3G823640/Csa1G586750/Csa2G000660/Csa4G008800/Csa2G035470/Csa3G681150/Csa4G099770/Csa3G681660/Csa7G420780/Csa3G681160	Csa2G035460/Csa1G002660/Csa1G256750/Csa3G823640/Csa1G586750/Csa2G000660/Csa4G008800/Csa2G035470/Csa3G681150/Csa4G099770/Csa3G681660/Csa7G420780/Csa3G681160	13	0		0
MF	GO:0004177	aminopeptidase activity	4/1679	10/8997	0.0983846	0.715282	Csa2G035460/Csa1G002660/Csa1G586750/Csa2G035470	Csa2G035460/Csa1G002660/Csa1G586750/Csa2G035470	4	0		0
MF	GO:0016638	oxidoreductase activity, acting on the CH-NH2 group of donors	4/1679	10/8997	0.0983846	0.715282	Csa3G603580/Csa1G004100/Csa6G423480/Csa6G423470	Csa3G603580/Csa1G004100/Csa6G423480/Csa6G423470	4	0		0
MF	GO:0016614	oxidoreductase activity, acting on CH-OH group of donors	26/1679	111/8997	0.121877	0.862762	Csa4G269130/Csa6G117710/Csa2G055050/Csa1G025160/Csa7G394650/Csa4G094000/Csa4G083700/Csa2G003610/novel.405/Csa5G175820/Csa3G836500/Csa3G848300/novel.817/Csa3G199630/Csa5G524780/Csa3G848200/Csa4G647490/Csa2G057070/Csa3G117980/Csa7G451340/Csa7G452890/Csa6G525670/Csa4G103350/Csa7G447930/Csa4G269120/Csa2G049980	Csa4G269130/Csa6G117710/Csa2G055050/Csa1G025160/Csa7G394650/Csa4G094000/Csa4G083700/Csa2G003610/-/Csa5G175820/Csa3G836500/Csa3G848300/-/Csa3G199630/Csa5G524780/Csa3G848200/Csa4G647490/Csa2G057070/Csa3G117980/Csa7G451340/Csa7G452890/Csa6G525670/Csa4G103350/Csa7G447930/Csa4G269120/Csa2G049980	26	0		0
MF	GO:0004553	hydrolase activity, hydrolyzing O-glycosyl compounds	48/1679	221/8997	0.137591	0.930639	Csa4G051530/Csa1G164660/Csa6G039020/Csa3G121720/Csa1G612880/Csa7G058620/Csa6G357030/Csa3G168930/Csa5G146320/Csa6G309980/Csa7G044980/Csa5G174590/Csa6G324840/Csa7G405310/Csa5G643880/Csa1G422480/Csa1G522000/Csa5G609610/Csa7G009210/Csa6G147660/Csa7G213180/Csa1G188680/Csa5G601470/Csa2G348790/Csa5G150430/Csa6G072990/Csa1G422990/Csa2G073000/Csa7G414430/Csa6G499210/Csa5G181480/Csa1G423000/Csa5G149880/Csa…	Csa4G051530/Csa1G164660/Csa6G039020/Csa3G121720/Csa1G612880/Csa7G058620/Csa6G357030/Csa3G168930/Csa5G146320/Csa6G309980/Csa7G044980/Csa5G174590/Csa6G324840/Csa7G405310/Csa5G643880/Csa1G422480/Csa1G522000/Csa5G609610/Csa7G009210/Csa6G147660/Csa7G213180/Csa1G188680/Csa5G601470/Csa2G348790/Csa5G150430/Csa6G072990/Csa1G422990/Csa2G073000/Csa7G414430/Csa6G499210/Csa5G181480/Csa1G423000/Csa5G149880/Csa…	48	0		0
MF	GO:0030170	pyridoxal phosphate binding	13/1679	51/8997	0.141845	0.930639	Csa4G326550/Csa7G067490/Csa1G031730/Csa3G002890/Csa5G157380/Csa2G404730/Csa6G155030/Csa4G049610/Csa4G329570/Csa4G056830/Csa4G629470/Csa4G056840/Csa4G618430	Csa4G326550/Csa7G067490/Csa1G031730/Csa3G002890/Csa5G157380/Csa2G404730/Csa6G155030/Csa4G049610/Csa4G329570/Csa4G056830/Csa4G629470/Csa4G056840/Csa4G618430	13	0		0
MF	GO:0070279	vitamin B6 binding	13/1679	51/8997	0.141845	0.930639	Csa4G326550/Csa7G067490/Csa1G031730/Csa3G002890/Csa5G157380/Csa2G404730/Csa6G155030/Csa4G049610/Csa4G329570/Csa4G056830/Csa4G629470/Csa4G056840/Csa4G618430	Csa4G326550/Csa7G067490/Csa1G031730/Csa3G002890/Csa5G157380/Csa2G404730/Csa6G155030/Csa4G049610/Csa4G329570/Csa4G056830/Csa4G629470/Csa4G056840/Csa4G618430	13	0		0
MF	GO:0016798	hydrolase activity, acting on glycosyl bonds	50/1679	234/8997	0.160565	0.999858	Csa4G051530/Csa1G164660/Csa6G039020/Csa3G121720/Csa1G612880/Csa1G011570/Csa7G058620/Csa6G357030/Csa3G168930/Csa5G146320/Csa6G309980/Csa6G134890/Csa7G044980/Csa5G174590/Csa6G324840/Csa7G405310/Csa5G643880/Csa1G422480/Csa1G522000/Csa5G609610/Csa7G009210/Csa6G147660/Csa7G213180/Csa1G188680/Csa5G601470/Csa2G348790/Csa5G150430/Csa6G072990/Csa1G422990/Csa2G073000/Csa7G414430/Csa6G499210/Csa5G181480/Csa…	Csa4G051530/Csa1G164660/Csa6G039020/Csa3G121720/Csa1G612880/Csa1G011570/Csa7G058620/Csa6G357030/Csa3G168930/Csa5G146320/Csa6G309980/Csa6G134890/Csa7G044980/Csa5G174590/Csa6G324840/Csa7G405310/Csa5G643880/Csa1G422480/Csa1G522000/Csa5G609610/Csa7G009210/Csa6G147660/Csa7G213180/Csa1G188680/Csa5G601470/Csa2G348790/Csa5G150430/Csa6G072990/Csa1G422990/Csa2G073000/Csa7G414430/Csa6G499210/Csa5G181480/Csa…	50	0		0
MF	GO:0008236	serine-type peptidase activity	25/1679	110/8997	0.163546	0.999858	CsaUNG012590/Csa1G256750/Csa2G354860/Csa3G178520/Csa3G823640/Csa6G520430/Csa4G008800/Csa1G597040/Csa5G187870/Csa2G165670/Csa4G571740/Csa3G681150/Csa4G094530/Csa2G060530/CsaUNG013090/Csa5G141040/Csa4G099770/Csa6G526310/Csa5G155500/Csa3G610820/Csa3G734200/Csa3G681660/Csa7G420780/Csa3G681160/Csa5G613590	CsaUNG012590/Csa1G256750/Csa2G354860/Csa3G178520/Csa3G823640/Csa6G520430/Csa4G008800/Csa1G597040/Csa5G187870/Csa2G165670/Csa4G571740/Csa3G681150/Csa4G094530/Csa2G060530/CsaUNG013090/Csa5G141040/Csa4G099770/Csa6G526310/Csa5G155500/Csa3G610820/Csa3G734200/Csa3G681660/Csa7G420780/Csa3G681160/Csa5G613590	25	0		0
MF	GO:0017171	serine hydrolase activity	25/1679	110/8997	0.163546	0.999858	CsaUNG012590/Csa1G256750/Csa2G354860/Csa3G178520/Csa3G823640/Csa6G520430/Csa4G008800/Csa1G597040/Csa5G187870/Csa2G165670/Csa4G571740/Csa3G681150/Csa4G094530/Csa2G060530/CsaUNG013090/Csa5G141040/Csa4G099770/Csa6G526310/Csa5G155500/Csa3G610820/Csa3G734200/Csa3G681660/Csa7G420780/Csa3G681160/Csa5G613590	CsaUNG012590/Csa1G256750/Csa2G354860/Csa3G178520/Csa3G823640/Csa6G520430/Csa4G008800/Csa1G597040/Csa5G187870/Csa2G165670/Csa4G571740/Csa3G681150/Csa4G094530/Csa2G060530/CsaUNG013090/Csa5G141040/Csa4G099770/Csa6G526310/Csa5G155500/Csa3G610820/Csa3G734200/Csa3G681660/Csa7G420780/Csa3G681160/Csa5G613590	25	0		0
MF	GO:0046983	protein dimerization activity	47/1679	220/8997	0.169602	0.999993	Csa6G193580/Csa6G303770/Csa1G481210/Csa1G084320/Csa6G191580/Csa6G191570/Csa2G030610/Csa7G428890/Csa6G193620/Csa2G225360/Csa6G192080/Csa7G390240/Csa4G290220/Csa1G572950/Csa1G132130/Csa1G132680/Csa6G193590/Csa1G132150/Csa3G116640/Csa6G013960/Csa6G448180/Csa3G734930/Csa3G408540/Csa4G017190/Csa1G589140/novel.103/Csa4G417510/Csa4G011680/Csa7G017710/Csa6G365140/Csa6G454430/Csa1G051760/Csa1G009660/Csa4G…	Csa6G193580/Csa6G303770/Csa1G481210/Csa1G084320/Csa6G191580/Csa6G191570/Csa2G030610/Csa7G428890/Csa6G193620/Csa2G225360/Csa6G192080/Csa7G390240/Csa4G290220/Csa1G572950/Csa1G132130/Csa1G132680/Csa6G193590/Csa1G132150/Csa3G116640/Csa6G013960/Csa6G448180/Csa3G734930/Csa3G408540/Csa4G017190/Csa1G589140/-/Csa4G417510/Csa4G011680/Csa7G017710/Csa6G365140/Csa6G454430/Csa1G051760/Csa1G009660/Csa4G645240/C…	47	0		0
MF	GO:0016667	oxidoreductase activity, acting on a sulfur group of donors	12/1679	48/8997	0.171015	0.999993	Csa3G152090/Csa4G351110/Csa3G822190/Csa5G148480/Csa5G635440/Csa2G409500/Csa3G776990/Csa6G046340/Csa5G623750/Csa6G198280/Csa7G394580/Csa3G152080	Csa3G152090/Csa4G351110/Csa3G822190/Csa5G148480/Csa5G635440/Csa2G409500/Csa3G776990/Csa6G046340/Csa5G623750/Csa6G198280/Csa7G394580/Csa3G152080	12	0		0
MF	GO:0004185	serine-type carboxypeptidase activity	8/1679	30/8997	0.182905	0.999993	Csa1G256750/Csa3G823640/Csa4G008800/Csa3G681150/Csa4G099770/Csa3G681660/Csa7G420780/Csa3G681160	Csa1G256750/Csa3G823640/Csa4G008800/Csa3G681150/Csa4G099770/Csa3G681660/Csa7G420780/Csa3G681160	8	0		0
MF	GO:0001871	pattern binding	7/1679	26/8997	0.198119	0.999993	Csa6G350370/Csa1G042540/Csa4G665090/Csa3G748160/Csa6G008740/Csa1G042480/Csa1G042500	Csa6G350370/Csa1G042540/Csa4G665090/Csa3G748160/Csa6G008740/Csa1G042480/Csa1G042500	7	0		0
MF	GO:0030247	polysaccharide binding	7/1679	26/8997	0.198119	0.999993	Csa6G350370/Csa1G042540/Csa4G665090/Csa3G748160/Csa6G008740/Csa1G042480/Csa1G042500	Csa6G350370/Csa1G042540/Csa4G665090/Csa3G748160/Csa6G008740/Csa1G042480/Csa1G042500	7	0		0
MF	GO:0004252	serine-type endopeptidase activity	15/1679	64/8997	0.202052	0.999993	CsaUNG012590/Csa2G354860/Csa3G178520/Csa6G520430/Csa1G597040/Csa5G187870/Csa4G094530/Csa2G060530/CsaUNG013090/Csa5G141040/Csa6G526310/Csa5G155500/Csa3G610820/Csa3G734200/Csa5G613590	CsaUNG012590/Csa2G354860/Csa3G178520/Csa6G520430/Csa1G597040/Csa5G187870/Csa4G094530/Csa2G060530/CsaUNG013090/Csa5G141040/Csa6G526310/Csa5G155500/Csa3G610820/Csa3G734200/Csa5G613590	15	0		0
MF	GO:0016620	oxidoreductase activity, acting on the aldehyde or oxo group of donors, NAD or NADP as acceptor	4/1679	13/8997	0.21258	0.999993	Csa3G252490/Csa4G664300/Csa1G050250/Csa7G068600	Csa3G252490/Csa4G664300/Csa1G050250/Csa7G068600	4	0		0
MF	GO:0004180	carboxypeptidase activity	8/1679	32/8997	0.236027	0.999993	Csa1G256750/Csa3G823640/Csa4G008800/Csa3G681150/Csa4G099770/Csa3G681660/Csa7G420780/Csa3G681160	Csa1G256750/Csa3G823640/Csa4G008800/Csa3G681150/Csa4G099770/Csa3G681660/Csa7G420780/Csa3G681160	8	0		0
MF	GO:0015297	antiporter activity	16/1679	71/8997	0.240517	0.999993	Csa4G291900/Csa3G180310/Csa7G043640/Csa5G611090/Csa6G499180/Csa4G099750/Csa5G598720/Csa1G024890/Csa2G000800/Csa1G003490/Csa6G319720/Csa1G533480/Csa4G631610/Csa3G760520/Csa7G290540/Csa2G372760	Csa4G291900/Csa3G180310/Csa7G043640/Csa5G611090/Csa6G499180/Csa4G099750/Csa5G598720/Csa1G024890/Csa2G000800/Csa1G003490/Csa6G319720/Csa1G533480/Csa4G631610/Csa3G760520/Csa7G290540/Csa2G372760	16	0		0
MF	GO:0015291	secondary active transmembrane transporter activity	17/1679	76/8997	0.241608	0.999993	Csa4G291900/Csa3G180310/Csa7G043640/Csa5G611090/Csa6G499180/Csa4G099750/Csa5G598720/Csa1G024890/Csa2G000800/Csa1G003490/Csa5G598640/Csa6G319720/Csa1G533480/Csa4G631610/Csa3G760520/Csa7G290540/Csa2G372760	Csa4G291900/Csa3G180310/Csa7G043640/Csa5G611090/Csa6G499180/Csa4G099750/Csa5G598720/Csa1G024890/Csa2G000800/Csa1G003490/Csa5G598640/Csa6G319720/Csa1G533480/Csa4G631610/Csa3G760520/Csa7G290540/Csa2G372760	17	0		0
MF	GO:0003755	peptidyl-prolyl cis-trans isomerase activity	7/1679	28/8997	0.257806	0.999993	Csa6G187950/Csa6G093090/Csa5G128260/Csa3G100780/Csa3G836450/Csa2G009340/Csa1G042130	Csa6G187950/Csa6G093090/Csa5G128260/Csa3G100780/Csa3G836450/Csa2G009340/Csa1G042130	7	0		0
MF	GO:0016859	cis-trans isomerase activity	7/1679	28/8997	0.257806	0.999993	Csa6G187950/Csa6G093090/Csa5G128260/Csa3G100780/Csa3G836450/Csa2G009340/Csa1G042130	Csa6G187950/Csa6G093090/Csa5G128260/Csa3G100780/Csa3G836450/Csa2G009340/Csa1G042130	7	0		0
MF	GO:0016879	ligase activity, forming carbon-nitrogen bonds	7/1679	28/8997	0.257806	0.999993	Csa5G153150/Csa5G606740/Csa6G538800/Csa3G150160/Csa2G170810/Csa1G002130/Csa6G409330	Csa5G153150/Csa5G606740/Csa6G538800/Csa3G150160/Csa2G170810/Csa1G002130/Csa6G409330	7	0		0
MF	GO:0016830	carbon-carbon lyase activity	8/1679	33/8997	0.264376	0.999993	Csa4G082410/Csa6G029440/Csa1G025160/Csa1G031730/Csa5G218840/Csa5G577360/Csa2G420990/Csa2G252020	Csa4G082410/Csa6G029440/Csa1G025160/Csa1G031730/Csa5G218840/Csa5G577360/Csa2G420990/Csa2G252020	8	0		0
MF	GO:0016758	transferase activity, transferring hexosyl groups	51/1679	251/8997	0.270442	0.999993	Csa4G001950/Csa5G322500/Csa7G041330/Csa1G038350/Csa7G043590/Csa7G044980/Csa6G109740/Csa5G598080/Csa3G640640/Csa5G576840/Csa6G109730/Csa6G109750/Csa6G009390/Csa1G042620/Csa3G743980/Csa4G620600/Csa1G422480/Csa2G008110/Csa5G196580/Csa4G620550/Csa6G147660/Csa1G188680/Csa4G290200/Csa5G196570/Csa1G024220/Csa5G606530/Csa1G422990/Csa4G618500/Csa7G072720/Csa7G073450/Csa4G002500/Csa1G423000/Csa7G336540/Csa…	Csa4G001950/Csa5G322500/Csa7G041330/Csa1G038350/Csa7G043590/Csa7G044980/Csa6G109740/Csa5G598080/Csa3G640640/Csa5G576840/Csa6G109730/Csa6G109750/Csa6G009390/Csa1G042620/Csa3G743980/Csa4G620600/Csa1G422480/Csa2G008110/Csa5G196580/Csa4G620550/Csa6G147660/Csa1G188680/Csa4G290200/Csa5G196570/Csa1G024220/Csa5G606530/Csa1G422990/Csa4G618500/Csa7G072720/Csa7G073450/Csa4G002500/Csa1G423000/Csa7G336540/Csa…	51	0		0
MF	GO:0003690	double-stranded DNA binding	11/1679	48/8997	0.274792	0.999993	Csa7G029940/Csa7G268530/Csa7G154490/novel.558/novel.551/novel.552/novel.553/Csa1G535790/Csa2G004730/novel.484/Csa2G346010	Csa7G029940/Csa7G268530/Csa7G154490/-/-/-/-/Csa1G535790/Csa2G004730/-/Csa2G346010	11	0		0
MF	GO:0070008	serine-type exopeptidase activity	8/1679	34/8997	0.293649	0.999993	Csa1G256750/Csa3G823640/Csa4G008800/Csa3G681150/Csa4G099770/Csa3G681660/Csa7G420780/Csa3G681160	Csa1G256750/Csa3G823640/Csa4G008800/Csa3G681150/Csa4G099770/Csa3G681660/Csa7G420780/Csa3G681160	8	0		0
MF	GO:0050660	flavin adenine dinucleotide binding	20/1679	94/8997	0.294382	0.999993	Csa4G269130/Csa2G055050/Csa6G308420/Csa6G125250/Csa7G014520/Csa5G175820/Csa3G848300/Csa3G619930/Csa4G647490/Csa2G057070/Csa7G451340/Csa6G525670/Csa4G103350/Csa7G447930/Csa4G269120/novel.707/Csa6G525680/Csa2G049980/Csa6G525690/Csa1G264550	Csa4G269130/Csa2G055050/Csa6G308420/Csa6G125250/Csa7G014520/Csa5G175820/Csa3G848300/Csa3G619930/Csa4G647490/Csa2G057070/Csa7G451340/Csa6G525670/Csa4G103350/Csa7G447930/Csa4G269120/-/Csa6G525680/Csa2G049980/Csa6G525690/Csa1G264550	20	0		0
MF	GO:0019843	rRNA binding	4/1679	15/8997	0.302105	0.999993	Csa3G894500/Csa7G044200/Csa6G324870/Csa5G148810	Csa3G894500/Csa7G044200/Csa6G324870/Csa5G148810	4	0		0
MF	GO:0016903	oxidoreductase activity, acting on the aldehyde or oxo group of donors	5/1679	20/8997	0.312548	0.999993	Csa6G395130/Csa3G252490/Csa4G664300/Csa1G050250/Csa7G068600	Csa6G395130/Csa3G252490/Csa4G664300/Csa1G050250/Csa7G068600	5	0		0
MF	GO:0004650	polygalacturonase activity	6/1679	25/8997	0.318446	0.999993	Csa3G121720/Csa5G601470/Csa2G348790/Csa5G150430/Csa7G414430/Csa1G627460	Csa3G121720/Csa5G601470/Csa2G348790/Csa5G150430/Csa7G414430/Csa1G627460	6	0		0
MF	GO:1901681	sulfur compound binding	3/1679	11/8997	0.338204	0.999993	Csa1G532350/Csa4G133700/Csa5G607980	Csa1G532350/Csa4G133700/Csa5G607980	3	0		0
MF	GO:0005516	calmodulin binding	5/1679	21/8997	0.352838	0.999993	Csa4G642520/novel.37/Csa1G005690/Csa6G495680/Csa1G039030	Csa4G642520/-/Csa1G005690/Csa6G495680/Csa1G039030	5	0		0
MF	GO:0005543	phospholipid binding	6/1679	26/8997	0.354544	0.999993	Csa7G062780/Csa5G623680/CsaUNG014640/Csa2G369220/Csa6G421580/Csa5G623670	Csa7G062780/Csa5G623680/CsaUNG014640/Csa2G369220/Csa6G421580/Csa5G623670	6	0		0
MF	GO:0050661	NADP binding	6/1679	26/8997	0.354544	0.999993	Csa6G125250/novel.405/novel.817/Csa3G619930/Csa7G068600/Csa1G264550	Csa6G125250/-/-/Csa3G619930/Csa7G068600/Csa1G264550	6	0		0
MF	GO:0004857	enzyme inhibitor activity	15/1679	73/8997	0.384706	0.999993	Csa7G405320/Csa7G447990/Csa1G597770/Csa5G567800/Csa3G126810/Csa5G160150/Csa1G043200/Csa3G646640/Csa3G175740/Csa7G339140/Csa6G483430/Csa1G043220/Csa3G646620/Csa6G022340/Csa1G033000	Csa7G405320/Csa7G447990/Csa1G597770/Csa5G567800/Csa3G126810/Csa5G160150/Csa1G043200/Csa3G646640/Csa3G175740/Csa7G339140/Csa6G483430/Csa1G043220/Csa3G646620/Csa6G022340/Csa1G033000	15	0		0
MF	GO:0016702	oxidoreductase activity, acting on single donors with incorporation of molecular oxygen, incorporation of two atoms of oxygen	8/1679	37/8997	0.384937	0.999993	Csa4G064690/Csa4G088750/Csa6G523440/Csa7G449420/Csa2G160620/Csa4G288610/Csa7G374620/Csa4G286940	Csa4G064690/Csa4G088750/Csa6G523440/Csa7G449420/Csa2G160620/Csa4G288610/Csa7G374620/Csa4G286940	8	0		0
MF	GO:0016746	transferase activity, transferring acyl groups	33/1679	167/8997	0.387357	0.999993	Csa3G183330/Csa2G147920/Csa6G004540/Csa1G049460/Csa1G050360/Csa5G608580/Csa6G495100/Csa3G732400/Csa5G210020/Csa3G146510/Csa4G308490/Csa4G640970/Csa4G641500/Csa7G343340/Csa4G640960/Csa7G412840/Csa3G146520/Csa3G178510/Csa7G073550/Csa3G164470/Csa6G423450/Csa2G377370/Csa6G518390/Csa2G350350/Csa4G016450/Csa1G501840/Csa1G613620/Csa5G178710/Csa6G495060/Csa3G178490/Csa1G050220/Csa1G574230/Csa3G882970	Csa3G183330/Csa2G147920/Csa6G004540/Csa1G049460/Csa1G050360/Csa5G608580/Csa6G495100/Csa3G732400/Csa5G210020/Csa3G146510/Csa4G308490/Csa4G640970/Csa4G641500/Csa7G343340/Csa4G640960/Csa7G412840/Csa3G146520/Csa3G178510/Csa7G073550/Csa3G164470/Csa6G423450/Csa2G377370/Csa6G518390/Csa2G350350/Csa4G016450/Csa1G501840/Csa1G613620/Csa5G178710/Csa6G495060/Csa3G178490/Csa1G050220/Csa1G574230/Csa3G882970	33	0		0
MF	GO:0016160	amylase activity	3/1679	12/8997	0.393942	0.999993	Csa6G072990/Csa2G167190/Csa3G047820	Csa6G072990/Csa2G167190/Csa3G047820	3	0		0
MF	GO:0008094	DNA-dependent ATPase activity	4/1679	17/8997	0.394784	0.999993	Csa4G430890/Csa3G221760/Csa3G690290/Csa4G663720	Csa4G430890/Csa3G221760/Csa3G690290/Csa4G663720	4	0		0
MF	GO:0030246	carbohydrate binding	21/1679	105/8997	0.400405	0.999993	Csa4G051530/Csa6G039020/Csa3G865330/Csa6G009430/Csa1G073890/Csa3G843790/Csa6G350370/Csa5G609610/Csa7G066840/Csa1G042540/Csa4G665090/Csa4G296230/Csa3G748160/Csa7G029930/Csa1G004050/Csa3G730910/Csa1G045680/Csa3G730920/Csa6G008740/Csa1G042480/Csa1G042500	Csa4G051530/Csa6G039020/Csa3G865330/Csa6G009430/Csa1G073890/Csa3G843790/Csa6G350370/Csa5G609610/Csa7G066840/Csa1G042540/Csa4G665090/Csa4G296230/Csa3G748160/Csa7G029930/Csa1G004050/Csa3G730910/Csa1G045680/Csa3G730920/Csa6G008740/Csa1G042480/Csa1G042500	21	0		0
MF	GO:0016818	hydrolase activity, acting on acid anhydrides, in phosphorus-containing anhydrides	69/1679	359/8997	0.412692	0.999993	Csa6G497050/Csa5G160160/Csa3G776890/Csa4G000580/Csa2G153580/Csa2G415550/Csa3G774740/Csa7G067480/Csa2G035520/Csa3G446120/Csa3G816070/Csa3G698470/Csa1G181360/Csa4G046640/Csa2G368830/Csa4G641550/Csa3G119340/Csa6G016970/Csa4G430890/Csa1G062930/Csa3G722880/Csa1G495290/Csa1G009610/Csa1G629200/Csa2G335550/Csa1G003540/Csa3G221760/Csa2G418950/novel.665/Csa2G003580/Csa3G777560/Csa3G141820/Csa3G127230/Csa2G…	Csa6G497050/Csa5G160160/Csa3G776890/Csa4G000580/Csa2G153580/Csa2G415550/Csa3G774740/Csa7G067480/Csa2G035520/Csa3G446120/Csa3G816070/Csa3G698470/Csa1G181360/Csa4G046640/Csa2G368830/Csa4G641550/Csa3G119340/Csa6G016970/Csa4G430890/Csa1G062930/Csa3G722880/Csa1G495290/Csa1G009610/Csa1G629200/Csa2G335550/Csa1G003540/Csa3G221760/Csa2G418950/-/Csa2G003580/Csa3G777560/Csa3G141820/Csa3G127230/Csa2G237750/C…	69	0		0
MF	GO:0016462	pyrophosphatase activity	68/1679	355/8997	0.42592	0.999993	Csa6G497050/Csa5G160160/Csa3G776890/Csa4G000580/Csa2G153580/Csa2G415550/Csa3G774740/Csa7G067480/Csa2G035520/Csa3G446120/Csa3G816070/Csa3G698470/Csa1G181360/Csa4G046640/Csa2G368830/Csa4G641550/Csa3G119340/Csa6G016970/Csa4G430890/Csa1G062930/Csa3G722880/Csa1G495290/Csa1G009610/Csa1G629200/Csa2G335550/Csa1G003540/Csa3G221760/Csa2G418950/novel.665/Csa2G003580/Csa3G777560/Csa3G127230/Csa2G237750/Csa1G…	Csa6G497050/Csa5G160160/Csa3G776890/Csa4G000580/Csa2G153580/Csa2G415550/Csa3G774740/Csa7G067480/Csa2G035520/Csa3G446120/Csa3G816070/Csa3G698470/Csa1G181360/Csa4G046640/Csa2G368830/Csa4G641550/Csa3G119340/Csa6G016970/Csa4G430890/Csa1G062930/Csa3G722880/Csa1G495290/Csa1G009610/Csa1G629200/Csa2G335550/Csa1G003540/Csa3G221760/Csa2G418950/-/Csa2G003580/Csa3G777560/Csa3G127230/Csa2G237750/Csa1G212840/C…	68	0		0
MF	GO:0004871	signal transducer activity	10/1679	49/8997	0.433181	0.999993	Csa5G549170/Csa7G405830/Csa1G572420/Csa2G237750/Csa1G418780/Csa3G849900/Csa7G452370/Csa6G361290/Csa2G000110/Csa1G597050	Csa5G549170/Csa7G405830/Csa1G572420/Csa2G237750/Csa1G418780/Csa3G849900/Csa7G452370/Csa6G361290/Csa2G000110/Csa1G597050	10	0		0
MF	GO:0017111	nucleoside-triphosphatase activity	65/1679	340/8997	0.43551	0.999993	Csa6G497050/Csa5G160160/Csa3G776890/Csa4G000580/Csa2G153580/Csa2G415550/Csa3G774740/Csa2G035520/Csa3G446120/Csa3G816070/Csa3G698470/Csa1G181360/Csa2G368830/Csa4G641550/Csa3G119340/Csa6G016970/Csa4G430890/Csa1G062930/Csa3G722880/Csa1G495290/Csa1G009610/Csa1G629200/Csa2G335550/Csa1G003540/Csa3G221760/Csa2G418950/novel.665/Csa2G003580/Csa3G777560/Csa3G127230/Csa2G237750/Csa1G433110/Csa1G009600/Csa7G…	Csa6G497050/Csa5G160160/Csa3G776890/Csa4G000580/Csa2G153580/Csa2G415550/Csa3G774740/Csa2G035520/Csa3G446120/Csa3G816070/Csa3G698470/Csa1G181360/Csa2G368830/Csa4G641550/Csa3G119340/Csa6G016970/Csa4G430890/Csa1G062930/Csa3G722880/Csa1G495290/Csa1G009610/Csa1G629200/Csa2G335550/Csa1G003540/Csa3G221760/Csa2G418950/-/Csa2G003580/Csa3G777560/Csa3G127230/Csa2G237750/Csa1G433110/Csa1G009600/Csa7G372940/C…	65	0		0
MF	GO:0003682	chromatin binding	4/1679	18/8997	0.440585	0.999993	Csa1G604080/Csa5G002610/Csa5G153130/Csa6G032500	Csa1G604080/Csa5G002610/Csa5G153130/Csa6G032500	4	0		0
MF	GO:0016757	transferase activity, transferring glycosyl groups	60/1679	314/8997	0.441549	0.999993	Csa4G001950/Csa5G616390/Csa5G322500/Csa1G181330/Csa7G041330/Csa1G038350/Csa7G043590/Csa7G044980/Csa6G495780/Csa6G109740/Csa5G598080/Csa3G640640/Csa5G576840/Csa6G109730/Csa6G109750/Csa6G009390/Csa7G378420/Csa1G042620/Csa3G743980/Csa4G620600/Csa1G422480/Csa2G372800/Csa2G008110/Csa5G196580/Csa4G620550/Csa6G147660/Csa1G188680/Csa4G411390/Csa4G290200/Csa5G196570/Csa1G024220/Csa5G606530/Csa1G422990/Csa…	Csa4G001950/Csa5G616390/Csa5G322500/Csa1G181330/Csa7G041330/Csa1G038350/Csa7G043590/Csa7G044980/Csa6G495780/Csa6G109740/Csa5G598080/Csa3G640640/Csa5G576840/Csa6G109730/Csa6G109750/Csa6G009390/Csa7G378420/Csa1G042620/Csa3G743980/Csa4G620600/Csa1G422480/Csa2G372800/Csa2G008110/Csa5G196580/Csa4G620550/Csa6G147660/Csa1G188680/Csa4G411390/Csa4G290200/Csa5G196570/Csa1G024220/Csa5G606530/Csa1G422990/Csa…	60	0		0
MF	GO:0051213	dioxygenase activity	8/1679	39/8997	0.446654	0.999993	Csa4G064690/Csa4G088750/Csa6G523440/Csa7G449420/Csa2G160620/Csa4G288610/Csa7G374620/Csa4G286940	Csa4G064690/Csa4G088750/Csa6G523440/Csa7G449420/Csa2G160620/Csa4G288610/Csa7G374620/Csa4G286940	8	0		0
MF	GO:0016645	oxidoreductase activity, acting on the CH-NH group of donors	3/1679	13/8997	0.448351	0.999993	Csa2G149470/Csa5G175820/Csa4G647490	Csa2G149470/Csa5G175820/Csa4G647490	3	0		0
MF	GO:0016861	intramolecular oxidoreductase activity, interconverting aldoses and ketoses	3/1679	13/8997	0.448351	0.999993	Csa2G011530/Csa1G554560/Csa5G611700	Csa2G011530/Csa1G554560/Csa5G611700	3	0		0
MF	GO:0051536	iron-sulfur cluster binding	11/1679	55/8997	0.453128	0.999993	Csa4G269130/Csa6G411190/Csa5G171700/Csa3G222800/Csa3G603580/Csa7G447110/Csa1G528590/Csa3G902950/Csa2G060370/Csa3G222790/Csa4G269120	Csa4G269130/Csa6G411190/Csa5G171700/Csa3G222800/Csa3G603580/Csa7G447110/Csa1G528590/Csa3G902950/Csa2G060370/Csa3G222790/Csa4G269120	11	0		0
MF	GO:0051540	metal cluster binding	11/1679	55/8997	0.453128	0.999993	Csa4G269130/Csa6G411190/Csa5G171700/Csa3G222800/Csa3G603580/Csa7G447110/Csa1G528590/Csa3G902950/Csa2G060370/Csa3G222790/Csa4G269120	Csa4G269130/Csa6G411190/Csa5G171700/Csa3G222800/Csa3G603580/Csa7G447110/Csa1G528590/Csa3G902950/Csa2G060370/Csa3G222790/Csa4G269120	11	0		0
MF	GO:0016817	hydrolase activity, acting on acid anhydrides	69/1679	363/8997	0.453329	0.999993	Csa6G497050/Csa5G160160/Csa3G776890/Csa4G000580/Csa2G153580/Csa2G415550/Csa3G774740/Csa7G067480/Csa2G035520/Csa3G446120/Csa3G816070/Csa3G698470/Csa1G181360/Csa4G046640/Csa2G368830/Csa4G641550/Csa3G119340/Csa6G016970/Csa4G430890/Csa1G062930/Csa3G722880/Csa1G495290/Csa1G009610/Csa1G629200/Csa2G335550/Csa1G003540/Csa3G221760/Csa2G418950/novel.665/Csa2G003580/Csa3G777560/Csa3G141820/Csa3G127230/Csa2G…	Csa6G497050/Csa5G160160/Csa3G776890/Csa4G000580/Csa2G153580/Csa2G415550/Csa3G774740/Csa7G067480/Csa2G035520/Csa3G446120/Csa3G816070/Csa3G698470/Csa1G181360/Csa4G046640/Csa2G368830/Csa4G641550/Csa3G119340/Csa6G016970/Csa4G430890/Csa1G062930/Csa3G722880/Csa1G495290/Csa1G009610/Csa1G629200/Csa2G335550/Csa1G003540/Csa3G221760/Csa2G418950/-/Csa2G003580/Csa3G777560/Csa3G141820/Csa3G127230/Csa2G237750/C…	69	0		0
MF	GO:0016701	oxidoreductase activity, acting on single donors with incorporation of molecular oxygen	10/1679	50/8997	0.460421	0.999993	Csa4G064690/Csa7G064010/Csa4G088750/Csa6G523440/Csa7G449420/Csa2G160620/Csa4G288610/Csa7G374620/Csa3G434960/Csa4G286940	Csa4G064690/Csa7G064010/Csa4G088750/Csa6G523440/Csa7G449420/Csa2G160620/Csa4G288610/Csa7G374620/Csa3G434960/Csa4G286940	10	0		0
MF	GO:0043531	ADP binding	10/1679	50/8997	0.460421	0.999993	Csa3G044470/Csa2G075440/Csa2G012670/Csa7G425940/Csa4G016460/Csa2G433340/Csa2G020870/Csa3G684170/Csa7G426520/Csa3G822460	Csa3G044470/Csa2G075440/Csa2G012670/Csa7G425940/Csa4G016460/Csa2G433340/Csa2G020870/Csa3G684170/Csa7G426520/Csa3G822460	10	0		0
MF	GO:0000287	magnesium ion binding	9/1679	45/8997	0.46839	0.999993	Csa7G239640/Csa7G067480/Csa6G449820/Csa1G532350/Csa4G133700/Csa3G359130/Csa3G904080/Csa3G009450/Csa2G439740	Csa7G239640/Csa7G067480/Csa6G449820/Csa1G532350/Csa4G133700/Csa3G359130/Csa3G904080/Csa3G009450/Csa2G439740	9	0		0
MF	GO:0016829	lyase activity	18/1679	96/8997	0.53283	0.999993	novel.128/Csa4G082410/Csa6G029440/Csa7G239640/Csa5G167150/Csa1G025160/Csa2G000100/Csa1G031730/Csa5G218840/Csa1G145980/Csa5G305760/Csa2G351800/novel.46/Csa1G680120/Csa5G577360/Csa5G583300/Csa2G420990/Csa2G252020	-/Csa4G082410/Csa6G029440/Csa7G239640/Csa5G167150/Csa1G025160/Csa2G000100/Csa1G031730/Csa5G218840/Csa1G145980/Csa5G305760/Csa2G351800/-/Csa1G680120/Csa5G577360/Csa5G583300/Csa2G420990/Csa2G252020	18	0		0
MF	GO:0016616	oxidoreductase activity, acting on the CH-OH group of donors, NAD or NADP as acceptor	14/1679	75/8997	0.546648	0.999993	Csa6G117710/Csa1G025160/Csa7G394650/Csa4G094000/Csa4G083700/Csa2G003610/novel.405/Csa3G836500/novel.817/Csa3G199630/Csa5G524780/Csa3G848200/Csa3G117980/Csa7G452890	Csa6G117710/Csa1G025160/Csa7G394650/Csa4G094000/Csa4G083700/Csa2G003610/-/Csa3G836500/-/Csa3G199630/Csa5G524780/Csa3G848200/Csa3G117980/Csa7G452890	14	0		0
MF	GO:0003678	DNA helicase activity	3/1679	15/8997	0.550294	0.999993	Csa3G722880/Csa3G221760/Csa4G663720	Csa3G722880/Csa3G221760/Csa4G663720	3	0		0
MF	GO:0005085	guanyl-nucleotide exchange factor activity	3/1679	15/8997	0.550294	0.999993	Csa6G126260/Csa4G303120/Csa3G483820	Csa6G126260/Csa4G303120/Csa3G483820	3	0		0
MF	GO:0016860	intramolecular oxidoreductase activity	3/1679	15/8997	0.550294	0.999993	Csa2G011530/Csa1G554560/Csa5G611700	Csa2G011530/Csa1G554560/Csa5G611700	3	0		0
MF	GO:0004616	phosphogluconate dehydrogenase (decarboxylating) activity	2/1679	10/8997	0.582565	0.999993	Csa1G025160/Csa3G848200	Csa1G025160/Csa3G848200	2	0		0
MF	GO:0016780	phosphotransferase activity, for other substituted phosphate groups	2/1679	10/8997	0.582565	0.999993	Csa5G608060/Csa1G448950	Csa5G608060/Csa1G448950	2	0		0
MF	GO:0016853	isomerase activity	19/1679	105/8997	0.599307	0.999993	Csa6G187950/Csa6G093090/novel.606/Csa5G128260/Csa2G011530/Csa3G100780/Csa3G836450/Csa4G430890/Csa4G622760/Csa2G009340/Csa1G554560/Csa5G644020/Csa4G648540/Csa1G042130/Csa4G031000/Csa1G039880/Csa3G690290/Csa6G366530/Csa5G611700	Csa6G187950/Csa6G093090/-/Csa5G128260/Csa2G011530/Csa3G100780/Csa3G836450/Csa4G430890/Csa4G622760/Csa2G009340/Csa1G554560/Csa5G644020/Csa4G648540/Csa1G042130/Csa4G031000/Csa1G039880/Csa3G690290/Csa6G366530/Csa5G611700	19	0		0
MF	GO:0022804	active transmembrane transporter activity	25/1679	138/8997	0.600619	0.999993	Csa4G291900/Csa3G119340/Csa6G016970/Csa1G062930/Csa3G180310/Csa7G043640/Csa5G611090/Csa6G499180/Csa3G127230/Csa4G099750/Csa1G212840/Csa5G598720/Csa1G024890/Csa2G074190/Csa2G000800/Csa1G003490/novel.852/Csa5G598640/Csa6G319720/Csa1G533480/Csa4G631610/Csa5G636450/Csa3G760520/Csa7G290540/Csa2G372760	Csa4G291900/Csa3G119340/Csa6G016970/Csa1G062930/Csa3G180310/Csa7G043640/Csa5G611090/Csa6G499180/Csa3G127230/Csa4G099750/Csa1G212840/Csa5G598720/Csa1G024890/Csa2G074190/Csa2G000800/Csa1G003490/-/Csa5G598640/Csa6G319720/Csa1G533480/Csa4G631610/Csa5G636450/Csa3G760520/Csa7G290540/Csa2G372760	25	0		0
MF	GO:0051287	NAD binding	7/1679	39/8997	0.610331	0.999993	Csa1G025160/Csa4G094000/Csa3G728010/Csa3G836500/Csa3G199630/Csa3G848200/Csa7G452890	Csa1G025160/Csa4G094000/Csa3G728010/Csa3G836500/Csa3G199630/Csa3G848200/Csa7G452890	7	0		0
MF	GO:0030599	pectinesterase activity	6/1679	34/8997	0.629574	0.999993	Csa7G405320/Csa7G447990/Csa3G126810/Csa4G043950/Csa3G646640/Csa3G646620	Csa7G405320/Csa7G447990/Csa3G126810/Csa4G043950/Csa3G646640/Csa3G646620	6	0		0
MF	GO:0016747	transferase activity, transferring acyl groups other than amino-acyl groups	23/1679	129/8997	0.632163	0.999993	Csa3G183330/Csa2G147920/Csa1G049460/Csa6G495100/Csa5G210020/Csa3G146510/Csa4G308490/Csa4G640970/Csa4G641500/Csa7G343340/Csa4G640960/Csa3G146520/Csa3G178510/Csa7G073550/Csa6G518390/Csa2G350350/Csa4G016450/Csa1G501840/Csa5G178710/Csa6G495060/Csa3G178490/Csa1G050220/Csa1G574230	Csa3G183330/Csa2G147920/Csa1G049460/Csa6G495100/Csa5G210020/Csa3G146510/Csa4G308490/Csa4G640970/Csa4G641500/Csa7G343340/Csa4G640960/Csa3G146520/Csa3G178510/Csa7G073550/Csa6G518390/Csa2G350350/Csa4G016450/Csa1G501840/Csa5G178710/Csa6G495060/Csa3G178490/Csa1G050220/Csa1G574230	23	0		0
MF	GO:0034061	DNA polymerase activity	2/1679	11/8997	0.636867	0.999993	Csa2G375760/Csa1G039840	Csa2G375760/Csa1G039840	2	0		0
MF	GO:0008171	O-methyltransferase activity	3/1679	17/8997	0.640188	0.999993	Csa7G017710/Csa7G039280/Csa3G046230	Csa7G017710/Csa7G039280/Csa3G046230	3	0		0
MF	GO:0008080	N-acetyltransferase activity	6/1679	35/8997	0.659049	0.999993	Csa1G049460/Csa6G495100/Csa3G146510/Csa3G146520/Csa6G495060/Csa1G574230	Csa1G049460/Csa6G495100/Csa3G146510/Csa3G146520/Csa6G495060/Csa1G574230	6	0		0
MF	GO:0005215	transporter activity	86/1679	477/8997	0.661053	0.999993	Csa1G266170/Csa3G094510/Csa6G445150/Csa5G604170/Csa6G445120/Csa4G022910/Csa4G022920/Csa1G008530/Csa3G816140/Csa4G291900/Csa5G153020/Csa3G119340/Csa3G183320/Csa6G016970/Csa2G416080/Csa1G707110/Csa4G110580/Csa3G127170/Csa1G062930/Csa3G180310/Csa3G743400/Csa1G056920/Csa2G163170/Csa7G043640/Csa6G046250/Csa1G525270/Csa1G696460/Csa4G291890/Csa5G611090/Csa6G499180/Csa3G127230/Csa6G157080/Csa4G099750/Csa…	Csa1G266170/Csa3G094510/Csa6G445150/Csa5G604170/Csa6G445120/Csa4G022910/Csa4G022920/Csa1G008530/Csa3G816140/Csa4G291900/Csa5G153020/Csa3G119340/Csa3G183320/Csa6G016970/Csa2G416080/Csa1G707110/Csa4G110580/Csa3G127170/Csa1G062930/Csa3G180310/Csa3G743400/Csa1G056920/Csa2G163170/Csa7G043640/Csa6G046250/Csa1G525270/Csa1G696460/Csa4G291890/Csa5G611090/Csa6G499180/Csa3G127230/Csa6G157080/Csa4G099750/Csa…	86	0		0
MF	GO:0008289	lipid binding	10/1679	58/8997	0.662162	0.999993	Csa6G514870/Csa7G062780/Csa5G623680/CsaUNG014640/Csa2G369220/Csa4G047900/Csa1G031750/Csa6G421580/Csa7G447000/Csa5G623670	Csa6G514870/Csa7G062780/Csa5G623680/CsaUNG014640/Csa2G369220/Csa4G047900/Csa1G031750/Csa6G421580/Csa7G447000/Csa5G623670	10	0		0
MF	GO:0004499	N,N-dimethylaniline monooxygenase activity	3/1679	18/8997	0.680108	0.999993	Csa6G125250/Csa3G619930/Csa1G264550	Csa6G125250/Csa3G619930/Csa1G264550	3	0		0
MF	GO:0008378	galactosyltransferase activity	3/1679	18/8997	0.680108	0.999993	Csa7G043590/Csa1G045680/Csa5G647250	Csa7G043590/Csa1G045680/Csa5G647250	3	0		0
MF	GO:0016831	carboxy-lyase activity	4/1679	24/8997	0.68051	0.999993	Csa4G082410/Csa1G031730/Csa5G218840/Csa5G577360	Csa4G082410/Csa1G031730/Csa5G218840/Csa5G577360	4	0		0
MF	GO:0019899	enzyme binding	4/1679	24/8997	0.68051	0.999993	Csa6G400800/Csa6G078670/Csa3G127030/Csa2G422050	Csa6G400800/Csa6G078670/Csa3G127030/Csa2G422050	4	0		0
MF	GO:0000155	phosphorelay sensor kinase activity	2/1679	12/8997	0.685452	0.999993	Csa5G549170/Csa7G405830	Csa5G549170/Csa7G405830	2	0		0
MF	GO:0003746	translation elongation factor activity	2/1679	12/8997	0.685452	0.999993	Csa3G728090/Csa1G207310	Csa3G728090/Csa1G207310	2	0		0
MF	GO:0004003	ATP-dependent DNA helicase activity	2/1679	12/8997	0.685452	0.999993	Csa3G221760/Csa4G663720	Csa3G221760/Csa4G663720	2	0		0
MF	GO:0004673	protein histidine kinase activity	2/1679	12/8997	0.685452	0.999993	Csa5G549170/Csa7G405830	Csa5G549170/Csa7G405830	2	0		0
MF	GO:0005342	organic acid transmembrane transporter activity	2/1679	12/8997	0.685452	0.999993	Csa1G056920/Csa6G046250	Csa1G056920/Csa6G046250	2	0		0
MF	GO:0015171	amino acid transmembrane transporter activity	2/1679	12/8997	0.685452	0.999993	Csa1G056920/Csa6G046250	Csa1G056920/Csa6G046250	2	0		0
MF	GO:0016775	phosphotransferase activity, nitrogenous group as acceptor	2/1679	12/8997	0.685452	0.999993	Csa5G549170/Csa7G405830	Csa5G549170/Csa7G405830	2	0		0
MF	GO:0046943	carboxylic acid transmembrane transporter activity	2/1679	12/8997	0.685452	0.999993	Csa1G056920/Csa6G046250	Csa1G056920/Csa6G046250	2	0		0
MF	GO:0016410	N-acyltransferase activity	6/1679	36/8997	0.687017	0.999993	Csa1G049460/Csa6G495100/Csa3G146510/Csa3G146520/Csa6G495060/Csa1G574230	Csa1G049460/Csa6G495100/Csa3G146510/Csa3G146520/Csa6G495060/Csa1G574230	6	0		0
MF	GO:0008168	methyltransferase activity	24/1679	139/8997	0.698128	0.999993	Csa1G042800/Csa5G184300/Csa3G889740/Csa6G504380/Csa3G851910/Csa7G017710/Csa4G354130/Csa3G822260/Csa5G611730/Csa2G000500/Csa3G597290/Csa1G045840/novel.48/novel.674/Csa5G146240/Csa3G689270/Csa5G220920/novel.652/Csa7G039280/Csa7G081680/Csa6G504400/Csa3G046230/Csa7G045500/novel.673	Csa1G042800/Csa5G184300/Csa3G889740/Csa6G504380/Csa3G851910/Csa7G017710/Csa4G354130/Csa3G822260/Csa5G611730/Csa2G000500/Csa3G597290/Csa1G045840/-/-/Csa5G146240/Csa3G689270/Csa5G220920/-/Csa7G039280/Csa7G081680/Csa6G504400/Csa3G046230/Csa7G045500/-	24	0		0
MF	GO:0038023	signaling receptor activity	5/1679	31/8997	0.712122	0.999993	Csa5G549170/Csa7G405830/Csa1G418780/Csa3G849900/Csa6G361290	Csa5G549170/Csa7G405830/Csa1G418780/Csa3G849900/Csa6G361290	5	0		0
MF	GO:0022836	gated channel activity	4/1679	25/8997	0.712623	0.999993	Csa1G418780/Csa3G849900/Csa6G361290/Csa2G406710	Csa1G418780/Csa3G849900/Csa6G361290/Csa2G406710	4	0		0
MF	GO:0004888	transmembrane signaling receptor activity	3/1679	19/8997	0.716636	0.999993	Csa1G418780/Csa3G849900/Csa6G361290	Csa1G418780/Csa3G849900/Csa6G361290	3	0		0
MF	GO:0004970	ionotropic glutamate receptor activity	3/1679	19/8997	0.716636	0.999993	Csa1G418780/Csa3G849900/Csa6G361290	Csa1G418780/Csa3G849900/Csa6G361290	3	0		0
MF	GO:0005230	extracellular ligand-gated ion channel activity	3/1679	19/8997	0.716636	0.999993	Csa1G418780/Csa3G849900/Csa6G361290	Csa1G418780/Csa3G849900/Csa6G361290	3	0		0
MF	GO:0008066	glutamate receptor activity	3/1679	19/8997	0.716636	0.999993	Csa1G418780/Csa3G849900/Csa6G361290	Csa1G418780/Csa3G849900/Csa6G361290	3	0		0
MF	GO:0015276	ligand-gated ion channel activity	3/1679	19/8997	0.716636	0.999993	Csa1G418780/Csa3G849900/Csa6G361290	Csa1G418780/Csa3G849900/Csa6G361290	3	0		0
MF	GO:0022824	transmitter-gated ion channel activity	3/1679	19/8997	0.716636	0.999993	Csa1G418780/Csa3G849900/Csa6G361290	Csa1G418780/Csa3G849900/Csa6G361290	3	0		0
MF	GO:0022834	ligand-gated channel activity	3/1679	19/8997	0.716636	0.999993	Csa1G418780/Csa3G849900/Csa6G361290	Csa1G418780/Csa3G849900/Csa6G361290	3	0		0
MF	GO:0022835	transmitter-gated channel activity	3/1679	19/8997	0.716636	0.999993	Csa1G418780/Csa3G849900/Csa6G361290	Csa1G418780/Csa3G849900/Csa6G361290	3	0		0
MF	GO:0030594	neurotransmitter receptor activity	3/1679	19/8997	0.716636	0.999993	Csa1G418780/Csa3G849900/Csa6G361290	Csa1G418780/Csa3G849900/Csa6G361290	3	0		0
MF	GO:0099600	transmembrane receptor activity	3/1679	19/8997	0.716636	0.999993	Csa1G418780/Csa3G849900/Csa6G361290	Csa1G418780/Csa3G849900/Csa6G361290	3	0		0
MF	GO:0005216	ion channel activity	8/1679	49/8997	0.718687	0.999993	Csa1G418780/Csa3G099660/Csa3G829040/Csa3G849900/Csa6G361290/Csa2G406710/Csa6G445180/Csa3G881910	Csa1G418780/Csa3G099660/Csa3G829040/Csa3G849900/Csa6G361290/Csa2G406710/Csa6G445180/Csa3G881910	8	0		0
MF	GO:0015267	channel activity	8/1679	49/8997	0.718687	0.999993	Csa1G418780/Csa3G099660/Csa3G829040/Csa3G849900/Csa6G361290/Csa2G406710/Csa6G445180/Csa3G881910	Csa1G418780/Csa3G099660/Csa3G829040/Csa3G849900/Csa6G361290/Csa2G406710/Csa6G445180/Csa3G881910	8	0		0
MF	GO:0022803	passive transmembrane transporter activity	8/1679	49/8997	0.718687	0.999993	Csa1G418780/Csa3G099660/Csa3G829040/Csa3G849900/Csa6G361290/Csa2G406710/Csa6G445180/Csa3G881910	Csa1G418780/Csa3G099660/Csa3G829040/Csa3G849900/Csa6G361290/Csa2G406710/Csa6G445180/Csa3G881910	8	0		0
MF	GO:0022838	substrate-specific channel activity	8/1679	49/8997	0.718687	0.999993	Csa1G418780/Csa3G099660/Csa3G829040/Csa3G849900/Csa6G361290/Csa2G406710/Csa6G445180/Csa3G881910	Csa1G418780/Csa3G099660/Csa3G829040/Csa3G849900/Csa6G361290/Csa2G406710/Csa6G445180/Csa3G881910	8	0		0
MF	GO:0008026	ATP-dependent helicase activity	2/1679	13/8997	0.728561	0.999993	Csa3G221760/Csa4G663720	Csa3G221760/Csa4G663720	2	0		0
MF	GO:0008514	organic anion transmembrane transporter activity	2/1679	13/8997	0.728561	0.999993	Csa1G056920/Csa6G046250	Csa1G056920/Csa6G046250	2	0		0
MF	GO:0015079	potassium ion transmembrane transporter activity	2/1679	13/8997	0.728561	0.999993	Csa5G630840/Csa1G532340	Csa5G630840/Csa1G532340	2	0		0
MF	GO:0070035	purine NTP-dependent helicase activity	2/1679	13/8997	0.728561	0.999993	Csa3G221760/Csa4G663720	Csa3G221760/Csa4G663720	2	0		0
MF	GO:0016407	acetyltransferase activity	6/1679	38/8997	0.738273	0.999993	Csa1G049460/Csa6G495100/Csa3G146510/Csa3G146520/Csa6G495060/Csa1G574230	Csa1G049460/Csa6G495100/Csa3G146510/Csa3G146520/Csa6G495060/Csa1G574230	6	0		0
MF	GO:0004872	receptor activity	5/1679	32/8997	0.739104	0.999993	Csa5G549170/Csa7G405830/Csa1G418780/Csa3G849900/Csa6G361290	Csa5G549170/Csa7G405830/Csa1G418780/Csa3G849900/Csa6G361290	5	0		0
MF	GO:0060089	molecular transducer activity	5/1679	32/8997	0.739104	0.999993	Csa5G549170/Csa7G405830/Csa1G418780/Csa3G849900/Csa6G361290	Csa5G549170/Csa7G405830/Csa1G418780/Csa3G849900/Csa6G361290	5	0		0
MF	GO:0052689	carboxylic ester hydrolase activity	9/1679	56/8997	0.742334	0.999993	Csa7G405320/Csa1G433610/Csa6G367180/Csa7G447990/Csa3G126810/Csa4G043950/Csa2G224250/Csa3G646640/Csa3G646620	Csa7G405320/Csa1G433610/Csa6G367180/Csa7G447990/Csa3G126810/Csa4G043950/Csa2G224250/Csa3G646640/Csa3G646620	9	0		0
MF	GO:0008138	protein tyrosine/serine/threonine phosphatase activity	2/1679	14/8997	0.766546	0.999993	Csa5G597510/Csa3G824810	Csa5G597510/Csa3G824810	2	0		0
MF	GO:0051087	chaperone binding	2/1679	14/8997	0.766546	0.999993	Csa6G006890/Csa4G417510	Csa6G006890/Csa4G417510	2	0		0
MF	GO:0004175	endopeptidase activity	20/1679	122/8997	0.774697	0.999993	CsaUNG012590/Csa2G354860/Csa3G178520/Csa6G520430/Csa6G136520/Csa1G597040/Csa5G187870/Csa4G094530/Csa2G417840/Csa2G060530/CsaUNG013090/Csa5G153030/Csa5G141040/Csa5G636530/Csa6G526310/Csa5G484630/Csa5G155500/Csa3G610820/Csa3G734200/Csa5G613590	CsaUNG012590/Csa2G354860/Csa3G178520/Csa6G520430/Csa6G136520/Csa1G597040/Csa5G187870/Csa4G094530/Csa2G417840/Csa2G060530/CsaUNG013090/Csa5G153030/Csa5G141040/Csa5G636530/Csa6G526310/Csa5G484630/Csa5G155500/Csa3G610820/Csa3G734200/Csa5G613590	20	0		0
MF	GO:0004866	endopeptidase inhibitor activity	3/1679	21/8997	0.779845	0.999993	Csa1G043200/Csa1G043220/Csa6G022340	Csa1G043200/Csa1G043220/Csa6G022340	3	0		0
MF	GO:0016709	oxidoreductase activity, acting on paired donors, with incorporation or reduction of molecular oxygen, NAD(P)H as one donor, and incorporation of one atom of oxygen	3/1679	21/8997	0.779845	0.999993	Csa6G125250/Csa3G619930/Csa1G264550	Csa6G125250/Csa3G619930/Csa1G264550	3	0		0
MF	GO:0016836	hydro-lyase activity	3/1679	21/8997	0.779845	0.999993	novel.128/Csa5G167150/Csa1G145980	-/Csa5G167150/Csa1G145980	3	0		0
MF	GO:0030414	peptidase inhibitor activity	3/1679	21/8997	0.779845	0.999993	Csa1G043200/Csa1G043220/Csa6G022340	Csa1G043200/Csa1G043220/Csa6G022340	3	0		0
MF	GO:0061134	peptidase regulator activity	3/1679	21/8997	0.779845	0.999993	Csa1G043200/Csa1G043220/Csa6G022340	Csa1G043200/Csa1G043220/Csa6G022340	3	0		0
MF	GO:0061135	endopeptidase regulator activity	3/1679	21/8997	0.779845	0.999993	Csa1G043200/Csa1G043220/Csa6G022340	Csa1G043200/Csa1G043220/Csa6G022340	3	0		0
MF	GO:0016887	ATPase activity	23/1679	140/8997	0.783649	0.999993	Csa2G153580/Csa3G774740/Csa3G446120/Csa1G181360/Csa3G119340/Csa6G016970/Csa4G430890/Csa1G062930/Csa1G009610/Csa2G335550/Csa3G221760/novel.665/Csa3G127230/Csa1G433110/Csa1G009600/Csa3G690290/Csa2G074190/Csa3G184580/Csa4G663720/Csa2G433930/novel.852/Csa6G431740/Csa5G636450	Csa2G153580/Csa3G774740/Csa3G446120/Csa1G181360/Csa3G119340/Csa6G016970/Csa4G430890/Csa1G062930/Csa1G009610/Csa2G335550/Csa3G221760/-/Csa3G127230/Csa1G433110/Csa1G009600/Csa3G690290/Csa2G074190/Csa3G184580/Csa4G663720/Csa2G433930/-/Csa6G431740/Csa5G636450	23	0		0
MF	GO:0016741	transferase activity, transferring one-carbon groups	24/1679	146/8997	0.786562	0.999993	Csa1G042800/Csa5G184300/Csa3G889740/Csa6G504380/Csa3G851910/Csa7G017710/Csa4G354130/Csa3G822260/Csa5G611730/Csa2G000500/Csa3G597290/Csa1G045840/novel.48/novel.674/Csa5G146240/Csa3G689270/Csa5G220920/novel.652/Csa7G039280/Csa7G081680/Csa6G504400/Csa3G046230/Csa7G045500/novel.673	Csa1G042800/Csa5G184300/Csa3G889740/Csa6G504380/Csa3G851910/Csa7G017710/Csa4G354130/Csa3G822260/Csa5G611730/Csa2G000500/Csa3G597290/Csa1G045840/-/-/Csa5G146240/Csa3G689270/Csa5G220920/-/Csa7G039280/Csa7G081680/Csa6G504400/Csa3G046230/Csa7G045500/-	24	0		0
MF	GO:0008173	RNA methyltransferase activity	2/1679	15/8997	0.799815	0.999993	Csa1G045840/Csa5G220920	Csa1G045840/Csa5G220920	2	0		0
MF	GO:0044877	macromolecular complex binding	2/1679	15/8997	0.799815	0.999993	Csa2G035520/Csa2G237750	Csa2G035520/Csa2G237750	2	0		0
MF	GO:0051082	unfolded protein binding	6/1679	41/8997	0.803402	0.999993	Csa5G613470/Csa1G642540/Csa2G006240/Csa4G285690/Csa2G006050/Csa3G872080	Csa5G613470/Csa1G642540/Csa2G006240/Csa4G285690/Csa2G006050/Csa3G872080	6	0		0
MF	GO:0008375	acetylglucosaminyltransferase activity	5/1679	35/8997	0.808781	0.999993	Csa5G598080/Csa5G576840/Csa1G024220/Csa2G381820/Csa4G637160	Csa5G598080/Csa5G576840/Csa1G024220/Csa2G381820/Csa4G637160	5	0		0
MF	GO:0016627	oxidoreductase activity, acting on the CH-CH group of donors	4/1679	29/8997	0.817291	0.999993	Csa3G180330/Csa5G612890/Csa4G056670/Csa1G042970	Csa3G180330/Csa5G612890/Csa4G056670/Csa1G042970	4	0		0
MF	GO:0004521	endoribonuclease activity	2/1679	16/8997	0.828806	0.999993	Csa6G494980/Csa5G605150	Csa6G494980/Csa5G605150	2	0		0
MF	GO:0005096	GTPase activator activity	2/1679	16/8997	0.828806	0.999993	Csa3G879500/Csa1G043060	Csa3G879500/Csa1G043060	2	0		0
MF	GO:0003924	GTPase activity	19/1679	121/8997	0.830791	0.999993	Csa6G497050/Csa5G160160/Csa3G776890/Csa4G000580/Csa2G415550/Csa2G035520/Csa3G816070/Csa3G698470/Csa2G368830/Csa1G629200/Csa1G003540/Csa2G418950/Csa2G003580/Csa2G237750/Csa1G025010/Csa6G008830/Csa6G500400/Csa7G049180/Csa1G660130	Csa6G497050/Csa5G160160/Csa3G776890/Csa4G000580/Csa2G415550/Csa2G035520/Csa3G816070/Csa3G698470/Csa2G368830/Csa1G629200/Csa1G003540/Csa2G418950/Csa2G003580/Csa2G237750/Csa1G025010/Csa6G008830/Csa6G500400/Csa7G049180/Csa1G660130	19	0		0
MF	GO:0003743	translation initiation factor activity	3/1679	23/8997	0.830945	0.999993	Csa4G637710/Csa2G036070/Csa7G009760	Csa4G637710/Csa2G036070/Csa7G009760	3	0		0
MF	GO:0098772	molecular function regulator	21/1679	133/8997	0.833442	0.999993	Csa7G405320/Csa7G447990/Csa1G597770/Csa4G417510/Csa5G567800/Csa6G126260/Csa3G126810/Csa5G160150/Csa1G043200/Csa3G646640/Csa4G303120/Csa3G175740/Csa7G339140/Csa6G483430/Csa1G043220/Csa3G879500/Csa3G646620/Csa6G022340/Csa1G043060/Csa3G483820/Csa1G033000	Csa7G405320/Csa7G447990/Csa1G597770/Csa4G417510/Csa5G567800/Csa6G126260/Csa3G126810/Csa5G160150/Csa1G043200/Csa3G646640/Csa4G303120/Csa3G175740/Csa7G339140/Csa6G483430/Csa1G043220/Csa3G879500/Csa3G646620/Csa6G022340/Csa1G043060/Csa3G483820/Csa1G033000	21	0		0
MF	GO:0004222	metalloendopeptidase activity	4/1679	30/8997	0.837916	0.999993	Csa6G136520/Csa2G417840/Csa5G636530/Csa5G484630	Csa6G136520/Csa2G417840/Csa5G636530/Csa5G484630	4	0		0
MF	GO:0008233	peptidase activity	40/1679	245/8997	0.849898	0.999993	Csa2G035460/Csa1G002660/CsaUNG012590/Csa3G011100/Csa1G256750/Csa2G354860/Csa3G178520/Csa3G823640/Csa5G160170/Csa6G520430/Csa1G586750/Csa2G000660/Csa4G008800/Csa6G136520/Csa1G597040/Csa5G187870/Csa2G165670/Csa2G035470/Csa4G571740/Csa2G351820/Csa3G681150/Csa4G094530/Csa2G417840/Csa2G060530/CsaUNG013090/Csa5G153030/Csa5G141040/Csa5G636530/Csa4G099770/Csa6G526310/Csa5G484630/Csa5G155500/Csa2G363570/C…	Csa2G035460/Csa1G002660/CsaUNG012590/Csa3G011100/Csa1G256750/Csa2G354860/Csa3G178520/Csa3G823640/Csa5G160170/Csa6G520430/Csa1G586750/Csa2G000660/Csa4G008800/Csa6G136520/Csa1G597040/Csa5G187870/Csa2G165670/Csa2G035470/Csa4G571740/Csa2G351820/Csa3G681150/Csa4G094530/Csa2G417840/Csa2G060530/CsaUNG013090/Csa5G153030/Csa5G141040/Csa5G636530/Csa4G099770/Csa6G526310/Csa5G484630/Csa5G155500/Csa2G363570/C…	40	0		0
MF	GO:0004721	phosphoprotein phosphatase activity	2/1679	17/8997	0.853955	0.999993	Csa5G597510/Csa3G824810	Csa5G597510/Csa3G824810	2	0		0
MF	GO:0008081	phosphoric diester hydrolase activity	2/1679	17/8997	0.853955	0.999993	Csa6G011650/Csa3G556210	Csa6G011650/Csa3G556210	2	0		0
MF	GO:0008757	S-adenosylmethionine-dependent methyltransferase activity	2/1679	17/8997	0.853955	0.999993	Csa1G045840/Csa5G220920	Csa1G045840/Csa5G220920	2	0		0
MF	GO:0004497	monooxygenase activity	4/1679	31/8997	0.856552	0.999993	Csa7G064010/Csa6G125250/Csa3G619930/Csa1G264550	Csa7G064010/Csa6G125250/Csa3G619930/Csa1G264550	4	0		0
MF	GO:0030234	enzyme regulator activity	18/1679	118/8997	0.860016	0.999993	Csa7G405320/Csa7G447990/Csa1G597770/Csa4G417510/Csa5G567800/Csa3G126810/Csa5G160150/Csa1G043200/Csa3G646640/Csa3G175740/Csa7G339140/Csa6G483430/Csa1G043220/Csa3G879500/Csa3G646620/Csa6G022340/Csa1G043060/Csa1G033000	Csa7G405320/Csa7G447990/Csa1G597770/Csa4G417510/Csa5G567800/Csa3G126810/Csa5G160150/Csa1G043200/Csa3G646640/Csa3G175740/Csa7G339140/Csa6G483430/Csa1G043220/Csa3G879500/Csa3G646620/Csa6G022340/Csa1G043060/Csa1G033000	18	0		0
MF	GO:0070011	peptidase activity, acting on L-amino acid peptides	38/1679	236/8997	0.866967	0.999993	Csa2G035460/Csa1G002660/CsaUNG012590/Csa3G011100/Csa1G256750/Csa2G354860/Csa3G178520/Csa3G823640/Csa6G520430/Csa1G586750/Csa2G000660/Csa4G008800/Csa6G136520/Csa1G597040/Csa5G187870/Csa2G165670/Csa2G035470/Csa4G571740/Csa3G681150/Csa4G094530/Csa2G417840/Csa2G060530/CsaUNG013090/Csa5G153030/Csa5G141040/Csa5G636530/Csa4G099770/Csa6G526310/Csa5G484630/Csa5G155500/Csa2G363570/Csa3G610820/Csa3G734200/C…	Csa2G035460/Csa1G002660/CsaUNG012590/Csa3G011100/Csa1G256750/Csa2G354860/Csa3G178520/Csa3G823640/Csa6G520430/Csa1G586750/Csa2G000660/Csa4G008800/Csa6G136520/Csa1G597040/Csa5G187870/Csa2G165670/Csa2G035470/Csa4G571740/Csa3G681150/Csa4G094530/Csa2G417840/Csa2G060530/CsaUNG013090/Csa5G153030/Csa5G141040/Csa5G636530/Csa4G099770/Csa6G526310/Csa5G484630/Csa5G155500/Csa2G363570/Csa3G610820/Csa3G734200/C…	38	0		0
MF	GO:0016874	ligase activity	13/1679	89/8997	0.871417	0.999993	Csa5G153040/Csa4G268050/Csa3G154310/Csa5G153150/Csa5G606740/Csa4G000540/Csa6G538800/Csa3G150160/Csa2G170810/Csa1G002130/Csa6G409330/Csa3G889830/Csa4G165920	Csa5G153040/Csa4G268050/Csa3G154310/Csa5G153150/Csa5G606740/Csa4G000540/Csa6G538800/Csa3G150160/Csa2G170810/Csa1G002130/Csa6G409330/Csa3G889830/Csa4G165920	13	0		0
MF	GO:0045735	nutrient reservoir activity	3/1679	25/8997	0.871501	0.999993	Csa1G596420/Csa7G450510/Csa1G537570	Csa1G596420/Csa7G450510/Csa1G537570	3	0		0
MF	GO:0004568	chitinase activity	1/1679	10/8997	0.873396	0.999993	Csa1G534750	Csa1G534750	1	0		0
MF	GO:0008443	phosphofructokinase activity	1/1679	10/8997	0.873396	0.999993	Csa4G097630	Csa4G097630	1	0		0
MF	GO:0008536	Ran GTPase binding	1/1679	10/8997	0.873396	0.999993	Csa6G400800	Csa6G400800	1	0		0
MF	GO:0008565	protein transporter activity	1/1679	10/8997	0.873396	0.999993	Csa3G183320	Csa3G183320	1	0		0
MF	GO:0015197	peptide transporter activity	1/1679	10/8997	0.873396	0.999993	Csa3G183320	Csa3G183320	1	0		0
MF	GO:0016703	oxidoreductase activity, acting on single donors with incorporation of molecular oxygen, incorporation of one atom of oxygen (internal monooxygenases or internal mixed function oxidases)	1/1679	10/8997	0.873396	0.999993	Csa7G064010	Csa7G064010	1	0		0
MF	GO:0016891	endoribonuclease activity, producing 5'-phosphomonoesters	1/1679	10/8997	0.873396	0.999993	Csa6G494980	Csa6G494980	1	0		0
MF	GO:0016893	endonuclease activity, active with either ribo- or deoxyribonucleic acids and producing 5'-phosphomonoesters	1/1679	10/8997	0.873396	0.999993	Csa6G494980	Csa6G494980	1	0		0
MF	GO:0017016	Ras GTPase binding	1/1679	10/8997	0.873396	0.999993	Csa6G400800	Csa6G400800	1	0		0
MF	GO:0019200	carbohydrate kinase activity	1/1679	10/8997	0.873396	0.999993	Csa4G097630	Csa4G097630	1	0		0
MF	GO:0031267	small GTPase binding	1/1679	10/8997	0.873396	0.999993	Csa6G400800	Csa6G400800	1	0		0
MF	GO:0051020	GTPase binding	1/1679	10/8997	0.873396	0.999993	Csa6G400800	Csa6G400800	1	0		0
MF	GO:0042623	ATPase activity, coupled	11/1679	77/8997	0.87459	0.999993	Csa3G119340/Csa6G016970/Csa4G430890/Csa1G062930/Csa3G221760/Csa3G127230/Csa3G690290/Csa2G074190/Csa4G663720/novel.852/Csa5G636450	Csa3G119340/Csa6G016970/Csa4G430890/Csa1G062930/Csa3G221760/Csa3G127230/Csa3G690290/Csa2G074190/Csa4G663720/-/Csa5G636450	11	0		0
MF	GO:0015399	primary active transmembrane transporter activity	8/1679	60/8997	0.894745	0.999993	Csa3G119340/Csa6G016970/Csa1G062930/Csa3G127230/Csa1G212840/Csa2G074190/novel.852/Csa5G636450	Csa3G119340/Csa6G016970/Csa1G062930/Csa3G127230/Csa1G212840/Csa2G074190/-/Csa5G636450	8	0		0
MF	GO:0015405	P-P-bond-hydrolysis-driven transmembrane transporter activity	8/1679	60/8997	0.894745	0.999993	Csa3G119340/Csa6G016970/Csa1G062930/Csa3G127230/Csa1G212840/Csa2G074190/novel.852/Csa5G636450	Csa3G119340/Csa6G016970/Csa1G062930/Csa3G127230/Csa1G212840/Csa2G074190/-/Csa5G636450	8	0		0
MF	GO:0015116	sulfate transmembrane transporter activity	1/1679	11/8997	0.897049	0.999993	Csa7G446670	Csa7G446670	1	0		0
MF	GO:0016763	transferase activity, transferring pentosyl groups	1/1679	11/8997	0.897049	0.999993	Csa2G372800	Csa2G372800	1	0		0
MF	GO:0016811	hydrolase activity, acting on carbon-nitrogen (but not peptide) bonds, in linear amides	1/1679	11/8997	0.897049	0.999993	Csa6G511770	Csa6G511770	1	0		0
MF	GO:1901682	sulfur compound transmembrane transporter activity	1/1679	11/8997	0.897049	0.999993	Csa7G446670	Csa7G446670	1	0		0
MF	GO:0003779	actin binding	3/1679	27/8997	0.903199	0.999993	Csa5G512870/Csa1G031830/Csa5G645160	Csa5G512870/Csa1G031830/Csa5G645160	3	0		0
MF	GO:0008135	translation factor activity, RNA binding	5/1679	41/8997	0.903331	0.999993	Csa3G728090/Csa1G207310/Csa4G637710/Csa2G036070/Csa7G009760	Csa3G728090/Csa1G207310/Csa4G637710/Csa2G036070/Csa7G009760	5	0		0
MF	GO:0008509	anion transmembrane transporter activity	4/1679	35/8997	0.913861	0.999993	Csa1G056920/Csa6G046250/Csa7G446670/Csa2G406710	Csa1G056920/Csa6G046250/Csa7G446670/Csa2G406710	4	0		0
MF	GO:0004674	protein serine/threonine kinase activity	1/1679	12/8997	0.916285	0.999993	Csa4G665090	Csa4G665090	1	0		0
MF	GO:0008047	enzyme activator activity	2/1679	21/8997	0.924208	0.999993	Csa3G879500/Csa1G043060	Csa3G879500/Csa1G043060	2	0		0
MF	GO:0042626	ATPase activity, coupled to transmembrane movement of substances	7/1679	57/8997	0.927422	0.999993	Csa3G119340/Csa6G016970/Csa1G062930/Csa3G127230/Csa2G074190/novel.852/Csa5G636450	Csa3G119340/Csa6G016970/Csa1G062930/Csa3G127230/Csa2G074190/-/Csa5G636450	7	0		0
MF	GO:0043492	ATPase activity, coupled to movement of substances	7/1679	57/8997	0.927422	0.999993	Csa3G119340/Csa6G016970/Csa1G062930/Csa3G127230/Csa2G074190/novel.852/Csa5G636450	Csa3G119340/Csa6G016970/Csa1G062930/Csa3G127230/Csa2G074190/-/Csa5G636450	7	0		0
MF	GO:0060589	nucleoside-triphosphatase regulator activity	3/1679	29/8997	0.927653	0.999993	Csa4G417510/Csa3G879500/Csa1G043060	Csa4G417510/Csa3G879500/Csa1G043060	3	0		0
MF	GO:0004869	cysteine-type endopeptidase inhibitor activity	1/1679	13/8997	0.931928	0.999993	Csa6G022340	Csa6G022340	1	0		0
MF	GO:0008408	3'-5' exonuclease activity	1/1679	13/8997	0.931928	0.999993	Csa6G476130	Csa6G476130	1	0		0
MF	GO:0042393	histone binding	1/1679	13/8997	0.931928	0.999993	Csa5G273950	Csa5G273950	1	0		0
MF	GO:0051537	2 iron, 2 sulfur cluster binding	1/1679	13/8997	0.931928	0.999993	Csa5G171700	Csa5G171700	1	0		0
MF	GO:0004540	ribonuclease activity	2/1679	22/8997	0.935947	0.999993	Csa6G494980/Csa5G605150	Csa6G494980/Csa5G605150	2	0		0
MF	GO:0015103	inorganic anion transmembrane transporter activity	2/1679	22/8997	0.935947	0.999993	Csa7G446670/Csa2G406710	Csa7G446670/Csa2G406710	2	0		0
MF	GO:0016820	hydrolase activity, acting on acid anhydrides, catalyzing transmembrane movement of substances	7/1679	59/8997	0.941891	0.999993	Csa3G119340/Csa6G016970/Csa1G062930/Csa3G127230/Csa2G074190/novel.852/Csa5G636450	Csa3G119340/Csa6G016970/Csa1G062930/Csa3G127230/Csa2G074190/-/Csa5G636450	7	0		0
MF	GO:0030983	mismatched DNA binding	1/1679	14/8997	0.94465	0.999993	Csa2G004730	Csa2G004730	1	0		0
MF	GO:0000988	transcription factor activity, protein binding	3/1679	31/8997	0.946311	0.999993	Csa1G049460/Csa6G495100/Csa6G078550	Csa1G049460/Csa6G495100/Csa6G078550	3	0		0
MF	GO:0008237	metallopeptidase activity	4/1679	39/8997	0.949794	0.999993	Csa6G136520/Csa2G417840/Csa5G636530/Csa5G484630	Csa6G136520/Csa2G417840/Csa5G636530/Csa5G484630	4	0		0
MF	GO:0030695	GTPase regulator activity	2/1679	24/8997	0.954448	0.999993	Csa3G879500/Csa1G043060	Csa3G879500/Csa1G043060	2	0		0
MF	GO:0010333	terpene synthase activity	1/1679	15/8997	0.954995	0.999993	Csa7G239640	Csa7G239640	1	0		0
MF	GO:0016866	intramolecular transferase activity	3/1679	33/8997	0.960408	0.999993	novel.606/Csa1G039880/Csa6G366530	-/Csa1G039880/Csa6G366530	3	0		0
MF	GO:0000989	transcription factor activity, transcription factor binding	2/1679	25/8997	0.961661	0.999993	Csa1G049460/Csa6G495100	Csa1G049460/Csa6G495100	2	0		0
MF	GO:0003712	transcription cofactor activity	2/1679	25/8997	0.961661	0.999993	Csa1G049460/Csa6G495100	Csa1G049460/Csa6G495100	2	0		0
MF	GO:0016791	phosphatase activity	4/1679	41/8997	0.962039	0.999993	Csa5G597510/Csa7G451920/Csa5G440150/Csa3G824810	Csa5G597510/Csa7G451920/Csa5G440150/Csa3G824810	4	0		0
MF	GO:0003993	acid phosphatase activity	1/1679	16/8997	0.963408	0.999993	Csa5G440150	Csa5G440150	1	0		0
MF	GO:0004527	exonuclease activity	1/1679	16/8997	0.963408	0.999993	Csa6G476130	Csa6G476130	1	0		0
MF	GO:0008374	O-acyltransferase activity	1/1679	16/8997	0.963408	0.999993	Csa7G073550	Csa7G073550	1	0		0
MF	GO:0004386	helicase activity	3/1679	34/8997	0.966074	0.999993	Csa3G722880/Csa3G221760/Csa4G663720	Csa3G722880/Csa3G221760/Csa4G663720	3	0		0
MF	GO:0004812	aminoacyl-tRNA ligase activity	4/1679	42/8997	0.967063	0.999993	Csa4G268050/Csa3G154310/Csa4G000540/Csa3G889830	Csa4G268050/Csa3G154310/Csa4G000540/Csa3G889830	4	0		0
MF	GO:0016835	carbon-oxygen lyase activity	4/1679	42/8997	0.967063	0.999993	novel.128/Csa7G239640/Csa5G167150/Csa1G145980	-/Csa7G239640/Csa5G167150/Csa1G145980	4	0		0
MF	GO:0004519	endonuclease activity	2/1679	26/8997	0.967769	0.999993	Csa6G494980/Csa5G605150	Csa6G494980/Csa5G605150	2	0		0
MF	GO:0016838	carbon-oxygen lyase activity, acting on phosphates	1/1679	17/8997	0.970249	0.999993	Csa7G239640	Csa7G239640	1	0		0
MF	GO:0022857	transmembrane transporter activity	54/1679	360/8997	0.973038	0.999993	Csa1G266170/Csa3G094510/Csa4G022910/Csa4G022920/Csa4G291900/Csa3G119340/Csa6G016970/Csa1G707110/Csa1G062930/Csa3G180310/Csa1G056920/Csa2G163170/Csa7G043640/Csa6G046250/Csa1G525270/Csa1G696460/Csa5G611090/Csa6G499180/Csa3G127230/Csa4G099750/Csa1G212840/CsaUNG019690/Csa1G418780/Csa7G253820/Csa3G099660/Csa5G598720/Csa7G253810/Csa1G024890/Csa2G002510/Csa2G074190/Csa6G424530/Csa2G000800/Csa1G003490/Cs…	Csa1G266170/Csa3G094510/Csa4G022910/Csa4G022920/Csa4G291900/Csa3G119340/Csa6G016970/Csa1G707110/Csa1G062930/Csa3G180310/Csa1G056920/Csa2G163170/Csa7G043640/Csa6G046250/Csa1G525270/Csa1G696460/Csa5G611090/Csa6G499180/Csa3G127230/Csa4G099750/Csa1G212840/CsaUNG019690/Csa1G418780/Csa7G253820/Csa3G099660/Csa5G598720/Csa7G253810/Csa1G024890/Csa2G002510/Csa2G074190/Csa6G424530/Csa2G000800/Csa1G003490/Cs…	54	0		0
MF	GO:0016875	ligase activity, forming carbon-oxygen bonds	4/1679	44/8997	0.975305	0.999993	Csa4G268050/Csa3G154310/Csa4G000540/Csa3G889830	Csa4G268050/Csa3G154310/Csa4G000540/Csa3G889830	4	0		0
MF	GO:0016876	ligase activity, forming aminoacyl-tRNA and related compounds	4/1679	44/8997	0.975305	0.999993	Csa4G268050/Csa3G154310/Csa4G000540/Csa3G889830	Csa4G268050/Csa3G154310/Csa4G000540/Csa3G889830	4	0		0
MF	GO:0015298	solute:cation antiporter activity	2/1679	28/8997	0.977297	0.999993	Csa1G533480/Csa3G760520	Csa1G533480/Csa3G760520	2	0		0
MF	GO:0015299	solute:proton antiporter activity	2/1679	28/8997	0.977297	0.999993	Csa1G533480/Csa3G760520	Csa1G533480/Csa3G760520	2	0		0
MF	GO:0003899	DNA-directed 5'-3' RNA polymerase activity	3/1679	38/8997	0.981946	0.999993	Csa3G143540/Csa6G094750/Csa5G647410	Csa3G143540/Csa6G094750/Csa5G647410	3	0		0
MF	GO:0015077	monovalent inorganic cation transmembrane transporter activity	7/1679	69/8997	0.982362	0.999993	Csa3G119340/Csa6G016970/Csa1G062930/Csa1G533480/Csa3G760520/Csa5G630840/Csa1G532340	Csa3G119340/Csa6G016970/Csa1G062930/Csa1G533480/Csa3G760520/Csa5G630840/Csa1G532340	7	0		0
MF	GO:0015078	hydrogen ion transmembrane transporter activity	5/1679	56/8997	0.986502	0.999993	Csa3G119340/Csa6G016970/Csa1G062930/Csa1G533480/Csa3G760520	Csa3G119340/Csa6G016970/Csa1G062930/Csa1G533480/Csa3G760520	5	0		0
MF	GO:0003735	structural constituent of ribosome	26/1679	199/8997	0.986795	0.999993	Csa5G524750/Csa4G623380/Csa3G837570/Csa4G095600/Csa3G017220/Csa3G134810/Csa6G187950/Csa6G519510/Csa7G446990/Csa3G271370/Csa1G257920/Csa3G859720/Csa3G894500/Csa2G406670/Csa4G630000/Csa7G044200/Csa3G098540/Csa3G171790/Csa6G517420/Csa3G727930/Csa5G146890/Csa6G078530/Csa6G324870/Csa3G588450/Csa3G854240/Csa5G148810	Csa5G524750/Csa4G623380/Csa3G837570/Csa4G095600/Csa3G017220/Csa3G134810/Csa6G187950/Csa6G519510/Csa7G446990/Csa3G271370/Csa1G257920/Csa3G859720/Csa3G894500/Csa2G406670/Csa4G630000/Csa7G044200/Csa3G098540/Csa3G171790/Csa6G517420/Csa3G727930/Csa5G146890/Csa6G078530/Csa6G324870/Csa3G588450/Csa3G854240/Csa5G148810	26	0		0
MF	GO:0009982	pseudouridine synthase activity	1/1679	21/8997	0.987003	0.999993	novel.606	-	1	0		0
MF	GO:0008270	zinc ion binding	47/1679	330/8997	0.987156	0.999993	Csa1G002660/Csa1G049460/novel.128/Csa1G587970/Csa1G025160/Csa4G047370/Csa6G495100/Csa4G003640/Csa2G368270/Csa1G561400/Csa5G622830/Csa2G000530/Csa7G428820/Csa3G822260/Csa7G336520/Csa2G057080/Csa4G043890/Csa7G428830/Csa1G306800/Csa1G420310/Csa3G895650/Csa3G843820/Csa2G362480/Csa3G141820/Csa3G738990/Csa4G124910/Csa3G165640/Csa5G146840/Csa2G365100/Csa6G152950/Csa3G829160/Csa7G388380/Csa2G251490/Csa2G…	Csa1G002660/Csa1G049460/-/Csa1G587970/Csa1G025160/Csa4G047370/Csa6G495100/Csa4G003640/Csa2G368270/Csa1G561400/Csa5G622830/Csa2G000530/Csa7G428820/Csa3G822260/Csa7G336520/Csa2G057080/Csa4G043890/Csa7G428830/Csa1G306800/Csa1G420310/Csa3G895650/Csa3G843820/Csa2G362480/Csa3G141820/Csa3G738990/Csa4G124910/Csa3G165640/Csa5G146840/Csa2G365100/Csa6G152950/Csa3G829160/Csa7G388380/Csa2G251490/Csa2G100580/C…	47	0		0
MF	GO:0042578	phosphoric ester hydrolase activity	6/1679	67/8997	0.991419	0.999993	Csa6G011650/Csa5G597510/Csa7G451920/Csa3G556210/Csa5G440150/Csa3G824810	Csa6G011650/Csa5G597510/Csa7G451920/Csa3G556210/Csa5G440150/Csa3G824810	6	0		0
MF	GO:0005198	structural molecule activity	27/1679	215/8997	0.994082	0.999993	Csa5G524750/Csa4G623380/Csa3G837570/Csa4G095600/Csa3G017220/Csa3G134810/Csa6G187950/Csa6G519510/Csa7G446990/Csa3G271370/Csa1G257920/Csa3G859720/Csa3G894500/Csa2G406670/Csa4G630000/Csa7G044200/Csa3G098540/Csa3G171790/Csa6G517420/Csa3G727930/Csa5G146890/Csa6G078530/Csa6G324870/Csa3G588450/Csa3G854240/Csa5G148810/Csa4G308590	Csa5G524750/Csa4G623380/Csa3G837570/Csa4G095600/Csa3G017220/Csa3G134810/Csa6G187950/Csa6G519510/Csa7G446990/Csa3G271370/Csa1G257920/Csa3G859720/Csa3G894500/Csa2G406670/Csa4G630000/Csa7G044200/Csa3G098540/Csa3G171790/Csa6G517420/Csa3G727930/Csa5G146890/Csa6G078530/Csa6G324870/Csa3G588450/Csa3G854240/Csa5G148810/Csa4G308590	27	0		0
MF	GO:0034062	5'-3' RNA polymerase activity	3/1679	45/8997	0.994258	0.999993	Csa3G143540/Csa6G094750/Csa5G647410	Csa3G143540/Csa6G094750/Csa5G647410	3	0		0
MF	GO:0097747	RNA polymerase activity	3/1679	45/8997	0.994258	0.999993	Csa3G143540/Csa6G094750/Csa5G647410	Csa3G143540/Csa6G094750/Csa5G647410	3	0		0
MF	GO:0035251	UDP-glucosyltransferase activity	4/1679	54/8997	0.994543	0.999993	Csa4G001950/Csa5G322500/Csa4G002500/Csa2G433910	Csa4G001950/Csa5G322500/Csa4G002500/Csa2G433910	4	0		0
MF	GO:0016759	cellulose synthase activity	2/1679	36/8997	0.994604	0.999993	Csa4G002500/Csa2G433910	Csa4G002500/Csa2G433910	2	0		0
MF	GO:0016760	cellulose synthase (UDP-forming) activity	2/1679	36/8997	0.994604	0.999993	Csa4G002500/Csa2G433910	Csa4G002500/Csa2G433910	2	0		0
MF	GO:0016788	hydrolase activity, acting on ester bonds	34/1679	262/8997	0.994982	0.999993	Csa2G080160/Csa3G434970/Csa7G405320/Csa1G467090/Csa1G433610/Csa6G367180/Csa7G447990/Csa2G346080/Csa6G011650/Csa6G494980/Csa5G597510/Csa6G078580/Csa7G451920/Csa6G421680/Csa1G464550/Csa3G126810/Csa4G043950/Csa2G224250/Csa3G646640/Csa6G520420/Csa1G665920/Csa6G476130/Csa6G507140/Csa2G020960/Csa6G518310/Csa3G646620/Csa3G556210/Csa5G440150/Csa3G076010/Csa3G824810/Csa5G605150/Csa2G034750/Csa3G270280/Csa…	Csa2G080160/Csa3G434970/Csa7G405320/Csa1G467090/Csa1G433610/Csa6G367180/Csa7G447990/Csa2G346080/Csa6G011650/Csa6G494980/Csa5G597510/Csa6G078580/Csa7G451920/Csa6G421680/Csa1G464550/Csa3G126810/Csa4G043950/Csa2G224250/Csa3G646640/Csa6G520420/Csa1G665920/Csa6G476130/Csa6G507140/Csa2G020960/Csa6G518310/Csa3G646620/Csa3G556210/Csa5G440150/Csa3G076010/Csa3G824810/Csa5G605150/Csa2G034750/Csa3G270280/Csa…	34	0		0
MF	GO:0008194	UDP-glycosyltransferase activity	9/1679	94/8997	0.995141	0.999993	Csa4G001950/Csa5G322500/Csa5G598080/Csa5G576840/Csa1G024220/Csa4G002500/Csa2G381820/Csa2G433910/Csa4G637160	Csa4G001950/Csa5G322500/Csa5G598080/Csa5G576840/Csa1G024220/Csa4G002500/Csa2G381820/Csa2G433910/Csa4G637160	9	0		0
MF	GO:0046527	glucosyltransferase activity	4/1679	55/8997	0.995333	0.999993	Csa4G001950/Csa5G322500/Csa4G002500/Csa2G433910	Csa4G001950/Csa5G322500/Csa4G002500/Csa2G433910	4	0		0
MF	GO:0016810	hydrolase activity, acting on carbon-nitrogen (but not peptide) bonds	1/1679	28/8997	0.996952	0.999993	Csa6G511770	Csa6G511770	1	0		0
MF	GO:0019783	ubiquitin-like protein-specific protease activity	1/1679	28/8997	0.996952	0.999993	Csa3G011100	Csa3G011100	1	0		0
MF	GO:0036459	thiol-dependent ubiquitinyl hydrolase activity	1/1679	28/8997	0.996952	0.999993	Csa3G011100	Csa3G011100	1	0		0
MF	GO:0101005	ubiquitinyl hydrolase activity	1/1679	28/8997	0.996952	0.999993	Csa3G011100	Csa3G011100	1	0		0
MF	GO:0008234	cysteine-type peptidase activity	3/1679	49/8997	0.997073	0.999993	Csa3G011100/Csa2G363570/Csa5G622590	Csa3G011100/Csa2G363570/Csa5G622590	3	0		0
MF	GO:0046873	metal ion transmembrane transporter activity	3/1679	49/8997	0.997073	0.999993	Csa1G707110/Csa5G630840/Csa1G532340	Csa1G707110/Csa5G630840/Csa1G532340	3	0		0
MF	GO:0004518	nuclease activity	4/1679	60/8997	0.997892	0.999993	Csa6G494980/Csa1G464550/Csa6G476130/Csa5G605150	Csa6G494980/Csa1G464550/Csa6G476130/Csa5G605150	4	0		0
MF	GO:0015075	ion transmembrane transporter activity	23/1679	206/8997	0.998864	0.999993	Csa3G119340/Csa6G016970/Csa1G707110/Csa1G062930/Csa1G056920/Csa2G163170/Csa6G046250/Csa1G525270/Csa1G418780/Csa3G099660/Csa3G829040/Csa3G849900/Csa2G079120/Csa6G361290/Csa7G446670/Csa2G406710/Csa6G445180/Csa3G881910/Csa1G533480/Csa3G133960/Csa3G760520/Csa5G630840/Csa1G532340	Csa3G119340/Csa6G016970/Csa1G707110/Csa1G062930/Csa1G056920/Csa2G163170/Csa6G046250/Csa1G525270/Csa1G418780/Csa3G099660/Csa3G829040/Csa3G849900/Csa2G079120/Csa6G361290/Csa7G446670/Csa2G406710/Csa6G445180/Csa3G881910/Csa1G533480/Csa3G133960/Csa3G760520/Csa5G630840/Csa1G532340	23	0		0
MF	GO:0008324	cation transmembrane transporter activity	12/1679	128/8997	0.998868	0.999993	Csa3G119340/Csa6G016970/Csa1G707110/Csa1G062930/Csa2G163170/Csa1G525270/Csa2G079120/Csa1G533480/Csa3G133960/Csa3G760520/Csa5G630840/Csa1G532340	Csa3G119340/Csa6G016970/Csa1G707110/Csa1G062930/Csa2G163170/Csa1G525270/Csa2G079120/Csa1G533480/Csa3G133960/Csa3G760520/Csa5G630840/Csa1G532340	12	0		0
MF	GO:0016779	nucleotidyltransferase activity	7/1679	90/8997	0.99897	0.999993	Csa3G143540/Csa6G094750/Csa3G149890/Csa5G647410/Csa2G375760/Csa1G039840/Csa3G859710	Csa3G143540/Csa6G094750/Csa3G149890/Csa5G647410/Csa2G375760/Csa1G039840/Csa3G859710	7	0		0
MF	GO:0022891	substrate-specific transmembrane transporter activity	23/1679	213/8997	0.999447	0.999993	Csa3G119340/Csa6G016970/Csa1G707110/Csa1G062930/Csa1G056920/Csa2G163170/Csa6G046250/Csa1G525270/Csa1G418780/Csa3G099660/Csa3G829040/Csa3G849900/Csa2G079120/Csa6G361290/Csa7G446670/Csa2G406710/Csa6G445180/Csa3G881910/Csa1G533480/Csa3G133960/Csa3G760520/Csa5G630840/Csa1G532340	Csa3G119340/Csa6G016970/Csa1G707110/Csa1G062930/Csa1G056920/Csa2G163170/Csa6G046250/Csa1G525270/Csa1G418780/Csa3G099660/Csa3G829040/Csa3G849900/Csa2G079120/Csa6G361290/Csa7G446670/Csa2G406710/Csa6G445180/Csa3G881910/Csa1G533480/Csa3G133960/Csa3G760520/Csa5G630840/Csa1G532340	23	0		0
MF	GO:0022890	inorganic cation transmembrane transporter activity	8/1679	105/8997	0.999615	0.999993	Csa3G119340/Csa6G016970/Csa1G707110/Csa1G062930/Csa1G533480/Csa3G760520/Csa5G630840/Csa1G532340	Csa3G119340/Csa6G016970/Csa1G707110/Csa1G062930/Csa1G533480/Csa3G760520/Csa5G630840/Csa1G532340	8	0		0
MF	GO:0019001	guanyl nucleotide binding	16/1679	169/8997	0.999717	0.999993	Csa5G160160/Csa4G606030/Csa2G415550/Csa2G035520/Csa3G816070/Csa3G698470/Csa4G090320/Csa1G003540/Csa2G418950/Csa2G003580/Csa2G237750/Csa1G025010/Csa6G008830/Csa6G500400/Csa7G049180/Csa1G660130	Csa5G160160/Csa4G606030/Csa2G415550/Csa2G035520/Csa3G816070/Csa3G698470/Csa4G090320/Csa1G003540/Csa2G418950/Csa2G003580/Csa2G237750/Csa1G025010/Csa6G008830/Csa6G500400/Csa7G049180/Csa1G660130	16	0		0
MF	GO:0022892	substrate-specific transporter activity	24/1679	228/8997	0.999764	0.999993	Csa3G119340/Csa3G183320/Csa6G016970/Csa1G707110/Csa1G062930/Csa1G056920/Csa2G163170/Csa6G046250/Csa1G525270/Csa1G418780/Csa3G099660/Csa3G829040/Csa3G849900/Csa2G079120/Csa6G361290/Csa7G446670/Csa2G406710/Csa6G445180/Csa3G881910/Csa1G533480/Csa3G133960/Csa3G760520/Csa5G630840/Csa1G532340	Csa3G119340/Csa3G183320/Csa6G016970/Csa1G707110/Csa1G062930/Csa1G056920/Csa2G163170/Csa6G046250/Csa1G525270/Csa1G418780/Csa3G099660/Csa3G829040/Csa3G849900/Csa2G079120/Csa6G361290/Csa7G446670/Csa2G406710/Csa6G445180/Csa3G881910/Csa1G533480/Csa3G133960/Csa3G760520/Csa5G630840/Csa1G532340	24	0		0
MF	GO:0001883	purine nucleoside binding	15/1679	164/8997	0.99979	0.999993	Csa5G160160/Csa4G606030/Csa2G415550/Csa2G035520/Csa3G816070/Csa3G698470/Csa4G090320/Csa1G003540/Csa2G418950/Csa2G003580/Csa1G025010/Csa6G008830/Csa6G500400/Csa7G049180/Csa1G660130	Csa5G160160/Csa4G606030/Csa2G415550/Csa2G035520/Csa3G816070/Csa3G698470/Csa4G090320/Csa1G003540/Csa2G418950/Csa2G003580/Csa1G025010/Csa6G008830/Csa6G500400/Csa7G049180/Csa1G660130	15	0		0
MF	GO:0005525	GTP binding	15/1679	164/8997	0.99979	0.999993	Csa5G160160/Csa4G606030/Csa2G415550/Csa2G035520/Csa3G816070/Csa3G698470/Csa4G090320/Csa1G003540/Csa2G418950/Csa2G003580/Csa1G025010/Csa6G008830/Csa6G500400/Csa7G049180/Csa1G660130	Csa5G160160/Csa4G606030/Csa2G415550/Csa2G035520/Csa3G816070/Csa3G698470/Csa4G090320/Csa1G003540/Csa2G418950/Csa2G003580/Csa1G025010/Csa6G008830/Csa6G500400/Csa7G049180/Csa1G660130	15	0		0
MF	GO:0032549	ribonucleoside binding	15/1679	164/8997	0.99979	0.999993	Csa5G160160/Csa4G606030/Csa2G415550/Csa2G035520/Csa3G816070/Csa3G698470/Csa4G090320/Csa1G003540/Csa2G418950/Csa2G003580/Csa1G025010/Csa6G008830/Csa6G500400/Csa7G049180/Csa1G660130	Csa5G160160/Csa4G606030/Csa2G415550/Csa2G035520/Csa3G816070/Csa3G698470/Csa4G090320/Csa1G003540/Csa2G418950/Csa2G003580/Csa1G025010/Csa6G008830/Csa6G500400/Csa7G049180/Csa1G660130	15	0		0
MF	GO:0032550	purine ribonucleoside binding	15/1679	164/8997	0.99979	0.999993	Csa5G160160/Csa4G606030/Csa2G415550/Csa2G035520/Csa3G816070/Csa3G698470/Csa4G090320/Csa1G003540/Csa2G418950/Csa2G003580/Csa1G025010/Csa6G008830/Csa6G500400/Csa7G049180/Csa1G660130	Csa5G160160/Csa4G606030/Csa2G415550/Csa2G035520/Csa3G816070/Csa3G698470/Csa4G090320/Csa1G003540/Csa2G418950/Csa2G003580/Csa1G025010/Csa6G008830/Csa6G500400/Csa7G049180/Csa1G660130	15	0		0
MF	GO:0032561	guanyl ribonucleotide binding	15/1679	164/8997	0.99979	0.999993	Csa5G160160/Csa4G606030/Csa2G415550/Csa2G035520/Csa3G816070/Csa3G698470/Csa4G090320/Csa1G003540/Csa2G418950/Csa2G003580/Csa1G025010/Csa6G008830/Csa6G500400/Csa7G049180/Csa1G660130	Csa5G160160/Csa4G606030/Csa2G415550/Csa2G035520/Csa3G816070/Csa3G698470/Csa4G090320/Csa1G003540/Csa2G418950/Csa2G003580/Csa1G025010/Csa6G008830/Csa6G500400/Csa7G049180/Csa1G660130	15	0		0
MF	GO:0001882	nucleoside binding	15/1679	165/8997	0.999814	0.999993	Csa5G160160/Csa4G606030/Csa2G415550/Csa2G035520/Csa3G816070/Csa3G698470/Csa4G090320/Csa1G003540/Csa2G418950/Csa2G003580/Csa1G025010/Csa6G008830/Csa6G500400/Csa7G049180/Csa1G660130	Csa5G160160/Csa4G606030/Csa2G415550/Csa2G035520/Csa3G816070/Csa3G698470/Csa4G090320/Csa1G003540/Csa2G418950/Csa2G003580/Csa1G025010/Csa6G008830/Csa6G500400/Csa7G049180/Csa1G660130	15	0		0
MF	GO:0003723	RNA binding	21/1679	236/8997	0.999993	0.999993	Csa3G728090/Csa4G268020/Csa3G822370/Csa3G894500/Csa4G630000/Csa7G044200/novel.606/Csa6G517420/Csa7G004710/Csa1G207310/Csa3G585350/Csa4G637710/Csa2G036070/Csa6G324870/Csa1G023600/Csa5G148810/Csa2G000310/Csa4G438550/Csa5G220920/Csa7G009760/Csa5G605150	Csa3G728090/Csa4G268020/Csa3G822370/Csa3G894500/Csa4G630000/Csa7G044200/-/Csa6G517420/Csa7G004710/Csa1G207310/Csa3G585350/Csa4G637710/Csa2G036070/Csa6G324870/Csa1G023600/Csa5G148810/Csa2G000310/Csa4G438550/Csa5G220920/Csa7G009760/Csa5G605150	21	0		0

## Sheet: RG_CA vs RG_CK
Category	GOID	Description	GeneRatio	BgRatio	pvalue	padj	geneID	geneName	Count	Up	Up_Gene_names	Down	Down_Gene_names
BP	GO:0006261	DNA-dependent DNA replication	9/876	12/5936	4.61956e-06	0.00159837	Csa7G343310/Csa6G094750/Csa7G407650/Csa6G522780/Csa3G722880/Csa6G538780/Csa5G647410/Csa7G004140/Csa3G736810	Csa7G343310/Csa6G094750/Csa7G407650/Csa6G522780/Csa3G722880/Csa6G538780/Csa5G647410/Csa7G004140/Csa3G736810	9	0		0
BP	GO:0006260	DNA replication	19/876	47/5936	1.5469e-05	0.00267614	Csa2G270740/Csa6G486750/Csa1G013800/Csa7G343310/Csa2G108700/Csa6G188070/Csa5G614640/Csa6G502800/Csa6G094750/Csa7G407650/Csa6G522780/Csa3G722880/Csa6G538780/Csa5G647410/Csa7G004140/Csa3G221760/Csa1G039840/Csa3G736810/Csa2G359990	Csa2G270740/Csa6G486750/Csa1G013800/Csa7G343310/Csa2G108700/Csa6G188070/Csa5G614640/Csa6G502800/Csa6G094750/Csa7G407650/Csa6G522780/Csa3G722880/Csa6G538780/Csa5G647410/Csa7G004140/Csa3G221760/Csa1G039840/Csa3G736810/Csa2G359990	19	0		0
BP	GO:0009733	response to auxin	12/876	38/5936	0.00661466	0.76289	Csa2G258100/Csa7G008430/Csa5G139100/Csa3G866530/Csa3G777530/novel.116/Csa3G118740/Csa7G238400/Csa1G051690/Csa2G257100/Csa6G007440/Csa7G009140	Csa2G258100/Csa7G008430/Csa5G139100/Csa3G866530/Csa3G777530/-/Csa3G118740/Csa7G238400/Csa1G051690/Csa2G257100/Csa6G007440/Csa7G009140	12	0		0
BP	GO:0007154	cell communication	33/876	154/5936	0.0152328	1	Csa2G237750/Csa2G020870/Csa7G045580/Csa1G071270/Csa3G099600/Csa4G436980/Csa3G822100/Csa5G647530/Csa5G549170/Csa2G009490/Csa3G044470/Csa3G099580/Csa5G152980/Csa3G099570/Csa6G516770/Csa4G022930/Csa4G652020/Csa5G603910/Csa5G647510/Csa7G452370/Csa3G118730/Csa7G405830/Csa6G524600/Csa6G001220/Csa7G390200/Csa1G006300/Csa6G383530/Csa2G350290/Csa1G071260/Csa5G434550/Csa2G205940/Csa2G000110/Csa5G550210	Csa2G237750/Csa2G020870/Csa7G045580/Csa1G071270/Csa3G099600/Csa4G436980/Csa3G822100/Csa5G647530/Csa5G549170/Csa2G009490/Csa3G044470/Csa3G099580/Csa5G152980/Csa3G099570/Csa6G516770/Csa4G022930/Csa4G652020/Csa5G603910/Csa5G647510/Csa7G452370/Csa3G118730/Csa7G405830/Csa6G524600/Csa6G001220/Csa7G390200/Csa1G006300/Csa6G383530/Csa2G350290/Csa1G071260/Csa5G434550/Csa2G205940/Csa2G000110/Csa5G550210	33	0		0
BP	GO:0016567	protein ubiquitination	14/876	53/5936	0.0187268	1	Csa3G203270/Csa6G118880/Csa6G516760/Csa5G167050/Csa6G426370/Csa1G467720/Csa6G484010/Csa1G005730/Csa2G000350/Csa4G332090/Csa6G190460/Csa5G023870/Csa2G334540/Csa3G782630	Csa3G203270/Csa6G118880/Csa6G516760/Csa5G167050/Csa6G426370/Csa1G467720/Csa6G484010/Csa1G005730/Csa2G000350/Csa4G332090/Csa6G190460/Csa5G023870/Csa2G334540/Csa3G782630	14	0		0
BP	GO:0032446	protein modification by small protein conjugation	14/876	54/5936	0.0219623	1	Csa3G203270/Csa6G118880/Csa6G516760/Csa5G167050/Csa6G426370/Csa1G467720/Csa6G484010/Csa1G005730/Csa2G000350/Csa4G332090/Csa6G190460/Csa5G023870/Csa2G334540/Csa3G782630	Csa3G203270/Csa6G118880/Csa6G516760/Csa5G167050/Csa6G426370/Csa1G467720/Csa6G484010/Csa1G005730/Csa2G000350/Csa4G332090/Csa6G190460/Csa5G023870/Csa2G334540/Csa3G782630	14	0		0
BP	GO:0005992	trehalose biosynthetic process	5/876	13/5936	0.0318962	1	Csa4G028470/Csa5G602180/Csa6G520240/Csa3G033800/Csa1G005560	Csa4G028470/Csa5G602180/Csa6G520240/Csa3G033800/Csa1G005560	5	0		0
BP	GO:0005984	disaccharide metabolic process	7/876	23/5936	0.042555	1	Csa4G001950/Csa4G028470/Csa5G322500/Csa5G602180/Csa6G520240/Csa3G033800/Csa1G005560	Csa4G001950/Csa4G028470/Csa5G322500/Csa5G602180/Csa6G520240/Csa3G033800/Csa1G005560	7	0		0
BP	GO:0005991	trehalose metabolic process	5/876	14/5936	0.0437503	1	Csa4G028470/Csa5G602180/Csa6G520240/Csa3G033800/Csa1G005560	Csa4G028470/Csa5G602180/Csa6G520240/Csa3G033800/Csa1G005560	5	0		0
BP	GO:0007165	signal transduction	26/876	126/5936	0.0441803	1	Csa2G237750/Csa2G020870/Csa3G099600/Csa4G436980/Csa3G822100/Csa5G647530/Csa5G549170/Csa2G009490/Csa3G044470/Csa5G152980/Csa4G022930/Csa4G652020/Csa5G603910/Csa5G647510/Csa7G452370/Csa3G118730/Csa7G405830/Csa6G524600/Csa6G001220/Csa7G390200/Csa1G006300/Csa6G383530/Csa2G350290/Csa5G434550/Csa2G205940/Csa2G000110	Csa2G237750/Csa2G020870/Csa3G099600/Csa4G436980/Csa3G822100/Csa5G647530/Csa5G549170/Csa2G009490/Csa3G044470/Csa5G152980/Csa4G022930/Csa4G652020/Csa5G603910/Csa5G647510/Csa7G452370/Csa3G118730/Csa7G405830/Csa6G524600/Csa6G001220/Csa7G390200/Csa1G006300/Csa6G383530/Csa2G350290/Csa5G434550/Csa2G205940/Csa2G000110	26	0		0
BP	GO:0023052	signaling	26/876	126/5936	0.0441803	1	Csa2G237750/Csa2G020870/Csa3G099600/Csa4G436980/Csa3G822100/Csa5G647530/Csa5G549170/Csa2G009490/Csa3G044470/Csa5G152980/Csa4G022930/Csa4G652020/Csa5G603910/Csa5G647510/Csa7G452370/Csa3G118730/Csa7G405830/Csa6G524600/Csa6G001220/Csa7G390200/Csa1G006300/Csa6G383530/Csa2G350290/Csa5G434550/Csa2G205940/Csa2G000110	Csa2G237750/Csa2G020870/Csa3G099600/Csa4G436980/Csa3G822100/Csa5G647530/Csa5G549170/Csa2G009490/Csa3G044470/Csa5G152980/Csa4G022930/Csa4G652020/Csa5G603910/Csa5G647510/Csa7G452370/Csa3G118730/Csa7G405830/Csa6G524600/Csa6G001220/Csa7G390200/Csa1G006300/Csa6G383530/Csa2G350290/Csa5G434550/Csa2G205940/Csa2G000110	26	0		0
BP	GO:0044700	single organism signaling	26/876	126/5936	0.0441803	1	Csa2G237750/Csa2G020870/Csa3G099600/Csa4G436980/Csa3G822100/Csa5G647530/Csa5G549170/Csa2G009490/Csa3G044470/Csa5G152980/Csa4G022930/Csa4G652020/Csa5G603910/Csa5G647510/Csa7G452370/Csa3G118730/Csa7G405830/Csa6G524600/Csa6G001220/Csa7G390200/Csa1G006300/Csa6G383530/Csa2G350290/Csa5G434550/Csa2G205940/Csa2G000110	Csa2G237750/Csa2G020870/Csa3G099600/Csa4G436980/Csa3G822100/Csa5G647530/Csa5G549170/Csa2G009490/Csa3G044470/Csa5G152980/Csa4G022930/Csa4G652020/Csa5G603910/Csa5G647510/Csa7G452370/Csa3G118730/Csa7G405830/Csa6G524600/Csa6G001220/Csa7G390200/Csa1G006300/Csa6G383530/Csa2G350290/Csa5G434550/Csa2G205940/Csa2G000110	26	0		0
BP	GO:0000160	phosphorelay signal transduction system	9/876	34/5936	0.0532389	1	Csa4G436980/Csa3G822100/Csa5G549170/Csa5G603910/Csa7G452370/Csa1G006300/Csa6G383530/Csa2G350290/Csa5G434550	Csa4G436980/Csa3G822100/Csa5G549170/Csa5G603910/Csa7G452370/Csa1G006300/Csa6G383530/Csa2G350290/Csa5G434550	9	0		0
BP	GO:0033014	tetrapyrrole biosynthetic process	5/876	15/5936	0.0579053	1	Csa2G351800/Csa4G082410/Csa7G068600/Csa5G218840/Csa3G682170	Csa2G351800/Csa4G082410/Csa7G068600/Csa5G218840/Csa3G682170	5	0		0
BP	GO:0046351	disaccharide biosynthetic process	5/876	15/5936	0.0579053	1	Csa4G028470/Csa5G602180/Csa6G520240/Csa3G033800/Csa1G005560	Csa4G028470/Csa5G602180/Csa6G520240/Csa3G033800/Csa1G005560	5	0		0
BP	GO:0033013	tetrapyrrole metabolic process	6/876	20/5936	0.0626726	1	Csa2G351800/Csa4G082410/Csa7G068600/Csa2G224250/Csa5G218840/Csa3G682170	Csa2G351800/Csa4G082410/Csa7G068600/Csa2G224250/Csa5G218840/Csa3G682170	6	0		0
BP	GO:0042545	cell wall modification	9/876	35/5936	0.0626786	1	Csa7G447990/Csa7G405320/Csa4G043950/Csa7G414390/Csa7G405820/Csa7G343870/Csa7G343850/Csa3G126810/Csa5G568300	Csa7G447990/Csa7G405320/Csa4G043950/Csa7G414390/Csa7G405820/Csa7G343870/Csa7G343850/Csa3G126810/Csa5G568300	9	0		0
BP	GO:0033865	nucleoside bisphosphate metabolic process	4/876	11/5936	0.0658514	1	Csa7G449460/Csa6G117710/Csa3G651840/Csa7G029390	Csa7G449460/Csa6G117710/Csa3G651840/Csa7G029390	4	0		0
BP	GO:0033875	ribonucleoside bisphosphate metabolic process	4/876	11/5936	0.0658514	1	Csa7G449460/Csa6G117710/Csa3G651840/Csa7G029390	Csa7G449460/Csa6G117710/Csa3G651840/Csa7G029390	4	0		0
BP	GO:0034032	purine nucleoside bisphosphate metabolic process	4/876	11/5936	0.0658514	1	Csa7G449460/Csa6G117710/Csa3G651840/Csa7G029390	Csa7G449460/Csa6G117710/Csa3G651840/Csa7G029390	4	0		0
BP	GO:0006928	movement of cell or subcellular component	11/876	46/5936	0.0669867	1	Csa1G495290/Csa3G777560/Csa6G000650/Csa2G173060/Csa3G816090/Csa3G734250/Csa3G172990/Csa3G062600/Csa2G354040/Csa5G166470/Csa1G042550	Csa1G495290/Csa3G777560/Csa6G000650/Csa2G173060/Csa3G816090/Csa3G734250/Csa3G172990/Csa3G062600/Csa2G354040/Csa5G166470/Csa1G042550	11	0		0
BP	GO:0007018	microtubule-based movement	11/876	46/5936	0.0669867	1	Csa1G495290/Csa3G777560/Csa6G000650/Csa2G173060/Csa3G816090/Csa3G734250/Csa3G172990/Csa3G062600/Csa2G354040/Csa5G166470/Csa1G042550	Csa1G495290/Csa3G777560/Csa6G000650/Csa2G173060/Csa3G816090/Csa3G734250/Csa3G172990/Csa3G062600/Csa2G354040/Csa5G166470/Csa1G042550	11	0		0
BP	GO:0051704	multi-organism process	10/876	41/5936	0.0701692	1	Csa7G045580/Csa6G085110/Csa1G071270/Csa3G099580/Csa3G099570/Csa6G516770/Csa6G084600/Csa5G608080/Csa1G071260/Csa5G550210	Csa7G045580/Csa6G085110/Csa1G071270/Csa3G099580/Csa3G099570/Csa6G516770/Csa6G084600/Csa5G608080/Csa1G071260/Csa5G550210	10	0		0
BP	GO:0006778	porphyrin-containing compound metabolic process	4/876	12/5936	0.0876399	1	Csa2G351800/Csa4G082410/Csa2G224250/Csa5G218840	Csa2G351800/Csa4G082410/Csa2G224250/Csa5G218840	4	0		0
BP	GO:0042221	response to chemical	21/876	106/5936	0.0931051	1	Csa2G258100/Csa3G180310/Csa1G047430/Csa4G045040/Csa4G291900/Csa7G008430/Csa5G139100/Csa6G358710/Csa3G866530/Csa7G043640/Csa3G777530/novel.116/Csa3G118740/Csa7G238400/Csa1G051690/Csa6G319720/Csa4G099750/Csa5G611090/Csa2G257100/Csa6G007440/Csa7G009140	Csa2G258100/Csa3G180310/Csa1G047430/Csa4G045040/Csa4G291900/Csa7G008430/Csa5G139100/Csa6G358710/Csa3G866530/Csa7G043640/Csa3G777530/-/Csa3G118740/Csa7G238400/Csa1G051690/Csa6G319720/Csa4G099750/Csa5G611090/Csa2G257100/Csa6G007440/Csa7G009140	21	0		0
BP	GO:0000003	reproduction	8/876	33/5936	0.102322	1	Csa7G045580/Csa1G071270/Csa3G099580/Csa3G099570/Csa6G516770/Csa3G808370/Csa1G071260/Csa5G550210	Csa7G045580/Csa1G071270/Csa3G099580/Csa3G099570/Csa6G516770/Csa3G808370/Csa1G071260/Csa5G550210	8	0		0
BP	GO:0022414	reproductive process	8/876	33/5936	0.102322	1	Csa7G045580/Csa1G071270/Csa3G099580/Csa3G099570/Csa6G516770/Csa3G808370/Csa1G071260/Csa5G550210	Csa7G045580/Csa1G071270/Csa3G099580/Csa3G099570/Csa6G516770/Csa3G808370/Csa1G071260/Csa5G550210	8	0		0
BP	GO:0044702	single organism reproductive process	8/876	33/5936	0.102322	1	Csa7G045580/Csa1G071270/Csa3G099580/Csa3G099570/Csa6G516770/Csa3G808370/Csa1G071260/Csa5G550210	Csa7G045580/Csa1G071270/Csa3G099580/Csa3G099570/Csa6G516770/Csa3G808370/Csa1G071260/Csa5G550210	8	0		0
BP	GO:0008037	cell recognition	7/876	28/5936	0.107321	1	Csa7G045580/Csa1G071270/Csa3G099580/Csa3G099570/Csa6G516770/Csa1G071260/Csa5G550210	Csa7G045580/Csa1G071270/Csa3G099580/Csa3G099570/Csa6G516770/Csa1G071260/Csa5G550210	7	0		0
BP	GO:0009856	pollination	7/876	28/5936	0.107321	1	Csa7G045580/Csa1G071270/Csa3G099580/Csa3G099570/Csa6G516770/Csa1G071260/Csa5G550210	Csa7G045580/Csa1G071270/Csa3G099580/Csa3G099570/Csa6G516770/Csa1G071260/Csa5G550210	7	0		0
BP	GO:0009875	pollen-pistil interaction	7/876	28/5936	0.107321	1	Csa7G045580/Csa1G071270/Csa3G099580/Csa3G099570/Csa6G516770/Csa1G071260/Csa5G550210	Csa7G045580/Csa1G071270/Csa3G099580/Csa3G099570/Csa6G516770/Csa1G071260/Csa5G550210	7	0		0
BP	GO:0044706	multi-multicellular organism process	7/876	28/5936	0.107321	1	Csa7G045580/Csa1G071270/Csa3G099580/Csa3G099570/Csa6G516770/Csa1G071260/Csa5G550210	Csa7G045580/Csa1G071270/Csa3G099580/Csa3G099570/Csa6G516770/Csa1G071260/Csa5G550210	7	0		0
BP	GO:0048544	recognition of pollen	7/876	28/5936	0.107321	1	Csa7G045580/Csa1G071270/Csa3G099580/Csa3G099570/Csa6G516770/Csa1G071260/Csa5G550210	Csa7G045580/Csa1G071270/Csa3G099580/Csa3G099570/Csa6G516770/Csa1G071260/Csa5G550210	7	0		0
BP	GO:0009719	response to endogenous stimulus	12/876	56/5936	0.113248	1	Csa2G258100/Csa7G008430/Csa5G139100/Csa3G866530/Csa3G777530/novel.116/Csa3G118740/Csa7G238400/Csa1G051690/Csa2G257100/Csa6G007440/Csa7G009140	Csa2G258100/Csa7G008430/Csa5G139100/Csa3G866530/Csa3G777530/-/Csa3G118740/Csa7G238400/Csa1G051690/Csa2G257100/Csa6G007440/Csa7G009140	12	0		0
BP	GO:0009725	response to hormone	12/876	56/5936	0.113248	1	Csa2G258100/Csa7G008430/Csa5G139100/Csa3G866530/Csa3G777530/novel.116/Csa3G118740/Csa7G238400/Csa1G051690/Csa2G257100/Csa6G007440/Csa7G009140	Csa2G258100/Csa7G008430/Csa5G139100/Csa3G866530/Csa3G777530/-/Csa3G118740/Csa7G238400/Csa1G051690/Csa2G257100/Csa6G007440/Csa7G009140	12	0		0
BP	GO:0010033	response to organic substance	12/876	56/5936	0.113248	1	Csa2G258100/Csa7G008430/Csa5G139100/Csa3G866530/Csa3G777530/novel.116/Csa3G118740/Csa7G238400/Csa1G051690/Csa2G257100/Csa6G007440/Csa7G009140	Csa2G258100/Csa7G008430/Csa5G139100/Csa3G866530/Csa3G777530/-/Csa3G118740/Csa7G238400/Csa1G051690/Csa2G257100/Csa6G007440/Csa7G009140	12	0		0
BP	GO:0044262	cellular carbohydrate metabolic process	20/876	103/5936	0.116245	1	Csa4G001950/Csa1G050360/Csa4G028470/Csa2G433910/Csa5G322500/Csa5G602180/Csa7G044980/Csa2G416240/Csa6G520240/Csa3G033800/Csa6G147660/Csa7G129380/Csa1G039880/Csa4G053250/Csa4G031000/Csa1G422480/Csa1G575130/Csa1G005560/Csa4G002500/Csa2G302250	Csa4G001950/Csa1G050360/Csa4G028470/Csa2G433910/Csa5G322500/Csa5G602180/Csa7G044980/Csa2G416240/Csa6G520240/Csa3G033800/Csa6G147660/Csa7G129380/Csa1G039880/Csa4G053250/Csa4G031000/Csa1G422480/Csa1G575130/Csa1G005560/Csa4G002500/Csa2G302250	20	0		0
BP	GO:0009311	oligosaccharide metabolic process	7/876	29/5936	0.124422	1	Csa4G001950/Csa4G028470/Csa5G322500/Csa5G602180/Csa6G520240/Csa3G033800/Csa1G005560	Csa4G001950/Csa4G028470/Csa5G322500/Csa5G602180/Csa6G520240/Csa3G033800/Csa1G005560	7	0		0
BP	GO:0045229	external encapsulating structure organization	10/876	47/5936	0.145227	1	Csa7G447990/Csa7G405320/Csa4G043950/Csa7G414390/Csa7G405820/Csa7G343870/Csa7G343850/Csa3G126810/Csa5G568300/Csa3G165620	Csa7G447990/Csa7G405320/Csa4G043950/Csa7G414390/Csa7G405820/Csa7G343870/Csa7G343850/Csa3G126810/Csa5G568300/Csa3G165620	10	0		0
BP	GO:0071555	cell wall organization	10/876	47/5936	0.145227	1	Csa7G447990/Csa7G405320/Csa4G043950/Csa7G414390/Csa7G405820/Csa7G343870/Csa7G343850/Csa3G126810/Csa5G568300/Csa3G165620	Csa7G447990/Csa7G405320/Csa4G043950/Csa7G414390/Csa7G405820/Csa7G343870/Csa7G343850/Csa3G126810/Csa5G568300/Csa3G165620	10	0		0
BP	GO:0034637	cellular carbohydrate biosynthetic process	13/876	65/5936	0.15309	1	Csa4G028470/Csa2G433910/Csa5G602180/Csa2G416240/Csa6G520240/Csa3G033800/Csa7G129380/Csa1G039880/Csa4G053250/Csa4G031000/Csa1G005560/Csa4G002500/Csa2G302250	Csa4G028470/Csa2G433910/Csa5G602180/Csa2G416240/Csa6G520240/Csa3G033800/Csa7G129380/Csa1G039880/Csa4G053250/Csa4G031000/Csa1G005560/Csa4G002500/Csa2G302250	13	0		0
BP	GO:0009116	nucleoside metabolic process	5/876	20/5936	0.16159	1	Csa7G449460/Csa5G160770/Csa2G381870/Csa7G009190/Csa3G651840	Csa7G449460/Csa5G160770/Csa2G381870/Csa7G009190/Csa3G651840	5	0		0
BP	GO:1901657	glycosyl compound metabolic process	5/876	20/5936	0.16159	1	Csa7G449460/Csa5G160770/Csa2G381870/Csa7G009190/Csa3G651840	Csa7G449460/Csa5G160770/Csa2G381870/Csa7G009190/Csa3G651840	5	0		0
BP	GO:0071554	cell wall organization or biogenesis	12/876	60/5936	0.165337	1	Csa7G447990/Csa7G405320/Csa4G043950/Csa7G414390/Csa7G405820/Csa1G038350/Csa7G343870/Csa1G534750/Csa7G343850/Csa3G126810/Csa5G568300/Csa3G165620	Csa7G447990/Csa7G405320/Csa4G043950/Csa7G414390/Csa7G405820/Csa1G038350/Csa7G343870/Csa1G534750/Csa7G343850/Csa3G126810/Csa5G568300/Csa3G165620	12	0		0
BP	GO:0070647	protein modification by small protein conjugation or removal	15/876	78/5936	0.167247	1	Csa3G203270/Csa3G011100/Csa6G118880/Csa6G516760/Csa5G167050/Csa6G426370/Csa1G467720/Csa6G484010/Csa1G005730/Csa2G000350/Csa4G332090/Csa6G190460/Csa5G023870/Csa2G334540/Csa3G782630	Csa3G203270/Csa3G011100/Csa6G118880/Csa6G516760/Csa5G167050/Csa6G426370/Csa1G467720/Csa6G484010/Csa1G005730/Csa2G000350/Csa4G332090/Csa6G190460/Csa5G023870/Csa2G334540/Csa3G782630	15	0		0
BP	GO:0032501	multicellular organismal process	9/876	43/5936	0.173862	1	Csa7G045580/Csa1G071270/Csa3G099580/Csa3G099570/Csa6G516770/Csa3G808370/Csa1G071260/Csa5G160210/Csa5G550210	Csa7G045580/Csa1G071270/Csa3G099580/Csa3G099570/Csa6G516770/Csa3G808370/Csa1G071260/Csa5G160210/Csa5G550210	9	0		0
BP	GO:0009312	oligosaccharide biosynthetic process	5/876	21/5936	0.187951	1	Csa4G028470/Csa5G602180/Csa6G520240/Csa3G033800/Csa1G005560	Csa4G028470/Csa5G602180/Csa6G520240/Csa3G033800/Csa1G005560	5	0		0
BP	GO:0046903	secretion	7/876	33/5936	0.204911	1	Csa1G050470/Csa1G533450/Csa1G481200/Csa6G077380/Csa4G293250/Csa1G433610/Csa5G178700	Csa1G050470/Csa1G533450/Csa1G481200/Csa6G077380/Csa4G293250/Csa1G433610/Csa5G178700	7	0		0
BP	GO:0005975	carbohydrate metabolic process	63/876	387/5936	0.210596	1	Csa4G001950/Csa1G050360/Csa1G522000/Csa6G357030/Csa1G025160/Csa1G612880/Csa7G058620/Csa4G051530/Csa6G039020/Csa6G449820/Csa4G028470/Csa6G324840/Csa7G394650/Csa5G181480/Csa7G405310/Csa2G433910/Csa5G146320/Csa1G164660/Csa5G322500/Csa5G602180/Csa7G213190/Csa7G213180/Csa7G432280/Csa7G044980/Csa7G392380/Csa5G150430/Csa6G072990/Csa1G615730/Csa7G336540/Csa2G167190/Csa6G523410/Csa2G416240/Csa6G520240/Csa…	Csa4G001950/Csa1G050360/Csa1G522000/Csa6G357030/Csa1G025160/Csa1G612880/Csa7G058620/Csa4G051530/Csa6G039020/Csa6G449820/Csa4G028470/Csa6G324840/Csa7G394650/Csa5G181480/Csa7G405310/Csa2G433910/Csa5G146320/Csa1G164660/Csa5G322500/Csa5G602180/Csa7G213190/Csa7G213180/Csa7G432280/Csa7G044980/Csa7G392380/Csa5G150430/Csa6G072990/Csa1G615730/Csa7G336540/Csa2G167190/Csa6G523410/Csa2G416240/Csa6G520240/Csa…	63	0		0
BP	GO:0000278	mitotic cell cycle	3/876	11/5936	0.213729	1	Csa5G606490/Csa5G172910/Csa2G416140	Csa5G606490/Csa5G172910/Csa2G416140	3	0		0
BP	GO:0006633	fatty acid biosynthetic process	5/876	22/5936	0.215719	1	Csa3G178500/Csa1G501840/Csa5G178710/Csa3G178510/Csa3G178490	Csa3G178500/Csa1G501840/Csa5G178710/Csa3G178510/Csa3G178490	5	0		0
BP	GO:0050896	response to stimulus	75/876	466/5936	0.216229	1	Csa2G237750/Csa2G020870/Csa2G258100/Csa5G154200/Csa3G099600/novel.417/Csa4G436980/Csa3G822100/Csa5G647530/Csa5G549170/Csa3G180310/Csa2G009490/Csa3G337350/Csa3G044470/Csa5G602750/Csa7G058560/Csa1G047430/Csa4G045040/Csa4G291900/Csa7G008430/Csa5G152980/Csa6G363600/Csa5G614640/Csa4G022930/Csa4G652020/Csa6G010030/Csa1G039920/Csa5G603910/Csa5G647510/Csa7G452370/Csa5G139100/Csa6G134890/Csa3G118730/Csa7G…	Csa2G237750/Csa2G020870/Csa2G258100/Csa5G154200/Csa3G099600/-/Csa4G436980/Csa3G822100/Csa5G647530/Csa5G549170/Csa3G180310/Csa2G009490/Csa3G337350/Csa3G044470/Csa5G602750/Csa7G058560/Csa1G047430/Csa4G045040/Csa4G291900/Csa7G008430/Csa5G152980/Csa6G363600/Csa5G614640/Csa4G022930/Csa4G652020/Csa6G010030/Csa1G039920/Csa5G603910/Csa5G647510/Csa7G452370/Csa5G139100/Csa6G134890/Csa3G118730/Csa7G405830/C…	75	0		0
BP	GO:0007017	microtubule-based process	12/876	64/5936	0.227314	1	Csa1G495290/Csa3G777560/Csa6G000650/Csa2G173060/Csa3G816090/Csa3G734250/Csa3G172990/Csa1G045690/Csa3G062600/Csa2G354040/Csa5G166470/Csa1G042550	Csa1G495290/Csa3G777560/Csa6G000650/Csa2G173060/Csa3G816090/Csa3G734250/Csa3G172990/Csa1G045690/Csa3G062600/Csa2G354040/Csa5G166470/Csa1G042550	12	0		0
BP	GO:0008610	lipid biosynthetic process	17/876	96/5936	0.243622	1	Csa5G524780/Csa3G689270/Csa6G487640/Csa6G079750/Csa3G178500/Csa5G608060/Csa1G501840/Csa5G178710/Csa3G178510/Csa1G420340/Csa4G031000/Csa2G008110/Csa3G178490/Csa3G127760/Csa4G409800/Csa7G073550/Csa3G183920	Csa5G524780/Csa3G689270/Csa6G487640/Csa6G079750/Csa3G178500/Csa5G608060/Csa1G501840/Csa5G178710/Csa3G178510/Csa1G420340/Csa4G031000/Csa2G008110/Csa3G178490/Csa3G127760/Csa4G409800/Csa7G073550/Csa3G183920	17	0		0
BP	GO:0006887	exocytosis	6/876	30/5936	0.275902	1	Csa1G050470/Csa1G533450/Csa1G481200/Csa6G077380/Csa4G293250/Csa5G178700	Csa1G050470/Csa1G533450/Csa1G481200/Csa6G077380/Csa4G293250/Csa5G178700	6	0		0
BP	GO:0032940	secretion by cell	6/876	30/5936	0.275902	1	Csa1G050470/Csa1G533450/Csa1G481200/Csa6G077380/Csa4G293250/Csa5G178700	Csa1G050470/Csa1G533450/Csa1G481200/Csa6G077380/Csa4G293250/Csa5G178700	6	0		0
BP	GO:0006066	alcohol metabolic process	3/876	13/5936	0.298761	1	Csa3G009450/Csa4G031000/Csa1G575130	Csa3G009450/Csa4G031000/Csa1G575130	3	0		0
BP	GO:0009073	aromatic amino acid family biosynthetic process	3/876	13/5936	0.298761	1	Csa1G145980/Csa7G064020/Csa1G145970	Csa1G145980/Csa7G064020/Csa1G145970	3	0		0
BP	GO:0019751	polyol metabolic process	3/876	13/5936	0.298761	1	Csa3G009450/Csa4G031000/Csa1G575130	Csa3G009450/Csa4G031000/Csa1G575130	3	0		0
BP	GO:0022402	cell cycle process	4/876	19/5936	0.304663	1	Csa5G606490/Csa7G339140/Csa5G172910/Csa2G416140	Csa5G606490/Csa7G339140/Csa5G172910/Csa2G416140	4	0		0
BP	GO:0051726	regulation of cell cycle	4/876	19/5936	0.304663	1	Csa6G078670/Csa5G606490/Csa7G339140/Csa3G127030	Csa6G078670/Csa5G606490/Csa7G339140/Csa3G127030	4	0		0
BP	GO:0035556	intracellular signal transduction	9/876	50/5936	0.31364	1	Csa4G436980/Csa3G822100/Csa5G549170/Csa5G603910/Csa7G452370/Csa1G006300/Csa6G383530/Csa2G350290/Csa5G434550	Csa4G436980/Csa3G822100/Csa5G549170/Csa5G603910/Csa7G452370/Csa1G006300/Csa6G383530/Csa2G350290/Csa5G434550	9	0		0
BP	GO:0016051	carbohydrate biosynthetic process	13/876	76/5936	0.326893	1	Csa4G028470/Csa2G433910/Csa5G602180/Csa2G416240/Csa6G520240/Csa3G033800/Csa7G129380/Csa1G039880/Csa4G053250/Csa4G031000/Csa1G005560/Csa4G002500/Csa2G302250	Csa4G028470/Csa2G433910/Csa5G602180/Csa2G416240/Csa6G520240/Csa3G033800/Csa7G129380/Csa1G039880/Csa4G053250/Csa4G031000/Csa1G005560/Csa4G002500/Csa2G302250	13	0		0
BP	GO:0009072	aromatic amino acid family metabolic process	4/876	20/5936	0.340432	1	Csa4G088750/Csa1G145980/Csa7G064020/Csa1G145970	Csa4G088750/Csa1G145980/Csa7G064020/Csa1G145970	4	0		0
BP	GO:1901615	organic hydroxy compound metabolic process	3/876	15/5936	0.385192	1	Csa3G009450/Csa4G031000/Csa1G575130	Csa3G009450/Csa4G031000/Csa1G575130	3	0		0
BP	GO:0000413	protein peptidyl-prolyl isomerization	5/876	28/5936	0.398678	1	Csa5G128260/Csa6G187950/Csa1G690270/Csa3G100780/Csa1G042130	Csa5G128260/Csa6G187950/Csa1G690270/Csa3G100780/Csa1G042130	5	0		0
BP	GO:0018208	peptidyl-proline modification	5/876	28/5936	0.398678	1	Csa5G128260/Csa6G187950/Csa1G690270/Csa3G100780/Csa1G042130	Csa5G128260/Csa6G187950/Csa1G690270/Csa3G100780/Csa1G042130	5	0		0
BP	GO:0007186	G-protein coupled receptor signaling pathway	3/876	16/5936	0.427591	1	Csa2G237750/Csa3G099600/Csa2G000110	Csa2G237750/Csa3G099600/Csa2G000110	3	0		0
BP	GO:0072330	monocarboxylic acid biosynthetic process	5/876	29/5936	0.429802	1	Csa3G178500/Csa1G501840/Csa5G178710/Csa3G178510/Csa3G178490	Csa3G178500/Csa1G501840/Csa5G178710/Csa3G178510/Csa3G178490	5	0		0
BP	GO:0006629	lipid metabolic process	36/876	236/5936	0.442012	1	Csa7G407550/Csa7G378490/Csa3G588470/Csa5G524780/Csa5G612890/Csa3G689270/Csa4G496760/Csa6G487640/Csa6G079750/Csa7G389450/Csa6G006850/Csa3G178500/Csa5G608060/Csa1G501840/Csa7G336540/Csa1G073750/Csa5G077750/Csa3G152050/Csa5G178710/Csa3G808360/Csa6G511770/Csa3G178510/Csa6G490910/Csa1G532210/Csa5G640590/Csa1G420340/Csa2G264560/Csa4G031000/Csa1G042620/Csa2G008110/Csa1G433610/Csa3G178490/Csa3G127760/Csa…	Csa7G407550/Csa7G378490/Csa3G588470/Csa5G524780/Csa5G612890/Csa3G689270/Csa4G496760/Csa6G487640/Csa6G079750/Csa7G389450/Csa6G006850/Csa3G178500/Csa5G608060/Csa1G501840/Csa7G336540/Csa1G073750/Csa5G077750/Csa3G152050/Csa5G178710/Csa3G808360/Csa6G511770/Csa3G178510/Csa6G490910/Csa1G532210/Csa5G640590/Csa1G420340/Csa2G264560/Csa4G031000/Csa1G042620/Csa2G008110/Csa1G433610/Csa3G178490/Csa3G127760/Csa…	36	0		0
BP	GO:0006081	cellular aldehyde metabolic process	2/876	10/5936	0.446849	1	Csa1G050360/Csa5G611700	Csa1G050360/Csa5G611700	2	0		0
BP	GO:0006694	steroid biosynthetic process	2/876	10/5936	0.446849	1	Csa5G524780/Csa3G689270	Csa5G524780/Csa3G689270	2	0		0
BP	GO:0042440	pigment metabolic process	2/876	10/5936	0.446849	1	Csa2G351800/Csa2G224250	Csa2G351800/Csa2G224250	2	0		0
BP	GO:0044723	single-organism carbohydrate metabolic process	19/876	125/5936	0.483076	1	Csa4G001950/Csa1G050360/Csa6G449820/Csa4G028470/Csa2G433910/Csa5G322500/Csa5G602180/Csa2G416240/Csa6G520240/Csa3G033800/Csa7G129380/Csa1G039880/Csa4G053250/Csa4G031000/Csa7G195260/Csa1G575130/Csa1G005560/Csa4G002500/Csa2G302250	Csa4G001950/Csa1G050360/Csa6G449820/Csa4G028470/Csa2G433910/Csa5G322500/Csa5G602180/Csa2G416240/Csa6G520240/Csa3G033800/Csa7G129380/Csa1G039880/Csa4G053250/Csa4G031000/Csa7G195260/Csa1G575130/Csa1G005560/Csa4G002500/Csa2G302250	19	0		0
BP	GO:0007049	cell cycle	6/876	38/5936	0.497949	1	Csa6G078670/Csa5G606490/Csa7G339140/Csa3G127030/Csa5G172910/Csa2G416140	Csa6G078670/Csa5G606490/Csa7G339140/Csa3G127030/Csa5G172910/Csa2G416140	6	0		0
BP	GO:0030243	cellulose metabolic process	6/876	38/5936	0.497949	1	Csa2G433910/Csa2G416240/Csa7G129380/Csa1G039880/Csa4G053250/Csa4G002500	Csa2G433910/Csa2G416240/Csa7G129380/Csa1G039880/Csa4G053250/Csa4G002500	6	0		0
BP	GO:0030244	cellulose biosynthetic process	6/876	38/5936	0.497949	1	Csa2G433910/Csa2G416240/Csa7G129380/Csa1G039880/Csa4G053250/Csa4G002500	Csa2G433910/Csa2G416240/Csa7G129380/Csa1G039880/Csa4G053250/Csa4G002500	6	0		0
BP	GO:0008202	steroid metabolic process	2/876	11/5936	0.498654	1	Csa5G524780/Csa3G689270	Csa5G524780/Csa3G689270	2	0		0
BP	GO:0050790	regulation of catalytic activity	2/876	11/5936	0.498654	1	Csa6G078670/Csa3G127030	Csa6G078670/Csa3G127030	2	0		0
BP	GO:0015711	organic anion transport	4/876	25/5936	0.515414	1	Csa1G002670/Csa1G056920/Csa1G433610/Csa3G903470	Csa1G002670/Csa1G056920/Csa1G433610/Csa3G903470	4	0		0
BP	GO:0015849	organic acid transport	4/876	25/5936	0.515414	1	Csa1G002670/Csa1G056920/Csa1G433610/Csa3G903470	Csa1G002670/Csa1G056920/Csa1G433610/Csa3G903470	4	0		0
BP	GO:0046942	carboxylic acid transport	4/876	25/5936	0.515414	1	Csa1G002670/Csa1G056920/Csa1G433610/Csa3G903470	Csa1G002670/Csa1G056920/Csa1G433610/Csa3G903470	4	0		0
BP	GO:0006979	response to oxidative stress	9/876	60/5936	0.534741	1	Csa5G154200/Csa7G058560/Csa5G631510/Csa1G077120/Csa6G495000/Csa5G262770/Csa7G061710/Csa4G285790/Csa4G443110	Csa5G154200/Csa7G058560/Csa5G631510/Csa1G077120/Csa6G495000/Csa5G262770/Csa7G061710/Csa4G285790/Csa4G443110	9	0		0
BP	GO:0005976	polysaccharide metabolic process	12/876	81/5936	0.5426	1	Csa2G433910/Csa7G044980/Csa6G072990/Csa2G167190/Csa2G416240/Csa6G147660/Csa7G129380/Csa1G039880/Csa4G053250/Csa1G422480/Csa4G002500/Csa2G302250	Csa2G433910/Csa7G044980/Csa6G072990/Csa2G167190/Csa2G416240/Csa6G147660/Csa7G129380/Csa1G039880/Csa4G053250/Csa1G422480/Csa4G002500/Csa2G302250	12	0		0
BP	GO:0006259	DNA metabolic process	21/876	143/5936	0.546745	1	Csa2G270740/Csa6G486750/Csa1G013800/Csa7G343310/Csa2G108700/Csa6G188070/Csa5G614640/Csa6G502800/Csa6G134890/Csa6G094750/Csa7G407650/Csa6G522780/Csa3G722880/Csa3G690290/Csa6G538780/Csa5G647410/Csa7G004140/Csa3G221760/Csa1G039840/Csa3G736810/Csa2G359990	Csa2G270740/Csa6G486750/Csa1G013800/Csa7G343310/Csa2G108700/Csa6G188070/Csa5G614640/Csa6G502800/Csa6G134890/Csa6G094750/Csa7G407650/Csa6G522780/Csa3G722880/Csa3G690290/Csa6G538780/Csa5G647410/Csa7G004140/Csa3G221760/Csa1G039840/Csa3G736810/Csa2G359990	21	0		0
BP	GO:0007034	vacuolar transport	2/876	12/5936	0.547233	1	Csa1G595810/Csa6G526330	Csa1G595810/Csa6G526330	2	0		0
BP	GO:0048285	organelle fission	2/876	12/5936	0.547233	1	Csa5G172910/Csa2G416140	Csa5G172910/Csa2G416140	2	0		0
BP	GO:0006631	fatty acid metabolic process	5/876	33/5936	0.549369	1	Csa3G178500/Csa1G501840/Csa5G178710/Csa3G178510/Csa3G178490	Csa3G178500/Csa1G501840/Csa5G178710/Csa3G178510/Csa3G178490	5	0		0
BP	GO:0051716	cellular response to stimulus	29/876	198/5936	0.549564	1	Csa2G237750/Csa2G020870/Csa3G099600/Csa4G436980/Csa3G822100/Csa5G647530/Csa5G549170/Csa2G009490/Csa3G044470/Csa5G152980/Csa5G614640/Csa4G022930/Csa4G652020/Csa5G603910/Csa5G647510/Csa7G452370/Csa6G134890/Csa3G118730/Csa7G405830/Csa6G524600/Csa6G001220/Csa7G390200/Csa1G006300/Csa6G383530/Csa2G350290/Csa5G434550/Csa2G205940/Csa2G000110/Csa3G221760	Csa2G237750/Csa2G020870/Csa3G099600/Csa4G436980/Csa3G822100/Csa5G647530/Csa5G549170/Csa2G009490/Csa3G044470/Csa5G152980/Csa5G614640/Csa4G022930/Csa4G652020/Csa5G603910/Csa5G647510/Csa7G452370/Csa6G134890/Csa3G118730/Csa7G405830/Csa6G524600/Csa6G001220/Csa7G390200/Csa1G006300/Csa6G383530/Csa2G350290/Csa5G434550/Csa2G205940/Csa2G000110/Csa3G221760	29	0		0
BP	GO:0000271	polysaccharide biosynthetic process	7/876	48/5936	0.576142	1	Csa2G433910/Csa2G416240/Csa7G129380/Csa1G039880/Csa4G053250/Csa4G002500/Csa2G302250	Csa2G433910/Csa2G416240/Csa7G129380/Csa1G039880/Csa4G053250/Csa4G002500/Csa2G302250	7	0		0
BP	GO:0009250	glucan biosynthetic process	7/876	48/5936	0.576142	1	Csa2G433910/Csa2G416240/Csa7G129380/Csa1G039880/Csa4G053250/Csa4G002500/Csa2G302250	Csa2G433910/Csa2G416240/Csa7G129380/Csa1G039880/Csa4G053250/Csa4G002500/Csa2G302250	7	0		0
BP	GO:0033692	cellular polysaccharide biosynthetic process	7/876	48/5936	0.576142	1	Csa2G433910/Csa2G416240/Csa7G129380/Csa1G039880/Csa4G053250/Csa4G002500/Csa2G302250	Csa2G433910/Csa2G416240/Csa7G129380/Csa1G039880/Csa4G053250/Csa4G002500/Csa2G302250	7	0		0
BP	GO:0051273	beta-glucan metabolic process	7/876	48/5936	0.576142	1	Csa2G433910/Csa2G416240/Csa7G129380/Csa1G039880/Csa4G053250/Csa4G002500/Csa2G302250	Csa2G433910/Csa2G416240/Csa7G129380/Csa1G039880/Csa4G053250/Csa4G002500/Csa2G302250	7	0		0
BP	GO:0051274	beta-glucan biosynthetic process	7/876	48/5936	0.576142	1	Csa2G433910/Csa2G416240/Csa7G129380/Csa1G039880/Csa4G053250/Csa4G002500/Csa2G302250	Csa2G433910/Csa2G416240/Csa7G129380/Csa1G039880/Csa4G053250/Csa4G002500/Csa2G302250	7	0		0
BP	GO:1901565	organonitrogen compound catabolic process	4/876	27/5936	0.579425	1	Csa2G000660/Csa2G224250/Csa1G534750/Csa4G088750	Csa2G000660/Csa2G224250/Csa1G534750/Csa4G088750	4	0		0
BP	GO:0006323	DNA packaging	2/876	13/5936	0.59241	1	Csa5G568810/Csa2G416140	Csa5G568810/Csa2G416140	2	0		0
BP	GO:0006576	cellular biogenic amine metabolic process	2/876	13/5936	0.59241	1	Csa3G150200/Csa1G561410	Csa3G150200/Csa1G561410	2	0		0
BP	GO:0042546	cell wall biogenesis	2/876	13/5936	0.59241	1	Csa1G038350/Csa3G165620	Csa1G038350/Csa3G165620	2	0		0
BP	GO:0044106	cellular amine metabolic process	2/876	13/5936	0.59241	1	Csa3G150200/Csa1G561410	Csa3G150200/Csa1G561410	2	0		0
BP	GO:0044282	small molecule catabolic process	2/876	13/5936	0.59241	1	Csa4G088750/Csa1G575130	Csa4G088750/Csa1G575130	2	0		0
BP	GO:0009308	amine metabolic process	4/876	28/5936	0.60955	1	Csa3G150200/Csa4G647490/Csa1G561410/Csa6G423480	Csa3G150200/Csa4G647490/Csa1G561410/Csa6G423480	4	0		0
BP	GO:0071103	DNA conformation change	3/876	21/5936	0.618105	1	Csa5G568810/Csa2G416140/Csa3G690290	Csa5G568810/Csa2G416140/Csa3G690290	3	0		0
BP	GO:0006855	drug transmembrane transport	6/876	43/5936	0.625167	1	Csa3G180310/Csa4G291900/Csa7G043640/Csa6G319720/Csa4G099750/Csa5G611090	Csa3G180310/Csa4G291900/Csa7G043640/Csa6G319720/Csa4G099750/Csa5G611090	6	0		0
BP	GO:0015893	drug transport	6/876	43/5936	0.625167	1	Csa3G180310/Csa4G291900/Csa7G043640/Csa6G319720/Csa4G099750/Csa5G611090	Csa3G180310/Csa4G291900/Csa7G043640/Csa6G319720/Csa4G099750/Csa5G611090	6	0		0
BP	GO:0042493	response to drug	6/876	43/5936	0.625167	1	Csa3G180310/Csa4G291900/Csa7G043640/Csa6G319720/Csa4G099750/Csa5G611090	Csa3G180310/Csa4G291900/Csa7G043640/Csa6G319720/Csa4G099750/Csa5G611090	6	0		0
BP	GO:0006073	cellular glucan metabolic process	10/876	72/5936	0.633818	1	Csa2G433910/Csa7G044980/Csa2G416240/Csa6G147660/Csa7G129380/Csa1G039880/Csa4G053250/Csa1G422480/Csa4G002500/Csa2G302250	Csa2G433910/Csa7G044980/Csa2G416240/Csa6G147660/Csa7G129380/Csa1G039880/Csa4G053250/Csa1G422480/Csa4G002500/Csa2G302250	10	0		0
BP	GO:0044042	glucan metabolic process	10/876	72/5936	0.633818	1	Csa2G433910/Csa7G044980/Csa2G416240/Csa6G147660/Csa7G129380/Csa1G039880/Csa4G053250/Csa1G422480/Csa4G002500/Csa2G302250	Csa2G433910/Csa7G044980/Csa2G416240/Csa6G147660/Csa7G129380/Csa1G039880/Csa4G053250/Csa1G422480/Csa4G002500/Csa2G302250	10	0		0
BP	GO:0044264	cellular polysaccharide metabolic process	10/876	72/5936	0.633818	1	Csa2G433910/Csa7G044980/Csa2G416240/Csa6G147660/Csa7G129380/Csa1G039880/Csa4G053250/Csa1G422480/Csa4G002500/Csa2G302250	Csa2G433910/Csa7G044980/Csa2G416240/Csa6G147660/Csa7G129380/Csa1G039880/Csa4G053250/Csa1G422480/Csa4G002500/Csa2G302250	10	0		0
BP	GO:0006333	chromatin assembly or disassembly	2/876	14/5936	0.63413	1	Csa5G568810/Csa5G576630	Csa5G568810/Csa5G576630	2	0		0
BP	GO:0065009	regulation of molecular function	2/876	14/5936	0.63413	1	Csa6G078670/Csa3G127030	Csa6G078670/Csa3G127030	2	0		0
BP	GO:0006720	isoprenoid metabolic process	2/876	15/5936	0.672428	1	Csa6G487640/Csa1G420340	Csa6G487640/Csa1G420340	2	0		0
BP	GO:0007275	multicellular organism development	2/876	15/5936	0.672428	1	Csa3G808370/Csa5G160210	Csa3G808370/Csa5G160210	2	0		0
BP	GO:0008299	isoprenoid biosynthetic process	2/876	15/5936	0.672428	1	Csa6G487640/Csa1G420340	Csa6G487640/Csa1G420340	2	0		0
BP	GO:0032268	regulation of cellular protein metabolic process	2/876	15/5936	0.672428	1	Csa6G078670/Csa3G127030	Csa6G078670/Csa3G127030	2	0		0
BP	GO:0032502	developmental process	2/876	15/5936	0.672428	1	Csa3G808370/Csa5G160210	Csa3G808370/Csa5G160210	2	0		0
BP	GO:0044707	single-multicellular organism process	2/876	15/5936	0.672428	1	Csa3G808370/Csa5G160210	Csa3G808370/Csa5G160210	2	0		0
BP	GO:0044767	single-organism developmental process	2/876	15/5936	0.672428	1	Csa3G808370/Csa5G160210	Csa3G808370/Csa5G160210	2	0		0
BP	GO:0048856	anatomical structure development	2/876	15/5936	0.672428	1	Csa3G808370/Csa5G160210	Csa3G808370/Csa5G160210	2	0		0
BP	GO:0055086	nucleobase-containing small molecule metabolic process	14/876	103/5936	0.674017	1	Csa7G449460/Csa6G449820/Csa5G160770/Csa5G611700/Csa6G117710/Csa2G381870/Csa7G009190/Csa1G047450/Csa3G651840/Csa3G904100/Csa7G195260/Csa6G538800/Csa7G370750/Csa7G029390	Csa7G449460/Csa6G449820/Csa5G160770/Csa5G611700/Csa6G117710/Csa2G381870/Csa7G009190/Csa1G047450/Csa3G651840/Csa3G904100/Csa7G195260/Csa6G538800/Csa7G370750/Csa7G029390	14	0		0
BP	GO:0018193	peptidyl-amino acid modification	5/876	38/5936	0.679306	1	Csa5G128260/Csa6G187950/Csa1G690270/Csa3G100780/Csa1G042130	Csa5G128260/Csa6G187950/Csa1G690270/Csa3G100780/Csa1G042130	5	0		0
BP	GO:0006820	anion transport	7/876	53/5936	0.684053	1	Csa1G002670/Csa1G047430/Csa1G056920/Csa1G433610/Csa3G536670/Csa2G406710/Csa3G903470	Csa1G002670/Csa1G047430/Csa1G056920/Csa1G433610/Csa3G536670/Csa2G406710/Csa3G903470	7	0		0
BP	GO:0044711	single-organism biosynthetic process	39/876	282/5936	0.699428	1	Csa4G028470/Csa5G524780/Csa6G029440/Csa2G351800/Csa2G433910/Csa3G689270/Csa6G487640/Csa5G602180/Csa6G079750/Csa3G178500/Csa5G608060/Csa1G501840/Csa1G561410/Csa5G178710/Csa2G416240/Csa6G520240/Csa1G145980/Csa3G033800/Csa3G178510/Csa3G180330/Csa7G129380/Csa7G064020/Csa1G047450/Csa3G904100/Csa1G420340/Csa1G039880/Csa4G053250/Csa4G031000/Csa2G008110/Csa6G538800/Csa1G005560/Csa4G002500/Csa3G178490/Csa…	Csa4G028470/Csa5G524780/Csa6G029440/Csa2G351800/Csa2G433910/Csa3G689270/Csa6G487640/Csa5G602180/Csa6G079750/Csa3G178500/Csa5G608060/Csa1G501840/Csa1G561410/Csa5G178710/Csa2G416240/Csa6G520240/Csa1G145980/Csa3G033800/Csa3G178510/Csa3G180330/Csa7G129380/Csa7G064020/Csa1G047450/Csa3G904100/Csa1G420340/Csa1G039880/Csa4G053250/Csa4G031000/Csa2G008110/Csa6G538800/Csa1G005560/Csa4G002500/Csa3G178490/Csa…	39	0		0
BP	GO:0016052	carbohydrate catabolic process	5/876	39/5936	0.702037	1	Csa6G449820/Csa6G072990/Csa2G167190/Csa7G195260/Csa1G575130	Csa6G449820/Csa6G072990/Csa2G167190/Csa7G195260/Csa1G575130	5	0		0
BP	GO:0030001	metal ion transport	14/876	107/5936	0.729259	1	Csa3G150040/Csa7G012410/Csa6G526450/Csa2G351690/Csa6G147620/Csa7G392370/Csa5G571520/Csa3G231930/Csa1G103270/Csa6G446470/Csa4G618490/Csa1G384030/Csa6G511030/Csa7G395260	Csa3G150040/Csa7G012410/Csa6G526450/Csa2G351690/Csa6G147620/Csa7G392370/Csa5G571520/Csa3G231930/Csa1G103270/Csa6G446470/Csa4G618490/Csa1G384030/Csa6G511030/Csa7G395260	14	0		0
BP	GO:0030258	lipid modification	2/876	17/5936	0.739205	1	Csa7G336540/Csa1G042620	Csa7G336540/Csa1G042620	2	0		0
BP	GO:0048518	positive regulation of biological process	2/876	17/5936	0.739205	1	Csa5G202370/Csa2G000210	Csa5G202370/Csa2G000210	2	0		0
BP	GO:0051246	regulation of protein metabolic process	2/876	17/5936	0.739205	1	Csa6G078670/Csa3G127030	Csa6G078670/Csa3G127030	2	0		0
BP	GO:1901361	organic cyclic compound catabolic process	3/876	26/5936	0.760671	1	Csa2G224250/Csa4G088750/Csa7G370750	Csa2G224250/Csa4G088750/Csa7G370750	3	0		0
BP	GO:0044255	cellular lipid metabolic process	15/876	117/5936	0.762379	1	Csa6G487640/Csa3G178500/Csa5G608060/Csa1G501840/Csa7G336540/Csa5G178710/Csa6G511770/Csa3G178510/Csa1G420340/Csa4G031000/Csa1G042620/Csa2G008110/Csa1G433610/Csa3G178490/Csa7G073550	Csa6G487640/Csa3G178500/Csa5G608060/Csa1G501840/Csa7G336540/Csa5G178710/Csa6G511770/Csa3G178510/Csa1G420340/Csa4G031000/Csa1G042620/Csa2G008110/Csa1G433610/Csa3G178490/Csa7G073550	15	0		0
BP	GO:0016053	organic acid biosynthetic process	10/876	80/5936	0.762526	1	Csa3G178500/Csa1G501840/Csa1G561410/Csa5G178710/Csa1G145980/Csa3G178510/Csa3G180330/Csa7G064020/Csa3G178490/Csa1G145970	Csa3G178500/Csa1G501840/Csa1G561410/Csa5G178710/Csa1G145980/Csa3G178510/Csa3G180330/Csa7G064020/Csa3G178490/Csa1G145970	10	0		0
BP	GO:0046394	carboxylic acid biosynthetic process	10/876	80/5936	0.762526	1	Csa3G178500/Csa1G501840/Csa1G561410/Csa5G178710/Csa1G145980/Csa3G178510/Csa3G180330/Csa7G064020/Csa3G178490/Csa1G145970	Csa3G178500/Csa1G501840/Csa1G561410/Csa5G178710/Csa1G145980/Csa3G178510/Csa3G180330/Csa7G064020/Csa3G178490/Csa1G145970	10	0		0
BP	GO:0051276	chromosome organization	6/876	50/5936	0.767684	1	Csa5G568810/Csa5G576630/Csa5G172910/Csa2G416140/Csa3G690290/Csa3G175630	Csa5G568810/Csa5G576630/Csa5G172910/Csa2G416140/Csa3G690290/Csa3G175630	6	0		0
BP	GO:0015979	photosynthesis	5/876	43/5936	0.78156	1	Csa1G181310/Csa5G315360/Csa7G234690/Csa3G414060/Csa2G336660	Csa1G181310/Csa5G315360/Csa7G234690/Csa3G414060/Csa2G336660	5	0		0
BP	GO:0019439	aromatic compound catabolic process	3/876	27/5936	0.783327	1	Csa2G224250/Csa4G088750/Csa7G370750	Csa2G224250/Csa4G088750/Csa7G370750	3	0		0
BP	GO:0006753	nucleoside phosphate metabolic process	11/876	90/5936	0.794668	1	Csa7G449460/Csa6G449820/Csa5G611700/Csa6G117710/Csa1G047450/Csa3G651840/Csa3G904100/Csa7G195260/Csa6G538800/Csa7G370750/Csa7G029390	Csa7G449460/Csa6G449820/Csa5G611700/Csa6G117710/Csa1G047450/Csa3G651840/Csa3G904100/Csa7G195260/Csa6G538800/Csa7G370750/Csa7G029390	11	0		0
BP	GO:0006022	aminoglycan metabolic process	1/876	10/5936	0.7977	1	Csa1G534750	Csa1G534750	1	0		0
BP	GO:0006026	aminoglycan catabolic process	1/876	10/5936	0.7977	1	Csa1G534750	Csa1G534750	1	0		0
BP	GO:0006030	chitin metabolic process	1/876	10/5936	0.7977	1	Csa1G534750	Csa1G534750	1	0		0
BP	GO:0006032	chitin catabolic process	1/876	10/5936	0.7977	1	Csa1G534750	Csa1G534750	1	0		0
BP	GO:0006040	amino sugar metabolic process	1/876	10/5936	0.7977	1	Csa1G534750	Csa1G534750	1	0		0
BP	GO:0006074	(1->3)-beta-D-glucan metabolic process	1/876	10/5936	0.7977	1	Csa2G302250	Csa2G302250	1	0		0
BP	GO:0006075	(1->3)-beta-D-glucan biosynthetic process	1/876	10/5936	0.7977	1	Csa2G302250	Csa2G302250	1	0		0
BP	GO:0006904	vesicle docking involved in exocytosis	1/876	10/5936	0.7977	1	Csa6G077380	Csa6G077380	1	0		0
BP	GO:0009067	aspartate family amino acid biosynthetic process	1/876	10/5936	0.7977	1	Csa3G180330	Csa3G180330	1	0		0
BP	GO:0009832	plant-type cell wall biogenesis	1/876	10/5936	0.7977	1	Csa3G165620	Csa3G165620	1	0		0
BP	GO:0010215	cellulose microfibril organization	1/876	10/5936	0.7977	1	Csa3G165620	Csa3G165620	1	0		0
BP	GO:0010876	lipid localization	1/876	10/5936	0.7977	1	Csa1G433610	Csa1G433610	1	0		0
BP	GO:0016049	cell growth	1/876	10/5936	0.7977	1	Csa3G165620	Csa3G165620	1	0		0
BP	GO:0016998	cell wall macromolecule catabolic process	1/876	10/5936	0.7977	1	Csa1G534750	Csa1G534750	1	0		0
BP	GO:0019684	photosynthesis, light reaction	1/876	10/5936	0.7977	1	Csa7G234690	Csa7G234690	1	0		0
BP	GO:0030198	extracellular matrix organization	1/876	10/5936	0.7977	1	Csa3G165620	Csa3G165620	1	0		0
BP	GO:0040007	growth	1/876	10/5936	0.7977	1	Csa3G165620	Csa3G165620	1	0		0
BP	GO:0043062	extracellular structure organization	1/876	10/5936	0.7977	1	Csa3G165620	Csa3G165620	1	0		0
BP	GO:0044036	cell wall macromolecule metabolic process	1/876	10/5936	0.7977	1	Csa1G534750	Csa1G534750	1	0		0
BP	GO:0044087	regulation of cellular component biogenesis	1/876	10/5936	0.7977	1	Csa5G606490	Csa5G606490	1	0		0
BP	GO:0046348	amino sugar catabolic process	1/876	10/5936	0.7977	1	Csa1G534750	Csa1G534750	1	0		0
BP	GO:0046434	organophosphate catabolic process	1/876	10/5936	0.7977	1	Csa7G370750	Csa7G370750	1	0		0
BP	GO:0070726	cell wall assembly	1/876	10/5936	0.7977	1	Csa3G165620	Csa3G165620	1	0		0
BP	GO:0071668	plant-type cell wall assembly	1/876	10/5936	0.7977	1	Csa3G165620	Csa3G165620	1	0		0
BP	GO:1901071	glucosamine-containing compound metabolic process	1/876	10/5936	0.7977	1	Csa1G534750	Csa1G534750	1	0		0
BP	GO:1901072	glucosamine-containing compound catabolic process	1/876	10/5936	0.7977	1	Csa1G534750	Csa1G534750	1	0		0
BP	GO:0070085	glycosylation	5/876	44/5936	0.798647	1	Csa5G598080/Csa7G336540/Csa7G043590/Csa1G042620/Csa5G647250	Csa5G598080/Csa7G336540/Csa7G043590/Csa1G042620/Csa5G647250	5	0		0
BP	GO:0044283	small molecule biosynthetic process	12/876	98/5936	0.800094	1	Csa6G029440/Csa3G178500/Csa1G501840/Csa1G561410/Csa5G178710/Csa1G145980/Csa3G178510/Csa3G180330/Csa7G064020/Csa4G031000/Csa3G178490/Csa1G145970	Csa6G029440/Csa3G178500/Csa1G501840/Csa1G561410/Csa5G178710/Csa1G145980/Csa3G178510/Csa3G180330/Csa7G064020/Csa4G031000/Csa3G178490/Csa1G145970	12	0		0
BP	GO:0032787	monocarboxylic acid metabolic process	8/876	69/5936	0.818725	1	Csa1G050360/Csa6G449820/Csa3G178500/Csa1G501840/Csa5G178710/Csa3G178510/Csa7G195260/Csa3G178490	Csa1G050360/Csa6G449820/Csa3G178500/Csa1G501840/Csa5G178710/Csa3G178510/Csa7G195260/Csa3G178490	8	0		0
BP	GO:0009607	response to biotic stimulus	3/876	29/5936	0.823319	1	novel.417/Csa3G337350/Csa5G602750	-/Csa3G337350/Csa5G602750	3	0		0
BP	GO:0009117	nucleotide metabolic process	10/876	85/5936	0.824936	1	Csa7G449460/Csa6G449820/Csa5G611700/Csa6G117710/Csa1G047450/Csa3G651840/Csa3G904100/Csa7G195260/Csa6G538800/Csa7G029390	Csa7G449460/Csa6G449820/Csa5G611700/Csa6G117710/Csa1G047450/Csa3G651840/Csa3G904100/Csa7G195260/Csa6G538800/Csa7G029390	10	0		0
BP	GO:0009066	aspartate family amino acid metabolic process	1/876	11/5936	0.827605	1	Csa3G180330	Csa3G180330	1	0		0
BP	GO:0022406	membrane docking	1/876	11/5936	0.827605	1	Csa6G077380	Csa6G077380	1	0		0
BP	GO:0048278	vesicle docking	1/876	11/5936	0.827605	1	Csa6G077380	Csa6G077380	1	0		0
BP	GO:0044712	single-organism catabolic process	6/876	54/5936	0.82873	1	Csa6G449820/Csa2G224250/Csa4G088750/Csa7G195260/Csa1G575130/Csa7G370750	Csa6G449820/Csa2G224250/Csa4G088750/Csa7G195260/Csa1G575130/Csa7G370750	6	0		0
BP	GO:0019362	pyridine nucleotide metabolic process	4/876	38/5936	0.833056	1	Csa6G449820/Csa5G611700/Csa1G047450/Csa7G195260	Csa6G449820/Csa5G611700/Csa1G047450/Csa7G195260	4	0		0
BP	GO:0046496	nicotinamide nucleotide metabolic process	4/876	38/5936	0.833056	1	Csa6G449820/Csa5G611700/Csa1G047450/Csa7G195260	Csa6G449820/Csa5G611700/Csa1G047450/Csa7G195260	4	0		0
BP	GO:0051186	cofactor metabolic process	10/876	86/5936	0.835778	1	Csa6G449820/Csa2G351800/Csa4G082410/Csa5G611700/Csa2G224250/Csa5G218840/Csa6G117710/Csa1G047450/Csa7G195260/Csa7G029390	Csa6G449820/Csa2G351800/Csa4G082410/Csa5G611700/Csa2G224250/Csa5G218840/Csa6G117710/Csa1G047450/Csa7G195260/Csa7G029390	10	0		0
BP	GO:0006643	membrane lipid metabolic process	2/876	21/5936	0.83835	1	Csa6G511770/Csa2G008110	Csa6G511770/Csa2G008110	2	0		0
BP	GO:1902589	single-organism organelle organization	2/876	21/5936	0.83835	1	Csa5G172910/Csa2G416140	Csa5G172910/Csa2G416140	2	0		0
BP	GO:0044724	single-organism carbohydrate catabolic process	3/876	30/5936	0.840837	1	Csa6G449820/Csa7G195260/Csa1G575130	Csa6G449820/Csa7G195260/Csa1G575130	3	0		0
BP	GO:0006950	response to stress	30/876	236/5936	0.840931	1	Csa5G154200/novel.417/Csa3G337350/Csa5G602750/Csa7G058560/Csa4G045040/Csa6G363600/Csa5G614640/Csa6G010030/Csa1G039920/Csa6G134890/Csa6G358710/Csa7G045550/Csa7G396480/novel.37/Csa1G005690/Csa2G000350/Csa5G631510/Csa2G371090/Csa2G033930/novel.250/Csa1G077120/Csa6G495000/Csa3G154380/Csa5G262770/Csa1G039030/Csa7G061710/Csa4G285790/Csa3G221760/Csa4G443110	Csa5G154200/-/Csa3G337350/Csa5G602750/Csa7G058560/Csa4G045040/Csa6G363600/Csa5G614640/Csa6G010030/Csa1G039920/Csa6G134890/Csa6G358710/Csa7G045550/Csa7G396480/-/Csa1G005690/Csa2G000350/Csa5G631510/Csa2G371090/Csa2G033930/-/Csa1G077120/Csa6G495000/Csa3G154380/Csa5G262770/Csa1G039030/Csa7G061710/Csa4G285790/Csa3G221760/Csa4G443110	30	0		0
BP	GO:0006457	protein folding	8/876	71/5936	0.842469	1	Csa3G073870/Csa5G128260/Csa6G187950/Csa1G690270/Csa6G080390/Csa3G100780/Csa1G042130/Csa5G613470	Csa3G073870/Csa5G128260/Csa6G187950/Csa1G690270/Csa6G080390/Csa3G100780/Csa1G042130/Csa5G613470	8	0		0
BP	GO:0006733	oxidoreduction coenzyme metabolic process	4/876	39/5936	0.84803	1	Csa6G449820/Csa5G611700/Csa1G047450/Csa7G195260	Csa6G449820/Csa5G611700/Csa1G047450/Csa7G195260	4	0		0
BP	GO:0072524	pyridine-containing compound metabolic process	4/876	39/5936	0.84803	1	Csa6G449820/Csa5G611700/Csa1G047450/Csa7G195260	Csa6G449820/Csa5G611700/Csa1G047450/Csa7G195260	4	0		0
BP	GO:0006334	nucleosome assembly	1/876	12/5936	0.853093	1	Csa5G568810	Csa5G568810	1	0		0
BP	GO:0009664	plant-type cell wall organization	1/876	12/5936	0.853093	1	Csa3G165620	Csa3G165620	1	0		0
BP	GO:0031497	chromatin assembly	1/876	12/5936	0.853093	1	Csa5G568810	Csa5G568810	1	0		0
BP	GO:0034728	nucleosome organization	1/876	12/5936	0.853093	1	Csa5G568810	Csa5G568810	1	0		0
BP	GO:0071669	plant-type cell wall organization or biogenesis	1/876	12/5936	0.853093	1	Csa3G165620	Csa3G165620	1	0		0
BP	GO:0001522	pseudouridine synthesis	2/876	23/5936	0.873878	1	novel.606/Csa4G652870	-/Csa4G652870	2	0		0
BP	GO:0006284	base-excision repair	1/876	13/5936	0.874817	1	Csa6G134890	Csa6G134890	1	0		0
BP	GO:0006414	translational elongation	1/876	13/5936	0.874817	1	Csa3G728090	Csa3G728090	1	0		0
BP	GO:0006766	vitamin metabolic process	1/876	13/5936	0.874817	1	Csa6G029440	Csa6G029440	1	0		0
BP	GO:0006767	water-soluble vitamin metabolic process	1/876	13/5936	0.874817	1	Csa6G029440	Csa6G029440	1	0		0
BP	GO:0009110	vitamin biosynthetic process	1/876	13/5936	0.874817	1	Csa6G029440	Csa6G029440	1	0		0
BP	GO:0042364	water-soluble vitamin biosynthetic process	1/876	13/5936	0.874817	1	Csa6G029440	Csa6G029440	1	0		0
BP	GO:0071804	cellular potassium ion transport	1/876	13/5936	0.874817	1	Csa7G395260	Csa7G395260	1	0		0
BP	GO:0071805	potassium ion transmembrane transport	1/876	13/5936	0.874817	1	Csa7G395260	Csa7G395260	1	0		0
BP	GO:0015698	inorganic anion transport	2/876	24/5936	0.888808	1	Csa1G047430/Csa2G406710	Csa1G047430/Csa2G406710	2	0		0
BP	GO:0003333	amino acid transmembrane transport	1/876	14/5936	0.893331	1	Csa1G056920	Csa1G056920	1	0		0
BP	GO:0006575	cellular modified amino acid metabolic process	1/876	14/5936	0.893331	1	Csa2G000660	Csa2G000660	1	0		0
BP	GO:0006865	amino acid transport	1/876	14/5936	0.893331	1	Csa1G056920	Csa1G056920	1	0		0
BP	GO:0065004	protein-DNA complex assembly	1/876	14/5936	0.893331	1	Csa5G568810	Csa5G568810	1	0		0
BP	GO:0071824	protein-DNA complex subunit organization	1/876	14/5936	0.893331	1	Csa5G568810	Csa5G568810	1	0		0
BP	GO:0098656	anion transmembrane transport	1/876	14/5936	0.893331	1	Csa1G056920	Csa1G056920	1	0		0
BP	GO:1903825	organic acid transmembrane transport	1/876	14/5936	0.893331	1	Csa1G056920	Csa1G056920	1	0		0
BP	GO:1905039	carboxylic acid transmembrane transport	1/876	14/5936	0.893331	1	Csa1G056920	Csa1G056920	1	0		0
BP	GO:0019693	ribose phosphate metabolic process	7/876	69/5936	0.901075	1	Csa7G449460/Csa6G449820/Csa5G611700/Csa6G117710/Csa3G651840/Csa7G195260/Csa7G029390	Csa7G449460/Csa6G449820/Csa5G611700/Csa6G117710/Csa3G651840/Csa7G195260/Csa7G029390	7	0		0
BP	GO:0006364	rRNA processing	2/876	25/5936	0.902084	1	Csa5G153680/Csa7G390220	Csa5G153680/Csa7G390220	2	0		0
BP	GO:0016072	rRNA metabolic process	2/876	25/5936	0.902084	1	Csa5G153680/Csa7G390220	Csa5G153680/Csa7G390220	2	0		0
BP	GO:0046700	heterocycle catabolic process	2/876	25/5936	0.902084	1	Csa2G224250/Csa7G370750	Csa2G224250/Csa7G370750	2	0		0
BP	GO:0006813	potassium ion transport	1/876	15/5936	0.90911	1	Csa7G395260	Csa7G395260	1	0		0
BP	GO:0006096	glycolytic process	2/876	26/5936	0.913869	1	Csa6G449820/Csa7G195260	Csa6G449820/Csa7G195260	2	0		0
BP	GO:0006165	nucleoside diphosphate phosphorylation	2/876	26/5936	0.913869	1	Csa6G449820/Csa7G195260	Csa6G449820/Csa7G195260	2	0		0
BP	GO:0006757	ATP generation from ADP	2/876	26/5936	0.913869	1	Csa6G449820/Csa7G195260	Csa6G449820/Csa7G195260	2	0		0
BP	GO:0009132	nucleoside diphosphate metabolic process	2/876	26/5936	0.913869	1	Csa6G449820/Csa7G195260	Csa6G449820/Csa7G195260	2	0		0
BP	GO:0009135	purine nucleoside diphosphate metabolic process	2/876	26/5936	0.913869	1	Csa6G449820/Csa7G195260	Csa6G449820/Csa7G195260	2	0		0
BP	GO:0009179	purine ribonucleoside diphosphate metabolic process	2/876	26/5936	0.913869	1	Csa6G449820/Csa7G195260	Csa6G449820/Csa7G195260	2	0		0
BP	GO:0009185	ribonucleoside diphosphate metabolic process	2/876	26/5936	0.913869	1	Csa6G449820/Csa7G195260	Csa6G449820/Csa7G195260	2	0		0
BP	GO:0044270	cellular nitrogen compound catabolic process	2/876	26/5936	0.913869	1	Csa2G224250/Csa7G370750	Csa2G224250/Csa7G370750	2	0		0
BP	GO:0046031	ADP metabolic process	2/876	26/5936	0.913869	1	Csa6G449820/Csa7G195260	Csa6G449820/Csa7G195260	2	0		0
BP	GO:0046939	nucleotide phosphorylation	2/876	26/5936	0.913869	1	Csa6G449820/Csa7G195260	Csa6G449820/Csa7G195260	2	0		0
BP	GO:0051188	cofactor biosynthetic process	4/876	45/5936	0.915869	1	Csa2G351800/Csa4G082410/Csa5G218840/Csa1G047450	Csa2G351800/Csa4G082410/Csa5G218840/Csa1G047450	4	0		0
BP	GO:0006732	coenzyme metabolic process	6/876	63/5936	0.91961	1	Csa6G449820/Csa5G611700/Csa6G117710/Csa1G047450/Csa7G195260/Csa7G029390	Csa6G449820/Csa5G611700/Csa6G117710/Csa1G047450/Csa7G195260/Csa7G029390	6	0		0
BP	GO:0009150	purine ribonucleotide metabolic process	6/876	63/5936	0.91961	1	Csa7G449460/Csa6G449820/Csa6G117710/Csa3G651840/Csa7G195260/Csa7G029390	Csa7G449460/Csa6G449820/Csa6G117710/Csa3G651840/Csa7G195260/Csa7G029390	6	0		0
BP	GO:0009259	ribonucleotide metabolic process	6/876	63/5936	0.91961	1	Csa7G449460/Csa6G449820/Csa6G117710/Csa3G651840/Csa7G195260/Csa7G029390	Csa7G449460/Csa6G449820/Csa6G117710/Csa3G651840/Csa7G195260/Csa7G029390	6	0		0
BP	GO:0006413	translational initiation	1/876	16/5936	0.922557	1	Csa3G077610	Csa3G077610	1	0		0
BP	GO:0048523	negative regulation of cellular process	1/876	16/5936	0.922557	1	Csa7G339140	Csa7G339140	1	0		0
BP	GO:0051128	regulation of cellular component organization	1/876	16/5936	0.922557	1	Csa5G606490	Csa5G606490	1	0		0
BP	GO:1901136	carbohydrate derivative catabolic process	1/876	16/5936	0.922557	1	Csa1G534750	Csa1G534750	1	0		0
BP	GO:0006091	generation of precursor metabolites and energy	4/876	46/5936	0.924081	1	Csa6G449820/Csa7G234690/Csa5G577360/Csa7G195260	Csa6G449820/Csa7G234690/Csa5G577360/Csa7G195260	4	0		0
BP	GO:0006325	chromatin organization	2/876	27/5936	0.924312	1	Csa5G568810/Csa5G576630	Csa5G568810/Csa5G576630	2	0		0
BP	GO:0009165	nucleotide biosynthetic process	3/876	37/5936	0.926232	1	Csa1G047450/Csa3G904100/Csa6G538800	Csa1G047450/Csa3G904100/Csa6G538800	3	0		0
BP	GO:1901293	nucleoside phosphate biosynthetic process	3/876	37/5936	0.926232	1	Csa1G047450/Csa3G904100/Csa6G538800	Csa1G047450/Csa3G904100/Csa6G538800	3	0		0
BP	GO:0006163	purine nucleotide metabolic process	6/876	65/5936	0.932835	1	Csa7G449460/Csa6G449820/Csa6G117710/Csa3G651840/Csa7G195260/Csa7G029390	Csa7G449460/Csa6G449820/Csa6G117710/Csa3G651840/Csa7G195260/Csa7G029390	6	0		0
BP	GO:0006508	proteolysis	28/876	240/5936	0.932941	1	Csa3G823640/Csa1G002660/Csa5G160170/Csa2G060530/Csa2G035460/Csa3G011100/Csa4G571740/Csa2G351820/Csa2G035470/CsaUNG012590/Csa5G187870/Csa2G354860/Csa5G633160/Csa5G615200/Csa3G178520/Csa5G141040/Csa6G451510/Csa4G008800/Csa5G484630/CsaUNG013090/Csa1G256750/Csa5G622590/Csa6G520430/Csa5G636530/Csa3G610820/Csa5G590010/Csa7G420780/Csa5G162050	Csa3G823640/Csa1G002660/Csa5G160170/Csa2G060530/Csa2G035460/Csa3G011100/Csa4G571740/Csa2G351820/Csa2G035470/CsaUNG012590/Csa5G187870/Csa2G354860/Csa5G633160/Csa5G615200/Csa3G178520/Csa5G141040/Csa6G451510/Csa4G008800/Csa5G484630/CsaUNG013090/Csa1G256750/Csa5G622590/Csa6G520430/Csa5G636530/Csa3G610820/Csa5G590010/Csa7G420780/Csa5G162050	28	0		0
BP	GO:0006090	pyruvate metabolic process	2/876	28/5936	0.933553	1	Csa6G449820/Csa7G195260	Csa6G449820/Csa7G195260	2	0		0
BP	GO:0016311	dephosphorylation	1/876	17/5936	0.934016	1	Csa5G597510	Csa5G597510	1	0		0
BP	GO:0042254	ribosome biogenesis	3/876	38/5936	0.934219	1	Csa5G176000/Csa5G153680/Csa7G390220	Csa5G176000/Csa5G153680/Csa7G390220	3	0		0
BP	GO:0006952	defense response	4/876	48/5936	0.938376	1	novel.417/Csa3G337350/Csa5G602750/Csa6G010030	-/Csa3G337350/Csa5G602750/Csa6G010030	4	0		0
BP	GO:0072521	purine-containing compound metabolic process	6/876	66/5936	0.938696	1	Csa7G449460/Csa6G449820/Csa6G117710/Csa3G651840/Csa7G195260/Csa7G029390	Csa7G449460/Csa6G449820/Csa6G117710/Csa3G651840/Csa7G195260/Csa7G029390	6	0		0
BP	GO:0006486	protein glycosylation	3/876	39/5936	0.941401	1	Csa5G598080/Csa7G043590/Csa5G647250	Csa5G598080/Csa7G043590/Csa5G647250	3	0		0
BP	GO:0009100	glycoprotein metabolic process	3/876	39/5936	0.941401	1	Csa5G598080/Csa7G043590/Csa5G647250	Csa5G598080/Csa7G043590/Csa5G647250	3	0		0
BP	GO:0009101	glycoprotein biosynthetic process	3/876	39/5936	0.941401	1	Csa5G598080/Csa7G043590/Csa5G647250	Csa5G598080/Csa7G043590/Csa5G647250	3	0		0
BP	GO:0043413	macromolecule glycosylation	3/876	39/5936	0.941401	1	Csa5G598080/Csa7G043590/Csa5G647250	Csa5G598080/Csa7G043590/Csa5G647250	3	0		0
BP	GO:0034655	nucleobase-containing compound catabolic process	1/876	18/5936	0.943782	1	Csa7G370750	Csa7G370750	1	0		0
BP	GO:0045017	glycerolipid biosynthetic process	1/876	18/5936	0.943782	1	Csa7G073550	Csa7G073550	1	0		0
BP	GO:1901605	alpha-amino acid metabolic process	4/876	49/5936	0.944565	1	Csa4G088750/Csa1G145980/Csa3G180330/Csa1G145970	Csa4G088750/Csa1G145980/Csa3G180330/Csa1G145970	4	0		0
BP	GO:0045454	cell redox homeostasis	8/876	85/5936	0.947205	1	Csa6G401380/Csa4G351110/Csa5G635440/Csa2G409500/Csa4G627240/Csa3G865340/Csa1G038320/Csa2G351650	Csa6G401380/Csa4G351110/Csa5G635440/Csa2G409500/Csa4G627240/Csa3G865340/Csa1G038320/Csa2G351650	8	0		0
BP	GO:0019725	cellular homeostasis	8/876	86/5936	0.951495	1	Csa6G401380/Csa4G351110/Csa5G635440/Csa2G409500/Csa4G627240/Csa3G865340/Csa1G038320/Csa2G351650	Csa6G401380/Csa4G351110/Csa5G635440/Csa2G409500/Csa4G627240/Csa3G865340/Csa1G038320/Csa2G351650	8	0		0
BP	GO:0006664	glycolipid metabolic process	1/876	19/5936	0.952103	1	Csa2G008110	Csa2G008110	1	0		0
BP	GO:0009247	glycolipid biosynthetic process	1/876	19/5936	0.952103	1	Csa2G008110	Csa2G008110	1	0		0
BP	GO:0046467	membrane lipid biosynthetic process	1/876	19/5936	0.952103	1	Csa2G008110	Csa2G008110	1	0		0
BP	GO:1903509	liposaccharide metabolic process	1/876	19/5936	0.952103	1	Csa2G008110	Csa2G008110	1	0		0
BP	GO:0022613	ribonucleoprotein complex biogenesis	3/876	41/5936	0.953635	1	Csa5G176000/Csa5G153680/Csa7G390220	Csa5G176000/Csa5G153680/Csa7G390220	3	0		0
BP	GO:1901607	alpha-amino acid biosynthetic process	3/876	41/5936	0.953635	1	Csa1G145980/Csa3G180330/Csa1G145970	Csa1G145980/Csa3G180330/Csa1G145970	3	0		0
BP	GO:0008652	cellular amino acid biosynthetic process	4/876	51/5936	0.95527	1	Csa1G145980/Csa3G180330/Csa7G064020/Csa1G145970	Csa1G145980/Csa3G180330/Csa7G064020/Csa1G145970	4	0		0
BP	GO:0042592	homeostatic process	8/876	88/5936	0.959154	1	Csa6G401380/Csa4G351110/Csa5G635440/Csa2G409500/Csa4G627240/Csa3G865340/Csa1G038320/Csa2G351650	Csa6G401380/Csa4G351110/Csa5G635440/Csa2G409500/Csa4G627240/Csa3G865340/Csa1G038320/Csa2G351650	8	0		0
BP	GO:0008654	phospholipid biosynthetic process	2/876	32/5936	0.960867	1	Csa5G608060/Csa4G031000	Csa5G608060/Csa4G031000	2	0		0
BP	GO:0016192	vesicle-mediated transport	11/876	115/5936	0.96345	1	Csa1G050470/Csa1G533450/Csa3G782680/Csa1G481200/Csa3G824950/Csa4G308590/Csa4G192200/Csa6G077380/Csa4G293250/Csa5G178700/Csa1G226450	Csa1G050470/Csa1G533450/Csa3G782680/Csa1G481200/Csa3G824950/Csa4G308590/Csa4G192200/Csa6G077380/Csa4G293250/Csa5G178700/Csa1G226450	11	0		0
BP	GO:0009451	RNA modification	2/876	36/5936	0.977222	1	novel.606/Csa4G652870	-/Csa4G652870	2	0		0
BP	GO:0016579	protein deubiquitination	1/876	24/5936	0.978509	1	Csa3G011100	Csa3G011100	1	0		0
BP	GO:0070646	protein modification by small protein removal	1/876	24/5936	0.978509	1	Csa3G011100	Csa3G011100	1	0		0
BP	GO:0009108	coenzyme biosynthetic process	1/876	25/5936	0.981694	1	Csa1G047450	Csa1G047450	1	0		0
BP	GO:0044765	single-organism transport	17/876	175/5936	0.982492	1	Csa1G002670/Csa1G050470/Csa1G533450/Csa3G180310/Csa4G291900/Csa1G481200/Csa7G043640/Csa1G056920/Csa6G077380/Csa6G319720/Csa4G293250/Csa4G099750/Csa1G433610/Csa5G611090/Csa3G903470/Csa5G178700/Csa7G395260	Csa1G002670/Csa1G050470/Csa1G533450/Csa3G180310/Csa4G291900/Csa1G481200/Csa7G043640/Csa1G056920/Csa6G077380/Csa6G319720/Csa4G293250/Csa4G099750/Csa1G433610/Csa5G611090/Csa3G903470/Csa5G178700/Csa7G395260	17	0		0
BP	GO:0043623	cellular protein complex assembly	1/876	26/5936	0.984407	1	Csa7G234690	Csa7G234690	1	0		0
BP	GO:0048519	negative regulation of biological process	1/876	26/5936	0.984407	1	Csa7G339140	Csa7G339140	1	0		0
BP	GO:0006812	cation transport	18/876	186/5936	0.985585	1	Csa3G150040/Csa2G163170/Csa7G393470/Csa7G012410/Csa6G526450/Csa1G533480/Csa2G351690/Csa4G050780/Csa6G147620/Csa7G392370/Csa5G571520/Csa3G231930/Csa1G103270/Csa6G446470/Csa4G618490/Csa1G384030/Csa6G511030/Csa7G395260	Csa3G150040/Csa2G163170/Csa7G393470/Csa7G012410/Csa6G526450/Csa1G533480/Csa2G351690/Csa4G050780/Csa6G147620/Csa7G392370/Csa5G571520/Csa3G231930/Csa1G103270/Csa6G446470/Csa4G618490/Csa1G384030/Csa6G511030/Csa7G395260	18	0		0
BP	GO:1901135	carbohydrate derivative metabolic process	15/876	161/5936	0.985786	1	Csa5G598080/Csa7G449460/Csa6G449820/Csa5G160770/Csa5G611700/Csa1G534750/Csa7G043590/Csa6G117710/Csa2G381870/Csa7G009190/Csa3G651840/Csa7G195260/Csa2G008110/Csa5G647250/Csa7G029390	Csa5G598080/Csa7G449460/Csa6G449820/Csa5G160770/Csa5G611700/Csa1G534750/Csa7G043590/Csa6G117710/Csa2G381870/Csa7G009190/Csa3G651840/Csa7G195260/Csa2G008110/Csa5G647250/Csa7G029390	15	0		0
BP	GO:0044281	small molecule metabolic process	35/876	324/5936	0.986645	1	Csa1G050360/Csa7G449460/Csa1G031730/Csa6G449820/Csa5G160770/Csa6G029440/Csa5G611700/Csa3G178500/Csa1G501840/Csa4G268050/Csa1G561410/Csa4G088750/Csa6G117710/Csa5G178710/Csa2G381870/Csa1G145980/Csa5G577360/Csa3G009450/Csa3G178510/Csa3G180330/Csa7G009190/Csa7G064020/Csa1G047450/Csa3G651840/Csa3G904100/Csa5G383350/Csa4G031000/Csa7G195260/Csa1G575130/Csa6G538800/Csa3G178490/Csa7G370750/Csa4G377160/Csa…	Csa1G050360/Csa7G449460/Csa1G031730/Csa6G449820/Csa5G160770/Csa6G029440/Csa5G611700/Csa3G178500/Csa1G501840/Csa4G268050/Csa1G561410/Csa4G088750/Csa6G117710/Csa5G178710/Csa2G381870/Csa1G145980/Csa5G577360/Csa3G009450/Csa3G178510/Csa3G180330/Csa7G009190/Csa7G064020/Csa1G047450/Csa3G651840/Csa3G904100/Csa5G383350/Csa4G031000/Csa7G195260/Csa1G575130/Csa6G538800/Csa3G178490/Csa7G370750/Csa4G377160/Csa…	35	0		0
BP	GO:0019637	organophosphate metabolic process	15/876	162/5936	0.986845	1	Csa7G449460/Csa6G449820/Csa5G611700/Csa5G608060/Csa6G117710/Csa3G009450/Csa1G047450/Csa3G651840/Csa3G904100/Csa4G031000/Csa7G195260/Csa1G433610/Csa6G538800/Csa7G370750/Csa7G029390	Csa7G449460/Csa6G449820/Csa5G611700/Csa5G608060/Csa6G117710/Csa3G009450/Csa1G047450/Csa3G651840/Csa3G904100/Csa4G031000/Csa7G195260/Csa1G433610/Csa6G538800/Csa7G370750/Csa7G029390	15	0		0
BP	GO:0016043	cellular component organization	18/876	190/5936	0.989246	1	Csa7G447990/Csa5G568810/Csa7G405320/Csa4G043950/Csa5G606490/Csa7G414390/Csa7G405820/Csa7G343870/Csa7G234690/Csa7G343850/Csa3G126810/Csa5G576630/Csa5G172910/Csa5G568300/Csa2G416140/Csa3G690290/Csa3G165620/Csa3G175630	Csa7G447990/Csa5G568810/Csa7G405320/Csa4G043950/Csa5G606490/Csa7G414390/Csa7G405820/Csa7G343870/Csa7G234690/Csa7G343850/Csa3G126810/Csa5G576630/Csa5G172910/Csa5G568300/Csa2G416140/Csa3G690290/Csa3G165620/Csa3G175630	18	0		0
BP	GO:1902578	single-organism localization	17/876	182/5936	0.989583	1	Csa1G002670/Csa1G050470/Csa1G533450/Csa3G180310/Csa4G291900/Csa1G481200/Csa7G043640/Csa1G056920/Csa6G077380/Csa6G319720/Csa4G293250/Csa4G099750/Csa1G433610/Csa5G611090/Csa3G903470/Csa5G178700/Csa7G395260	Csa1G002670/Csa1G050470/Csa1G533450/Csa3G180310/Csa4G291900/Csa1G481200/Csa7G043640/Csa1G056920/Csa6G077380/Csa6G319720/Csa4G293250/Csa4G099750/Csa1G433610/Csa5G611090/Csa3G903470/Csa5G178700/Csa7G395260	17	0		0
BP	GO:0006811	ion transport	27/876	265/5936	0.989954	1	Csa1G002670/Csa3G150040/Csa2G163170/Csa7G393470/Csa1G047430/Csa7G012410/Csa6G526450/Csa1G533480/Csa3G881910/Csa2G351690/Csa4G050780/Csa6G147620/Csa7G392370/Csa5G571520/Csa3G231930/Csa1G103270/Csa1G056920/Csa6G446470/Csa1G433610/Csa4G618490/Csa3G099660/Csa3G536670/Csa2G406710/Csa3G903470/Csa1G384030/Csa6G511030/Csa7G395260	Csa1G002670/Csa3G150040/Csa2G163170/Csa7G393470/Csa1G047430/Csa7G012410/Csa6G526450/Csa1G533480/Csa3G881910/Csa2G351690/Csa4G050780/Csa6G147620/Csa7G392370/Csa5G571520/Csa3G231930/Csa1G103270/Csa1G056920/Csa6G446470/Csa1G433610/Csa4G618490/Csa3G099660/Csa3G536670/Csa2G406710/Csa3G903470/Csa1G384030/Csa6G511030/Csa7G395260	27	0		0
BP	GO:0009141	nucleoside triphosphate metabolic process	3/876	54/5936	0.990643	1	Csa6G449820/Csa7G195260/Csa7G370750	Csa6G449820/Csa7G195260/Csa7G370750	3	0		0
BP	GO:0044248	cellular catabolic process	8/876	104/5936	0.990682	1	Csa2G000660/Csa2G224250/Csa1G534750/Csa6G484560/Csa4G088750/Csa1G575130/Csa5G590010/Csa7G370750	Csa2G000660/Csa2G224250/Csa1G534750/Csa6G484560/Csa4G088750/Csa1G575130/Csa5G590010/Csa7G370750	8	0		0
BP	GO:0065008	regulation of biological quality	9/876	114/5936	0.991315	1	Csa6G401380/Csa4G351110/Csa4G647490/Csa5G635440/Csa2G409500/Csa4G627240/Csa3G865340/Csa1G038320/Csa2G351650	Csa6G401380/Csa4G351110/Csa4G647490/Csa5G635440/Csa2G409500/Csa4G627240/Csa3G865340/Csa1G038320/Csa2G351650	9	0		0
BP	GO:0090407	organophosphate biosynthetic process	5/876	76/5936	0.991628	1	Csa5G608060/Csa1G047450/Csa3G904100/Csa4G031000/Csa6G538800	Csa5G608060/Csa1G047450/Csa3G904100/Csa4G031000/Csa6G538800	5	0		0
BP	GO:0034622	cellular macromolecular complex assembly	2/876	44/5936	0.992492	1	Csa5G568810/Csa7G234690	Csa5G568810/Csa7G234690	2	0		0
BP	GO:0071840	cellular component organization or biogenesis	22/876	229/5936	0.992837	1	Csa7G447990/Csa5G568810/Csa7G405320/Csa4G043950/Csa5G606490/Csa5G176000/Csa7G414390/Csa7G405820/Csa1G038350/Csa7G343870/Csa7G234690/Csa5G153680/Csa7G343850/Csa3G126810/Csa5G576630/Csa5G172910/Csa5G568300/Csa2G416140/Csa7G390220/Csa3G690290/Csa3G165620/Csa3G175630	Csa7G447990/Csa5G568810/Csa7G405320/Csa4G043950/Csa5G606490/Csa5G176000/Csa7G414390/Csa7G405820/Csa1G038350/Csa7G343870/Csa7G234690/Csa5G153680/Csa7G343850/Csa3G126810/Csa5G576630/Csa5G172910/Csa5G568300/Csa2G416140/Csa7G390220/Csa3G690290/Csa3G165620/Csa3G175630	22	0		0
BP	GO:0006790	sulfur compound metabolic process	1/876	31/5936	0.993011	1	Csa2G000660	Csa2G000660	1	0		0
BP	GO:0006644	phospholipid metabolic process	3/876	57/5936	0.993633	1	Csa5G608060/Csa4G031000/Csa1G433610	Csa5G608060/Csa4G031000/Csa1G433610	3	0		0
BP	GO:0006461	protein complex assembly	1/876	32/5936	0.994047	1	Csa7G234690	Csa7G234690	1	0		0
BP	GO:0070271	protein complex biogenesis	1/876	32/5936	0.994047	1	Csa7G234690	Csa7G234690	1	0		0
BP	GO:0034470	ncRNA processing	3/876	58/5936	0.994406	1	Csa5G220920/Csa5G153680/Csa7G390220	Csa5G220920/Csa5G153680/Csa7G390220	3	0		0
BP	GO:0055085	transmembrane transport	43/876	402/5936	0.994406	1	Csa5G172890/Csa3G822350/Csa5G155590/Csa3G182780/Csa1G266170/Csa3G180310/Csa3G127230/Csa7G253810/Csa3G094510/Csa7G253780/Csa7G393470/Csa6G424530/Csa4G291900/Csa5G633170/Csa1G533480/Csa4G022920/Csa1G696460/Csa3G881910/Csa1G008470/Csa2G351690/Csa1G043160/Csa4G050780/CsaUNG019690/Csa7G043640/Csa2G404780/Csa7G257340/Csa1G056920/Csa4G647440/Csa5G622530/Csa6G157080/Csa5G636450/novel.223/Csa6G319720/Csa6…	Csa5G172890/Csa3G822350/Csa5G155590/Csa3G182780/Csa1G266170/Csa3G180310/Csa3G127230/Csa7G253810/Csa3G094510/Csa7G253780/Csa7G393470/Csa6G424530/Csa4G291900/Csa5G633170/Csa1G533480/Csa4G022920/Csa1G696460/Csa3G881910/Csa1G008470/Csa2G351690/Csa1G043160/Csa4G050780/CsaUNG019690/Csa7G043640/Csa2G404780/Csa7G257340/Csa1G056920/Csa4G647440/Csa5G622530/Csa6G157080/Csa5G636450/-/Csa6G319720/Csa6G516930/…	43	0		0
BP	GO:0043436	oxoacid metabolic process	19/876	208/5936	0.994772	1	Csa1G050360/Csa1G031730/Csa6G449820/Csa3G178500/Csa1G501840/Csa4G268050/Csa1G561410/Csa4G088750/Csa5G178710/Csa1G145980/Csa5G577360/Csa3G178510/Csa3G180330/Csa7G064020/Csa5G383350/Csa7G195260/Csa3G178490/Csa4G377160/Csa1G145970	Csa1G050360/Csa1G031730/Csa6G449820/Csa3G178500/Csa1G501840/Csa4G268050/Csa1G561410/Csa4G088750/Csa5G178710/Csa1G145980/Csa5G577360/Csa3G178510/Csa3G180330/Csa7G064020/Csa5G383350/Csa7G195260/Csa3G178490/Csa4G377160/Csa1G145970	19	0		0
BP	GO:0006397	mRNA processing	1/876	33/5936	0.994931	1	Csa2G000310	Csa2G000310	1	0		0
BP	GO:0046034	ATP metabolic process	2/876	47/5936	0.995086	1	Csa6G449820/Csa7G195260	Csa6G449820/Csa7G195260	2	0		0
BP	GO:0006082	organic acid metabolic process	19/876	209/5936	0.99516	1	Csa1G050360/Csa1G031730/Csa6G449820/Csa3G178500/Csa1G501840/Csa4G268050/Csa1G561410/Csa4G088750/Csa5G178710/Csa1G145980/Csa5G577360/Csa3G178510/Csa3G180330/Csa7G064020/Csa5G383350/Csa7G195260/Csa3G178490/Csa4G377160/Csa1G145970	Csa1G050360/Csa1G031730/Csa6G449820/Csa3G178500/Csa1G501840/Csa4G268050/Csa1G561410/Csa4G088750/Csa5G178710/Csa1G145980/Csa5G577360/Csa3G178510/Csa3G180330/Csa7G064020/Csa5G383350/Csa7G195260/Csa3G178490/Csa4G377160/Csa1G145970	19	0		0
BP	GO:0009144	purine nucleoside triphosphate metabolic process	2/876	49/5936	0.996303	1	Csa6G449820/Csa7G195260	Csa6G449820/Csa7G195260	2	0		0
BP	GO:0009199	ribonucleoside triphosphate metabolic process	2/876	49/5936	0.996303	1	Csa6G449820/Csa7G195260	Csa6G449820/Csa7G195260	2	0		0
BP	GO:0009205	purine ribonucleoside triphosphate metabolic process	2/876	49/5936	0.996303	1	Csa6G449820/Csa7G195260	Csa6G449820/Csa7G195260	2	0		0
BP	GO:0008033	tRNA processing	1/876	35/5936	0.996324	1	Csa5G220920	Csa5G220920	1	0		0
BP	GO:0009123	nucleoside monophosphate metabolic process	2/876	50/5936	0.996795	1	Csa6G449820/Csa7G195260	Csa6G449820/Csa7G195260	2	0		0
BP	GO:0009126	purine nucleoside monophosphate metabolic process	2/876	50/5936	0.996795	1	Csa6G449820/Csa7G195260	Csa6G449820/Csa7G195260	2	0		0
BP	GO:0009161	ribonucleoside monophosphate metabolic process	2/876	50/5936	0.996795	1	Csa6G449820/Csa7G195260	Csa6G449820/Csa7G195260	2	0		0
BP	GO:0009167	purine ribonucleoside monophosphate metabolic process	2/876	50/5936	0.996795	1	Csa6G449820/Csa7G195260	Csa6G449820/Csa7G195260	2	0		0
BP	GO:0065003	macromolecular complex assembly	2/876	50/5936	0.996795	1	Csa5G568810/Csa7G234690	Csa5G568810/Csa7G234690	2	0		0
BP	GO:0044085	cellular component biogenesis	8/876	115/5936	0.996919	1	Csa5G568810/Csa5G606490/Csa5G176000/Csa1G038350/Csa7G234690/Csa5G153680/Csa7G390220/Csa3G165620	Csa5G568810/Csa5G606490/Csa5G176000/Csa1G038350/Csa7G234690/Csa5G153680/Csa7G390220/Csa3G165620	8	0		0
BP	GO:0009056	catabolic process	12/876	153/5936	0.997012	1	Csa6G449820/Csa2G000660/Csa2G224250/Csa6G072990/Csa1G534750/Csa6G484560/Csa2G167190/Csa4G088750/Csa7G195260/Csa1G575130/Csa5G590010/Csa7G370750	Csa6G449820/Csa2G000660/Csa2G224250/Csa6G072990/Csa1G534750/Csa6G484560/Csa2G167190/Csa4G088750/Csa7G195260/Csa1G575130/Csa5G590010/Csa7G370750	12	0		0
BP	GO:0006996	organelle organization	6/876	97/5936	0.997514	1	Csa5G568810/Csa5G576630/Csa5G172910/Csa2G416140/Csa3G690290/Csa3G175630	Csa5G568810/Csa5G576630/Csa5G172910/Csa2G416140/Csa3G690290/Csa3G175630	6	0		0
BP	GO:1901575	organic substance catabolic process	11/876	146/5936	0.997581	1	Csa6G449820/Csa2G000660/Csa2G224250/Csa6G072990/Csa1G534750/Csa2G167190/Csa4G088750/Csa7G195260/Csa1G575130/Csa5G590010/Csa7G370750	Csa6G449820/Csa2G000660/Csa2G224250/Csa6G072990/Csa1G534750/Csa2G167190/Csa4G088750/Csa7G195260/Csa1G575130/Csa5G590010/Csa7G370750	11	0		0
BP	GO:0022607	cellular component assembly	4/876	76/5936	0.997619	1	Csa5G568810/Csa5G606490/Csa7G234690/Csa3G165620	Csa5G568810/Csa5G606490/Csa7G234690/Csa3G165620	4	0		0
BP	GO:0016071	mRNA metabolic process	1/876	38/5936	0.99773	1	Csa2G000310	Csa2G000310	1	0		0
BP	GO:0006886	intracellular protein transport	4/876	77/5936	0.997899	1	Csa3G730700/Csa2G171830/Csa3G824950/Csa4G308590	Csa3G730700/Csa2G171830/Csa3G824950/Csa4G308590	4	0		0
BP	GO:0019752	carboxylic acid metabolic process	17/876	202/5936	0.997908	1	Csa1G050360/Csa1G031730/Csa6G449820/Csa3G178500/Csa1G501840/Csa4G268050/Csa1G561410/Csa4G088750/Csa5G178710/Csa1G145980/Csa5G577360/Csa3G178510/Csa3G180330/Csa7G064020/Csa7G195260/Csa3G178490/Csa1G145970	Csa1G050360/Csa1G031730/Csa6G449820/Csa3G178500/Csa1G501840/Csa4G268050/Csa1G561410/Csa4G088750/Csa5G178710/Csa1G145980/Csa5G577360/Csa3G178510/Csa3G180330/Csa7G064020/Csa7G195260/Csa3G178490/Csa1G145970	17	0		0
BP	GO:0006418	tRNA aminoacylation for protein translation	1/876	40/5936	0.998354	1	Csa4G268050	Csa4G268050	1	0		0
BP	GO:0046486	glycerolipid metabolic process	1/876	40/5936	0.998354	1	Csa7G073550	Csa7G073550	1	0		0
BP	GO:0071702	organic substance transport	10/876	142/5936	0.998588	1	Csa1G002670/Csa3G271380/Csa3G730700/Csa3G073870/Csa2G171830/Csa3G824950/Csa4G308590/Csa1G056920/Csa1G433610/Csa3G903470	Csa1G002670/Csa3G271380/Csa3G730700/Csa3G073870/Csa2G171830/Csa3G824950/Csa4G308590/Csa1G056920/Csa1G433610/Csa3G903470	10	0		0
BP	GO:0006281	DNA repair	3/876	69/5936	0.998694	1	Csa5G614640/Csa6G134890/Csa3G221760	Csa5G614640/Csa6G134890/Csa3G221760	3	0		0
BP	GO:0009057	macromolecule catabolic process	4/876	81/5936	0.998731	1	Csa6G072990/Csa1G534750/Csa2G167190/Csa5G590010	Csa6G072990/Csa1G534750/Csa2G167190/Csa5G590010	4	0		0
BP	GO:0071822	protein complex subunit organization	1/876	42/5936	0.998807	1	Csa7G234690	Csa7G234690	1	0		0
BP	GO:1901137	carbohydrate derivative biosynthetic process	4/876	83/5936	0.999016	1	Csa5G598080/Csa7G043590/Csa2G008110/Csa5G647250	Csa5G598080/Csa7G043590/Csa2G008110/Csa5G647250	4	0		0
BP	GO:0071705	nitrogen compound transport	9/876	136/5936	0.999041	1	Csa3G271380/Csa2G163170/Csa3G730700/Csa1G047430/Csa3G073870/Csa2G171830/Csa3G824950/Csa4G308590/Csa1G056920	Csa3G271380/Csa2G163170/Csa3G730700/Csa1G047430/Csa3G073870/Csa2G171830/Csa3G824950/Csa4G308590/Csa1G056920	9	0		0
BP	GO:0006974	cellular response to DNA damage stimulus	3/876	72/5936	0.999129	1	Csa5G614640/Csa6G134890/Csa3G221760	Csa5G614640/Csa6G134890/Csa3G221760	3	0		0
BP	GO:0033554	cellular response to stress	3/876	72/5936	0.999129	1	Csa5G614640/Csa6G134890/Csa3G221760	Csa5G614640/Csa6G134890/Csa3G221760	3	0		0
BP	GO:0043038	amino acid activation	1/876	44/5936	0.999135	1	Csa4G268050	Csa4G268050	1	0		0
BP	GO:0043039	tRNA aminoacylation	1/876	44/5936	0.999135	1	Csa4G268050	Csa4G268050	1	0		0
BP	GO:0015031	protein transport	6/876	108/5936	0.999301	1	Csa3G271380/Csa3G730700/Csa3G073870/Csa2G171830/Csa3G824950/Csa4G308590	Csa3G271380/Csa3G730700/Csa3G073870/Csa2G171830/Csa3G824950/Csa4G308590	6	0		0
BP	GO:0015833	peptide transport	6/876	108/5936	0.999301	1	Csa3G271380/Csa3G730700/Csa3G073870/Csa2G171830/Csa3G824950/Csa4G308590	Csa3G271380/Csa3G730700/Csa3G073870/Csa2G171830/Csa3G824950/Csa4G308590	6	0		0
BP	GO:0042886	amide transport	6/876	108/5936	0.999301	1	Csa3G271380/Csa3G730700/Csa3G073870/Csa2G171830/Csa3G824950/Csa4G308590	Csa3G271380/Csa3G730700/Csa3G073870/Csa2G171830/Csa3G824950/Csa4G308590	6	0		0
BP	GO:0046907	intracellular transport	4/876	86/5936	0.99933	1	Csa3G730700/Csa2G171830/Csa3G824950/Csa4G308590	Csa3G730700/Csa2G171830/Csa3G824950/Csa4G308590	4	0		0
BP	GO:0051649	establishment of localization in cell	4/876	86/5936	0.99933	1	Csa3G730700/Csa2G171830/Csa3G824950/Csa4G308590	Csa3G730700/Csa2G171830/Csa3G824950/Csa4G308590	4	0		0
BP	GO:0043933	macromolecular complex subunit organization	2/876	61/5936	0.999348	1	Csa5G568810/Csa7G234690	Csa5G568810/Csa7G234690	2	0		0
BP	GO:0044257	cellular protein catabolic process	1/876	47/5936	0.999467	1	Csa5G590010	Csa5G590010	1	0		0
BP	GO:0051603	proteolysis involved in cellular protein catabolic process	1/876	47/5936	0.999467	1	Csa5G590010	Csa5G590010	1	0		0
BP	GO:0034613	cellular protein localization	4/876	88/5936	0.999483	1	Csa3G730700/Csa2G171830/Csa3G824950/Csa4G308590	Csa3G730700/Csa2G171830/Csa3G824950/Csa4G308590	4	0		0
BP	GO:0070727	cellular macromolecule localization	4/876	88/5936	0.999483	1	Csa3G730700/Csa2G171830/Csa3G824950/Csa4G308590	Csa3G730700/Csa2G171830/Csa3G824950/Csa4G308590	4	0		0
BP	GO:0045184	establishment of protein localization	6/876	112/5936	0.999565	1	Csa3G271380/Csa3G730700/Csa3G073870/Csa2G171830/Csa3G824950/Csa4G308590	Csa3G271380/Csa3G730700/Csa3G073870/Csa2G171830/Csa3G824950/Csa4G308590	6	0		0
BP	GO:0034220	ion transmembrane transport	2/876	64/5936	0.99958	1	Csa1G056920/Csa7G395260	Csa1G056920/Csa7G395260	2	0		0
BP	GO:0098655	cation transmembrane transport	1/876	49/5936	0.999613	1	Csa7G395260	Csa7G395260	1	0		0
BP	GO:0098660	inorganic ion transmembrane transport	1/876	49/5936	0.999613	1	Csa7G395260	Csa7G395260	1	0		0
BP	GO:0098662	inorganic cation transmembrane transport	1/876	49/5936	0.999613	1	Csa7G395260	Csa7G395260	1	0		0
BP	GO:0030163	protein catabolic process	1/876	51/5936	0.99972	1	Csa5G590010	Csa5G590010	1	0		0
BP	GO:0006520	cellular amino acid metabolic process	6/876	117/5936	0.999762	1	Csa4G268050/Csa4G088750/Csa1G145980/Csa3G180330/Csa7G064020/Csa1G145970	Csa4G268050/Csa4G088750/Csa1G145980/Csa3G180330/Csa7G064020/Csa1G145970	6	0		0
BP	GO:0033036	macromolecule localization	7/876	129/5936	0.99979	1	Csa3G271380/Csa3G730700/Csa3G073870/Csa2G171830/Csa3G824950/Csa4G308590/Csa1G433610	Csa3G271380/Csa3G730700/Csa3G073870/Csa2G171830/Csa3G824950/Csa4G308590/Csa1G433610	7	0		0
BP	GO:0008104	protein localization	6/876	119/5936	0.999813	1	Csa3G271380/Csa3G730700/Csa3G073870/Csa2G171830/Csa3G824950/Csa4G308590	Csa3G271380/Csa3G730700/Csa3G073870/Csa2G171830/Csa3G824950/Csa4G308590	6	0		0
BP	GO:0051641	cellular localization	4/876	97/5936	0.999841	1	Csa3G730700/Csa2G171830/Csa3G824950/Csa4G308590	Csa3G730700/Csa2G171830/Csa3G824950/Csa4G308590	4	0		0
BP	GO:0015672	monovalent inorganic cation transport	1/876	55/5936	0.999853	1	Csa7G395260	Csa7G395260	1	0		0
BP	GO:0044265	cellular macromolecule catabolic process	1/876	58/5936	0.999909	1	Csa5G590010	Csa5G590010	1	0		0
BP	GO:0034660	ncRNA metabolic process	4/876	102/5936	0.999919	1	Csa5G220920/Csa4G268050/Csa5G153680/Csa7G390220	Csa5G220920/Csa4G268050/Csa5G153680/Csa7G390220	4	0		0
BP	GO:0006399	tRNA metabolic process	2/876	79/5936	0.999955	1	Csa5G220920/Csa4G268050	Csa5G220920/Csa4G268050	2	0		0
BP	GO:0006396	RNA processing	5/876	130/5936	0.99999	1	Csa1G574920/Csa2G000310/Csa5G220920/Csa5G153680/Csa7G390220	Csa1G574920/Csa2G000310/Csa5G220920/Csa5G153680/Csa7G390220	5	0		0
BP	GO:0006412	translation	16/876	275/5936	0.999999	1	Csa3G728090/Csa3G077610/Csa6G324870/Csa4G623380/Csa3G727930/Csa6G187950/Csa3G171790/Csa5G524750/Csa4G268050/Csa4G618420/Csa1G462020/Csa5G166410/Csa3G098540/Csa4G095600/Csa6G519510/Csa3G608730	Csa3G728090/Csa3G077610/Csa6G324870/Csa4G623380/Csa3G727930/Csa6G187950/Csa3G171790/Csa5G524750/Csa4G268050/Csa4G618420/Csa1G462020/Csa5G166410/Csa3G098540/Csa4G095600/Csa6G519510/Csa3G608730	16	0		0
BP	GO:1901566	organonitrogen compound biosynthetic process	30/876	412/5936	0.999999	1	Csa3G728090/Csa3G077610/Csa6G029440/Csa6G324870/Csa2G351800/Csa4G623380/Csa4G082410/Csa3G727930/Csa7G068600/Csa3G150200/Csa5G218840/Csa6G187950/Csa3G171790/Csa5G524750/Csa4G268050/Csa3G682170/Csa1G561410/Csa4G618420/Csa1G462020/Csa5G166410/Csa3G098540/Csa4G095600/Csa1G145980/Csa3G180330/Csa6G519510/Csa3G608730/Csa7G064020/Csa1G047450/Csa6G538800/Csa1G145970	Csa3G728090/Csa3G077610/Csa6G029440/Csa6G324870/Csa2G351800/Csa4G623380/Csa4G082410/Csa3G727930/Csa7G068600/Csa3G150200/Csa5G218840/Csa6G187950/Csa3G171790/Csa5G524750/Csa4G268050/Csa3G682170/Csa1G561410/Csa4G618420/Csa1G462020/Csa5G166410/Csa3G098540/Csa4G095600/Csa1G145980/Csa3G180330/Csa6G519510/Csa3G608730/Csa7G064020/Csa1G047450/Csa6G538800/Csa1G145970	30	0		0
BP	GO:0006518	peptide metabolic process	17/876	288/5936	1	1	Csa3G728090/Csa3G077610/Csa6G324870/Csa4G623380/Csa3G727930/Csa2G000660/Csa6G187950/Csa3G171790/Csa5G524750/Csa4G268050/Csa4G618420/Csa1G462020/Csa5G166410/Csa3G098540/Csa4G095600/Csa6G519510/Csa3G608730	Csa3G728090/Csa3G077610/Csa6G324870/Csa4G623380/Csa3G727930/Csa2G000660/Csa6G187950/Csa3G171790/Csa5G524750/Csa4G268050/Csa4G618420/Csa1G462020/Csa5G166410/Csa3G098540/Csa4G095600/Csa6G519510/Csa3G608730	17	0		0
BP	GO:0043043	peptide biosynthetic process	16/876	278/5936	1	1	Csa3G728090/Csa3G077610/Csa6G324870/Csa4G623380/Csa3G727930/Csa6G187950/Csa3G171790/Csa5G524750/Csa4G268050/Csa4G618420/Csa1G462020/Csa5G166410/Csa3G098540/Csa4G095600/Csa6G519510/Csa3G608730	Csa3G728090/Csa3G077610/Csa6G324870/Csa4G623380/Csa3G727930/Csa6G187950/Csa3G171790/Csa5G524750/Csa4G268050/Csa4G618420/Csa1G462020/Csa5G166410/Csa3G098540/Csa4G095600/Csa6G519510/Csa3G608730	16	0		0
BP	GO:0043603	cellular amide metabolic process	18/876	300/5936	1	1	Csa3G728090/Csa3G077610/Csa6G324870/Csa4G623380/Csa3G727930/Csa2G000660/Csa6G187950/Csa3G171790/Csa5G524750/Csa4G268050/Csa4G618420/Csa1G462020/Csa5G166410/Csa3G098540/Csa4G095600/Csa6G511770/Csa6G519510/Csa3G608730	Csa3G728090/Csa3G077610/Csa6G324870/Csa4G623380/Csa3G727930/Csa2G000660/Csa6G187950/Csa3G171790/Csa5G524750/Csa4G268050/Csa4G618420/Csa1G462020/Csa5G166410/Csa3G098540/Csa4G095600/Csa6G511770/Csa6G519510/Csa3G608730	18	0		0
BP	GO:0043604	amide biosynthetic process	16/876	286/5936	1	1	Csa3G728090/Csa3G077610/Csa6G324870/Csa4G623380/Csa3G727930/Csa6G187950/Csa3G171790/Csa5G524750/Csa4G268050/Csa4G618420/Csa1G462020/Csa5G166410/Csa3G098540/Csa4G095600/Csa6G519510/Csa3G608730	Csa3G728090/Csa3G077610/Csa6G324870/Csa4G623380/Csa3G727930/Csa6G187950/Csa3G171790/Csa5G524750/Csa4G268050/Csa4G618420/Csa1G462020/Csa5G166410/Csa3G098540/Csa4G095600/Csa6G519510/Csa3G608730	16	0		0
CC	GO:0071944	cell periphery	21/239	105/2138	0.0047163	0.403969	Csa1G050470/Csa7G447990/Csa1G533450/Csa2G060530/Csa7G405320/Csa4G043950/Csa7G044980/Csa1G481200/Csa7G414390/Csa7G405820/Csa7G343870/Csa4G308590/Csa7G343850/Csa3G126810/Csa6G147660/Csa5G568300/Csa1G422480/Csa4G293250/Csa2G000110/Csa2G302250/Csa5G178700	Csa1G050470/Csa7G447990/Csa1G533450/Csa2G060530/Csa7G405320/Csa4G043950/Csa7G044980/Csa1G481200/Csa7G414390/Csa7G405820/Csa7G343870/Csa4G308590/Csa7G343850/Csa3G126810/Csa6G147660/Csa5G568300/Csa1G422480/Csa4G293250/Csa2G000110/Csa2G302250/Csa5G178700	21	0		0
CC	GO:0005618	cell wall	13/239	60/2138	0.0127569	0.403969	Csa7G447990/Csa2G060530/Csa7G405320/Csa4G043950/Csa7G044980/Csa7G414390/Csa7G405820/Csa7G343870/Csa7G343850/Csa3G126810/Csa6G147660/Csa5G568300/Csa1G422480	Csa7G447990/Csa2G060530/Csa7G405320/Csa4G043950/Csa7G044980/Csa7G414390/Csa7G405820/Csa7G343870/Csa7G343850/Csa3G126810/Csa6G147660/Csa5G568300/Csa1G422480	13	0		0
CC	GO:0030312	external encapsulating structure	13/239	60/2138	0.0127569	0.403969	Csa7G447990/Csa2G060530/Csa7G405320/Csa4G043950/Csa7G044980/Csa7G414390/Csa7G405820/Csa7G343870/Csa7G343850/Csa3G126810/Csa6G147660/Csa5G568300/Csa1G422480	Csa7G447990/Csa2G060530/Csa7G405320/Csa4G043950/Csa7G044980/Csa7G414390/Csa7G405820/Csa7G343870/Csa7G343850/Csa3G126810/Csa6G147660/Csa5G568300/Csa1G422480	13	0		0
CC	GO:0005576	extracellular region	8/239	35/2138	0.034931	0.82961	Csa6G085110/Csa6G084600/Csa7G044980/Csa5G633160/Csa6G147660/Csa5G484630/Csa1G422480/Csa5G162050	Csa6G085110/Csa6G084600/Csa7G044980/Csa5G633160/Csa6G147660/Csa5G484630/Csa1G422480/Csa5G162050	8	0		0
CC	GO:0019898	extrinsic component of membrane	5/239	21/2138	0.0763203	0.951784	Csa1G181310/Csa5G315360/Csa3G414060/Csa2G336660/Csa2G000110	Csa1G181310/Csa5G315360/Csa3G414060/Csa2G336660/Csa2G000110	5	0		0
CC	GO:0000145	exocyst	5/239	22/2138	0.090169	0.951784	Csa1G050470/Csa1G533450/Csa1G481200/Csa4G293250/Csa5G178700	Csa1G050470/Csa1G533450/Csa1G481200/Csa4G293250/Csa5G178700	5	0		0
CC	GO:0005938	cell cortex	5/239	22/2138	0.090169	0.951784	Csa1G050470/Csa1G533450/Csa1G481200/Csa4G293250/Csa5G178700	Csa1G050470/Csa1G533450/Csa1G481200/Csa4G293250/Csa5G178700	5	0		0
CC	GO:0044448	cell cortex part	5/239	22/2138	0.090169	0.951784	Csa1G050470/Csa1G533450/Csa1G481200/Csa4G293250/Csa5G178700	Csa1G050470/Csa1G533450/Csa1G481200/Csa4G293250/Csa5G178700	5	0		0
CC	GO:0099568	cytoplasmic region	5/239	22/2138	0.090169	0.951784	Csa1G050470/Csa1G533450/Csa1G481200/Csa4G293250/Csa5G178700	Csa1G050470/Csa1G533450/Csa1G481200/Csa4G293250/Csa5G178700	5	0		0
CC	GO:0009654	photosystem II oxygen evolving complex	4/239	17/2138	0.112908	0.999929	Csa1G181310/Csa5G315360/Csa3G414060/Csa2G336660	Csa1G181310/Csa5G315360/Csa3G414060/Csa2G336660	4	0		0
CC	GO:1990204	oxidoreductase complex	4/239	18/2138	0.133076	0.999929	Csa1G181310/Csa5G315360/Csa3G414060/Csa2G336660	Csa1G181310/Csa5G315360/Csa3G414060/Csa2G336660	4	0		0
CC	GO:0042651	thylakoid membrane	4/239	19/2138	0.154594	0.999929	Csa1G181310/Csa5G315360/Csa3G414060/Csa2G336660	Csa1G181310/Csa5G315360/Csa3G414060/Csa2G336660	4	0		0
CC	GO:0044427	chromosomal part	5/239	29/2138	0.217198	0.999929	Csa5G568810/Csa2G108700/Csa5G172910/Csa2G416140/Csa2G359990	Csa5G568810/Csa2G108700/Csa5G172910/Csa2G416140/Csa2G359990	5	0		0
CC	GO:0099023	tethering complex	5/239	29/2138	0.217198	0.999929	Csa1G050470/Csa1G533450/Csa1G481200/Csa4G293250/Csa5G178700	Csa1G050470/Csa1G533450/Csa1G481200/Csa4G293250/Csa5G178700	5	0		0
CC	GO:0009523	photosystem II	4/239	25/2138	0.303366	0.999929	Csa1G181310/Csa5G315360/Csa3G414060/Csa2G336660	Csa1G181310/Csa5G315360/Csa3G414060/Csa2G336660	4	0		0
CC	GO:0044815	DNA packaging complex	2/239	10/2138	0.309759	0.999929	Csa5G568810/Csa2G416140	Csa5G568810/Csa2G416140	2	0		0
CC	GO:0098797	plasma membrane protein complex	2/239	11/2138	0.352868	0.999929	Csa4G308590/Csa2G000110	Csa4G308590/Csa2G000110	2	0		0
CC	GO:0016459	myosin complex	2/239	12/2138	0.395003	0.999929	Csa7G372950/Csa7G372940	Csa7G372950/Csa7G372940	2	0		0
CC	GO:0005694	chromosome	6/239	46/2138	0.410349	0.999929	Csa5G568810/Csa2G108700/Csa5G172910/Csa2G416140/Csa3G175630/Csa2G359990	Csa5G568810/Csa2G108700/Csa5G172910/Csa2G416140/Csa3G175630/Csa2G359990	6	0		0
CC	GO:0044459	plasma membrane part	3/239	21/2138	0.422161	0.999929	Csa4G308590/Csa2G000110/Csa2G302250	Csa4G308590/Csa2G000110/Csa2G302250	3	0		0
CC	GO:0005886	plasma membrane	3/239	23/2138	0.483491	0.999929	Csa4G308590/Csa2G000110/Csa2G302250	Csa4G308590/Csa2G000110/Csa2G302250	3	0		0
CC	GO:0005634	nucleus	38/239	336/2138	0.497835	0.999929	Csa3G019370/Csa2G270740/Csa1G013800/Csa5G568810/Csa2G356070/Csa3G118080/Csa2G000310/Csa2G108700/Csa5G614640/Csa6G490870/Csa2G354980/Csa4G639930/Csa3G817210/Csa7G339140/Csa1G049460/Csa7G072880/Csa2G004690/Csa7G071600/Csa6G491650/Csa6G169310/Csa5G576630/Csa1G240590/Csa5G155480/Csa6G499110/Csa4G425740/Csa3G722880/Csa7G390220/Csa3G117960/Csa6G517960/Csa4G664590/Csa7G387720/Csa3G878930/Csa6G495120/Csa…	Csa3G019370/Csa2G270740/Csa1G013800/Csa5G568810/Csa2G356070/Csa3G118080/Csa2G000310/Csa2G108700/Csa5G614640/Csa6G490870/Csa2G354980/Csa4G639930/Csa3G817210/Csa7G339140/Csa1G049460/Csa7G072880/Csa2G004690/Csa7G071600/Csa6G491650/Csa6G169310/Csa5G576630/Csa1G240590/Csa5G155480/Csa6G499110/Csa4G425740/Csa3G722880/Csa7G390220/Csa3G117960/Csa6G517960/Csa4G664590/Csa7G387720/Csa3G878930/Csa6G495120/Csa…	38	0		0
CC	GO:0048046	apoplast	3/239	24/2138	0.512986	0.999929	Csa7G044980/Csa6G147660/Csa1G422480	Csa7G044980/Csa6G147660/Csa1G422480	3	0		0
CC	GO:0009521	photosystem	4/239	36/2138	0.584715	0.999929	Csa1G181310/Csa5G315360/Csa3G414060/Csa2G336660	Csa1G181310/Csa5G315360/Csa3G414060/Csa2G336660	4	0		0
CC	GO:0034357	photosynthetic membrane	4/239	38/2138	0.628942	0.999929	Csa1G181310/Csa5G315360/Csa3G414060/Csa2G336660	Csa1G181310/Csa5G315360/Csa3G414060/Csa2G336660	4	0		0
CC	GO:0031966	mitochondrial membrane	2/239	19/2138	0.644605	0.999929	Csa1G002670/Csa2G171830	Csa1G002670/Csa2G171830	2	0		0
CC	GO:0009579	thylakoid	4/239	39/2138	0.649901	0.999929	Csa1G181310/Csa5G315360/Csa3G414060/Csa2G336660	Csa1G181310/Csa5G315360/Csa3G414060/Csa2G336660	4	0		0
CC	GO:0044436	thylakoid part	4/239	39/2138	0.649901	0.999929	Csa1G181310/Csa5G315360/Csa3G414060/Csa2G336660	Csa1G181310/Csa5G315360/Csa3G414060/Csa2G336660	4	0		0
CC	GO:0015629	actin cytoskeleton	2/239	20/2138	0.672831	0.999929	Csa7G372950/Csa7G372940	Csa7G372950/Csa7G372940	2	0		0
CC	GO:0000148	1,3-beta-D-glucan synthase complex	1/239	10/2138	0.695197	0.999929	Csa2G302250	Csa2G302250	1	0		0
CC	GO:0000785	chromatin	1/239	10/2138	0.695197	0.999929	Csa5G568810	Csa5G568810	1	0		0
CC	GO:0005798	Golgi-associated vesicle	1/239	10/2138	0.695197	0.999929	Csa4G308590	Csa4G308590	1	0		0
CC	GO:0019867	outer membrane	1/239	10/2138	0.695197	0.999929	Csa2G171830	Csa2G171830	1	0		0
CC	GO:0030660	Golgi-associated vesicle membrane	1/239	10/2138	0.695197	0.999929	Csa4G308590	Csa4G308590	1	0		0
CC	GO:0031225	anchored component of membrane	1/239	10/2138	0.695197	0.999929	Csa3G165620	Csa3G165620	1	0		0
CC	GO:0032993	protein-DNA complex	1/239	10/2138	0.695197	0.999929	Csa5G568810	Csa5G568810	1	0		0
CC	GO:0005740	mitochondrial envelope	2/239	21/2138	0.699217	0.999929	Csa1G002670/Csa2G171830	Csa1G002670/Csa2G171830	2	0		0
CC	GO:0000228	nuclear chromosome	1/239	11/2138	0.72943	0.999929	Csa2G108700	Csa2G108700	1	0		0
CC	GO:0005875	microtubule associated complex	1/239	11/2138	0.72943	0.999929	Csa1G045690	Csa1G045690	1	0		0
CC	GO:0005743	mitochondrial inner membrane	1/239	12/2138	0.759833	0.999929	Csa1G002670	Csa1G002670	1	0		0
CC	GO:0030133	transport vesicle	1/239	12/2138	0.759833	0.999929	Csa4G308590	Csa4G308590	1	0		0
CC	GO:0030658	transport vesicle membrane	1/239	12/2138	0.759833	0.999929	Csa4G308590	Csa4G308590	1	0		0
CC	GO:0019866	organelle inner membrane	1/239	13/2138	0.786832	0.999929	Csa1G002670	Csa1G002670	1	0		0
CC	GO:0044430	cytoskeletal part	3/239	38/2138	0.815441	0.999929	Csa7G372950/Csa7G372940/Csa1G045690	Csa7G372950/Csa7G372940/Csa1G045690	3	0		0
CC	GO:0044429	mitochondrial part	2/239	27/2138	0.822658	0.999929	Csa1G002670/Csa2G171830	Csa1G002670/Csa2G171830	2	0		0
CC	GO:0005856	cytoskeleton	3/239	39/2138	0.829237	0.999929	Csa7G372950/Csa7G372940/Csa1G045690	Csa7G372950/Csa7G372940/Csa1G045690	3	0		0
CC	GO:0005667	transcription factor complex	1/239	15/2138	0.832096	0.999929	Csa6G454430	Csa6G454430	1	0		0
CC	GO:0061695	transferase complex, transferring phosphorus-containing groups	1/239	15/2138	0.832096	0.999929	Csa6G484560	Csa6G484560	1	0		0
CC	GO:0031967	organelle envelope	2/239	31/2138	0.877575	0.999929	Csa1G002670/Csa2G171830	Csa1G002670/Csa2G171830	2	0		0
CC	GO:0031975	envelope	2/239	31/2138	0.877575	0.999929	Csa1G002670/Csa2G171830	Csa1G002670/Csa2G171830	2	0		0
CC	GO:0005839	proteasome core complex	1/239	18/2138	0.882679	0.999929	Csa5G590010	Csa5G590010	1	0		0
CC	GO:0012506	vesicle membrane	1/239	18/2138	0.882679	0.999929	Csa4G308590	Csa4G308590	1	0		0
CC	GO:0015630	microtubule cytoskeleton	1/239	18/2138	0.882679	0.999929	Csa1G045690	Csa1G045690	1	0		0
CC	GO:0030120	vesicle coat	1/239	18/2138	0.882679	0.999929	Csa4G308590	Csa4G308590	1	0		0
CC	GO:0030135	coated vesicle	1/239	18/2138	0.882679	0.999929	Csa4G308590	Csa4G308590	1	0		0
CC	GO:0030659	cytoplasmic vesicle membrane	1/239	18/2138	0.882679	0.999929	Csa4G308590	Csa4G308590	1	0		0
CC	GO:0030662	coated vesicle membrane	1/239	18/2138	0.882679	0.999929	Csa4G308590	Csa4G308590	1	0		0
CC	GO:0031410	cytoplasmic vesicle	1/239	18/2138	0.882679	0.999929	Csa4G308590	Csa4G308590	1	0		0
CC	GO:0031982	vesicle	1/239	18/2138	0.882679	0.999929	Csa4G308590	Csa4G308590	1	0		0
CC	GO:0044433	cytoplasmic vesicle part	1/239	18/2138	0.882679	0.999929	Csa4G308590	Csa4G308590	1	0		0
CC	GO:0097708	intracellular vesicle	1/239	18/2138	0.882679	0.999929	Csa4G308590	Csa4G308590	1	0		0
CC	GO:0005739	mitochondrion	2/239	32/2138	0.888618	0.999929	Csa1G002670/Csa2G171830	Csa1G002670/Csa2G171830	2	0		0
CC	GO:0098805	whole membrane	2/239	32/2138	0.888618	0.999929	Csa2G171830/Csa4G308590	Csa2G171830/Csa4G308590	2	0		0
CC	GO:0043231	intracellular membrane-bounded organelle	43/239	448/2138	0.901023	0.999929	Csa3G019370/Csa1G002670/Csa2G270740/Csa1G013800/Csa5G568810/Csa2G356070/Csa3G118080/Csa2G000310/Csa2G108700/Csa5G614640/Csa2G171830/Csa6G490870/Csa2G354980/Csa4G639930/Csa3G817210/Csa7G339140/Csa1G049460/Csa7G072880/Csa2G004690/Csa4G308590/Csa7G071600/novel.166/Csa6G491650/Csa5G366670/Csa6G169310/Csa5G576630/Csa1G240590/Csa5G155480/Csa6G499110/Csa4G425740/Csa3G722880/Csa7G390220/Csa3G117960/Csa6G…	Csa3G019370/Csa1G002670/Csa2G270740/Csa1G013800/Csa5G568810/Csa2G356070/Csa3G118080/Csa2G000310/Csa2G108700/Csa5G614640/Csa2G171830/Csa6G490870/Csa2G354980/Csa4G639930/Csa3G817210/Csa7G339140/Csa1G049460/Csa7G072880/Csa2G004690/Csa4G308590/Csa7G071600/-/Csa6G491650/Csa5G366670/Csa6G169310/Csa5G576630/Csa1G240590/Csa5G155480/Csa6G499110/Csa4G425740/Csa3G722880/Csa7G390220/Csa3G117960/Csa6G517960/C…	43	0		0
CC	GO:0000502	proteasome complex	1/239	20/2138	0.907646	0.999929	Csa5G590010	Csa5G590010	1	0		0
CC	GO:1905369	endopeptidase complex	1/239	20/2138	0.907646	0.999929	Csa5G590010	Csa5G590010	1	0		0
CC	GO:1902494	catalytic complex	9/239	114/2138	0.907802	0.999929	Csa1G181310/Csa5G315360/Csa6G484560/Csa3G414060/Csa2G336660/Csa1G045690/Csa2G000110/Csa2G302250/Csa5G590010	Csa1G181310/Csa5G315360/Csa6G484560/Csa3G414060/Csa2G336660/Csa1G045690/Csa2G000110/Csa2G302250/Csa5G590010	9	0		0
CC	GO:0043227	membrane-bounded organelle	43/239	456/2138	0.924231	0.999929	Csa3G019370/Csa1G002670/Csa2G270740/Csa1G013800/Csa5G568810/Csa2G356070/Csa3G118080/Csa2G000310/Csa2G108700/Csa5G614640/Csa2G171830/Csa6G490870/Csa2G354980/Csa4G639930/Csa3G817210/Csa7G339140/Csa1G049460/Csa7G072880/Csa2G004690/Csa4G308590/Csa7G071600/novel.166/Csa6G491650/Csa5G366670/Csa6G169310/Csa5G576630/Csa1G240590/Csa5G155480/Csa6G499110/Csa4G425740/Csa3G722880/Csa7G390220/Csa3G117960/Csa6G…	Csa3G019370/Csa1G002670/Csa2G270740/Csa1G013800/Csa5G568810/Csa2G356070/Csa3G118080/Csa2G000310/Csa2G108700/Csa5G614640/Csa2G171830/Csa6G490870/Csa2G354980/Csa4G639930/Csa3G817210/Csa7G339140/Csa1G049460/Csa7G072880/Csa2G004690/Csa4G308590/Csa7G071600/-/Csa6G491650/Csa5G366670/Csa6G169310/Csa5G576630/Csa1G240590/Csa5G155480/Csa6G499110/Csa4G425740/Csa3G722880/Csa7G390220/Csa3G117960/Csa6G517960/C…	43	0		0
CC	GO:0005794	Golgi apparatus	1/239	22/2138	0.927317	0.999929	Csa4G308590	Csa4G308590	1	0		0
CC	GO:0044431	Golgi apparatus part	1/239	22/2138	0.927317	0.999929	Csa4G308590	Csa4G308590	1	0		0
CC	GO:0031981	nuclear lumen	3/239	50/2138	0.931104	0.999929	Csa2G000310/Csa2G108700/Csa7G390220	Csa2G000310/Csa2G108700/Csa7G390220	3	0		0
CC	GO:0031090	organelle membrane	3/239	52/2138	0.942109	0.999929	Csa1G002670/Csa2G171830/Csa4G308590	Csa1G002670/Csa2G171830/Csa4G308590	3	0		0
CC	GO:0098588	bounding membrane of organelle	2/239	39/2138	0.943538	0.999929	Csa2G171830/Csa4G308590	Csa2G171830/Csa4G308590	2	0		0
CC	GO:1990234	transferase complex	2/239	39/2138	0.943538	0.999929	Csa6G484560/Csa2G302250	Csa6G484560/Csa2G302250	2	0		0
CC	GO:0043228	non-membrane-bounded organelle	25/239	290/2138	0.947445	0.999929	Csa5G568810/Csa6G324870/Csa4G623380/Csa2G108700/Csa7G372950/Csa3G727930/Csa6G187950/Csa3G171790/Csa5G524750/Csa4G618420/Csa1G462020/Csa5G166410/Csa7G372940/Csa7G274150/Csa3G098540/Csa4G095600/Csa1G046300/Csa6G519510/Csa3G608730/Csa5G172910/Csa2G416140/Csa1G045690/Csa7G390220/Csa3G175630/Csa2G359990	Csa5G568810/Csa6G324870/Csa4G623380/Csa2G108700/Csa7G372950/Csa3G727930/Csa6G187950/Csa3G171790/Csa5G524750/Csa4G618420/Csa1G462020/Csa5G166410/Csa7G372940/Csa7G274150/Csa3G098540/Csa4G095600/Csa1G046300/Csa6G519510/Csa3G608730/Csa5G172910/Csa2G416140/Csa1G045690/Csa7G390220/Csa3G175630/Csa2G359990	25	0		0
CC	GO:0043232	intracellular non-membrane-bounded organelle	25/239	290/2138	0.947445	0.999929	Csa5G568810/Csa6G324870/Csa4G623380/Csa2G108700/Csa7G372950/Csa3G727930/Csa6G187950/Csa3G171790/Csa5G524750/Csa4G618420/Csa1G462020/Csa5G166410/Csa7G372940/Csa7G274150/Csa3G098540/Csa4G095600/Csa1G046300/Csa6G519510/Csa3G608730/Csa5G172910/Csa2G416140/Csa1G045690/Csa7G390220/Csa3G175630/Csa2G359990	Csa5G568810/Csa6G324870/Csa4G623380/Csa2G108700/Csa7G372950/Csa3G727930/Csa6G187950/Csa3G171790/Csa5G524750/Csa4G618420/Csa1G462020/Csa5G166410/Csa7G372940/Csa7G274150/Csa3G098540/Csa4G095600/Csa1G046300/Csa6G519510/Csa3G608730/Csa5G172910/Csa2G416140/Csa1G045690/Csa7G390220/Csa3G175630/Csa2G359990	25	0		0
CC	GO:0043234	protein complex	23/239	270/2138	0.947697	0.999929	Csa1G181310/Csa1G050470/Csa6G454430/Csa1G533450/Csa5G315360/Csa2G000310/Csa2G108700/Csa7G372950/Csa1G481200/Csa6G484560/Csa4G308590/Csa7G372940/Csa3G414060/Csa5G172910/Csa2G416140/Csa2G336660/Csa1G045690/Csa3G722880/Csa4G293250/Csa2G000110/Csa5G590010/Csa5G178700/Csa2G359990	Csa1G181310/Csa1G050470/Csa6G454430/Csa1G533450/Csa5G315360/Csa2G000310/Csa2G108700/Csa7G372950/Csa1G481200/Csa6G484560/Csa4G308590/Csa7G372940/Csa3G414060/Csa5G172910/Csa2G416140/Csa2G336660/Csa1G045690/Csa3G722880/Csa4G293250/Csa2G000110/Csa5G590010/Csa5G178700/Csa2G359990	23	0		0
CC	GO:1905368	peptidase complex	1/239	26/2138	0.955015	0.999929	Csa5G590010	Csa5G590010	1	0		0
CC	GO:0031974	membrane-enclosed lumen	3/239	56/2138	0.959411	0.999929	Csa2G000310/Csa2G108700/Csa7G390220	Csa2G000310/Csa2G108700/Csa7G390220	3	0		0
CC	GO:0043233	organelle lumen	3/239	56/2138	0.959411	0.999929	Csa2G000310/Csa2G108700/Csa7G390220	Csa2G000310/Csa2G108700/Csa7G390220	3	0		0
CC	GO:0070013	intracellular organelle lumen	3/239	56/2138	0.959411	0.999929	Csa2G000310/Csa2G108700/Csa7G390220	Csa2G000310/Csa2G108700/Csa7G390220	3	0		0
CC	GO:0030117	membrane coat	1/239	29/2138	0.968629	0.999929	Csa4G308590	Csa4G308590	1	0		0
CC	GO:0048475	coated membrane	1/239	29/2138	0.968629	0.999929	Csa4G308590	Csa4G308590	1	0		0
CC	GO:0005840	ribosome	14/239	196/2138	0.981906	0.999929	Csa6G324870/Csa4G623380/Csa3G727930/Csa6G187950/Csa3G171790/Csa5G524750/Csa4G618420/Csa1G462020/Csa5G166410/Csa7G274150/Csa3G098540/Csa4G095600/Csa6G519510/Csa3G608730	Csa6G324870/Csa4G623380/Csa3G727930/Csa6G187950/Csa3G171790/Csa5G524750/Csa4G618420/Csa1G462020/Csa5G166410/Csa7G274150/Csa3G098540/Csa4G095600/Csa6G519510/Csa3G608730	14	0		0
CC	GO:0005654	nucleoplasm	1/239	34/2138	0.982818	0.999929	Csa2G000310	Csa2G000310	1	0		0
CC	GO:0044451	nucleoplasm part	1/239	34/2138	0.982818	0.999929	Csa2G000310	Csa2G000310	1	0		0
CC	GO:0098796	membrane protein complex	6/239	107/2138	0.985904	0.999929	Csa1G181310/Csa5G315360/Csa4G308590/Csa3G414060/Csa2G336660/Csa2G000110	Csa1G181310/Csa5G315360/Csa4G308590/Csa3G414060/Csa2G336660/Csa2G000110	6	0		0
CC	GO:0044428	nuclear part	3/239	75/2138	0.993225	0.999929	Csa2G000310/Csa2G108700/Csa7G390220	Csa2G000310/Csa2G108700/Csa7G390220	3	0		0
CC	GO:0030529	intracellular ribonucleoprotein complex	14/239	224/2138	0.99708	0.999929	Csa6G324870/Csa4G623380/Csa3G727930/Csa6G187950/Csa3G171790/Csa5G524750/Csa4G618420/Csa1G462020/Csa5G166410/Csa7G274150/Csa3G098540/Csa4G095600/Csa6G519510/Csa3G608730	Csa6G324870/Csa4G623380/Csa3G727930/Csa6G187950/Csa3G171790/Csa5G524750/Csa4G618420/Csa1G462020/Csa5G166410/Csa7G274150/Csa3G098540/Csa4G095600/Csa6G519510/Csa3G608730	14	0		0
CC	GO:1990904	ribonucleoprotein complex	14/239	224/2138	0.99708	0.999929	Csa6G324870/Csa4G623380/Csa3G727930/Csa6G187950/Csa3G171790/Csa5G524750/Csa4G618420/Csa1G462020/Csa5G166410/Csa7G274150/Csa3G098540/Csa4G095600/Csa6G519510/Csa3G608730	Csa6G324870/Csa4G623380/Csa3G727930/Csa6G187950/Csa3G171790/Csa5G524750/Csa4G618420/Csa1G462020/Csa5G166410/Csa7G274150/Csa3G098540/Csa4G095600/Csa6G519510/Csa3G608730	14	0		0
CC	GO:0044422	organelle part	13/239	225/2138	0.998836	0.999929	Csa1G002670/Csa5G568810/Csa2G000310/Csa2G108700/Csa7G372950/Csa2G171830/Csa4G308590/Csa7G372940/Csa5G172910/Csa2G416140/Csa1G045690/Csa7G390220/Csa2G359990	Csa1G002670/Csa5G568810/Csa2G000310/Csa2G108700/Csa7G372950/Csa2G171830/Csa4G308590/Csa7G372940/Csa5G172910/Csa2G416140/Csa1G045690/Csa7G390220/Csa2G359990	13	0		0
CC	GO:0044446	intracellular organelle part	13/239	225/2138	0.998836	0.999929	Csa1G002670/Csa5G568810/Csa2G000310/Csa2G108700/Csa7G372950/Csa2G171830/Csa4G308590/Csa7G372940/Csa5G172910/Csa2G416140/Csa1G045690/Csa7G390220/Csa2G359990	Csa1G002670/Csa5G568810/Csa2G000310/Csa2G108700/Csa7G372950/Csa2G171830/Csa4G308590/Csa7G372940/Csa5G172910/Csa2G416140/Csa1G045690/Csa7G390220/Csa2G359990	13	0		0
CC	GO:0044444	cytoplasmic part	25/239	362/2138	0.998931	0.999929	Csa1G002670/Csa1G050470/Csa1G533450/Csa6G324870/Csa4G623380/Csa2G171830/Csa3G727930/Csa1G481200/Csa6G187950/Csa3G171790/Csa5G524750/Csa6G484560/Csa4G618420/Csa1G462020/Csa5G166410/Csa4G308590/Csa7G274150/Csa3G098540/novel.166/Csa4G095600/Csa5G366670/Csa6G519510/Csa3G608730/Csa4G293250/Csa5G178700	Csa1G002670/Csa1G050470/Csa1G533450/Csa6G324870/Csa4G623380/Csa2G171830/Csa3G727930/Csa1G481200/Csa6G187950/Csa3G171790/Csa5G524750/Csa6G484560/Csa4G618420/Csa1G462020/Csa5G166410/Csa4G308590/Csa7G274150/Csa3G098540/-/Csa4G095600/Csa5G366670/Csa6G519510/Csa3G608730/Csa4G293250/Csa5G178700	25	0		0
CC	GO:0005737	cytoplasm	30/239	439/2138	0.99976	0.999929	Csa1G002670/Csa1G050470/Csa3G728090/Csa1G533450/Csa6G324870/Csa5G612890/Csa4G623380/Csa2G171830/Csa3G727930/Csa1G481200/Csa6G187950/Csa3G171790/Csa5G524750/Csa6G080390/Csa6G484560/Csa4G618420/Csa1G462020/Csa5G166410/Csa4G308590/Csa7G274150/Csa3G098540/novel.166/Csa4G095600/Csa5G366670/Csa6G519510/Csa3G608730/Csa4G293250/Csa1G575130/Csa5G178700/novel.623	Csa1G002670/Csa1G050470/Csa3G728090/Csa1G533450/Csa6G324870/Csa5G612890/Csa4G623380/Csa2G171830/Csa3G727930/Csa1G481200/Csa6G187950/Csa3G171790/Csa5G524750/Csa6G080390/Csa6G484560/Csa4G618420/Csa1G462020/Csa5G166410/Csa4G308590/Csa7G274150/Csa3G098540/-/Csa4G095600/Csa5G366670/Csa6G519510/Csa3G608730/Csa4G293250/Csa1G575130/Csa5G178700/-	30	0		0
CC	GO:0012505	endomembrane system	1/239	79/2138	0.999929	0.999929	Csa4G308590	Csa4G308590	1	0		0
MF	GO:0001071	nucleic acid binding transcription factor activity	97/1242	344/8984	8.47448e-13	1.07626e-10	Csa3G019370/Csa3G119240/Csa7G378570/Csa4G051470/Csa6G496990/Csa2G381650/Csa6G500550/Csa3G730800/Csa6G491080/Csa3G881870/Csa5G167110/Csa4G159320/Csa7G429520/Csa4G051360/Csa5G150420/Csa6G454430/novel.573/Csa1G426980/Csa3G119700/Csa5G604920/Csa3G118080/Csa6G327430/Csa3G207390/Csa5G608380/Csa7G375830/Csa1G025960/Csa5G642710/Csa6G091830/Csa1G075060/Csa2G356600/Csa6G490870/Csa3G710870/Csa6G518040/Csa4G…	Csa3G019370/Csa3G119240/Csa7G378570/Csa4G051470/Csa6G496990/Csa2G381650/Csa6G500550/Csa3G730800/Csa6G491080/Csa3G881870/Csa5G167110/Csa4G159320/Csa7G429520/Csa4G051360/Csa5G150420/Csa6G454430/-/Csa1G426980/Csa3G119700/Csa5G604920/Csa3G118080/Csa6G327430/Csa3G207390/Csa5G608380/Csa7G375830/Csa1G025960/Csa5G642710/Csa6G091830/Csa1G075060/Csa2G356600/Csa6G490870/Csa3G710870/Csa6G518040/Csa4G639930/C…	97	0		0
MF	GO:0003700	transcription factor activity, sequence-specific DNA binding	97/1242	344/8984	8.47448e-13	1.07626e-10	Csa3G019370/Csa3G119240/Csa7G378570/Csa4G051470/Csa6G496990/Csa2G381650/Csa6G500550/Csa3G730800/Csa6G491080/Csa3G881870/Csa5G167110/Csa4G159320/Csa7G429520/Csa4G051360/Csa5G150420/Csa6G454430/novel.573/Csa1G426980/Csa3G119700/Csa5G604920/Csa3G118080/Csa6G327430/Csa3G207390/Csa5G608380/Csa7G375830/Csa1G025960/Csa5G642710/Csa6G091830/Csa1G075060/Csa2G356600/Csa6G490870/Csa3G710870/Csa6G518040/Csa4G…	Csa3G019370/Csa3G119240/Csa7G378570/Csa4G051470/Csa6G496990/Csa2G381650/Csa6G500550/Csa3G730800/Csa6G491080/Csa3G881870/Csa5G167110/Csa4G159320/Csa7G429520/Csa4G051360/Csa5G150420/Csa6G454430/-/Csa1G426980/Csa3G119700/Csa5G604920/Csa3G118080/Csa6G327430/Csa3G207390/Csa5G608380/Csa7G375830/Csa1G025960/Csa5G642710/Csa6G091830/Csa1G075060/Csa2G356600/Csa6G490870/Csa3G710870/Csa6G518040/Csa4G639930/C…	97	0		0
MF	GO:0043565	sequence-specific DNA binding	42/1242	144/8984	1.08049e-06	9.14816e-05	Csa3G019370/Csa3G119240/Csa4G051470/Csa6G496990/Csa3G730800/Csa6G491080/Csa3G881870/Csa7G429520/Csa1G426980/Csa3G119700/Csa5G604920/Csa2G372780/Csa3G118080/Csa6G327430/Csa1G025960/Csa6G490870/Csa3G710870/Csa4G639930/Csa2G297180/Csa1G045550/Csa2G428380/Csa3G168410/Csa2G004690/Csa7G043020/Csa4G641520/Csa6G513530/Csa3G567330/Csa7G049170/Csa3G835890/Csa6G169310/Csa1G587970/Csa1G240590/Csa3G165640/Csa…	Csa3G019370/Csa3G119240/Csa4G051470/Csa6G496990/Csa3G730800/Csa6G491080/Csa3G881870/Csa7G429520/Csa1G426980/Csa3G119700/Csa5G604920/Csa2G372780/Csa3G118080/Csa6G327430/Csa1G025960/Csa6G490870/Csa3G710870/Csa4G639930/Csa2G297180/Csa1G045550/Csa2G428380/Csa3G168410/Csa2G004690/Csa7G043020/Csa4G641520/Csa6G513530/Csa3G567330/Csa7G049170/Csa3G835890/Csa6G169310/Csa1G587970/Csa1G240590/Csa3G165640/Csa…	42	0		0
MF	GO:0046982	protein heterodimerization activity	20/1242	53/8984	1.1973e-05	0.000760284	Csa6G448180/Csa6G303770/Csa6G191580/Csa6G191570/Csa1G481210/Csa6G193580/Csa1G084320/Csa7G390240/Csa6G192080/Csa4G290220/Csa2G030610/Csa1G132130/Csa1G572950/Csa1G132680/Csa1G132150/Csa3G734930/Csa6G193590/Csa2G225360/Csa7G051420/Csa6G365140	Csa6G448180/Csa6G303770/Csa6G191580/Csa6G191570/Csa1G481210/Csa6G193580/Csa1G084320/Csa7G390240/Csa6G192080/Csa4G290220/Csa2G030610/Csa1G132130/Csa1G572950/Csa1G132680/Csa1G132150/Csa3G734930/Csa6G193590/Csa2G225360/Csa7G051420/Csa6G365140	20	0		0
MF	GO:0046983	protein dimerization activity	48/1242	221/8984	0.000788998	0.0400811	Csa6G448180/Csa6G303770/Csa6G191580/Csa6G191570/Csa1G481210/Csa6G193580/Csa1G084320/Csa7G390240/Csa7G000520/Csa6G192080/Csa4G290220/Csa2G030610/Csa4G017190/Csa1G132130/Csa1G572950/Csa1G132680/Csa1G132150/Csa6G454430/Csa3G116640/Csa3G734930/Csa6G193590/Csa7G428890/Csa2G225360/Csa5G269890/Csa1G051740/Csa7G051420/Csa1G051760/Csa7G017710/Csa6G365140/Csa3G810530/Csa4G091880/Csa1G589140/Csa7G039790/Csa…	Csa6G448180/Csa6G303770/Csa6G191580/Csa6G191570/Csa1G481210/Csa6G193580/Csa1G084320/Csa7G390240/Csa7G000520/Csa6G192080/Csa4G290220/Csa2G030610/Csa4G017190/Csa1G132130/Csa1G572950/Csa1G132680/Csa1G132150/Csa6G454430/Csa3G116640/Csa3G734930/Csa6G193590/Csa7G428890/Csa2G225360/Csa5G269890/Csa1G051740/Csa7G051420/Csa1G051760/Csa7G017710/Csa6G365140/Csa3G810530/Csa4G091880/Csa1G589140/Csa7G039790/Csa…	48	0		0
MF	GO:0016701	oxidoreductase activity, acting on single donors with incorporation of molecular oxygen	14/1242	49/8984	0.00523831	0.221755	Csa4G064690/Csa2G023940/Csa7G064010/Csa7G449420/Csa2G028480/Csa4G288610/Csa4G088750/Csa1G132160/Csa6G523440/Csa4G651770/Csa1G575130/Csa6G106700/Csa4G287530/Csa6G424000	Csa4G064690/Csa2G023940/Csa7G064010/Csa7G449420/Csa2G028480/Csa4G288610/Csa4G088750/Csa1G132160/Csa6G523440/Csa4G651770/Csa1G575130/Csa6G106700/Csa4G287530/Csa6G424000	14	0		0
MF	GO:0004177	aminopeptidase activity	5/1242	10/8984	0.0069012	0.250415	Csa1G002660/Csa2G035460/Csa1G586750/Csa2G035470/Csa5G615200	Csa1G002660/Csa2G035460/Csa1G586750/Csa2G035470/Csa5G615200	5	0		0
MF	GO:0004857	enzyme inhibitor activity	17/1242	71/8984	0.0148496	0.389101	Csa7G447990/Csa1G043200/Csa1G597770/Csa7G405320/Csa5G583360/Csa7G339140/Csa7G405820/novel.360/Csa7G343870/Csa7G397050/Csa1G183580/Csa6G483430/Csa7G343850/Csa3G126810/novel.250/Csa5G568300/Csa3G175740	Csa7G447990/Csa1G043200/Csa1G597770/Csa7G405320/Csa5G583360/Csa7G339140/Csa7G405820/-/Csa7G343870/Csa7G397050/Csa1G183580/Csa6G483430/Csa7G343850/Csa3G126810/-/Csa5G568300/Csa3G175740	17	0		0
MF	GO:0005506	iron ion binding	38/1242	194/8984	0.0152375	0.389101	Csa4G646170/Csa4G038710/Csa1G574250/Csa7G324140/Csa7G075590/Csa1G574240/Csa5G157310/Csa6G044530/Csa2G360780/Csa6G079750/Csa6G522820/Csa1G154090/Csa5G158600/Csa5G593440/Csa6G514850/Csa6G004550/Csa4G056600/Csa6G492220/Csa4G641760/novel.559/Csa7G075600/Csa2G437040/Csa2G425760/Csa3G853140/Csa5G589920/Csa5G076690/Csa1G575130/CsaUNG000040/Csa3G903530/novel.14/Csa3G127760/Csa2G425750/Csa4G409800/Csa6G49…	Csa4G646170/Csa4G038710/Csa1G574250/Csa7G324140/Csa7G075590/Csa1G574240/Csa5G157310/Csa6G044530/Csa2G360780/Csa6G079750/Csa6G522820/Csa1G154090/Csa5G158600/Csa5G593440/Csa6G514850/Csa6G004550/Csa4G056600/Csa6G492220/Csa4G641760/-/Csa7G075600/Csa2G437040/Csa2G425760/Csa3G853140/Csa5G589920/Csa5G076690/Csa1G575130/CsaUNG000040/Csa3G903530/-/Csa3G127760/Csa2G425750/Csa4G409800/Csa6G492230/Csa3G18392…	38	0		0
MF	GO:0004842	ubiquitin-protein transferase activity	15/1242	61/8984	0.0168508	0.389101	Csa3G203270/Csa6G511700/Csa6G118880/Csa6G516760/Csa5G167050/Csa6G426370/Csa1G467720/Csa6G484010/Csa1G005730/Csa2G000350/Csa4G332090/Csa6G190460/Csa5G023870/Csa2G334540/Csa3G782630	Csa3G203270/Csa6G511700/Csa6G118880/Csa6G516760/Csa5G167050/Csa6G426370/Csa1G467720/Csa6G484010/Csa1G005730/Csa2G000350/Csa4G332090/Csa6G190460/Csa5G023870/Csa2G334540/Csa3G782630	15	0		0
MF	GO:0019787	ubiquitin-like protein transferase activity	15/1242	61/8984	0.0168508	0.389101	Csa3G203270/Csa6G511700/Csa6G118880/Csa6G516760/Csa5G167050/Csa6G426370/Csa1G467720/Csa6G484010/Csa1G005730/Csa2G000350/Csa4G332090/Csa6G190460/Csa5G023870/Csa2G334540/Csa3G782630	Csa3G203270/Csa6G511700/Csa6G118880/Csa6G516760/Csa5G167050/Csa6G426370/Csa1G467720/Csa6G484010/Csa1G005730/Csa2G000350/Csa4G332090/Csa6G190460/Csa5G023870/Csa2G334540/Csa3G782630	15	0		0
MF	GO:0016702	oxidoreductase activity, acting on single donors with incorporation of molecular oxygen, incorporation of two atoms of oxygen	10/1242	36/8984	0.0208462	0.441245	Csa4G064690/Csa2G023940/Csa7G449420/Csa2G028480/Csa4G288610/Csa4G088750/Csa6G523440/Csa6G106700/Csa4G287530/Csa6G424000	Csa4G064690/Csa2G023940/Csa7G449420/Csa2G028480/Csa4G288610/Csa4G088750/Csa6G523440/Csa6G106700/Csa4G287530/Csa6G424000	10	0		0
MF	GO:0051213	dioxygenase activity	10/1242	38/8984	0.0300235	0.586614	Csa4G064690/Csa2G023940/Csa7G449420/Csa2G028480/Csa4G288610/Csa4G088750/Csa6G523440/Csa6G106700/Csa4G287530/Csa6G424000	Csa4G064690/Csa2G023940/Csa7G449420/Csa2G028480/Csa4G288610/Csa4G088750/Csa6G523440/Csa6G106700/Csa4G287530/Csa6G424000	10	0		0
MF	GO:0020037	heme binding	42/1242	234/8984	0.0430332	0.685559	Csa4G646170/Csa4G038710/Csa1G574250/Csa7G324140/Csa7G075590/Csa1G574240/Csa7G058560/Csa5G157310/Csa6G044530/Csa2G360780/Csa6G522820/Csa1G154090/Csa5G158600/Csa5G593440/Csa6G514850/Csa6G004550/Csa4G056600/Csa6G492220/Csa4G641760/novel.559/Csa7G075600/Csa2G437040/Csa2G425760/Csa5G631510/Csa3G853140/Csa5G589920/Csa4G658600/Csa5G076690/Csa1G077120/Csa6G495000/CsaUNG000040/Csa3G903530/Csa5G262770/nove…	Csa4G646170/Csa4G038710/Csa1G574250/Csa7G324140/Csa7G075590/Csa1G574240/Csa7G058560/Csa5G157310/Csa6G044530/Csa2G360780/Csa6G522820/Csa1G154090/Csa5G158600/Csa5G593440/Csa6G514850/Csa6G004550/Csa4G056600/Csa6G492220/Csa4G641760/-/Csa7G075600/Csa2G437040/Csa2G425760/Csa5G631510/Csa3G853140/Csa5G589920/Csa4G658600/Csa5G076690/Csa1G077120/Csa6G495000/CsaUNG000040/Csa3G903530/Csa5G262770/-/Csa7G06171…	42	0		0
MF	GO:0030599	pectinesterase activity	9/1242	35/8984	0.0441934	0.685559	Csa7G447990/Csa7G405320/Csa4G043950/Csa7G414390/Csa7G405820/Csa7G343870/Csa7G343850/Csa3G126810/Csa5G568300	Csa7G447990/Csa7G405320/Csa4G043950/Csa7G414390/Csa7G405820/Csa7G343870/Csa7G343850/Csa3G126810/Csa5G568300	9	0		0
MF	GO:0003777	microtubule motor activity	11/1242	46/8984	0.0452678	0.685559	Csa1G495290/Csa3G777560/Csa6G000650/Csa2G173060/Csa3G816090/Csa3G734250/Csa3G172990/Csa3G062600/Csa2G354040/Csa5G166470/Csa1G042550	Csa1G495290/Csa3G777560/Csa6G000650/Csa2G173060/Csa3G816090/Csa3G734250/Csa3G172990/Csa3G062600/Csa2G354040/Csa5G166470/Csa1G042550	11	0		0
MF	GO:0016705	oxidoreductase activity, acting on paired donors, with incorporation or reduction of molecular oxygen	36/1242	198/8984	0.0490817	0.685559	Csa4G646170/Csa4G038710/Csa1G574250/Csa6G125250/Csa7G324140/Csa7G075590/Csa1G574240/Csa5G157310/Csa6G044530/Csa2G360780/Csa6G522820/Csa1G154090/Csa5G158600/Csa5G593440/Csa6G514850/Csa6G004550/Csa4G056600/Csa6G492220/Csa4G641760/novel.559/Csa3G808360/Csa7G075600/Csa2G437040/Csa2G425760/Csa3G853140/Csa5G589920/Csa1G532210/Csa5G076690/CsaUNG000040/Csa3G903530/novel.14/Csa2G425750/Csa6G492230/Csa6G50…	Csa4G646170/Csa4G038710/Csa1G574250/Csa6G125250/Csa7G324140/Csa7G075590/Csa1G574240/Csa5G157310/Csa6G044530/Csa2G360780/Csa6G522820/Csa1G154090/Csa5G158600/Csa5G593440/Csa6G514850/Csa6G004550/Csa4G056600/Csa6G492220/Csa4G641760/-/Csa3G808360/Csa7G075600/Csa2G437040/Csa2G425760/Csa3G853140/Csa5G589920/Csa1G532210/Csa5G076690/CsaUNG000040/Csa3G903530/-/Csa2G425750/Csa6G492230/Csa6G504720/Csa7G04196…	36	0		0
MF	GO:0003774	motor activity	13/1242	58/8984	0.050092	0.685559	Csa7G372950/Csa1G495290/Csa7G372940/Csa3G777560/Csa6G000650/Csa2G173060/Csa3G816090/Csa3G734250/Csa3G172990/Csa3G062600/Csa2G354040/Csa5G166470/Csa1G042550	Csa7G372950/Csa1G495290/Csa7G372940/Csa3G777560/Csa6G000650/Csa2G173060/Csa3G816090/Csa3G734250/Csa3G172990/Csa3G062600/Csa2G354040/Csa5G166470/Csa1G042550	13	0		0
MF	GO:0046906	tetrapyrrole binding	42/1242	237/8984	0.051282	0.685559	Csa4G646170/Csa4G038710/Csa1G574250/Csa7G324140/Csa7G075590/Csa1G574240/Csa7G058560/Csa5G157310/Csa6G044530/Csa2G360780/Csa6G522820/Csa1G154090/Csa5G158600/Csa5G593440/Csa6G514850/Csa6G004550/Csa4G056600/Csa6G492220/Csa4G641760/novel.559/Csa7G075600/Csa2G437040/Csa2G425760/Csa5G631510/Csa3G853140/Csa5G589920/Csa4G658600/Csa5G076690/Csa1G077120/Csa6G495000/CsaUNG000040/Csa3G903530/Csa5G262770/nove…	Csa4G646170/Csa4G038710/Csa1G574250/Csa7G324140/Csa7G075590/Csa1G574240/Csa7G058560/Csa5G157310/Csa6G044530/Csa2G360780/Csa6G522820/Csa1G154090/Csa5G158600/Csa5G593440/Csa6G514850/Csa6G004550/Csa4G056600/Csa6G492220/Csa4G641760/-/Csa7G075600/Csa2G437040/Csa2G425760/Csa5G631510/Csa3G853140/Csa5G589920/Csa4G658600/Csa5G076690/Csa1G077120/Csa6G495000/CsaUNG000040/Csa3G903530/Csa5G262770/-/Csa7G06171…	42	0		0
MF	GO:0016830	carbon-carbon lyase activity	8/1242	33/8984	0.0758489	0.963281	Csa1G025160/Csa1G031730/Csa6G029440/Csa4G082410/Csa3G150200/Csa5G218840/Csa5G577360/Csa7G195260	Csa1G025160/Csa1G031730/Csa6G029440/Csa4G082410/Csa3G150200/Csa5G218840/Csa5G577360/Csa7G195260	8	0		0
MF	GO:0052689	carboxylic ester hydrolase activity	12/1242	57/8984	0.0867197	1	Csa6G367180/Csa7G447990/Csa7G405320/Csa4G043950/Csa2G224250/Csa7G414390/Csa7G405820/Csa7G343870/Csa7G343850/Csa3G126810/Csa5G568300/Csa1G433610	Csa6G367180/Csa7G447990/Csa7G405320/Csa4G043950/Csa2G224250/Csa7G414390/Csa7G405820/Csa7G343870/Csa7G343850/Csa3G126810/Csa5G568300/Csa1G433610	12	0		0
MF	GO:0005507	copper ion binding	9/1242	41/8984	0.103813	1	Csa5G160220/Csa6G500640/Csa5G174630/Csa2G348200/Csa6G012820/Csa7G043570/Csa6G423480/Csa4G653410/Csa1G062350	Csa5G160220/Csa6G500640/Csa5G174630/Csa2G348200/Csa6G012820/Csa7G043570/Csa6G423480/Csa4G653410/Csa1G062350	9	0		0
MF	GO:0004553	hydrolase activity, hydrolyzing O-glycosyl compounds	37/1242	218/8984	0.105219	1	Csa1G522000/Csa6G357030/Csa1G612880/Csa7G058620/Csa4G051530/Csa6G039020/Csa5G174590/Csa6G324840/Csa5G181480/Csa7G405310/Csa5G146320/Csa1G164660/Csa7G213180/Csa7G044980/Csa7G392380/Csa5G150430/Csa6G072990/Csa1G534750/Csa7G009210/Csa2G167190/Csa6G523410/Csa6G147660/Csa3G690840/Csa1G616240/Csa1G422480/Csa1G660200/Csa3G172380/Csa6G309980/Csa1G627460/Csa5G648680/Csa5G150400/Csa4G000710/Csa2G123570/Csa…	Csa1G522000/Csa6G357030/Csa1G612880/Csa7G058620/Csa4G051530/Csa6G039020/Csa5G174590/Csa6G324840/Csa5G181480/Csa7G405310/Csa5G146320/Csa1G164660/Csa7G213180/Csa7G044980/Csa7G392380/Csa5G150430/Csa6G072990/Csa1G534750/Csa7G009210/Csa2G167190/Csa6G523410/Csa6G147660/Csa3G690840/Csa1G616240/Csa1G422480/Csa1G660200/Csa3G172380/Csa6G309980/Csa1G627460/Csa5G648680/Csa5G150400/Csa4G000710/Csa2G123570/Csa…	37	0		0
MF	GO:0008238	exopeptidase activity	10/1242	48/8984	0.117751	1	Csa3G823640/Csa1G002660/Csa2G035460/Csa1G586750/Csa2G000660/Csa2G035470/Csa5G615200/Csa4G008800/Csa1G256750/Csa7G420780	Csa3G823640/Csa1G002660/Csa2G035460/Csa1G586750/Csa2G000660/Csa2G035470/Csa5G615200/Csa4G008800/Csa1G256750/Csa7G420780	10	0		0
MF	GO:0016209	antioxidant activity	15/1242	79/8984	0.122733	1	Csa5G152170/Csa5G154200/Csa1G571850/Csa7G058560/Csa3G845500/Csa7G318960/Csa5G631510/Csa4G658600/Csa1G077120/Csa6G495000/Csa1G013250/Csa5G262770/Csa7G061710/Csa4G285790/Csa4G443110	Csa5G152170/Csa5G154200/Csa1G571850/Csa7G058560/Csa3G845500/Csa7G318960/Csa5G631510/Csa4G658600/Csa1G077120/Csa6G495000/Csa1G013250/Csa5G262770/Csa7G061710/Csa4G285790/Csa4G443110	15	0		0
MF	GO:0005509	calcium ion binding	22/1242	124/8984	0.128232	1	Csa2G228380/Csa1G181310/Csa4G172540/Csa4G665090/Csa7G062780/Csa6G076830/Csa5G315360/Csa1G025020/Csa3G588520/Csa2G007990/Csa6G505910/Csa5G571560/Csa3G727960/Csa2G357860/Csa5G608150/Csa4G376140/Csa1G002110/Csa3G912380/Csa3G414060/Csa2G406780/Csa3G144210/Csa2G336660	Csa2G228380/Csa1G181310/Csa4G172540/Csa4G665090/Csa7G062780/Csa6G076830/Csa5G315360/Csa1G025020/Csa3G588520/Csa2G007990/Csa6G505910/Csa5G571560/Csa3G727960/Csa2G357860/Csa5G608150/Csa4G376140/Csa1G002110/Csa3G912380/Csa3G414060/Csa2G406780/Csa3G144210/Csa2G336660	22	0		0
MF	GO:0016747	transferase activity, transferring acyl groups other than amino-acyl groups	22/1242	124/8984	0.128232	1	Csa4G016450/Csa1G050220/Csa2G361880/Csa4G640970/Csa3G183330/Csa3G178500/Csa1G501840/Csa1G049460/Csa4G640960/Csa5G178710/Csa2G147920/Csa6G495060/Csa3G178510/Csa4G308490/Csa7G431440/Csa6G518390/Csa4G639960/Csa1G001360/Csa1G499320/Csa3G178490/Csa7G073550/Csa7G343340	Csa4G016450/Csa1G050220/Csa2G361880/Csa4G640970/Csa3G183330/Csa3G178500/Csa1G501840/Csa1G049460/Csa4G640960/Csa5G178710/Csa2G147920/Csa6G495060/Csa3G178510/Csa4G308490/Csa7G431440/Csa6G518390/Csa4G639960/Csa1G001360/Csa1G499320/Csa3G178490/Csa7G073550/Csa7G343340	22	0		0
MF	GO:0004252	serine-type endopeptidase activity	12/1242	61/8984	0.12859	1	Csa2G060530/Csa5G155500/Csa4G094530/CsaUNG012590/Csa5G187870/Csa2G354860/Csa3G178520/Csa5G141040/Csa6G451510/CsaUNG013090/Csa6G520430/Csa3G610820	Csa2G060530/Csa5G155500/Csa4G094530/CsaUNG012590/Csa5G187870/Csa2G354860/Csa3G178520/Csa5G141040/Csa6G451510/CsaUNG013090/Csa6G520430/Csa3G610820	12	0		0
MF	GO:0004866	endopeptidase inhibitor activity	5/1242	20/8984	0.131863	1	Csa1G043200/Csa5G583360/novel.360/Csa1G183580/novel.250	Csa1G043200/Csa5G583360/-/Csa1G183580/-	5	0		0
MF	GO:0030414	peptidase inhibitor activity	5/1242	20/8984	0.131863	1	Csa1G043200/Csa5G583360/novel.360/Csa1G183580/novel.250	Csa1G043200/Csa5G583360/-/Csa1G183580/-	5	0		0
MF	GO:0061134	peptidase regulator activity	5/1242	20/8984	0.131863	1	Csa1G043200/Csa5G583360/novel.360/Csa1G183580/novel.250	Csa1G043200/Csa5G583360/-/Csa1G183580/-	5	0		0
MF	GO:0061135	endopeptidase regulator activity	5/1242	20/8984	0.131863	1	Csa1G043200/Csa5G583360/novel.360/Csa1G183580/novel.250	Csa1G043200/Csa5G583360/-/Csa1G183580/-	5	0		0
MF	GO:0016703	oxidoreductase activity, acting on single donors with incorporation of molecular oxygen, incorporation of one atom of oxygen (internal monooxygenases or internal mixed function oxidases)	3/1242	10/8984	0.150144	1	Csa7G064010/Csa1G132160/Csa4G651770	Csa7G064010/Csa1G132160/Csa4G651770	3	0		0
MF	GO:0005516	calmodulin binding	5/1242	21/8984	0.154489	1	Csa4G642520/novel.37/Csa1G005690/Csa6G495680/Csa1G039030	Csa4G642520/-/Csa1G005690/Csa6G495680/Csa1G039030	5	0		0
MF	GO:0016798	hydrolase activity, acting on glycosyl bonds	38/1242	233/8984	0.154548	1	Csa1G522000/Csa6G357030/Csa1G612880/Csa7G058620/Csa4G051530/Csa6G039020/Csa5G174590/Csa6G324840/Csa5G181480/Csa7G405310/Csa5G146320/Csa1G164660/Csa7G213180/Csa7G044980/Csa7G392380/Csa5G150430/Csa6G072990/Csa6G134890/Csa1G534750/Csa7G009210/Csa2G167190/Csa6G523410/Csa6G147660/Csa3G690840/Csa1G616240/Csa1G422480/Csa1G660200/Csa3G172380/Csa6G309980/Csa1G627460/Csa5G648680/Csa5G150400/Csa4G000710/Csa…	Csa1G522000/Csa6G357030/Csa1G612880/Csa7G058620/Csa4G051530/Csa6G039020/Csa5G174590/Csa6G324840/Csa5G181480/Csa7G405310/Csa5G146320/Csa1G164660/Csa7G213180/Csa7G044980/Csa7G392380/Csa5G150430/Csa6G072990/Csa6G134890/Csa1G534750/Csa7G009210/Csa2G167190/Csa6G523410/Csa6G147660/Csa3G690840/Csa1G616240/Csa1G422480/Csa1G660200/Csa3G172380/Csa6G309980/Csa1G627460/Csa5G648680/Csa5G150400/Csa4G000710/Csa…	38	0		0
MF	GO:0008017	microtubule binding	11/1242	57/8984	0.156011	1	Csa1G495290/Csa3G777560/Csa6G000650/Csa2G173060/Csa3G816090/Csa3G734250/Csa3G172990/Csa3G062600/Csa2G354040/Csa5G166470/Csa1G042550	Csa1G495290/Csa3G777560/Csa6G000650/Csa2G173060/Csa3G816090/Csa3G734250/Csa3G172990/Csa3G062600/Csa2G354040/Csa5G166470/Csa1G042550	11	0		0
MF	GO:0016746	transferase activity, transferring acyl groups	27/1242	162/8984	0.17194	1	Csa1G050360/Csa4G016450/Csa1G050220/Csa2G361880/Csa4G640970/Csa3G183330/Csa3G178500/Csa1G501840/Csa1G049460/Csa7G412840/Csa3G164470/Csa4G640960/Csa5G178710/Csa2G147920/Csa6G495060/Csa3G178510/Csa4G308490/Csa7G431440/Csa3G732400/Csa6G423450/Csa6G518390/Csa4G639960/Csa1G001360/Csa1G499320/Csa3G178490/Csa7G073550/Csa7G343340	Csa1G050360/Csa4G016450/Csa1G050220/Csa2G361880/Csa4G640970/Csa3G183330/Csa3G178500/Csa1G501840/Csa1G049460/Csa7G412840/Csa3G164470/Csa4G640960/Csa5G178710/Csa2G147920/Csa6G495060/Csa3G178510/Csa4G308490/Csa7G431440/Csa3G732400/Csa6G423450/Csa6G518390/Csa4G639960/Csa1G001360/Csa1G499320/Csa3G178490/Csa7G073550/Csa7G343340	27	0		0
MF	GO:0004601	peroxidase activity	13/1242	72/8984	0.18839	1	Csa5G152170/Csa5G154200/Csa7G058560/Csa3G845500/Csa5G631510/Csa4G658600/Csa1G077120/Csa6G495000/Csa1G013250/Csa5G262770/Csa7G061710/Csa4G285790/Csa4G443110	Csa5G152170/Csa5G154200/Csa7G058560/Csa3G845500/Csa5G631510/Csa4G658600/Csa1G077120/Csa6G495000/Csa1G013250/Csa5G262770/Csa7G061710/Csa4G285790/Csa4G443110	13	0		0
MF	GO:0016684	oxidoreductase activity, acting on peroxide as acceptor	13/1242	74/8984	0.216334	1	Csa5G152170/Csa5G154200/Csa7G058560/Csa3G845500/Csa5G631510/Csa4G658600/Csa1G077120/Csa6G495000/Csa1G013250/Csa5G262770/Csa7G061710/Csa4G285790/Csa4G443110	Csa5G152170/Csa5G154200/Csa7G058560/Csa3G845500/Csa5G631510/Csa4G658600/Csa1G077120/Csa6G495000/Csa1G013250/Csa5G262770/Csa7G061710/Csa4G285790/Csa4G443110	13	0		0
MF	GO:0008270	zinc ion binding	51/1242	331/8984	0.218666	1	Csa1G002660/Csa1G025160/novel.128/Csa7G428830/Csa7G388380/Csa2G368270/Csa2G000530/Csa6G505230/Csa6G486770/Csa7G336520/Csa1G306800/Csa1G049460/Csa1G470290/Csa7G074860/Csa2G057080/Csa3G722890/Csa5G633160/Csa4G003640/Csa5G615200/Csa5G146840/Csa7G433910/Csa2G022820/Csa1G420310/Csa6G197240/Csa4G047370/Csa2G100580/Csa7G031730/Csa3G812780/Csa4G649600/Csa2G383330/Csa7G049200/Csa1G587970/Csa3G165640/Csa6G…	Csa1G002660/Csa1G025160/-/Csa7G428830/Csa7G388380/Csa2G368270/Csa2G000530/Csa6G505230/Csa6G486770/Csa7G336520/Csa1G306800/Csa1G049460/Csa1G470290/Csa7G074860/Csa2G057080/Csa3G722890/Csa5G633160/Csa4G003640/Csa5G615200/Csa5G146840/Csa7G433910/Csa2G022820/Csa1G420310/Csa6G197240/Csa4G047370/Csa2G100580/Csa7G031730/Csa3G812780/Csa4G649600/Csa2G383330/Csa7G049200/Csa1G587970/Csa3G165640/Csa6G520330/C…	51	0		0
MF	GO:0003690	double-stranded DNA binding	9/1242	49/8984	0.229371	1	Csa7G029940/Csa7G154490/novel.552/novel.178/novel.551/novel.557/novel.553/novel.558/Csa4G036600	Csa7G029940/Csa7G154490/-/-/-/-/-/-/Csa4G036600	9	0		0
MF	GO:0016831	carboxy-lyase activity	5/1242	24/8984	0.230448	1	Csa1G031730/Csa4G082410/Csa3G150200/Csa5G218840/Csa5G577360	Csa1G031730/Csa4G082410/Csa3G150200/Csa5G218840/Csa5G577360	5	0		0
MF	GO:0008171	O-methyltransferase activity	4/1242	18/8984	0.230913	1	Csa7G017710/Csa4G091880/Csa7G039790/Csa7G039280	Csa7G017710/Csa4G091880/Csa7G039790/Csa7G039280	4	0		0
MF	GO:0030234	enzyme regulator activity	19/1242	116/8984	0.246777	1	Csa7G447990/Csa1G043200/Csa1G597770/Csa7G405320/Csa5G583360/Csa7G339140/Csa7G405820/novel.360/Csa7G343870/Csa7G397050/Csa1G183580/Csa6G483430/Csa3G879500/Csa7G343850/Csa3G126810/novel.250/Csa5G568300/Csa3G175740/novel.623	Csa7G447990/Csa1G043200/Csa1G597770/Csa7G405320/Csa5G583360/Csa7G339140/Csa7G405820/-/Csa7G343870/Csa7G397050/Csa1G183580/Csa6G483430/Csa3G879500/Csa7G343850/Csa3G126810/-/Csa5G568300/Csa3G175740/-	19	0		0
MF	GO:0043531	ADP binding	9/1242	50/8984	0.248051	1	Csa2G020870/Csa7G425940/Csa5G647530/Csa4G016460/Csa3G044470/Csa3G172400/Csa5G647510/Csa2G433340/Csa2G075440	Csa2G020870/Csa7G425940/Csa5G647530/Csa4G016460/Csa3G044470/Csa3G172400/Csa5G647510/Csa2G433340/Csa2G075440	9	0		0
MF	GO:0016829	lyase activity	16/1242	97/8984	0.26119	1	Csa1G025160/Csa1G031730/Csa5G305760/novel.128/Csa6G029440/Csa2G351800/Csa4G082410/Csa7G239640/Csa3G150200/Csa5G218840/Csa1G145980/Csa5G577360/Csa5G583300/Csa7G195260/Csa1G145970/novel.46	Csa1G025160/Csa1G031730/Csa5G305760/-/Csa6G029440/Csa2G351800/Csa4G082410/Csa7G239640/Csa3G150200/Csa5G218840/Csa1G145980/Csa5G577360/Csa5G583300/Csa7G195260/Csa1G145970/-	16	0		0
MF	GO:0030246	carbohydrate binding	17/1242	105/8984	0.278611	1	Csa4G051530/Csa6G039020/Csa1G004050/Csa7G066840/Csa4G665090/Csa3G865330/Csa1G042480/Csa6G009430/Csa7G029930/Csa6G008740/Csa3G730920/Csa1G073890/Csa1G042540/Csa4G296230/Csa3G843790/Csa6G354370/Csa5G150400	Csa4G051530/Csa6G039020/Csa1G004050/Csa7G066840/Csa4G665090/Csa3G865330/Csa1G042480/Csa6G009430/Csa7G029930/Csa6G008740/Csa3G730920/Csa1G073890/Csa1G042540/Csa4G296230/Csa3G843790/Csa6G354370/Csa5G150400	17	0		0
MF	GO:0015631	tubulin binding	11/1242	65/8984	0.282338	1	Csa1G495290/Csa3G777560/Csa6G000650/Csa2G173060/Csa3G816090/Csa3G734250/Csa3G172990/Csa3G062600/Csa2G354040/Csa5G166470/Csa1G042550	Csa1G495290/Csa3G777560/Csa6G000650/Csa2G173060/Csa3G816090/Csa3G734250/Csa3G172990/Csa3G062600/Csa2G354040/Csa5G166470/Csa1G042550	11	0		0
MF	GO:0001871	pattern binding	5/1242	26/8984	0.285949	1	Csa4G665090/Csa1G042480/Csa6G008740/Csa1G042540/Csa6G354370	Csa4G665090/Csa1G042480/Csa6G008740/Csa1G042540/Csa6G354370	5	0		0
MF	GO:0030247	polysaccharide binding	5/1242	26/8984	0.285949	1	Csa4G665090/Csa1G042480/Csa6G008740/Csa1G042540/Csa6G354370	Csa4G665090/Csa1G042480/Csa6G008740/Csa1G042540/Csa6G354370	5	0		0
MF	GO:0030170	pyridoxal phosphate binding	9/1242	52/8984	0.286817	1	Csa4G326550/Csa1G031730/Csa4G629470/Csa2G404730/Csa6G155030/Csa3G002890/Csa4G049610/Csa4G056840/Csa5G157380	Csa4G326550/Csa1G031730/Csa4G629470/Csa2G404730/Csa6G155030/Csa3G002890/Csa4G049610/Csa4G056840/Csa5G157380	9	0		0
MF	GO:0070279	vitamin B6 binding	9/1242	52/8984	0.286817	1	Csa4G326550/Csa1G031730/Csa4G629470/Csa2G404730/Csa6G155030/Csa3G002890/Csa4G049610/Csa4G056840/Csa5G157380	Csa4G326550/Csa1G031730/Csa4G629470/Csa2G404730/Csa6G155030/Csa3G002890/Csa4G049610/Csa4G056840/Csa5G157380	9	0		0
MF	GO:0016758	transferase activity, transferring hexosyl groups	38/1242	252/8984	0.305508	1	Csa4G001950/Csa5G598080/Csa4G620600/Csa3G892740/Csa6G009390/Csa2G433910/Csa5G576840/Csa5G322500/Csa7G044980/Csa4G618510/Csa1G038350/Csa7G336540/Csa7G072220/Csa2G381820/Csa3G121730/Csa7G043590/Csa4G637160/Csa2G416240/Csa3G640640/Csa7G072720/Csa6G147660/Csa7G129380/Csa3G745000/Csa4G053250/Csa3G110720/Csa4G618500/Csa1G042620/Csa1G422480/Csa2G008110/Csa4G002500/Csa7G041330/Csa5G647250/Csa3G200710/Csa…	Csa4G001950/Csa5G598080/Csa4G620600/Csa3G892740/Csa6G009390/Csa2G433910/Csa5G576840/Csa5G322500/Csa7G044980/Csa4G618510/Csa1G038350/Csa7G336540/Csa7G072220/Csa2G381820/Csa3G121730/Csa7G043590/Csa4G637160/Csa2G416240/Csa3G640640/Csa7G072720/Csa6G147660/Csa7G129380/Csa3G745000/Csa4G053250/Csa3G110720/Csa4G618500/Csa1G042620/Csa1G422480/Csa2G008110/Csa4G002500/Csa7G041330/Csa5G647250/Csa3G200710/Csa…	38	0		0
MF	GO:0008236	serine-type peptidase activity	17/1242	109/8984	0.334707	1	Csa3G823640/Csa2G060530/Csa4G571740/Csa5G155500/Csa4G094530/CsaUNG012590/Csa5G187870/Csa2G354860/Csa3G178520/Csa5G141040/Csa6G451510/Csa4G008800/CsaUNG013090/Csa1G256750/Csa6G520430/Csa3G610820/Csa7G420780	Csa3G823640/Csa2G060530/Csa4G571740/Csa5G155500/Csa4G094530/CsaUNG012590/Csa5G187870/Csa2G354860/Csa3G178520/Csa5G141040/Csa6G451510/Csa4G008800/CsaUNG013090/Csa1G256750/Csa6G520430/Csa3G610820/Csa7G420780	17	0		0
MF	GO:0017171	serine hydrolase activity	17/1242	109/8984	0.334707	1	Csa3G823640/Csa2G060530/Csa4G571740/Csa5G155500/Csa4G094530/CsaUNG012590/Csa5G187870/Csa2G354860/Csa3G178520/Csa5G141040/Csa6G451510/Csa4G008800/CsaUNG013090/Csa1G256750/Csa6G520430/Csa3G610820/Csa7G420780	Csa3G823640/Csa2G060530/Csa4G571740/Csa5G155500/Csa4G094530/CsaUNG012590/Csa5G187870/Csa2G354860/Csa3G178520/Csa5G141040/Csa6G451510/Csa4G008800/CsaUNG013090/Csa1G256750/Csa6G520430/Csa3G610820/Csa7G420780	17	0		0
MF	GO:0003755	peptidyl-prolyl cis-trans isomerase activity	5/1242	28/8984	0.343551	1	Csa5G128260/Csa6G187950/Csa1G690270/Csa3G100780/Csa1G042130	Csa5G128260/Csa6G187950/Csa1G690270/Csa3G100780/Csa1G042130	5	0		0
MF	GO:0016859	cis-trans isomerase activity	5/1242	28/8984	0.343551	1	Csa5G128260/Csa6G187950/Csa1G690270/Csa3G100780/Csa1G042130	Csa5G128260/Csa6G187950/Csa1G690270/Csa3G100780/Csa1G042130	5	0		0
MF	GO:0003678	DNA helicase activity	3/1242	15/8984	0.344302	1	Csa3G722880/Csa4G663720/Csa3G221760	Csa3G722880/Csa4G663720/Csa3G221760	3	0		0
MF	GO:0009055	electron carrier activity	16/1242	103/8984	0.347852	1	Csa3G710810/Csa4G269130/Csa4G351110/Csa2G006880/Csa6G045160/Csa6G344240/Csa6G410670/Csa5G635440/Csa2G409500/Csa3G824220/Csa3G214590/Csa2G351650/Csa7G432490/Csa3G002940/Csa7G432520/Csa7G432470	Csa3G710810/Csa4G269130/Csa4G351110/Csa2G006880/Csa6G045160/Csa6G344240/Csa6G410670/Csa5G635440/Csa2G409500/Csa3G824220/Csa3G214590/Csa2G351650/Csa7G432490/Csa3G002940/Csa7G432520/Csa7G432470	16	0		0
MF	GO:0019842	vitamin binding	10/1242	62/8984	0.351452	1	Csa4G326550/Csa1G031730/Csa4G629470/Csa2G404730/Csa6G155030/Csa3G002890/Csa4G049610/Csa1G532350/Csa4G056840/Csa5G157380	Csa4G326550/Csa1G031730/Csa4G629470/Csa2G404730/Csa6G155030/Csa3G002890/Csa4G049610/Csa1G532350/Csa4G056840/Csa5G157380	10	0		0
MF	GO:0098772	molecular function regulator	20/1242	131/8984	0.351865	1	Csa7G447990/Csa1G043200/Csa1G597770/Csa7G405320/Csa5G583360/Csa7G339140/Csa7G405820/novel.360/Csa7G343870/Csa7G397050/Csa1G183580/Csa6G483430/Csa3G879500/Csa7G343850/Csa3G126810/Csa4G303120/novel.250/Csa5G568300/Csa3G175740/novel.623	Csa7G447990/Csa1G043200/Csa1G597770/Csa7G405320/Csa5G583360/Csa7G339140/Csa7G405820/-/Csa7G343870/Csa7G397050/Csa1G183580/Csa6G483430/Csa3G879500/Csa7G343850/Csa3G126810/Csa4G303120/-/Csa5G568300/Csa3G175740/-	20	0		0
MF	GO:0004871	signal transducer activity	8/1242	49/8984	0.364626	1	Csa2G237750/Csa5G549170/Csa3G849900/Csa7G452370/Csa7G405830/Csa6G361290/Csa2G000110/Csa1G418780	Csa2G237750/Csa5G549170/Csa3G849900/Csa7G452370/Csa7G405830/Csa6G361290/Csa2G000110/Csa1G418780	8	0		0
MF	GO:0004175	endopeptidase activity	18/1242	120/8984	0.392917	1	Csa2G060530/Csa6G004530/Csa5G155500/Csa4G094530/CsaUNG012590/Csa5G187870/Csa2G354860/Csa5G633160/Csa3G178520/Csa5G141040/Csa6G451510/Csa5G484630/CsaUNG013090/Csa6G520430/Csa5G636530/Csa3G610820/Csa5G590010/Csa5G162050	Csa2G060530/Csa6G004530/Csa5G155500/Csa4G094530/CsaUNG012590/Csa5G187870/Csa2G354860/Csa5G633160/Csa3G178520/Csa5G141040/Csa6G451510/Csa5G484630/CsaUNG013090/Csa6G520430/Csa5G636530/Csa3G610820/Csa5G590010/Csa5G162050	18	0		0
MF	GO:0008483	transaminase activity	2/1242	10/8984	0.411865	1	Csa4G326550/Csa4G056840	Csa4G326550/Csa4G056840	2	0		0
MF	GO:0016769	transferase activity, transferring nitrogenous groups	2/1242	10/8984	0.411865	1	Csa4G326550/Csa4G056840	Csa4G326550/Csa4G056840	2	0		0
MF	GO:0016780	phosphotransferase activity, for other substituted phosphate groups	2/1242	10/8984	0.411865	1	Csa5G608060/Csa1G448950	Csa5G608060/Csa1G448950	2	0		0
MF	GO:0008094	DNA-dependent ATPase activity	3/1242	17/8984	0.423965	1	Csa3G690290/Csa4G663720/Csa3G221760	Csa3G690290/Csa4G663720/Csa3G221760	3	0		0
MF	GO:0035251	UDP-glucosyltransferase activity	8/1242	52/8984	0.431314	1	Csa4G001950/Csa2G433910/Csa5G322500/Csa2G416240/Csa7G129380/Csa4G053250/Csa4G002500/Csa2G302250	Csa4G001950/Csa2G433910/Csa5G322500/Csa2G416240/Csa7G129380/Csa4G053250/Csa4G002500/Csa2G302250	8	0		0
MF	GO:0046527	glucosyltransferase activity	8/1242	53/8984	0.453453	1	Csa4G001950/Csa2G433910/Csa5G322500/Csa2G416240/Csa7G129380/Csa4G053250/Csa4G002500/Csa2G302250	Csa4G001950/Csa2G433910/Csa5G322500/Csa2G416240/Csa7G129380/Csa4G053250/Csa4G002500/Csa2G302250	8	0		0
MF	GO:0038023	signaling receptor activity	5/1242	32/8984	0.459421	1	Csa5G549170/Csa3G849900/Csa7G405830/Csa6G361290/Csa1G418780	Csa5G549170/Csa3G849900/Csa7G405830/Csa6G361290/Csa1G418780	5	0		0
MF	GO:0004869	cysteine-type endopeptidase inhibitor activity	2/1242	11/8984	0.461989	1	Csa5G583360/Csa1G183580	Csa5G583360/Csa1G183580	2	0		0
MF	GO:0003682	chromatin binding	3/1242	18/8984	0.462575	1	Csa6G032500/Csa1G604080/Csa5G002610	Csa6G032500/Csa1G604080/Csa5G002610	3	0		0
MF	GO:0004872	receptor activity	5/1242	33/8984	0.487646	1	Csa5G549170/Csa3G849900/Csa7G405830/Csa6G361290/Csa1G418780	Csa5G549170/Csa3G849900/Csa7G405830/Csa6G361290/Csa1G418780	5	0		0
MF	GO:0060089	molecular transducer activity	5/1242	33/8984	0.487646	1	Csa5G549170/Csa3G849900/Csa7G405830/Csa6G361290/Csa1G418780	Csa5G549170/Csa3G849900/Csa7G405830/Csa6G361290/Csa1G418780	5	0		0
MF	GO:0016853	isomerase activity	15/1242	105/8984	0.488307	1	novel.606/Csa4G622760/Csa5G611700/Csa5G128260/Csa6G187950/Csa1G690270/Csa3G100780/Csa5G366670/Csa5G505170/Csa1G042130/Csa1G039880/Csa4G652870/Csa4G031000/Csa3G690290/Csa3G300600	-/Csa4G622760/Csa5G611700/Csa5G128260/Csa6G187950/Csa1G690270/Csa3G100780/Csa5G366670/Csa5G505170/Csa1G042130/Csa1G039880/Csa4G652870/Csa4G031000/Csa3G690290/Csa3G300600	15	0		0
MF	GO:0016765	transferase activity, transferring alkyl or aryl (other than methyl) groups	4/1242	26/8984	0.493125	1	Csa3G682170/Csa1G561410/Csa7G064020/Csa6G185830	Csa3G682170/Csa1G561410/Csa7G064020/Csa6G185830	4	0		0
MF	GO:0022836	gated channel activity	4/1242	26/8984	0.493125	1	Csa3G849900/Csa6G361290/Csa1G418780/Csa2G406710	Csa3G849900/Csa6G361290/Csa1G418780/Csa2G406710	4	0		0
MF	GO:0016757	transferase activity, transferring glycosyl groups	44/1242	315/8984	0.495685	1	Csa4G001950/Csa5G598080/Csa4G620600/Csa1G181330/Csa3G892740/Csa6G009390/Csa2G433910/Csa5G576840/Csa5G322500/Csa5G616390/Csa7G044980/Csa4G618510/Csa1G038350/Csa7G336540/Csa7G072220/Csa2G381820/Csa3G121730/Csa7G043590/Csa3G883010/Csa4G637160/Csa2G416240/Csa3G640640/Csa6G495780/Csa7G072720/Csa6G147660/Csa7G129380/Csa3G745000/Csa7G378420/Csa4G053250/Csa3G110720/Csa4G618500/Csa1G042620/Csa1G422480/Csa…	Csa4G001950/Csa5G598080/Csa4G620600/Csa1G181330/Csa3G892740/Csa6G009390/Csa2G433910/Csa5G576840/Csa5G322500/Csa5G616390/Csa7G044980/Csa4G618510/Csa1G038350/Csa7G336540/Csa7G072220/Csa2G381820/Csa3G121730/Csa7G043590/Csa3G883010/Csa4G637160/Csa2G416240/Csa3G640640/Csa6G495780/Csa7G072720/Csa6G147660/Csa7G129380/Csa3G745000/Csa7G378420/Csa4G053250/Csa3G110720/Csa4G618500/Csa1G042620/Csa1G422480/Csa…	44	0		0
MF	GO:0016651	oxidoreductase activity, acting on NAD(P)H	3/1242	19/8984	0.500009	1	Csa5G152170/Csa3G845500/Csa1G013250	Csa5G152170/Csa3G845500/Csa1G013250	3	0		0
MF	GO:0000155	phosphorelay sensor kinase activity	2/1242	12/8984	0.509506	1	Csa5G549170/Csa7G405830	Csa5G549170/Csa7G405830	2	0		0
MF	GO:0004003	ATP-dependent DNA helicase activity	2/1242	12/8984	0.509506	1	Csa4G663720/Csa3G221760	Csa4G663720/Csa3G221760	2	0		0
MF	GO:0004673	protein histidine kinase activity	2/1242	12/8984	0.509506	1	Csa5G549170/Csa7G405830	Csa5G549170/Csa7G405830	2	0		0
MF	GO:0004674	protein serine/threonine kinase activity	2/1242	12/8984	0.509506	1	Csa4G665090/Csa7G234730	Csa4G665090/Csa7G234730	2	0		0
MF	GO:0016160	amylase activity	2/1242	12/8984	0.509506	1	Csa6G072990/Csa2G167190	Csa6G072990/Csa2G167190	2	0		0
MF	GO:0016775	phosphotransferase activity, nitrogenous group as acceptor	2/1242	12/8984	0.509506	1	Csa5G549170/Csa7G405830	Csa5G549170/Csa7G405830	2	0		0
MF	GO:0008092	cytoskeletal protein binding	13/1242	92/8984	0.512022	1	Csa1G495290/Csa4G425750/Csa3G777560/Csa6G000650/Csa2G173060/Csa3G816090/Csa1G031830/Csa3G734250/Csa3G172990/Csa3G062600/Csa2G354040/Csa5G166470/Csa1G042550	Csa1G495290/Csa4G425750/Csa3G777560/Csa6G000650/Csa2G173060/Csa3G816090/Csa1G031830/Csa3G734250/Csa3G172990/Csa3G062600/Csa2G354040/Csa5G166470/Csa1G042550	13	0		0
MF	GO:0008194	UDP-glycosyltransferase activity	13/1242	92/8984	0.512022	1	Csa4G001950/Csa5G598080/Csa2G433910/Csa5G576840/Csa5G322500/Csa2G381820/Csa4G637160/Csa2G416240/Csa7G129380/Csa4G053250/Csa3G110720/Csa4G002500/Csa2G302250	Csa4G001950/Csa5G598080/Csa2G433910/Csa5G576840/Csa5G322500/Csa2G381820/Csa4G637160/Csa2G416240/Csa7G129380/Csa4G053250/Csa3G110720/Csa4G002500/Csa2G302250	13	0		0
MF	GO:0016759	cellulose synthase activity	5/1242	34/8984	0.515326	1	Csa2G433910/Csa2G416240/Csa7G129380/Csa4G053250/Csa4G002500	Csa2G433910/Csa2G416240/Csa7G129380/Csa4G053250/Csa4G002500	5	0		0
MF	GO:0016760	cellulose synthase (UDP-forming) activity	5/1242	34/8984	0.515326	1	Csa2G433910/Csa2G416240/Csa7G129380/Csa4G053250/Csa4G002500	Csa2G433910/Csa2G416240/Csa7G129380/Csa4G053250/Csa4G002500	5	0		0
MF	GO:0008233	peptidase activity	34/1242	246/8984	0.529461	1	Csa3G823640/Csa1G002660/Csa5G160170/Csa2G060530/Csa2G035460/Csa3G011100/Csa1G586750/Csa4G571740/Csa6G004530/Csa5G155500/Csa2G351820/Csa2G000660/Csa4G094530/Csa2G035470/CsaUNG012590/Csa5G187870/Csa2G354860/Csa5G633160/Csa5G615200/Csa3G178520/Csa5G141040/Csa6G451510/Csa4G008800/Csa5G484630/CsaUNG013090/Csa1G256750/Csa5G622590/Csa6G520430/Csa5G636530/Csa3G610820/Csa5G590010/Csa3G848170/Csa7G420780/C…	Csa3G823640/Csa1G002660/Csa5G160170/Csa2G060530/Csa2G035460/Csa3G011100/Csa1G586750/Csa4G571740/Csa6G004530/Csa5G155500/Csa2G351820/Csa2G000660/Csa4G094530/Csa2G035470/CsaUNG012590/Csa5G187870/Csa2G354860/Csa5G633160/Csa5G615200/Csa3G178520/Csa5G141040/Csa6G451510/Csa4G008800/Csa5G484630/CsaUNG013090/Csa1G256750/Csa5G622590/Csa6G520430/Csa5G636530/Csa3G610820/Csa5G590010/Csa3G848170/Csa7G420780/C…	34	0		0
MF	GO:0004888	transmembrane signaling receptor activity	3/1242	20/8984	0.536065	1	Csa3G849900/Csa6G361290/Csa1G418780	Csa3G849900/Csa6G361290/Csa1G418780	3	0		0
MF	GO:0004970	ionotropic glutamate receptor activity	3/1242	20/8984	0.536065	1	Csa3G849900/Csa6G361290/Csa1G418780	Csa3G849900/Csa6G361290/Csa1G418780	3	0		0
MF	GO:0005230	extracellular ligand-gated ion channel activity	3/1242	20/8984	0.536065	1	Csa3G849900/Csa6G361290/Csa1G418780	Csa3G849900/Csa6G361290/Csa1G418780	3	0		0
MF	GO:0008066	glutamate receptor activity	3/1242	20/8984	0.536065	1	Csa3G849900/Csa6G361290/Csa1G418780	Csa3G849900/Csa6G361290/Csa1G418780	3	0		0
MF	GO:0015276	ligand-gated ion channel activity	3/1242	20/8984	0.536065	1	Csa3G849900/Csa6G361290/Csa1G418780	Csa3G849900/Csa6G361290/Csa1G418780	3	0		0
MF	GO:0022824	transmitter-gated ion channel activity	3/1242	20/8984	0.536065	1	Csa3G849900/Csa6G361290/Csa1G418780	Csa3G849900/Csa6G361290/Csa1G418780	3	0		0
MF	GO:0022834	ligand-gated channel activity	3/1242	20/8984	0.536065	1	Csa3G849900/Csa6G361290/Csa1G418780	Csa3G849900/Csa6G361290/Csa1G418780	3	0		0
MF	GO:0022835	transmitter-gated channel activity	3/1242	20/8984	0.536065	1	Csa3G849900/Csa6G361290/Csa1G418780	Csa3G849900/Csa6G361290/Csa1G418780	3	0		0
MF	GO:0030594	neurotransmitter receptor activity	3/1242	20/8984	0.536065	1	Csa3G849900/Csa6G361290/Csa1G418780	Csa3G849900/Csa6G361290/Csa1G418780	3	0		0
MF	GO:0099600	transmembrane receptor activity	3/1242	20/8984	0.536065	1	Csa3G849900/Csa6G361290/Csa1G418780	Csa3G849900/Csa6G361290/Csa1G418780	3	0		0
MF	GO:0008375	acetylglucosaminyltransferase activity	5/1242	35/8984	0.54236	1	Csa5G598080/Csa5G576840/Csa2G381820/Csa4G637160/Csa3G110720	Csa5G598080/Csa5G576840/Csa2G381820/Csa4G637160/Csa3G110720	5	0		0
MF	GO:0008026	ATP-dependent helicase activity	2/1242	13/8984	0.554178	1	Csa4G663720/Csa3G221760	Csa4G663720/Csa3G221760	2	0		0
MF	GO:0016861	intramolecular oxidoreductase activity, interconverting aldoses and ketoses	2/1242	13/8984	0.554178	1	Csa5G611700/Csa3G300600	Csa5G611700/Csa3G300600	2	0		0
MF	GO:0051537	2 iron, 2 sulfur cluster binding	2/1242	13/8984	0.554178	1	Csa1G132160/Csa4G651770	Csa1G132160/Csa4G651770	2	0		0
MF	GO:0070035	purine NTP-dependent helicase activity	2/1242	13/8984	0.554178	1	Csa4G663720/Csa3G221760	Csa4G663720/Csa3G221760	2	0		0
MF	GO:0015238	drug transmembrane transporter activity	6/1242	43/8984	0.557197	1	Csa3G180310/Csa4G291900/Csa7G043640/Csa6G319720/Csa4G099750/Csa5G611090	Csa3G180310/Csa4G291900/Csa7G043640/Csa6G319720/Csa4G099750/Csa5G611090	6	0		0
MF	GO:0090484	drug transporter activity	6/1242	43/8984	0.557197	1	Csa3G180310/Csa4G291900/Csa7G043640/Csa6G319720/Csa4G099750/Csa5G611090	Csa3G180310/Csa4G291900/Csa7G043640/Csa6G319720/Csa4G099750/Csa5G611090	6	0		0
MF	GO:0016836	hydro-lyase activity	3/1242	21/8984	0.57059	1	novel.128/Csa1G145980/Csa1G145970	-/Csa1G145980/Csa1G145970	3	0		0
MF	GO:0070011	peptidase activity, acting on L-amino acid peptides	32/1242	237/8984	0.587192	1	Csa3G823640/Csa1G002660/Csa2G060530/Csa2G035460/Csa3G011100/Csa1G586750/Csa4G571740/Csa6G004530/Csa5G155500/Csa2G000660/Csa4G094530/Csa2G035470/CsaUNG012590/Csa5G187870/Csa2G354860/Csa5G633160/Csa5G615200/Csa3G178520/Csa5G141040/Csa6G451510/Csa4G008800/Csa5G484630/CsaUNG013090/Csa1G256750/Csa5G622590/Csa6G520430/Csa5G636530/Csa3G610820/Csa5G590010/Csa3G848170/Csa7G420780/Csa5G162050	Csa3G823640/Csa1G002660/Csa2G060530/Csa2G035460/Csa3G011100/Csa1G586750/Csa4G571740/Csa6G004530/Csa5G155500/Csa2G000660/Csa4G094530/Csa2G035470/CsaUNG012590/Csa5G187870/Csa2G354860/Csa5G633160/Csa5G615200/Csa3G178520/Csa5G141040/Csa6G451510/Csa4G008800/Csa5G484630/CsaUNG013090/Csa1G256750/Csa5G622590/Csa6G520430/Csa5G636530/Csa3G610820/Csa5G590010/Csa3G848170/Csa7G420780/Csa5G162050	32	0		0
MF	GO:0051087	chaperone binding	2/1242	14/8984	0.595884	1	Csa6G006890/Csa4G011820	Csa6G006890/Csa4G011820	2	0		0
MF	GO:0004185	serine-type carboxypeptidase activity	4/1242	30/8984	0.611265	1	Csa3G823640/Csa4G008800/Csa1G256750/Csa7G420780	Csa3G823640/Csa4G008800/Csa1G256750/Csa7G420780	4	0		0
MF	GO:0008173	RNA methyltransferase activity	2/1242	15/8984	0.634589	1	Csa1G574920/Csa5G220920	Csa1G574920/Csa5G220920	2	0		0
MF	GO:0016860	intramolecular oxidoreductase activity	2/1242	15/8984	0.634589	1	Csa5G611700/Csa3G300600	Csa5G611700/Csa3G300600	2	0		0
MF	GO:0004650	polygalacturonase activity	3/1242	23/8984	0.634646	1	Csa5G150430/Csa3G690840/Csa1G627460	Csa5G150430/Csa3G690840/Csa1G627460	3	0		0
MF	GO:0004222	metalloendopeptidase activity	4/1242	31/8984	0.638006	1	Csa5G633160/Csa5G484630/Csa5G636530/Csa5G162050	Csa5G633160/Csa5G484630/Csa5G636530/Csa5G162050	4	0		0
MF	GO:0008168	methyltransferase activity	18/1242	138/8984	0.643171	1	Csa3G889740/novel.674/Csa1G574920/Csa3G851910/Csa3G689270/Csa1G042800/Csa7G017710/Csa4G091880/Csa5G220920/Csa7G039790/Csa3G123730/Csa3G895850/Csa6G504380/Csa5G146240/Csa3G123720/novel.673/Csa7G039280/Csa3G597290	Csa3G889740/-/Csa1G574920/Csa3G851910/Csa3G689270/Csa1G042800/Csa7G017710/Csa4G091880/Csa5G220920/Csa7G039790/Csa3G123730/Csa3G895850/Csa6G504380/Csa5G146240/Csa3G123720/-/Csa7G039280/Csa3G597290	18	0		0
MF	GO:0015297	antiporter activity	9/1242	70/8984	0.645561	1	Csa3G180310/Csa7G393470/Csa4G291900/Csa1G533480/Csa4G050780/Csa7G043640/Csa6G319720/Csa4G099750/Csa5G611090	Csa3G180310/Csa7G393470/Csa4G291900/Csa1G533480/Csa4G050780/Csa7G043640/Csa6G319720/Csa4G099750/Csa5G611090	9	0		0
MF	GO:0004180	carboxypeptidase activity	4/1242	32/8984	0.663519	1	Csa3G823640/Csa4G008800/Csa1G256750/Csa7G420780	Csa3G823640/Csa4G008800/Csa1G256750/Csa7G420780	4	0		0
MF	GO:0004497	monooxygenase activity	4/1242	32/8984	0.663519	1	Csa6G125250/Csa7G064010/Csa1G132160/Csa4G651770	Csa6G125250/Csa7G064010/Csa1G132160/Csa4G651770	4	0		0
MF	GO:0016762	xyloglucan:xyloglucosyl transferase activity	3/1242	24/8984	0.664066	1	Csa7G044980/Csa6G147660/Csa1G422480	Csa7G044980/Csa6G147660/Csa1G422480	3	0		0
MF	GO:0045735	nutrient reservoir activity	3/1242	24/8984	0.664066	1	Csa1G596420/Csa7G450510/Csa1G537570	Csa1G596420/Csa7G450510/Csa1G537570	3	0		0
MF	GO:0008237	metallopeptidase activity	5/1242	40/8984	0.665319	1	Csa5G633160/Csa5G484630/Csa5G636530/Csa3G848170/Csa5G162050	Csa5G633160/Csa5G484630/Csa5G636530/Csa3G848170/Csa5G162050	5	0		0
MF	GO:0031072	heat shock protein binding	2/1242	16/8984	0.670325	1	Csa2G006050/Csa5G613470	Csa2G006050/Csa5G613470	2	0		0
MF	GO:0008081	phosphoric diester hydrolase activity	2/1242	17/8984	0.703173	1	Csa5G640590/Csa2G264560	Csa5G640590/Csa2G264560	2	0		0
MF	GO:0005216	ion channel activity	6/1242	50/8984	0.707336	1	Csa3G849900/Csa3G881910/Csa6G361290/Csa1G418780/Csa3G099660/Csa2G406710	Csa3G849900/Csa3G881910/Csa6G361290/Csa1G418780/Csa3G099660/Csa2G406710	6	0		0
MF	GO:0015267	channel activity	6/1242	50/8984	0.707336	1	Csa3G849900/Csa3G881910/Csa6G361290/Csa1G418780/Csa3G099660/Csa2G406710	Csa3G849900/Csa3G881910/Csa6G361290/Csa1G418780/Csa3G099660/Csa2G406710	6	0		0
MF	GO:0022803	passive transmembrane transporter activity	6/1242	50/8984	0.707336	1	Csa3G849900/Csa3G881910/Csa6G361290/Csa1G418780/Csa3G099660/Csa2G406710	Csa3G849900/Csa3G881910/Csa6G361290/Csa1G418780/Csa3G099660/Csa2G406710	6	0		0
MF	GO:0022838	substrate-specific channel activity	6/1242	50/8984	0.707336	1	Csa3G849900/Csa3G881910/Csa6G361290/Csa1G418780/Csa3G099660/Csa2G406710	Csa3G849900/Csa3G881910/Csa6G361290/Csa1G418780/Csa3G099660/Csa2G406710	6	0		0
MF	GO:0070008	serine-type exopeptidase activity	4/1242	34/8984	0.71077	1	Csa3G823640/Csa4G008800/Csa1G256750/Csa7G420780	Csa3G823640/Csa4G008800/Csa1G256750/Csa7G420780	4	0		0
MF	GO:0005543	phospholipid binding	3/1242	26/8984	0.717626	1	Csa2G369220/Csa7G062780/Csa6G421580	Csa2G369220/Csa7G062780/Csa6G421580	3	0		0
MF	GO:0015298	solute:cation antiporter activity	3/1242	26/8984	0.717626	1	Csa7G393470/Csa1G533480/Csa4G050780	Csa7G393470/Csa1G533480/Csa4G050780	3	0		0
MF	GO:0015299	solute:proton antiporter activity	3/1242	26/8984	0.717626	1	Csa7G393470/Csa1G533480/Csa4G050780	Csa7G393470/Csa1G533480/Csa4G050780	3	0		0
MF	GO:0016741	transferase activity, transferring one-carbon groups	18/1242	145/8984	0.725578	1	Csa3G889740/novel.674/Csa1G574920/Csa3G851910/Csa3G689270/Csa1G042800/Csa7G017710/Csa4G091880/Csa5G220920/Csa7G039790/Csa3G123730/Csa3G895850/Csa6G504380/Csa5G146240/Csa3G123720/novel.673/Csa7G039280/Csa3G597290	Csa3G889740/-/Csa1G574920/Csa3G851910/Csa3G689270/Csa1G042800/Csa7G017710/Csa4G091880/Csa5G220920/Csa7G039790/Csa3G123730/Csa3G895850/Csa6G504380/Csa5G146240/Csa3G123720/-/Csa7G039280/Csa3G597290	18	0		0
MF	GO:0015291	secondary active transmembrane transporter activity	9/1242	75/8984	0.726562	1	Csa3G180310/Csa7G393470/Csa4G291900/Csa1G533480/Csa4G050780/Csa7G043640/Csa6G319720/Csa4G099750/Csa5G611090	Csa3G180310/Csa7G393470/Csa4G291900/Csa1G533480/Csa4G050780/Csa7G043640/Csa6G319720/Csa4G099750/Csa5G611090	9	0		0
MF	GO:0008378	galactosyltransferase activity	2/1242	18/8984	0.733248	1	Csa7G043590/Csa5G647250	Csa7G043590/Csa5G647250	2	0		0
MF	GO:0000287	magnesium ion binding	5/1242	45/8984	0.764512	1	Csa6G449820/Csa7G239640/Csa3G009450/Csa1G532350/Csa3G904100	Csa6G449820/Csa7G239640/Csa3G009450/Csa1G532350/Csa3G904100	5	0		0
MF	GO:0003843	1,3-beta-D-glucan synthase activity	1/1242	10/8984	0.774324	1	Csa2G302250	Csa2G302250	1	0		0
MF	GO:0004568	chitinase activity	1/1242	10/8984	0.774324	1	Csa1G534750	Csa1G534750	1	0		0
MF	GO:0004616	phosphogluconate dehydrogenase (decarboxylating) activity	1/1242	10/8984	0.774324	1	Csa1G025160	Csa1G025160	1	0		0
MF	GO:0016638	oxidoreductase activity, acting on the CH-NH2 group of donors	1/1242	10/8984	0.774324	1	Csa6G423480	Csa6G423480	1	0		0
MF	GO:0016614	oxidoreductase activity, acting on CH-OH group of donors	13/1242	111/8984	0.78079	1	Csa4G269130/Csa1G025160/Csa6G525670/Csa5G524780/Csa7G394650/Csa7G446950/Csa4G647490/Csa6G117710/Csa2G057070/Csa3G836500/Csa3G199630/Csa2G055050/Csa7G029390	Csa4G269130/Csa1G025160/Csa6G525670/Csa5G524780/Csa7G394650/Csa7G446950/Csa4G647490/Csa6G117710/Csa2G057070/Csa3G836500/Csa3G199630/Csa2G055050/Csa7G029390	13	0		0
MF	GO:0016903	oxidoreductase activity, acting on the aldehyde or oxo group of donors	2/1242	20/8984	0.785646	1	Csa6G395130/Csa7G068600	Csa6G395130/Csa7G068600	2	0		0
MF	GO:0015035	protein disulfide oxidoreductase activity	4/1242	38/8984	0.790281	1	Csa4G351110/Csa5G635440/Csa2G409500/Csa2G351650	Csa4G351110/Csa5G635440/Csa2G409500/Csa2G351650	4	0		0
MF	GO:0015036	disulfide oxidoreductase activity	4/1242	38/8984	0.790281	1	Csa4G351110/Csa5G635440/Csa2G409500/Csa2G351650	Csa4G351110/Csa5G635440/Csa2G409500/Csa2G351650	4	0		0
MF	GO:0016811	hydrolase activity, acting on carbon-nitrogen (but not peptide) bonds, in linear amides	1/1242	11/8984	0.805558	1	Csa6G511770	Csa6G511770	1	0		0
MF	GO:0034061	DNA polymerase activity	1/1242	11/8984	0.805558	1	Csa1G039840	Csa1G039840	1	0		0
MF	GO:1901681	sulfur compound binding	1/1242	11/8984	0.805558	1	Csa1G532350	Csa1G532350	1	0		0
MF	GO:0051287	NAD binding	4/1242	39/8984	0.807166	1	Csa1G025160/Csa7G446950/Csa3G836500/Csa3G199630	Csa1G025160/Csa7G446950/Csa3G836500/Csa3G199630	4	0		0
MF	GO:0009982	pseudouridine synthase activity	2/1242	21/8984	0.808284	1	novel.606/Csa4G652870	-/Csa4G652870	2	0		0
MF	GO:0016788	hydrolase activity, acting on ester bonds	32/1242	265/8984	0.822573	1	Csa3G434970/Csa2G080160/Csa5G597510/Csa6G367180/Csa7G447990/Csa7G405320/Csa4G043950/Csa6G520420/Csa3G669600/Csa2G224250/Csa6G421680/Csa7G414390/Csa7G405820/Csa7G343870/Csa5G605140/Csa7G343850/Csa3G126810/Csa1G665920/Csa2G020960/Csa2G346080/Csa5G640590/Csa2G264560/Csa3G075990/Csa5G568300/Csa3G076010/Csa1G433610/Csa6G449250/Csa6G518310/Csa2G034750/Csa5G650560/Csa2G296110/Csa3G270280	Csa3G434970/Csa2G080160/Csa5G597510/Csa6G367180/Csa7G447990/Csa7G405320/Csa4G043950/Csa6G520420/Csa3G669600/Csa2G224250/Csa6G421680/Csa7G414390/Csa7G405820/Csa7G343870/Csa5G605140/Csa7G343850/Csa3G126810/Csa1G665920/Csa2G020960/Csa2G346080/Csa5G640590/Csa2G264560/Csa3G075990/Csa5G568300/Csa3G076010/Csa1G433610/Csa6G449250/Csa6G518310/Csa2G034750/Csa5G650560/Csa2G296110/Csa3G270280	32	0		0
MF	GO:0016818	hydrolase activity, acting on acid anhydrides, in phosphorus-containing anhydrides	44/1242	359/8984	0.830348	1	Csa2G237750/Csa3G774740/Csa2G153580/Csa3G776890/Csa3G127230/Csa4G046640/Csa2G415550/Csa2G418950/Csa1G660130/Csa7G372950/Csa5G633170/Csa2G368830/Csa6G497050/Csa3G446120/Csa1G495290/novel.665/Csa4G000580/Csa7G307400/Csa7G372940/Csa2G003580/Csa1G629200/Csa5G160160/Csa3G698470/Csa1G042910/Csa3G777560/Csa6G450940/Csa1G009610/Csa6G000650/Csa2G173060/Csa3G816090/Csa3G734250/Csa5G636450/Csa3G184580/Csa3G…	Csa2G237750/Csa3G774740/Csa2G153580/Csa3G776890/Csa3G127230/Csa4G046640/Csa2G415550/Csa2G418950/Csa1G660130/Csa7G372950/Csa5G633170/Csa2G368830/Csa6G497050/Csa3G446120/Csa1G495290/-/Csa4G000580/Csa7G307400/Csa7G372940/Csa2G003580/Csa1G629200/Csa5G160160/Csa3G698470/Csa1G042910/Csa3G777560/Csa6G450940/Csa1G009610/Csa6G000650/Csa2G173060/Csa3G816090/Csa3G734250/Csa5G636450/Csa3G184580/Csa3G172990/C…	44	0		0
MF	GO:0016616	oxidoreductase activity, acting on the CH-OH group of donors, NAD or NADP as acceptor	8/1242	75/8984	0.832091	1	Csa1G025160/Csa5G524780/Csa7G394650/Csa7G446950/Csa6G117710/Csa3G836500/Csa3G199630/Csa7G029390	Csa1G025160/Csa5G524780/Csa7G394650/Csa7G446950/Csa6G117710/Csa3G836500/Csa3G199630/Csa7G029390	8	0		0
MF	GO:0003746	translation elongation factor activity	1/1242	12/8984	0.832471	1	Csa3G728090	Csa3G728090	1	0		0
MF	GO:0005342	organic acid transmembrane transporter activity	1/1242	12/8984	0.832471	1	Csa1G056920	Csa1G056920	1	0		0
MF	GO:0015171	amino acid transmembrane transporter activity	1/1242	12/8984	0.832471	1	Csa1G056920	Csa1G056920	1	0		0
MF	GO:0046943	carboxylic acid transmembrane transporter activity	1/1242	12/8984	0.832471	1	Csa1G056920	Csa1G056920	1	0		0
MF	GO:0048037	cofactor binding	31/1242	259/8984	0.833597	1	Csa4G269130/Csa1G025160/Csa4G326550/Csa1G031730/Csa6G125250/Csa6G525670/Csa4G629470/Csa7G446950/Csa7G068600/Csa4G647490/Csa1G423150/Csa2G404730/Csa6G117710/Csa6G155030/Csa7G014520/Csa3G002890/Csa4G664500/Csa4G049610/Csa1G532350/novel.159/Csa2G057070/Csa3G836500/Csa4G056840/Csa5G157380/Csa3G199630/novel.744/Csa1G537480/Csa2G055050/Csa6G423480/Csa7G029390/novel.707	Csa4G269130/Csa1G025160/Csa4G326550/Csa1G031730/Csa6G125250/Csa6G525670/Csa4G629470/Csa7G446950/Csa7G068600/Csa4G647490/Csa1G423150/Csa2G404730/Csa6G117710/Csa6G155030/Csa7G014520/Csa3G002890/Csa4G664500/Csa4G049610/Csa1G532350/-/Csa2G057070/Csa3G836500/Csa4G056840/Csa5G157380/Csa3G199630/-/Csa1G537480/Csa2G055050/Csa6G423480/Csa7G029390/-	31	0		0
MF	GO:0016462	pyrophosphatase activity	43/1242	355/8984	0.849347	1	Csa2G237750/Csa3G774740/Csa2G153580/Csa3G776890/Csa3G127230/Csa4G046640/Csa2G415550/Csa2G418950/Csa1G660130/Csa7G372950/Csa5G633170/Csa2G368830/Csa6G497050/Csa3G446120/Csa1G495290/novel.665/Csa4G000580/Csa7G307400/Csa7G372940/Csa2G003580/Csa1G629200/Csa5G160160/Csa3G698470/Csa1G042910/Csa3G777560/Csa6G450940/Csa1G009610/Csa6G000650/Csa2G173060/Csa3G816090/Csa3G734250/Csa5G636450/Csa3G184580/Csa3G…	Csa2G237750/Csa3G774740/Csa2G153580/Csa3G776890/Csa3G127230/Csa4G046640/Csa2G415550/Csa2G418950/Csa1G660130/Csa7G372950/Csa5G633170/Csa2G368830/Csa6G497050/Csa3G446120/Csa1G495290/-/Csa4G000580/Csa7G307400/Csa7G372940/Csa2G003580/Csa1G629200/Csa5G160160/Csa3G698470/Csa1G042910/Csa3G777560/Csa6G450940/Csa1G009610/Csa6G000650/Csa2G173060/Csa3G816090/Csa3G734250/Csa5G636450/Csa3G184580/Csa3G172990/C…	43	0		0
MF	GO:0016817	hydrolase activity, acting on acid anhydrides	44/1242	363/8984	0.850669	1	Csa2G237750/Csa3G774740/Csa2G153580/Csa3G776890/Csa3G127230/Csa4G046640/Csa2G415550/Csa2G418950/Csa1G660130/Csa7G372950/Csa5G633170/Csa2G368830/Csa6G497050/Csa3G446120/Csa1G495290/novel.665/Csa4G000580/Csa7G307400/Csa7G372940/Csa2G003580/Csa1G629200/Csa5G160160/Csa3G698470/Csa1G042910/Csa3G777560/Csa6G450940/Csa1G009610/Csa6G000650/Csa2G173060/Csa3G816090/Csa3G734250/Csa5G636450/Csa3G184580/Csa3G…	Csa2G237750/Csa3G774740/Csa2G153580/Csa3G776890/Csa3G127230/Csa4G046640/Csa2G415550/Csa2G418950/Csa1G660130/Csa7G372950/Csa5G633170/Csa2G368830/Csa6G497050/Csa3G446120/Csa1G495290/-/Csa4G000580/Csa7G307400/Csa7G372940/Csa2G003580/Csa1G629200/Csa5G160160/Csa3G698470/Csa1G042910/Csa3G777560/Csa6G450940/Csa1G009610/Csa6G000650/Csa2G173060/Csa3G816090/Csa3G734250/Csa5G636450/Csa3G184580/Csa3G172990/C…	44	0		0
MF	GO:0016835	carbon-oxygen lyase activity	4/1242	42/8984	0.851253	1	novel.128/Csa7G239640/Csa1G145980/Csa1G145970	-/Csa7G239640/Csa1G145980/Csa1G145970	4	0		0
MF	GO:0017111	nucleoside-triphosphatase activity	41/1242	340/8984	0.851731	1	Csa2G237750/Csa3G774740/Csa2G153580/Csa3G776890/Csa3G127230/Csa2G415550/Csa2G418950/Csa1G660130/Csa7G372950/Csa5G633170/Csa2G368830/Csa6G497050/Csa3G446120/Csa1G495290/novel.665/Csa4G000580/Csa7G307400/Csa7G372940/Csa2G003580/Csa1G629200/Csa5G160160/Csa3G698470/Csa1G042910/Csa3G777560/Csa6G450940/Csa1G009610/Csa6G000650/Csa2G173060/Csa3G816090/Csa3G734250/Csa5G636450/Csa3G184580/Csa3G172990/Csa3G…	Csa2G237750/Csa3G774740/Csa2G153580/Csa3G776890/Csa3G127230/Csa2G415550/Csa2G418950/Csa1G660130/Csa7G372950/Csa5G633170/Csa2G368830/Csa6G497050/Csa3G446120/Csa1G495290/-/Csa4G000580/Csa7G307400/Csa7G372940/Csa2G003580/Csa1G629200/Csa5G160160/Csa3G698470/Csa1G042910/Csa3G777560/Csa6G450940/Csa1G009610/Csa6G000650/Csa2G173060/Csa3G816090/Csa3G734250/Csa5G636450/Csa3G184580/Csa3G172990/Csa3G722880/C…	41	0		0
MF	GO:0016866	intramolecular transferase activity	3/1242	33/8984	0.85389	1	novel.606/Csa1G039880/Csa4G652870	-/Csa1G039880/Csa4G652870	3	0		0
MF	GO:0008514	organic anion transmembrane transporter activity	1/1242	13/8984	0.855663	1	Csa1G056920	Csa1G056920	1	0		0
MF	GO:0015079	potassium ion transmembrane transporter activity	1/1242	13/8984	0.855663	1	Csa7G395260	Csa7G395260	1	0		0
MF	GO:0016620	oxidoreductase activity, acting on the aldehyde or oxo group of donors, NAD or NADP as acceptor	1/1242	13/8984	0.855663	1	Csa7G068600	Csa7G068600	1	0		0
MF	GO:0016645	oxidoreductase activity, acting on the CH-NH group of donors	1/1242	13/8984	0.855663	1	Csa4G647490	Csa4G647490	1	0		0
MF	GO:0019899	enzyme binding	2/1242	24/8984	0.863906	1	Csa6G078670/Csa3G127030	Csa6G078670/Csa3G127030	2	0		0
MF	GO:0030695	GTPase regulator activity	2/1242	24/8984	0.863906	1	Csa3G879500/novel.623	Csa3G879500/-	2	0		0
MF	GO:0004386	helicase activity	3/1242	34/8984	0.867741	1	Csa3G722880/Csa4G663720/Csa3G221760	Csa3G722880/Csa4G663720/Csa3G221760	3	0		0
MF	GO:0008138	protein tyrosine/serine/threonine phosphatase activity	1/1242	14/8984	0.875646	1	Csa5G597510	Csa5G597510	1	0		0
MF	GO:0050660	flavin adenine dinucleotide binding	10/1242	97/8984	0.879429	1	Csa4G269130/Csa6G125250/Csa6G525670/Csa4G647490/Csa7G014520/Csa2G057070/novel.744/Csa1G537480/Csa2G055050/novel.707	Csa4G269130/Csa6G125250/Csa6G525670/Csa4G647490/Csa7G014520/Csa2G057070/-/Csa1G537480/Csa2G055050/-	10	0		0
MF	GO:0005215	transporter activity	58/1242	480/8984	0.887125	1	Csa3G743400/Csa7G014450/Csa3G849900/Csa1G266170/Csa3G180310/Csa2G416080/Csa3G127230/Csa7G253810/Csa3G094510/Csa7G253780/Csa2G163170/Csa7G393470/Csa3G818250/Csa7G447100/Csa5G153020/Csa6G424530/Csa4G291900/Csa6G448110/Csa5G633170/Csa3G134770/Csa6G445150/Csa1G533480/Csa4G022920/Csa1G696460/Csa3G027720/Csa3G881910/Csa2G351690/Csa5G604170/Csa4G050780/CsaUNG019690/Csa6G361290/Csa7G043640/Csa1G008530/Cs…	Csa3G743400/Csa7G014450/Csa3G849900/Csa1G266170/Csa3G180310/Csa2G416080/Csa3G127230/Csa7G253810/Csa3G094510/Csa7G253780/Csa2G163170/Csa7G393470/Csa3G818250/Csa7G447100/Csa5G153020/Csa6G424530/Csa4G291900/Csa6G448110/Csa5G633170/Csa3G134770/Csa6G445150/Csa1G533480/Csa4G022920/Csa1G696460/Csa3G027720/Csa3G881910/Csa2G351690/Csa5G604170/Csa4G050780/CsaUNG019690/Csa6G361290/Csa7G043640/Csa1G008530/Cs…	58	0		0
MF	GO:0016887	ATPase activity	15/1242	140/8984	0.887576	1	Csa3G774740/Csa2G153580/Csa3G127230/Csa5G633170/Csa3G446120/novel.665/Csa7G307400/Csa1G042910/Csa6G450940/Csa1G009610/Csa5G636450/Csa3G184580/Csa3G690290/Csa4G663720/Csa3G221760	Csa3G774740/Csa2G153580/Csa3G127230/Csa5G633170/Csa3G446120/-/Csa7G307400/Csa1G042910/Csa6G450940/Csa1G009610/Csa5G636450/Csa3G184580/Csa3G690290/Csa4G663720/Csa3G221760	15	0		0
MF	GO:0005085	guanyl-nucleotide exchange factor activity	1/1242	15/8984	0.892864	1	Csa4G303120	Csa4G303120	1	0		0
MF	GO:0008374	O-acyltransferase activity	1/1242	15/8984	0.892864	1	Csa7G073550	Csa7G073550	1	0		0
MF	GO:0010333	terpene synthase activity	1/1242	15/8984	0.892864	1	Csa7G239640	Csa7G239640	1	0		0
MF	GO:0019843	rRNA binding	1/1242	15/8984	0.892864	1	Csa6G324870	Csa6G324870	1	0		0
MF	GO:0044877	macromolecular complex binding	1/1242	15/8984	0.892864	1	Csa2G237750	Csa2G237750	1	0		0
MF	GO:0051536	iron-sulfur cluster binding	5/1242	55/8984	0.893956	1	Csa4G269130/Csa6G045160/Csa1G132160/Csa1G047450/Csa4G651770	Csa4G269130/Csa6G045160/Csa1G132160/Csa1G047450/Csa4G651770	5	0		0
MF	GO:0051540	metal cluster binding	5/1242	55/8984	0.893956	1	Csa4G269130/Csa6G045160/Csa1G132160/Csa1G047450/Csa4G651770	Csa4G269130/Csa6G045160/Csa1G132160/Csa1G047450/Csa4G651770	5	0		0
MF	GO:0003779	actin binding	2/1242	27/8984	0.904356	1	Csa4G425750/Csa1G031830	Csa4G425750/Csa1G031830	2	0		0
MF	GO:0050661	NADP binding	2/1242	27/8984	0.904356	1	Csa6G125250/Csa7G068600	Csa6G125250/Csa7G068600	2	0		0
MF	GO:0005096	GTPase activator activity	1/1242	16/8984	0.9077	1	Csa3G879500	Csa3G879500	1	0		0
MF	GO:0008757	S-adenosylmethionine-dependent methyltransferase activity	1/1242	16/8984	0.9077	1	Csa5G220920	Csa5G220920	1	0		0
MF	GO:0003899	DNA-directed 5'-3' RNA polymerase activity	3/1242	38/8984	0.912198	1	Csa3G143540/Csa6G094750/Csa5G647410	Csa3G143540/Csa6G094750/Csa5G647410	3	0		0
MF	GO:0016667	oxidoreductase activity, acting on a sulfur group of donors	4/1242	48/8984	0.914201	1	Csa4G351110/Csa5G635440/Csa2G409500/Csa2G351650	Csa4G351110/Csa5G635440/Csa2G409500/Csa2G351650	4	0		0
MF	GO:0004521	endoribonuclease activity	1/1242	17/8984	0.920483	1	Csa5G605140	Csa5G605140	1	0		0
MF	GO:0004721	phosphoprotein phosphatase activity	1/1242	17/8984	0.920483	1	Csa5G597510	Csa5G597510	1	0		0
MF	GO:0016838	carbon-oxygen lyase activity, acting on phosphates	1/1242	17/8984	0.920483	1	Csa7G239640	Csa7G239640	1	0		0
MF	GO:0003924	GTPase activity	12/1242	121/8984	0.922487	1	Csa2G237750/Csa3G776890/Csa2G415550/Csa2G418950/Csa1G660130/Csa2G368830/Csa6G497050/Csa4G000580/Csa2G003580/Csa1G629200/Csa5G160160/Csa3G698470	Csa2G237750/Csa3G776890/Csa2G415550/Csa2G418950/Csa1G660130/Csa2G368830/Csa6G497050/Csa4G000580/Csa2G003580/Csa1G629200/Csa5G160160/Csa3G698470	12	0		0
MF	GO:0016627	oxidoreductase activity, acting on the CH-CH group of donors	2/1242	29/8984	0.924754	1	Csa5G612890/Csa3G180330	Csa5G612890/Csa3G180330	2	0		0
MF	GO:0060589	nucleoside-triphosphatase regulator activity	2/1242	29/8984	0.924754	1	Csa3G879500/novel.623	Csa3G879500/-	2	0		0
MF	GO:0004298	threonine-type endopeptidase activity	1/1242	18/8984	0.931496	1	Csa5G590010	Csa5G590010	1	0		0
MF	GO:0070003	threonine-type peptidase activity	1/1242	18/8984	0.931496	1	Csa5G590010	Csa5G590010	1	0		0
MF	GO:0050662	coenzyme binding	19/1242	183/8984	0.933963	1	Csa4G269130/Csa1G025160/Csa6G125250/Csa6G525670/Csa7G446950/Csa7G068600/Csa4G647490/Csa6G117710/Csa7G014520/Csa4G664500/Csa1G532350/Csa2G057070/Csa3G836500/Csa3G199630/novel.744/Csa1G537480/Csa2G055050/Csa7G029390/novel.707	Csa4G269130/Csa1G025160/Csa6G125250/Csa6G525670/Csa7G446950/Csa7G068600/Csa4G647490/Csa6G117710/Csa7G014520/Csa4G664500/Csa1G532350/Csa2G057070/Csa3G836500/Csa3G199630/-/Csa1G537480/Csa2G055050/Csa7G029390/-	19	0		0
MF	GO:0004499	N,N-dimethylaniline monooxygenase activity	1/1242	19/8984	0.940986	1	Csa6G125250	Csa6G125250	1	0		0
MF	GO:0008047	enzyme activator activity	1/1242	21/8984	0.956205	1	Csa3G879500	Csa3G879500	1	0		0
MF	GO:0034062	5'-3' RNA polymerase activity	3/1242	45/8984	0.958684	1	Csa3G143540/Csa6G094750/Csa5G647410	Csa3G143540/Csa6G094750/Csa5G647410	3	0		0
MF	GO:0097747	RNA polymerase activity	3/1242	45/8984	0.958684	1	Csa3G143540/Csa6G094750/Csa5G647410	Csa3G143540/Csa6G094750/Csa5G647410	3	0		0
MF	GO:0015103	inorganic anion transmembrane transporter activity	1/1242	22/8984	0.962274	1	Csa2G406710	Csa2G406710	1	0		0
MF	GO:0016709	oxidoreductase activity, acting on paired donors, with incorporation or reduction of molecular oxygen, NAD(P)H as one donor, and incorporation of one atom of oxygen	1/1242	22/8984	0.962274	1	Csa6G125250	Csa6G125250	1	0		0
MF	GO:0008509	anion transmembrane transporter activity	2/1242	35/8984	0.964031	1	Csa1G056920/Csa2G406710	Csa1G056920/Csa2G406710	2	0		0
MF	GO:0042623	ATPase activity, coupled	6/1242	77/8984	0.964738	1	Csa3G127230/Csa5G633170/Csa5G636450/Csa3G690290/Csa4G663720/Csa3G221760	Csa3G127230/Csa5G633170/Csa5G636450/Csa3G690290/Csa4G663720/Csa3G221760	6	0		0
MF	GO:0003743	translation initiation factor activity	1/1242	23/8984	0.967502	1	Csa3G077610	Csa3G077610	1	0		0
MF	GO:0004540	ribonuclease activity	1/1242	23/8984	0.967502	1	Csa5G605140	Csa5G605140	1	0		0
MF	GO:0008080	N-acetyltransferase activity	2/1242	36/8984	0.968267	1	Csa1G049460/Csa6G495060	Csa1G049460/Csa6G495060	2	0		0
MF	GO:0016410	N-acyltransferase activity	2/1242	37/8984	0.972021	1	Csa1G049460/Csa6G495060	Csa1G049460/Csa6G495060	2	0		0
MF	GO:0046873	metal ion transmembrane transporter activity	3/1242	49/8984	0.973606	1	Csa2G351690/Csa4G618490/Csa7G395260	Csa2G351690/Csa4G618490/Csa7G395260	3	0		0
MF	GO:0022804	active transmembrane transporter activity	12/1242	137/8984	0.974174	1	Csa3G180310/Csa3G127230/Csa7G393470/Csa4G291900/Csa5G633170/Csa1G533480/Csa4G050780/Csa7G043640/Csa5G636450/Csa6G319720/Csa4G099750/Csa5G611090	Csa3G180310/Csa3G127230/Csa7G393470/Csa4G291900/Csa5G633170/Csa1G533480/Csa4G050780/Csa7G043640/Csa5G636450/Csa6G319720/Csa4G099750/Csa5G611090	12	0		0
MF	GO:0000989	transcription factor activity, transcription factor binding	1/1242	25/8984	0.975887	1	Csa1G049460	Csa1G049460	1	0		0
MF	GO:0003712	transcription cofactor activity	1/1242	25/8984	0.975887	1	Csa1G049460	Csa1G049460	1	0		0
MF	GO:0016407	acetyltransferase activity	2/1242	39/8984	0.978285	1	Csa1G049460/Csa6G495060	Csa1G049460/Csa6G495060	2	0		0
MF	GO:0051082	unfolded protein binding	2/1242	40/8984	0.980884	1	Csa2G006050/Csa5G613470	Csa2G006050/Csa5G613470	2	0		0
MF	GO:0004519	endonuclease activity	1/1242	27/8984	0.982109	1	Csa5G605140	Csa5G605140	1	0		0
MF	GO:0008135	translation factor activity, RNA binding	2/1242	41/8984	0.983181	1	Csa3G728090/Csa3G077610	Csa3G728090/Csa3G077610	2	0		0
MF	GO:0016810	hydrolase activity, acting on carbon-nitrogen (but not peptide) bonds	1/1242	28/8984	0.98459	1	Csa6G511770	Csa6G511770	1	0		0
MF	GO:0016879	ligase activity, forming carbon-nitrogen bonds	1/1242	28/8984	0.98459	1	Csa6G538800	Csa6G538800	1	0		0
MF	GO:0019783	ubiquitin-like protein-specific protease activity	1/1242	28/8984	0.98459	1	Csa3G011100	Csa3G011100	1	0		0
MF	GO:0036459	thiol-dependent ubiquitinyl hydrolase activity	1/1242	28/8984	0.98459	1	Csa3G011100	Csa3G011100	1	0		0
MF	GO:0101005	ubiquitinyl hydrolase activity	1/1242	28/8984	0.98459	1	Csa3G011100	Csa3G011100	1	0		0
MF	GO:0015078	hydrogen ion transmembrane transporter activity	3/1242	54/8984	0.985144	1	Csa7G393470/Csa1G533480/Csa4G050780	Csa7G393470/Csa1G533480/Csa4G050780	3	0		0
MF	GO:0015077	monovalent inorganic cation transmembrane transporter activity	4/1242	67/8984	0.987752	1	Csa7G393470/Csa1G533480/Csa4G050780/Csa7G395260	Csa7G393470/Csa1G533480/Csa4G050780/Csa7G395260	4	0		0
MF	GO:0008289	lipid binding	3/1242	57/8984	0.989549	1	Csa2G369220/Csa7G062780/Csa6G421580	Csa2G369220/Csa7G062780/Csa6G421580	3	0		0
MF	GO:0042626	ATPase activity, coupled to transmembrane movement of substances	3/1242	57/8984	0.989549	1	Csa3G127230/Csa5G633170/Csa5G636450	Csa3G127230/Csa5G633170/Csa5G636450	3	0		0
MF	GO:0043492	ATPase activity, coupled to movement of substances	3/1242	57/8984	0.989549	1	Csa3G127230/Csa5G633170/Csa5G636450	Csa3G127230/Csa5G633170/Csa5G636450	3	0		0
MF	GO:0000988	transcription factor activity, protein binding	1/1242	31/8984	0.990154	1	Csa1G049460	Csa1G049460	1	0		0
MF	GO:0016820	hydrolase activity, acting on acid anhydrides, catalyzing transmembrane movement of substances	3/1242	59/8984	0.991755	1	Csa3G127230/Csa5G633170/Csa5G636450	Csa3G127230/Csa5G633170/Csa5G636450	3	0		0
MF	GO:0015399	primary active transmembrane transporter activity	3/1242	60/8984	0.992682	1	Csa3G127230/Csa5G633170/Csa5G636450	Csa3G127230/Csa5G633170/Csa5G636450	3	0		0
MF	GO:0015405	P-P-bond-hydrolysis-driven transmembrane transporter activity	3/1242	60/8984	0.992682	1	Csa3G127230/Csa5G633170/Csa5G636450	Csa3G127230/Csa5G633170/Csa5G636450	3	0		0
MF	GO:0008234	cysteine-type peptidase activity	2/1242	50/8984	0.994784	1	Csa3G011100/Csa5G622590	Csa3G011100/Csa5G622590	2	0		0
MF	GO:0022857	transmembrane transporter activity	34/1242	361/8984	0.996181	1	Csa3G849900/Csa1G266170/Csa3G180310/Csa3G127230/Csa7G253810/Csa3G094510/Csa7G253780/Csa2G163170/Csa7G393470/Csa6G424530/Csa4G291900/Csa5G633170/Csa1G533480/Csa4G022920/Csa1G696460/Csa3G881910/Csa2G351690/Csa4G050780/CsaUNG019690/Csa6G361290/Csa7G043640/Csa7G257340/Csa1G056920/Csa5G636450/Csa6G319720/Csa6G516930/Csa4G099750/Csa1G418780/Csa5G611090/Csa4G618490/Csa3G099660/Csa2G406710/Csa4G022910/Cs…	Csa3G849900/Csa1G266170/Csa3G180310/Csa3G127230/Csa7G253810/Csa3G094510/Csa7G253780/Csa2G163170/Csa7G393470/Csa6G424530/Csa4G291900/Csa5G633170/Csa1G533480/Csa4G022920/Csa1G696460/Csa3G881910/Csa2G351690/Csa4G050780/CsaUNG019690/Csa6G361290/Csa7G043640/Csa7G257340/Csa1G056920/Csa5G636450/Csa6G319720/Csa6G516930/Csa4G099750/Csa1G418780/Csa5G611090/Csa4G618490/Csa3G099660/Csa2G406710/Csa4G022910/Cs…	34	0		0
MF	GO:0016779	nucleotidyltransferase activity	5/1242	90/8984	0.996607	1	Csa3G143540/Csa6G094750/Csa2G215520/Csa5G647410/Csa1G039840	Csa3G143540/Csa6G094750/Csa2G215520/Csa5G647410/Csa1G039840	5	0		0
MF	GO:0022890	inorganic cation transmembrane transporter activity	6/1242	103/8984	0.997219	1	Csa7G393470/Csa1G533480/Csa2G351690/Csa4G050780/Csa4G618490/Csa7G395260	Csa7G393470/Csa1G533480/Csa2G351690/Csa4G050780/Csa4G618490/Csa7G395260	6	0		0
MF	GO:0042578	phosphoric ester hydrolase activity	3/1242	68/8984	0.997225	1	Csa5G597510/Csa5G640590/Csa2G264560	Csa5G597510/Csa5G640590/Csa2G264560	3	0		0
MF	GO:0004812	aminoacyl-tRNA ligase activity	1/1242	42/8984	0.998097	1	Csa4G268050	Csa4G268050	1	0		0
MF	GO:0016791	phosphatase activity	1/1242	42/8984	0.998097	1	Csa5G597510	Csa5G597510	1	0		0
MF	GO:0016875	ligase activity, forming carbon-oxygen bonds	1/1242	44/8984	0.998589	1	Csa4G268050	Csa4G268050	1	0		0
MF	GO:0016876	ligase activity, forming aminoacyl-tRNA and related compounds	1/1242	44/8984	0.998589	1	Csa4G268050	Csa4G268050	1	0		0
MF	GO:0008324	cation transmembrane transporter activity	7/1242	125/8984	0.999111	1	Csa2G163170/Csa7G393470/Csa1G533480/Csa2G351690/Csa4G050780/Csa4G618490/Csa7G395260	Csa2G163170/Csa7G393470/Csa1G533480/Csa2G351690/Csa4G050780/Csa4G618490/Csa7G395260	7	0		0
MF	GO:0015075	ion transmembrane transporter activity	14/1242	204/8984	0.999474	1	Csa3G849900/Csa2G163170/Csa7G393470/Csa1G533480/Csa3G881910/Csa2G351690/Csa4G050780/Csa6G361290/Csa1G056920/Csa1G418780/Csa4G618490/Csa3G099660/Csa2G406710/Csa7G395260	Csa3G849900/Csa2G163170/Csa7G393470/Csa1G533480/Csa3G881910/Csa2G351690/Csa4G050780/Csa6G361290/Csa1G056920/Csa1G418780/Csa4G618490/Csa3G099660/Csa2G406710/Csa7G395260	14	0		0
MF	GO:0003735	structural constituent of ribosome	13/1242	199/8984	0.99967	1	Csa6G324870/Csa4G623380/Csa3G727930/Csa6G187950/Csa3G171790/Csa5G524750/Csa4G618420/Csa1G462020/Csa5G166410/Csa3G098540/Csa4G095600/Csa6G519510/Csa3G608730	Csa6G324870/Csa4G623380/Csa3G727930/Csa6G187950/Csa3G171790/Csa5G524750/Csa4G618420/Csa1G462020/Csa5G166410/Csa3G098540/Csa4G095600/Csa6G519510/Csa3G608730	13	0		0
MF	GO:0022891	substrate-specific transmembrane transporter activity	14/1242	211/8984	0.999719	1	Csa3G849900/Csa2G163170/Csa7G393470/Csa1G533480/Csa3G881910/Csa2G351690/Csa4G050780/Csa6G361290/Csa1G056920/Csa1G418780/Csa4G618490/Csa3G099660/Csa2G406710/Csa7G395260	Csa3G849900/Csa2G163170/Csa7G393470/Csa1G533480/Csa3G881910/Csa2G351690/Csa4G050780/Csa6G361290/Csa1G056920/Csa1G418780/Csa4G618490/Csa3G099660/Csa2G406710/Csa7G395260	14	0		0
MF	GO:0016874	ligase activity	3/1242	89/8984	0.999804	1	Csa5G153040/Csa4G268050/Csa6G538800	Csa5G153040/Csa4G268050/Csa6G538800	3	0		0
MF	GO:0005198	structural molecule activity	14/1242	215/8984	0.999804	1	Csa6G324870/Csa4G623380/Csa3G727930/Csa6G187950/Csa3G171790/Csa5G524750/Csa4G618420/Csa1G462020/Csa5G166410/Csa4G308590/Csa3G098540/Csa4G095600/Csa6G519510/Csa3G608730	Csa6G324870/Csa4G623380/Csa3G727930/Csa6G187950/Csa3G171790/Csa5G524750/Csa4G618420/Csa1G462020/Csa5G166410/Csa4G308590/Csa3G098540/Csa4G095600/Csa6G519510/Csa3G608730	14	0		0
MF	GO:0004518	nuclease activity	1/1242	61/8984	0.999889	1	Csa5G605140	Csa5G605140	1	0		0
MF	GO:0019001	guanyl nucleotide binding	9/1242	169/8984	0.999907	1	Csa2G237750/Csa2G415550/Csa2G418950/Csa1G660130/Csa4G606030/Csa4G090320/Csa2G003580/Csa5G160160/Csa3G698470	Csa2G237750/Csa2G415550/Csa2G418950/Csa1G660130/Csa4G606030/Csa4G090320/Csa2G003580/Csa5G160160/Csa3G698470	9	0		0
MF	GO:0022892	substrate-specific transporter activity	14/1242	226/8984	0.99993	1	Csa3G849900/Csa2G163170/Csa7G393470/Csa1G533480/Csa3G881910/Csa2G351690/Csa4G050780/Csa6G361290/Csa1G056920/Csa1G418780/Csa4G618490/Csa3G099660/Csa2G406710/Csa7G395260	Csa3G849900/Csa2G163170/Csa7G393470/Csa1G533480/Csa3G881910/Csa2G351690/Csa4G050780/Csa6G361290/Csa1G056920/Csa1G418780/Csa4G618490/Csa3G099660/Csa2G406710/Csa7G395260	14	0		0
MF	GO:0001883	purine nucleoside binding	8/1242	164/8984	0.999954	1	Csa2G415550/Csa2G418950/Csa1G660130/Csa4G606030/Csa4G090320/Csa2G003580/Csa5G160160/Csa3G698470	Csa2G415550/Csa2G418950/Csa1G660130/Csa4G606030/Csa4G090320/Csa2G003580/Csa5G160160/Csa3G698470	8	0		0
MF	GO:0005525	GTP binding	8/1242	164/8984	0.999954	1	Csa2G415550/Csa2G418950/Csa1G660130/Csa4G606030/Csa4G090320/Csa2G003580/Csa5G160160/Csa3G698470	Csa2G415550/Csa2G418950/Csa1G660130/Csa4G606030/Csa4G090320/Csa2G003580/Csa5G160160/Csa3G698470	8	0		0
MF	GO:0032549	ribonucleoside binding	8/1242	164/8984	0.999954	1	Csa2G415550/Csa2G418950/Csa1G660130/Csa4G606030/Csa4G090320/Csa2G003580/Csa5G160160/Csa3G698470	Csa2G415550/Csa2G418950/Csa1G660130/Csa4G606030/Csa4G090320/Csa2G003580/Csa5G160160/Csa3G698470	8	0		0
MF	GO:0032550	purine ribonucleoside binding	8/1242	164/8984	0.999954	1	Csa2G415550/Csa2G418950/Csa1G660130/Csa4G606030/Csa4G090320/Csa2G003580/Csa5G160160/Csa3G698470	Csa2G415550/Csa2G418950/Csa1G660130/Csa4G606030/Csa4G090320/Csa2G003580/Csa5G160160/Csa3G698470	8	0		0
MF	GO:0032561	guanyl ribonucleotide binding	8/1242	164/8984	0.999954	1	Csa2G415550/Csa2G418950/Csa1G660130/Csa4G606030/Csa4G090320/Csa2G003580/Csa5G160160/Csa3G698470	Csa2G415550/Csa2G418950/Csa1G660130/Csa4G606030/Csa4G090320/Csa2G003580/Csa5G160160/Csa3G698470	8	0		0
MF	GO:0001882	nucleoside binding	8/1242	165/8984	0.999958	1	Csa2G415550/Csa2G418950/Csa1G660130/Csa4G606030/Csa4G090320/Csa2G003580/Csa5G160160/Csa3G698470	Csa2G415550/Csa2G418950/Csa1G660130/Csa4G606030/Csa4G090320/Csa2G003580/Csa5G160160/Csa3G698470	8	0		0
MF	GO:0003723	RNA binding	10/1242	237/8984	1	1	novel.606/Csa3G728090/Csa3G077610/Csa6G324870/Csa1G574920/Csa2G000310/Csa5G220920/Csa5G605140/Csa4G652870/Csa3G045150	-/Csa3G728090/Csa3G077610/Csa6G324870/Csa1G574920/Csa2G000310/Csa5G220920/Csa5G605140/Csa4G652870/Csa3G045150	10	0		0
