# Supplementary material for: Transcriptome Analysis Reveals the Different Response to Toxic Stress in Rootstock Grafted and Non-Grafted Cucumber Seedlings
Source: Int J Mol Sci. 2020 Jan 24;21(3):774. doi: 10.3390/ijms21030774 (PMC7037640; doi:10.3390/ijms21030774)
Supplement: Supplementary file 1 [file ijms-21-00774-s001.zip › supplementary files/Table S9-NG and RG_all_KEGG enrichement.xlsx]

## Sheet: NG_CA vs NG_CK
KEGGID	Description	GeneRatio	BgRatio	pvalue	padj	geneID	geneName	keggID	Count	Up	Up_Gene_names	Down	Down_Gene_names
csv00196	Photosynthesis - antenna proteins	14/679	18/3911	3.09e-08	3.34e-06	Csa1G445860/Csa1G597160/Csa2G357290/Csa5G646700/Csa6G522690/Csa4G308550/Csa3G099680/Csa3G664560/Csa5G589390/Csa5G490820/Csa7G033300/Csa6G057170/Csa1G009810/Csa6G139750	Csa1G445860/Csa1G597160/Csa2G357290/Csa5G646700/Csa6G522690/Csa4G308550/Csa3G099680/Csa3G664560/Csa5G589390/Csa5G490820/Csa7G033300/Csa6G057170/Csa1G009810/Csa6G139750	csv:101211276/csv:101211430/csv:101219846/csv:101218137/csv:101222687/csv:101208740/csv:101207278/csv:101203342/csv:101214055/csv:101211428/csv:101212963/csv:101204705/csv:101222701/csv:101213845	14	0		14	Csa1G445860/Csa1G597160/Csa2G357290/Csa5G646700/Csa6G522690/Csa4G308550/Csa3G099680/Csa3G664560/Csa5G589390/Csa5G490820/Csa7G033300/Csa6G057170/Csa1G009810/Csa6G139750
csv04075	Plant hormone signal transduction	67/679	229/3911	3.14e-06	0.00016939	Csa3G604110/Csa7G072880/Csa5G549170/Csa3G178550/Csa7G405830/Csa2G356070/Csa2G258100/Csa7G391240/Csa2G200420/Csa4G436980/Csa3G135120/Csa1G572450/Csa6G499740/Csa7G238400/Csa3G143580/Csa2G006790/Csa7G008430/Csa1G408720/Csa2G011420/Csa3G866530/Csa1G572420/Csa2G258780/Csa3G819960/Csa3G902310/Csa1G042920/Csa1G422480/Csa1G051690/Csa2G177210/Csa2G258810/Csa3G389850/Csa3G822100/Csa7G440550/Csa3G134550/Csa…	Csa3G604110/Csa7G072880/Csa5G549170/Csa3G178550/Csa7G405830/Csa2G356070/Csa2G258100/Csa7G391240/Csa2G200420/Csa4G436980/Csa3G135120/Csa1G572450/Csa6G499740/Csa7G238400/Csa3G143580/Csa2G006790/Csa7G008430/Csa1G408720/Csa2G011420/Csa3G866530/Csa1G572420/Csa2G258780/Csa3G819960/Csa3G902310/Csa1G042920/Csa1G422480/Csa1G051690/Csa2G177210/Csa2G258810/Csa3G389850/Csa3G822100/Csa7G440550/Csa3G134550/Csa…	csv:101214188/csv:101222066/csv:101209777/csv:101206634/csv:101205786/csv:101205442/csv:101210457/csv:101219912/csv:101205299/csv:101220999/csv:101210326/csv:101213253/csv:101206218/csv:101213583/csv:101218824/csv:101220113/csv:101203330/csv:101213450/csv:101223028/csv:101216342/csv:101213011/csv:101213126/csv:101219149/csv:101218875/csv:101222222/csv:101217606/csv:101220090/csv:101206564/csv:105…	67	35	Csa3G604110/Csa3G178550/Csa7G391240/Csa3G135120/Csa1G572450/Csa6G499740/Csa7G238400/Csa2G006790/Csa1G572420/Csa3G819960/Csa1G422480/Csa1G051690/Csa2G177210/Csa2G258810/Csa3G389850/Csa6G007440/Csa1G397130/Csa6G446450/Csa1G422990/Csa4G036580/Csa3G848150/Csa3G118740/Csa3G645940/Csa3G011620/Csa7G009140/Csa2G403160/Csa4G454650/Csa2G200440/Csa7G452370/Csa7G448810/Csa1G597690/Csa2G350290/Csa1G422470/Csa…	32	Csa7G072880/Csa5G549170/Csa7G405830/Csa2G356070/Csa2G258100/Csa2G200420/Csa4G436980/Csa3G143580/Csa7G008430/Csa1G408720/Csa2G011420/Csa3G866530/Csa2G258780/Csa3G902310/Csa1G042920/Csa3G822100/Csa7G440550/Csa3G134550/Csa2G257100/Csa3G199660/Csa3G777530/Csa4G641660/Csa6G011040/Csa2G258690/Csa2G170820/Csa7G378520/Csa1G231530/Csa3G143570/Csa2G355020/Csa7G009020/Csa6G491650/Csa6G383530
csv04016	MAPK signaling pathway - plant	38/679	112/3911	1.29e-05	0.000464956	Csa1G050200/Csa3G604110/Csa6G522700/Csa3G178550/Csa7G405830/Csa6G513560/Csa1G025960/Csa3G135120/Csa6G499740/Csa2G006790/Csa5G152170/Csa3G730800/Csa1G479630/Csa3G902310/Csa6G526450/Csa3G845500/Csa1G013250/Csa2G177210/Csa3G389850/Csa4G049610/Csa4G648520/Csa7G324150/Csa1G569450/Csa2G021750/Csa3G848150/Csa3G011620/Csa4G454650/Csa4G045070/Csa2G416770/Csa6G338080/Csa4G658600/Csa5G636620/Csa3G167380/Csa…	Csa1G050200/Csa3G604110/Csa6G522700/Csa3G178550/Csa7G405830/Csa6G513560/Csa1G025960/Csa3G135120/Csa6G499740/Csa2G006790/Csa5G152170/Csa3G730800/Csa1G479630/Csa3G902310/Csa6G526450/Csa3G845500/Csa1G013250/Csa2G177210/Csa3G389850/Csa4G049610/Csa4G648520/Csa7G324150/Csa1G569450/Csa2G021750/Csa3G848150/Csa3G011620/Csa4G454650/Csa4G045070/Csa2G416770/Csa6G338080/Csa4G658600/Csa5G636620/Csa3G167380/Csa…	csv:101212831/csv:101214188/csv:101215973/csv:101206634/csv:101205786/csv:101210574/csv:101207158/csv:101210326/csv:101206218/csv:101220113/csv:101212879/csv:101205651/csv:101202796/csv:101218875/csv:101205642/csv:101209614/csv:101217969/csv:101206564/csv:101220325/csv:101212728/csv:101214398/csv:101207973/csv:101206498/csv:101209358/csv:101203499/csv:101205372/csv:101209540/csv:101203896/csv:101…	38	29	Csa3G604110/Csa6G522700/Csa3G178550/Csa6G513560/Csa1G025960/Csa3G135120/Csa6G499740/Csa2G006790/Csa5G152170/Csa3G730800/Csa1G479630/Csa6G526450/Csa3G845500/Csa1G013250/Csa2G177210/Csa3G389850/Csa4G049610/Csa7G324150/Csa1G569450/Csa3G848150/Csa3G011620/Csa4G454650/Csa4G045070/Csa2G416770/Csa6G338080/Csa5G636620/Csa3G167380/Csa4G050170/Csa2G381760	9	Csa1G050200/Csa7G405830/Csa3G902310/Csa4G648520/Csa2G021750/Csa4G658600/Csa4G050120/Csa5G014290/Csa3G354520
csv00360	Phenylalanine metabolism	22/679	58/3911	0.000141887	0.00383095	Csa4G608160/Csa6G445240/Csa2G069700/Csa1G425910/Csa2G070200/Csa2G264020/Csa4G008760/Csa6G445770/Csa6G155030/Csa4G008770/Csa4G008780/Csa6G445760/Csa4G329570/Csa1G004100/Csa3G710200/Csa4G629470/Csa6G445750/Csa6G446280/Csa6G423480/Csa6G423470/CsaUNG000040/Csa6G133710	Csa4G608160/Csa6G445240/Csa2G069700/Csa1G425910/Csa2G070200/Csa2G264020/Csa4G008760/Csa6G445770/Csa6G155030/Csa4G008770/Csa4G008780/Csa6G445760/Csa4G329570/Csa1G004100/Csa3G710200/Csa4G629470/Csa6G445750/Csa6G446280/Csa6G423480/Csa6G423470/CsaUNG000040/Csa6G133710	csv:101215051/csv:101217907/csv:101204747/csv:101203411/csv:101205537/csv:101214819/csv:101204574/csv:101222092/csv:101221092/csv:101203846/csv:105434452/csv:101218617/csv:101209562/csv:101204200/csv:101215427/csv:101212407/csv:101218382/csv:101218856/csv:101222232/csv:101221992/csv:101208511/csv:101221846	22	20	Csa4G608160/Csa6G445240/Csa2G069700/Csa2G070200/Csa2G264020/Csa4G008760/Csa6G445770/Csa6G155030/Csa4G008770/Csa4G008780/Csa6G445760/Csa4G329570/Csa1G004100/Csa3G710200/Csa4G629470/Csa6G445750/Csa6G446280/Csa6G423480/CsaUNG000040/Csa6G133710	2	Csa1G425910/Csa6G423470
csv00195	Photosynthesis	18/679	45/3911	0.0002631	0.00481386	Csa2G350230/Csa6G483300/Csa5G505230/Csa3G414060/Csa6G016970/Csa1G062930/Csa1G066480/Csa5G592810/Csa3G875430/Csa3G222800/Csa1G714680/Csa1G168350/Csa7G047350/Csa3G902950/Csa6G087980/Csa2G010330/Csa4G063440/Csa3G222790	Csa2G350230/Csa6G483300/Csa5G505230/Csa3G414060/Csa6G016970/Csa1G062930/Csa1G066480/Csa5G592810/Csa3G875430/Csa3G222800/Csa1G714680/Csa1G168350/Csa7G047350/Csa3G902950/Csa6G087980/Csa2G010330/Csa4G063440/Csa3G222790	csv:101205582/csv:101204396/csv:101220312/csv:101215878/csv:101211740/csv:101214408/csv:101209135/csv:101205949/csv:101211484/csv:101204479/csv:101215480/csv:101209111/csv:101204833/csv:101221013/csv:101207167/csv:101203467/csv:101214094/csv:101204727	18	0		18	Csa2G350230/Csa6G483300/Csa5G505230/Csa3G414060/Csa6G016970/Csa1G062930/Csa1G066480/Csa5G592810/Csa3G875430/Csa3G222800/Csa1G714680/Csa1G168350/Csa7G047350/Csa3G902950/Csa6G087980/Csa2G010330/Csa4G063440/Csa3G222790
csv00904	Diterpenoid biosynthesis	10/679	18/3911	0.000267437	0.00481386	Csa1G439830/Csa1G064730/Csa4G638410/Csa3G903530/Csa5G172270/Csa4G075200/Csa5G052540/Csa2G379300/Csa6G079220/Csa3G127130	Csa1G439830/Csa1G064730/Csa4G638410/Csa3G903530/Csa5G172270/Csa4G075200/Csa5G052540/Csa2G379300/Csa6G079220/Csa3G127130	csv:101214915/csv:101220719/csv:101209283/csv:101206798/csv:101212803/csv:101215820/csv:101220829/csv:101222627/csv:101220640/csv:101221667	10	6	Csa1G439830/Csa4G638410/Csa3G903530/Csa4G075200/Csa5G052540/Csa2G379300	4	Csa1G064730/Csa5G172270/Csa6G079220/Csa3G127130
csv00940	Phenylpropanoid biosynthesis	36/679	119/3911	0.000317915	0.00490498	Csa1G612880/Csa7G061710/Csa7G058560/Csa6G445240/Csa2G069700/Csa2G070200/Csa5G631510/Csa1G077120/Csa4G443110/Csa4G008760/Csa7G071700/Csa6G497350/Csa6G445770/Csa4G008770/Csa4G008780/Csa3G717370/Csa6G445760/Csa2G251480/Csa2G299950/Csa4G285730/Csa3G710200/Csa6G445750/Csa6G446280/Csa4G651760/Csa4G285780/Csa3G046230/Csa6G495000/Csa2G300950/Csa4G285790/Csa1G372010/Csa1G533650/CsaUNG000040/Csa2G421020/Cs…	Csa1G612880/Csa7G061710/Csa7G058560/Csa6G445240/Csa2G069700/Csa2G070200/Csa5G631510/Csa1G077120/Csa4G443110/Csa4G008760/Csa7G071700/Csa6G497350/Csa6G445770/Csa4G008770/Csa4G008780/Csa3G717370/Csa6G445760/Csa2G251480/Csa2G299950/Csa4G285730/Csa3G710200/Csa6G445750/Csa6G446280/Csa4G651760/Csa4G285780/Csa3G046230/Csa6G495000/Csa2G300950/Csa4G285790/Csa1G372010/Csa1G533650/CsaUNG000040/Csa2G421020/Cs…	csv:101212302/csv:101217567/csv:101221831/csv:101217907/csv:101204747/csv:101205537/csv:105435603/csv:101216263/csv:101202852/csv:101204574/csv:101214622/csv:101222715/csv:101222092/csv:101203846/csv:105434452/csv:101218838/csv:101218617/csv:101221143/csv:101206562/csv:101212957/csv:101215427/csv:101218382/csv:101218856/csv:101211842/csv:101211989/csv:101214916/csv:101206860/csv:101205228/csv:101…	36	29	Csa1G612880/Csa7G061710/Csa6G445240/Csa2G069700/Csa2G070200/Csa4G443110/Csa4G008760/Csa7G071700/Csa6G445770/Csa4G008770/Csa4G008780/Csa3G717370/Csa6G445760/Csa2G251480/Csa4G285730/Csa3G710200/Csa6G445750/Csa6G446280/Csa4G651760/Csa4G285780/Csa6G495000/Csa4G285790/Csa1G372010/Csa1G533650/CsaUNG000040/Csa2G421020/Csa6G504560/Csa3G171050/Csa6G133710	7	Csa7G058560/Csa5G631510/Csa1G077120/Csa6G497350/Csa2G299950/Csa3G046230/Csa2G300950
csv00910	Nitrogen metabolism	14/679	32/3911	0.0004285	0.00578475	novel.128/Csa3G776970/Csa3G150160/Csa3G603580/Csa6G446560/Csa5G383350/Csa1G120450/Csa3G134790/Csa1G120420/Csa3G743390/Csa1G120470/Csa1G120410/Csa4G025140/Csa5G599860	-/Csa3G776970/Csa3G150160/Csa3G603580/Csa6G446560/Csa5G383350/Csa1G120450/Csa3G134790/Csa1G120420/Csa3G743390/Csa1G120470/Csa1G120410/Csa4G025140/Csa5G599860	csv:101212995/csv:101209642/csv:101212441/csv:101213224/csv:101202774/csv:101219242/csv:105435272/csv:101205401/csv:101222229/csv:105434962/csv:101214956/csv:101221989/csv:101202786/csv:101212365	14	6	novel.128/Csa6G446560/Csa3G134790/Csa3G743390/Csa4G025140/Csa5G599860	8	Csa3G776970/Csa3G150160/Csa3G603580/Csa5G383350/Csa1G120450/Csa1G120420/Csa1G120470/Csa1G120410
csv03030	DNA replication	16/679	42/3911	0.00108126	0.012056	Csa5G614640/Csa6G188070/Csa1G013800/Csa6G094750/Csa6G502800/Csa7G407650/Csa5G647410/Csa3G881710/Csa6G538780/Csa3G722880/Csa1G039840/Csa6G522780/Csa5G198160/Csa6G476130/Csa2G009300/Csa7G004140	Csa5G614640/Csa6G188070/Csa1G013800/Csa6G094750/Csa6G502800/Csa7G407650/Csa5G647410/Csa3G881710/Csa6G538780/Csa3G722880/Csa1G039840/Csa6G522780/Csa5G198160/Csa6G476130/Csa2G009300/Csa7G004140	csv:101205315/csv:101208473/csv:101208545/csv:101217274/csv:101218071/csv:101219064/csv:101203146/csv:101220176/csv:101219775/csv:101219546/csv:101206268/csv:101210889/csv:101213310/csv:101219332/csv:101211822/csv:101211850	16	1	Csa6G502800	15	Csa5G614640/Csa6G188070/Csa1G013800/Csa6G094750/Csa7G407650/Csa5G647410/Csa3G881710/Csa6G538780/Csa3G722880/Csa1G039840/Csa6G522780/Csa5G198160/Csa6G476130/Csa2G009300/Csa7G004140
csv00906	Carotenoid biosynthesis	13/679	31/3911	0.0011163	0.012056	Csa4G269130/Csa4G064690/Csa4G056600/Csa2G000360/Csa6G448700/Csa5G152820/Csa4G063980/Csa6G523440/Csa7G073680/Csa1G524640/Csa2G160620/Csa5G320430/Csa3G183920	Csa4G269130/Csa4G064690/Csa4G056600/Csa2G000360/Csa6G448700/Csa5G152820/Csa4G063980/Csa6G523440/Csa7G073680/Csa1G524640/Csa2G160620/Csa5G320430/Csa3G183920	csv:101219033/csv:101219505/csv:101212508/csv:101213753/csv:101204961/csv:101214325/csv:101214823/csv:101214535/csv:101219389/csv:101216531/csv:101221572/csv:101206471/csv:101212140	13	8	Csa4G269130/Csa4G064690/Csa4G056600/Csa5G152820/Csa6G523440/Csa2G160620/Csa5G320430/Csa3G183920	5	Csa2G000360/Csa6G448700/Csa4G063980/Csa7G073680/Csa1G524640
csv04626	Plant-pathogen interaction	32/679	113/3911	0.00229298	0.0225129	Csa6G522700/Csa3G606620/Csa1G025960/Csa5G152170/Csa6G133770/Csa3G730800/Csa4G341560/Csa2G075440/Csa5G571560/Csa3G727960/Csa3G144210/Csa4G172540/Csa3G845500/Csa1G013250/Csa3G588520/Csa6G505910/Csa3G823060/Csa1G025020/Csa6G376250/Csa1G569450/novel.292/Csa3G829040/Csa6G430690/Csa6G445180/Csa3G881910/Csa5G636620/Csa5G608150/Csa2G406780/Csa3G167380/Csa4G050170/Csa6G439940/Csa4G050120	Csa6G522700/Csa3G606620/Csa1G025960/Csa5G152170/Csa6G133770/Csa3G730800/Csa4G341560/Csa2G075440/Csa5G571560/Csa3G727960/Csa3G144210/Csa4G172540/Csa3G845500/Csa1G013250/Csa3G588520/Csa6G505910/Csa3G823060/Csa1G025020/Csa6G376250/Csa1G569450/-/Csa3G829040/Csa6G430690/Csa6G445180/Csa3G881910/Csa5G636620/Csa5G608150/Csa2G406780/Csa3G167380/Csa4G050170/Csa6G439940/Csa4G050120	csv:101215973/csv:101214428/csv:101207158/csv:101212879/csv:101205428/csv:101205651/csv:101205441/csv:101219523/csv:101215631/csv:101220738/csv:101220878/csv:101208990/csv:101209614/csv:101217969/csv:101207843/csv:101222854/csv:101207567/csv:101220025/csv:101203511/csv:101206498/csv:101214428/csv:101221166/csv:101205429/csv:101221856/csv:101211072/csv:101211506/csv:101207390/csv:101209761/csv:101…	32	26	Csa6G522700/Csa3G606620/Csa1G025960/Csa5G152170/Csa6G133770/Csa3G730800/Csa4G341560/Csa2G075440/Csa5G571560/Csa3G727960/Csa3G144210/Csa4G172540/Csa3G845500/Csa1G013250/Csa3G588520/Csa6G505910/Csa3G823060/Csa1G025020/Csa6G376250/Csa1G569450/novel.292/Csa5G636620/Csa5G608150/Csa2G406780/Csa3G167380/Csa4G050170	6	Csa3G829040/Csa6G430690/Csa6G445180/Csa3G881910/Csa6G439940/Csa4G050120
csv00710	Carbon fixation in photosynthetic organisms	19/679	60/3911	0.00467069	0.0420362	Csa3G252490/Csa3G150740/Csa2G011530/Csa6G042490/Csa4G664300/Csa4G083700/Csa3G126240/Csa1G050250/Csa5G609710/Csa6G136020/Csa1G554560/Csa5G577360/Csa3G638540/Csa5G198220/Csa4G329570/Csa3G117980/Csa5G611700/Csa7G452890/Csa2G252020	Csa3G252490/Csa3G150740/Csa2G011530/Csa6G042490/Csa4G664300/Csa4G083700/Csa3G126240/Csa1G050250/Csa5G609710/Csa6G136020/Csa1G554560/Csa5G577360/Csa3G638540/Csa5G198220/Csa4G329570/Csa3G117980/Csa5G611700/Csa7G452890/Csa2G252020	csv:101202856/csv:101214608/csv:101221375/csv:101205576/csv:101205112/csv:101207078/csv:101215805/csv:101213319/csv:101219300/csv:101215670/csv:101214374/csv:101216256/csv:101220055/csv:101209723/csv:101209562/csv:101221189/csv:101211316/csv:101214072/csv:101204323	19	6	Csa3G150740/Csa5G577360/Csa4G329570/Csa3G117980/Csa5G611700/Csa7G452890	13	Csa3G252490/Csa2G011530/Csa6G042490/Csa4G664300/Csa4G083700/Csa3G126240/Csa1G050250/Csa5G609710/Csa6G136020/Csa1G554560/Csa3G638540/Csa5G198220/Csa2G252020
csv00270	Cysteine and methionine metabolism	23/679	80/3911	0.00745754	0.0619549	Csa2G140370/Csa4G326550/Csa1G604080/Csa3G816040/Csa3G002890/Csa4G083700/Csa5G153150/Csa6G421630/Csa3G822260/Csa5G002610/Csa5G593350/Csa6G155030/Csa4G049610/Csa7G009190/Csa6G160180/Csa3G604620/Csa2G352930/Csa4G329570/Csa1G597100/Csa7G387160/Csa4G629470/Csa3G117980/Csa2G000520	Csa2G140370/Csa4G326550/Csa1G604080/Csa3G816040/Csa3G002890/Csa4G083700/Csa5G153150/Csa6G421630/Csa3G822260/Csa5G002610/Csa5G593350/Csa6G155030/Csa4G049610/Csa7G009190/Csa6G160180/Csa3G604620/Csa2G352930/Csa4G329570/Csa1G597100/Csa7G387160/Csa4G629470/Csa3G117980/Csa2G000520	csv:101215667/csv:101210304/csv:101218956/csv:101212693/csv:101214172/csv:101207078/csv:101218859/csv:101209525/csv:101203129/csv:101206078/csv:101217882/csv:101221092/csv:101212728/csv:101204791/csv:101221653/csv:101212743/csv:101214004/csv:101209562/csv:101210526/csv:101221323/csv:101212407/csv:101221189/csv:101203726	23	14	Csa4G326550/Csa3G002890/Csa5G153150/Csa6G421630/Csa6G155030/Csa4G049610/Csa7G009190/Csa6G160180/Csa3G604620/Csa2G352930/Csa4G329570/Csa1G597100/Csa4G629470/Csa3G117980	9	Csa2G140370/Csa1G604080/Csa3G816040/Csa4G083700/Csa3G822260/Csa5G002610/Csa5G593350/Csa7G387160/Csa2G000520
csv00130	Ubiquinone and other terpenoid-quinone biosynthesis	14/679	42/3911	0.00879042	0.0678118	Csa5G601480/Csa4G608160/Csa3G791520/Csa2G069700/Csa2G070200/Csa6G155030/Csa5G607980/Csa2G238780/Csa1G008580/Csa3G710200/Csa4G629470/Csa3G081930/CsaUNG000040/Csa6G133710	Csa5G601480/Csa4G608160/Csa3G791520/Csa2G069700/Csa2G070200/Csa6G155030/Csa5G607980/Csa2G238780/Csa1G008580/Csa3G710200/Csa4G629470/Csa3G081930/CsaUNG000040/Csa6G133710	csv:101216706/csv:101215051/csv:101215980/csv:101204747/csv:101205537/csv:101221092/csv:101217012/csv:101211762/csv:101218602/csv:101215427/csv:101212407/csv:101209481/csv:101208511/csv:101221846	14	10	Csa4G608160/Csa2G069700/Csa2G070200/Csa6G155030/Csa2G238780/Csa3G710200/Csa4G629470/Csa3G081930/CsaUNG000040/Csa6G133710	4	Csa5G601480/Csa3G791520/Csa5G607980/Csa1G008580
csv00860	Porphyrin and chlorophyll metabolism	14/679	43/3911	0.011012	0.0792862	Csa7G067490/Csa4G082410/Csa5G156180/Csa6G518380/Csa3G682170/Csa4G311220/Csa5G218840/Csa6G349840/Csa2G351800/Csa4G056670/Csa3G151460/Csa4G638340/Csa7G068600/Csa4G165920	Csa7G067490/Csa4G082410/Csa5G156180/Csa6G518380/Csa3G682170/Csa4G311220/Csa5G218840/Csa6G349840/Csa2G351800/Csa4G056670/Csa3G151460/Csa4G638340/Csa7G068600/Csa4G165920	csv:101207399/csv:101212208/csv:101206296/csv:101217637/csv:101219749/csv:101212175/csv:101212245/csv:101219336/csv:101216568/csv:101209548/csv:101218189/csv:101208554/csv:101208135/csv:101213619	14	3	Csa5G156180/Csa2G351800/Csa7G068600	11	Csa7G067490/Csa4G082410/Csa6G518380/Csa3G682170/Csa4G311220/Csa5G218840/Csa6G349840/Csa4G056670/Csa3G151460/Csa4G638340/Csa4G165920
csv00350	Tyrosine metabolism	11/679	32/3911	0.0151798	0.102464	Csa4G608160/Csa1G425910/Csa1G044860/Csa6G155030/Csa3G164480/Csa4G088750/Csa4G329570/Csa1G004100/Csa4G629470/Csa6G423480/Csa6G423470	Csa4G608160/Csa1G425910/Csa1G044860/Csa6G155030/Csa3G164480/Csa4G088750/Csa4G329570/Csa1G004100/Csa4G629470/Csa6G423480/Csa6G423470	csv:101215051/csv:101203411/csv:101212994/csv:101221092/csv:101207065/csv:101206356/csv:101209562/csv:101204200/csv:101212407/csv:101222232/csv:101221992	11	8	Csa4G608160/Csa6G155030/Csa3G164480/Csa4G088750/Csa4G329570/Csa1G004100/Csa4G629470/Csa6G423480	3	Csa1G425910/Csa1G044860/Csa6G423470
csv00592	alpha-Linolenic acid metabolism	13/679	42/3911	0.0216961	0.131283	Csa1G433610/Csa7G351910/Csa4G653450/Csa7G075590/Csa2G003610/Csa5G644020/Csa2G360780/Csa4G286970/Csa7G449420/Csa7G075600/Csa4G288610/Csa4G286940/Csa3G829270	Csa1G433610/Csa7G351910/Csa4G653450/Csa7G075590/Csa2G003610/Csa5G644020/Csa2G360780/Csa4G286970/Csa7G449420/Csa7G075600/Csa4G288610/Csa4G286940/Csa3G829270	csv:101203184/csv:101209067/csv:101221396/csv:101211324/csv:101209359/csv:101213826/csv:101221732/csv:101216079/csv:101204952/csv:101211574/csv:101209041/csv:101216566/csv:101218397	13	11	Csa7G351910/Csa4G653450/Csa7G075590/Csa2G003610/Csa5G644020/Csa2G360780/Csa4G286970/Csa7G449420/Csa7G075600/Csa4G288610/Csa3G829270	2	Csa1G433610/Csa4G286940
csv01200	Carbon metabolism	48/679	210/3911	0.0218805	0.131283	Csa2G145880/Csa1G050360/Csa2G009520/Csa5G608580/Csa3G252490/Csa3G150740/Csa6G449820/Csa1G014400/Csa2G011530/Csa6G308420/Csa6G042490/Csa4G664300/Csa4G083700/Csa3G126240/Csa1G654900/Csa6G448740/Csa3G359130/Csa2G149470/Csa1G050250/Csa5G609710/Csa6G448720/novel.405/Csa3G903520/Csa6G136020/Csa3G836500/Csa7G066830/Csa1G554560/novel.817/Csa3G199630/Csa5G577360/Csa3G638540/Csa6G523470/Csa3G848200/Csa3G90…	Csa2G145880/Csa1G050360/Csa2G009520/Csa5G608580/Csa3G252490/Csa3G150740/Csa6G449820/Csa1G014400/Csa2G011530/Csa6G308420/Csa6G042490/Csa4G664300/Csa4G083700/Csa3G126240/Csa1G654900/Csa6G448740/Csa3G359130/Csa2G149470/Csa1G050250/Csa5G609710/Csa6G448720/-/Csa3G903520/Csa6G136020/Csa3G836500/Csa7G066830/Csa1G554560/-/Csa3G199630/Csa5G577360/Csa3G638540/Csa6G523470/Csa3G848200/Csa3G904080/Csa5G198220…	csv:101215910/csv:101214523/csv:101207970/csv:101220730/csv:101202856/csv:101214608/csv:101206620/csv:101209516/csv:101221375/csv:101209306/csv:101205576/csv:101205112/csv:101207078/csv:101215805/csv:101209186/csv:101205680/csv:101206887/csv:101216871/csv:101213319/csv:101219300/csv:101205446/csv:101206809/csv:101222346/csv:101215670/csv:101213516/csv:101204924/csv:101214374/csv:101206809/csv:101…	48	20	Csa1G050360/Csa3G150740/Csa1G014400/Csa6G448740/Csa6G448720/novel.405/Csa3G836500/Csa7G066830/novel.817/Csa5G577360/Csa3G904080/Csa4G329570/Csa4G097630/Csa3G117980/Csa2G420990/Csa5G169050/Csa5G611700/Csa7G452890/Csa5G606770/Csa4G025140	28	Csa2G145880/Csa2G009520/Csa5G608580/Csa3G252490/Csa6G449820/Csa2G011530/Csa6G308420/Csa6G042490/Csa4G664300/Csa4G083700/Csa3G126240/Csa1G654900/Csa3G359130/Csa2G149470/Csa1G050250/Csa5G609710/Csa3G903520/Csa6G136020/Csa1G554560/Csa3G199630/Csa3G638540/Csa6G523470/Csa3G848200/Csa5G198220/Csa1G062310/Csa6G433300/Csa2G252020/Csa4G658600
csv00630	Glyoxylate and dicarboxylate metabolism	17/679	61/3911	0.0268918	0.152859	Csa2G145880/Csa1G050360/Csa6G308420/Csa4G083700/Csa1G654900/Csa5G609710/Csa3G903520/Csa3G150160/Csa3G836500/Csa6G523470/Csa3G848200/Csa1G062310/Csa3G117980/Csa6G433300/Csa2G420990/Csa5G154230/Csa4G658600	Csa2G145880/Csa1G050360/Csa6G308420/Csa4G083700/Csa1G654900/Csa5G609710/Csa3G903520/Csa3G150160/Csa3G836500/Csa6G523470/Csa3G848200/Csa1G062310/Csa3G117980/Csa6G433300/Csa2G420990/Csa5G154230/Csa4G658600	csv:101215910/csv:101214523/csv:101209306/csv:101207078/csv:101209186/csv:101219300/csv:101222346/csv:101212441/csv:101213516/csv:101215498/csv:101203992/csv:101209820/csv:101221189/csv:101207975/csv:101214114/csv:101220920/csv:105435392	17	5	Csa1G050360/Csa3G836500/Csa3G117980/Csa2G420990/Csa5G154230	12	Csa2G145880/Csa6G308420/Csa4G083700/Csa1G654900/Csa5G609710/Csa3G903520/Csa3G150160/Csa6G523470/Csa3G848200/Csa1G062310/Csa6G433300/Csa4G658600
csv00650	Butanoate metabolism	7/679	19/3911	0.0340587	0.175346	Csa1G031730/Csa6G429100/Csa3G848200/Csa4G056830/Csa3G823050/Csa4G056840/Csa4G618430	Csa1G031730/Csa6G429100/Csa3G848200/Csa4G056830/Csa3G823050/Csa4G056840/Csa4G618430	csv:101210903/csv:101203798/csv:101203992/csv:101211530/csv:101207316/csv:101220932/csv:101219660	7	6	Csa1G031730/Csa6G429100/Csa4G056830/Csa3G823050/Csa4G056840/Csa4G618430	1	Csa3G848200
csv00410	beta-Alanine metabolism	12/679	40/3911	0.0340951	0.175346	Csa1G031730/Csa7G448900/Csa7G426460/Csa4G615750/Csa7G066830/Csa2G000460/Csa6G409330/Csa3G604620/Csa1G004100/Csa1G042970/Csa6G423480/Csa6G423470	Csa1G031730/Csa7G448900/Csa7G426460/Csa4G615750/Csa7G066830/Csa2G000460/Csa6G409330/Csa3G604620/Csa1G004100/Csa1G042970/Csa6G423480/Csa6G423470	csv:101210903/csv:101205436/csv:101209263/csv:101205765/csv:101204924/csv:101205432/csv:101220670/csv:101212743/csv:101204200/csv:101202899/csv:101222232/csv:101221992	12	10	Csa1G031730/Csa7G448900/Csa7G426460/Csa4G615750/Csa7G066830/Csa6G409330/Csa3G604620/Csa1G004100/Csa1G042970/Csa6G423480	2	Csa2G000460/Csa6G423470
csv00480	Glutathione metabolism	19/679	74/3911	0.044778	0.210443	Csa2G035460/Csa7G395820/Csa6G486750/Csa3G889840/Csa3G126940/Csa2G000660/Csa2G348150/Csa5G153150/Csa1G024860/Csa2G035470/Csa1G033160/Csa4G303160/Csa3G604620/Csa4G304760/Csa2G377370/Csa3G285550/Csa4G064120/Csa4G303130/Csa3G882970	Csa2G035460/Csa7G395820/Csa6G486750/Csa3G889840/Csa3G126940/Csa2G000660/Csa2G348150/Csa5G153150/Csa1G024860/Csa2G035470/Csa1G033160/Csa4G303160/Csa3G604620/Csa4G304760/Csa2G377370/Csa3G285550/Csa4G064120/Csa4G303130/Csa3G882970	csv:101215771/csv:101212291/csv:101210105/csv:101210336/csv:101219529/csv:101221216/csv:101213523/csv:101218859/csv:101217418/csv:101215538/csv:101203519/csv:101220464/csv:101212743/csv:101219743/csv:101208455/csv:101203335/csv:101217848/csv:105434443/csv:101209842	19	12	Csa2G035460/Csa7G395820/Csa3G126940/Csa2G000660/Csa5G153150/Csa1G024860/Csa2G035470/Csa1G033160/Csa3G604620/Csa4G304760/Csa4G064120/Csa4G303130	7	Csa6G486750/Csa3G889840/Csa2G348150/Csa4G303160/Csa2G377370/Csa3G285550/Csa3G882970
csv00950	Isoquinoline alkaloid biosynthesis	6/679	16/3911	0.0448165	0.210443	Csa6G155030/Csa4G329570/Csa1G004100/Csa4G629470/Csa6G423480/Csa6G423470	Csa6G155030/Csa4G329570/Csa1G004100/Csa4G629470/Csa6G423480/Csa6G423470	csv:101221092/csv:101209562/csv:101204200/csv:101212407/csv:101222232/csv:101221992	6	5	Csa6G155030/Csa4G329570/Csa1G004100/Csa4G629470/Csa6G423480	1	Csa6G423470
csv00250	Alanine, aspartate and glutamate metabolism	13/679	50/3911	0.0803294	0.361482	Csa4G326550/Csa2G370510/Csa1G045490/Csa1G031730/Csa3G150160/Csa3G603580/Csa1G002130/Csa4G329570/Csa4G056830/Csa6G433300/Csa4G056840/Csa4G618430/Csa4G025140	Csa4G326550/Csa2G370510/Csa1G045490/Csa1G031730/Csa3G150160/Csa3G603580/Csa1G002130/Csa4G329570/Csa4G056830/Csa6G433300/Csa4G056840/Csa4G618430/Csa4G025140	csv:101210304/csv:101213711/csv:101214440/csv:101210903/csv:101212441/csv:101213224/csv:101215982/csv:101209562/csv:101211530/csv:101207975/csv:101220932/csv:101219660/csv:101202786	13	10	Csa4G326550/Csa2G370510/Csa1G045490/Csa1G031730/Csa1G002130/Csa4G329570/Csa4G056830/Csa4G056840/Csa4G618430/Csa4G025140	3	Csa3G150160/Csa3G603580/Csa6G433300
csv00960	Tropane, piperidine and pyridine alkaloid biosynthesis	6/679	19/3911	0.0961832	0.415512	Csa6G155030/Csa4G329570/Csa1G004100/Csa4G629470/Csa6G423480/Csa6G423470	Csa6G155030/Csa4G329570/Csa1G004100/Csa4G629470/Csa6G423480/Csa6G423470	csv:101221092/csv:101209562/csv:101204200/csv:101212407/csv:101222232/csv:101221992	6	5	Csa6G155030/Csa4G329570/Csa1G004100/Csa4G629470/Csa6G423480	1	Csa6G423470
csv00945	Stilbenoid, diarylheptanoid and gingerol biosynthesis	4/679	11/3911	0.107514	0.446595	Csa2G069700/Csa2G070200/CsaUNG000040/Csa6G133710	Csa2G069700/Csa2G070200/CsaUNG000040/Csa6G133710	csv:101204747/csv:101205537/csv:101208511/csv:101221846	4	4	Csa2G069700/Csa2G070200/CsaUNG000040/Csa6G133710	0
csv03430	Mismatch repair	9/679	34/3911	0.121248	0.484993	Csa5G614640/Csa6G188070/Csa1G013800/Csa6G502800/Csa3G881710/Csa5G198160/Csa1G464550/Csa6G476130/Csa2G004730	Csa5G614640/Csa6G188070/Csa1G013800/Csa6G502800/Csa3G881710/Csa5G198160/Csa1G464550/Csa6G476130/Csa2G004730	csv:101205315/csv:101208473/csv:101208545/csv:101218071/csv:101220176/csv:101213310/csv:101214177/csv:101219332/csv:101210755	9	1	Csa6G502800	8	Csa5G614640/Csa6G188070/Csa1G013800/Csa3G881710/Csa5G198160/Csa1G464550/Csa6G476130/Csa2G004730
csv00941	Flavonoid biosynthesis	5/679	16/3911	0.129295	0.498709	Csa2G069700/Csa2G070200/Csa6G108510/CsaUNG000040/Csa6G133710	Csa2G069700/Csa2G070200/Csa6G108510/CsaUNG000040/Csa6G133710	csv:101204747/csv:101205537/csv:101206443/csv:101208511/csv:101221846	5	4	Csa2G069700/Csa2G070200/CsaUNG000040/Csa6G133710	1	Csa6G108510
csv00061	Fatty acid biosynthesis	8/679	31/3911	0.155926	0.578981	Csa2G238260/Csa2G009520/Csa4G286380/Csa1G447400/Csa4G192180/Csa7G031600/Csa3G843810/Csa6G338660	Csa2G238260/Csa2G009520/Csa4G286380/Csa1G447400/Csa4G192180/Csa7G031600/Csa3G843810/Csa6G338660	csv:101203288/csv:101207970/csv:101210519/csv:101210781/csv:101221009/csv:101212158/csv:101205498/csv:101204316	8	2	Csa7G031600/Csa3G843810	6	Csa2G238260/Csa2G009520/Csa4G286380/Csa1G447400/Csa4G192180/Csa6G338660
csv00280	Valine, leucine and isoleucine degradation	10/679	41/3911	0.160828	0.578981	Csa6G395130/Csa4G326550/Csa6G308420/Csa7G387180/Csa7G448900/Csa6G429100/Csa7G066830/Csa2G352930/Csa3G164470/Csa3G823050	Csa6G395130/Csa4G326550/Csa6G308420/Csa7G387180/Csa7G448900/Csa6G429100/Csa7G066830/Csa2G352930/Csa3G164470/Csa3G823050	csv:101216977/csv:101210304/csv:101209306/csv:101221786/csv:101205436/csv:101203798/csv:101204924/csv:101214004/csv:101206829/csv:101207316	10	9	Csa6G395130/Csa4G326550/Csa7G387180/Csa7G448900/Csa6G429100/Csa7G066830/Csa2G352930/Csa3G164470/Csa3G823050	1	Csa6G308420
csv00780	Biotin metabolism	4/679	13/3911	0.176022	0.613238	Csa4G286380/Csa1G447400/Csa4G192180/Csa3G843810	Csa4G286380/Csa1G447400/Csa4G192180/Csa3G843810	csv:101210519/csv:101210781/csv:101221009/csv:101205498	4	1	Csa3G843810	3	Csa4G286380/Csa1G447400/Csa4G192180
csv00260	Glycine, serine and threonine metabolism	14/679	65/3911	0.227297	0.767128	Csa4G326550/Csa2G145880/Csa6G308420/Csa7G448900/Csa6G448740/Csa6G448720/Csa3G903520/Csa3G199630/Csa1G680120/Csa1G062310/Csa1G004100/Csa6G433300/Csa6G423480/Csa6G423470	Csa4G326550/Csa2G145880/Csa6G308420/Csa7G448900/Csa6G448740/Csa6G448720/Csa3G903520/Csa3G199630/Csa1G680120/Csa1G062310/Csa1G004100/Csa6G433300/Csa6G423480/Csa6G423470	csv:101210304/csv:101215910/csv:101209306/csv:101205436/csv:101205680/csv:101205446/csv:101222346/csv:101221689/csv:101205504/csv:101209820/csv:101204200/csv:101207975/csv:101222232/csv:101221992	14	7	Csa4G326550/Csa7G448900/Csa6G448740/Csa6G448720/Csa1G680120/Csa1G004100/Csa6G423480	7	Csa2G145880/Csa6G308420/Csa3G903520/Csa3G199630/Csa1G062310/Csa6G433300/Csa6G423470
csv03440	Homologous recombination	11/679	52/3911	0.28441	0.872287	Csa5G614640/Csa1G013800/Csa6G525320/Csa3G881710/Csa3G608160/Csa1G597830/Csa3G221760/Csa6G476130/Csa4G663720/Csa7G407580/Csa2G058700	Csa5G614640/Csa1G013800/Csa6G525320/Csa3G881710/Csa3G608160/Csa1G597830/Csa3G221760/Csa6G476130/Csa4G663720/Csa7G407580/Csa2G058700	csv:101205315/csv:101208545/csv:101212120/csv:101220176/csv:101222995/csv:101214733/csv:101211021/csv:101219332/csv:101218075/csv:101219784/csv:101213389	11	0		11	Csa5G614640/Csa1G013800/Csa6G525320/Csa3G881710/Csa3G608160/Csa1G597830/Csa3G221760/Csa6G476130/Csa4G663720/Csa7G407580/Csa2G058700
csv00073	Cutin, suberine and wax biosynthesis	5/679	21/3911	0.294608	0.872287	Csa6G004550/Csa3G848300/Csa3G127760/Csa7G451340/Csa5G153010	Csa6G004550/Csa3G848300/Csa3G127760/Csa7G451340/Csa5G153010	csv:101221526/csv:101205454/csv:101203441/csv:101209117/csv:101216733	5	1	Csa3G127760	4	Csa6G004550/Csa3G848300/Csa7G451340/Csa5G153010
csv00591	Linoleic acid metabolism	5/679	21/3911	0.294608	0.872287	Csa1G433610/Csa4G286970/Csa7G449420/Csa4G288610/Csa4G286940	Csa1G433610/Csa4G286970/Csa7G449420/Csa4G288610/Csa4G286940	csv:101203184/csv:101216079/csv:101204952/csv:101209041/csv:101216566	5	3	Csa4G286970/Csa7G449420/Csa4G288610	2	Csa1G433610/Csa4G286940
csv00040	Pentose and glucuronate interconversions	13/679	64/3911	0.312317	0.872287	Csa3G624020/Csa7G405320/Csa2G350210/Csa7G447990/Csa4G094000/Csa1G049960/Csa3G133180/Csa2G326460/Csa3G126810/Csa4G043950/Csa3G646640/Csa2G155600/Csa1G627460	Csa3G624020/Csa7G405320/Csa2G350210/Csa7G447990/Csa4G094000/Csa1G049960/Csa3G133180/Csa2G326460/Csa3G126810/Csa4G043950/Csa3G646640/Csa2G155600/Csa1G627460	csv:101207204/csv:101205557/csv:101208076/csv:101212388/csv:101222306/csv:101209736/csv:101218188/csv:101207535/csv:101217552/csv:101222494/csv:101207996/csv:101217580/csv:101219551	13	3	Csa7G447990/Csa4G094000/Csa1G627460	10	Csa3G624020/Csa7G405320/Csa2G350210/Csa1G049960/Csa3G133180/Csa2G326460/Csa3G126810/Csa4G043950/Csa3G646640/Csa2G155600
csv04146	Peroxisome	15/679	75/3911	0.315444	0.872287	Csa2G238260/Csa7G047330/Csa3G816700/Csa4G133700/Csa1G571850/Csa6G429100/Csa7G031600/Csa2G173050/Csa6G523470/Csa6G433300/Csa2G013250/Csa3G823050/Csa4G658600/Csa6G148290/novel.841	Csa2G238260/Csa7G047330/Csa3G816700/Csa4G133700/Csa1G571850/Csa6G429100/Csa7G031600/Csa2G173050/Csa6G523470/Csa6G433300/Csa2G013250/Csa3G823050/Csa4G658600/Csa6G148290/-	csv:101203288/csv:101214701/csv:101215097/csv:101218890/csv:101211319/csv:101203798/csv:101212158/csv:101206548/csv:101215498/csv:101207975/csv:101216556/csv:101207316/csv:105435392/csv:101221780/csv:101202931	15	8	Csa7G047330/Csa4G133700/Csa6G429100/Csa7G031600/Csa2G173050/Csa2G013250/Csa3G823050/novel.841	7	Csa2G238260/Csa3G816700/Csa1G571850/Csa6G523470/Csa6G433300/Csa4G658600/Csa6G148290
csv00620	Pyruvate metabolism	14/679	70/3911	0.324247	0.872287	Csa1G050360/Csa3G076020/Csa2G009520/Csa5G608580/Csa3G150740/Csa6G449820/Csa6G308420/Csa4G083700/Csa7G448900/Csa3G359130/Csa5G577360/Csa3G904080/Csa3G117980/Csa7G452890	Csa1G050360/Csa3G076020/Csa2G009520/Csa5G608580/Csa3G150740/Csa6G449820/Csa6G308420/Csa4G083700/Csa7G448900/Csa3G359130/Csa5G577360/Csa3G904080/Csa3G117980/Csa7G452890	csv:101214523/csv:101203268/csv:101207970/csv:101220730/csv:101214608/csv:101206620/csv:101209306/csv:101207078/csv:101205436/csv:101206887/csv:101216256/csv:101222828/csv:101221189/csv:101214072	14	8	Csa1G050360/Csa3G076020/Csa3G150740/Csa7G448900/Csa5G577360/Csa3G904080/Csa3G117980/Csa7G452890	6	Csa2G009520/Csa5G608580/Csa6G449820/Csa6G308420/Csa4G083700/Csa3G359130
csv00030	Pentose phosphate pathway	9/679	43/3911	0.324926	0.872287	Csa2G011530/Csa6G042490/Csa3G126240/Csa1G554560/Csa4G097630/Csa5G169050/Csa5G611700/Csa2G252020/Csa5G606770	Csa2G011530/Csa6G042490/Csa3G126240/Csa1G554560/Csa4G097630/Csa5G169050/Csa5G611700/Csa2G252020/Csa5G606770	csv:101221375/csv:101205576/csv:101215805/csv:101214374/csv:101219465/csv:101216892/csv:101211316/csv:101204323/csv:101210739	9	4	Csa4G097630/Csa5G169050/Csa5G611700/Csa5G606770	5	Csa2G011530/Csa6G042490/Csa3G126240/Csa1G554560/Csa2G252020
csv00500	Starch and sucrose metabolism	22/679	115/3911	0.342718	0.872287	Csa4G001950/Csa4G051530/Csa1G612880/Csa5G146950/Csa5G322500/Csa6G357030/Csa3G149890/Csa1G005560/Csa6G520240/Csa5G602180/Csa5G174590/Csa7G405310/Csa3G033800/Csa3G859710/Csa7G213180/Csa2G251480/Csa5G149880/Csa2G251510/Csa2G167190/Csa4G028470/Csa4G280410/Csa6G188010	Csa4G001950/Csa4G051530/Csa1G612880/Csa5G146950/Csa5G322500/Csa6G357030/Csa3G149890/Csa1G005560/Csa6G520240/Csa5G602180/Csa5G174590/Csa7G405310/Csa3G033800/Csa3G859710/Csa7G213180/Csa2G251480/Csa5G149880/Csa2G251510/Csa2G167190/Csa4G028470/Csa4G280410/Csa6G188010	csv:101203847/csv:101203271/csv:101212302/csv:101208974/csv:101211461/csv:101215687/csv:101208605/csv:101209676/csv:101213082/csv:101212688/csv:101207009/csv:101204921/csv:101220548/csv:101221562/csv:101205661/csv:101221143/csv:101208719/csv:101206719/csv:101216744/csv:101217677/csv:101219168/csv:101209204	22	14	Csa4G001950/Csa1G612880/Csa5G146950/Csa5G322500/Csa6G357030/Csa1G005560/Csa6G520240/Csa5G602180/Csa3G859710/Csa2G251480/Csa5G149880/Csa2G167190/Csa4G028470/Csa6G188010	8	Csa4G051530/Csa3G149890/Csa5G174590/Csa7G405310/Csa3G033800/Csa7G213180/Csa2G251510/Csa4G280410
csv00561	Glycerolipid metabolism	12/679	60/3911	0.343495	0.872287	Csa6G004540/Csa3G099600/Csa7G448900/Csa3G732400/Csa6G324840/Csa4G646090/Csa2G008110/Csa7G412840/Csa1G058140/Csa6G423450/Csa1G613620/Csa5G365670	Csa6G004540/Csa3G099600/Csa7G448900/Csa3G732400/Csa6G324840/Csa4G646090/Csa2G008110/Csa7G412840/Csa1G058140/Csa6G423450/Csa1G613620/Csa5G365670	csv:101221758/csv:101208743/csv:101205436/csv:101214865/csv:101219670/csv:101208634/csv:101215352/csv:101218362/csv:101208763/csv:101214551/csv:101213581/csv:101222469	12	8	Csa3G099600/Csa7G448900/Csa6G324840/Csa2G008110/Csa7G412840/Csa1G058140/Csa6G423450/Csa5G365670	4	Csa6G004540/Csa3G732400/Csa4G646090/Csa1G613620
csv00564	Glycerophospholipid metabolism	16/679	82/3911	0.345116	0.872287	Csa6G004540/Csa1G042800/Csa1G025050/Csa1G433610/Csa3G099600/Csa3G038190/Csa3G732400/Csa2G032750/Csa6G423380/novel.48/Csa5G608060/Csa7G412840/Csa6G406540/Csa6G423450/Csa3G556210/Csa1G613620	Csa6G004540/Csa1G042800/Csa1G025050/Csa1G433610/Csa3G099600/Csa3G038190/Csa3G732400/Csa2G032750/Csa6G423380/-/Csa5G608060/Csa7G412840/Csa6G406540/Csa6G423450/Csa3G556210/Csa1G613620	csv:101221758/csv:101219872/csv:101220498/csv:101203184/csv:101208743/csv:101208016/csv:101214865/csv:101220522/csv:101213822/csv:101220267/csv:101207886/csv:101218362/csv:101210759/csv:101214551/csv:101216746/csv:101213581	16	8	Csa3G099600/Csa3G038190/Csa2G032750/Csa5G608060/Csa7G412840/Csa6G406540/Csa6G423450/Csa3G556210	8	Csa6G004540/Csa1G042800/Csa1G025050/Csa1G433610/Csa3G732400/Csa6G423380/novel.48/Csa1G613620
csv00531	Glycosaminoglycan degradation	3/679	12/3911	0.3473	0.872287	Csa1G011570/Csa2G270820/Csa2G073000	Csa1G011570/Csa2G270820/Csa2G073000	csv:101205085/csv:101220222/csv:101211792	3	2	Csa1G011570/Csa2G270820	1	Csa2G073000
csv00400	Phenylalanine, tyrosine and tryptophan biosynthesis	8/679	41/3911	0.420148	1	Csa1G145980/Csa6G487590/Csa3G073840/Csa6G155030/Csa7G064020/Csa4G329570/Csa4G629470/Csa6G499800	Csa1G145980/Csa6G487590/Csa3G073840/Csa6G155030/Csa7G064020/Csa4G329570/Csa4G629470/Csa6G499800	csv:101222151/csv:101204463/csv:101218330/csv:101221092/csv:101221603/csv:101209562/csv:101212407/csv:101207177	8	7	Csa1G145980/Csa6G487590/Csa6G155030/Csa7G064020/Csa4G329570/Csa4G629470/Csa6G499800	1	Csa3G073840
csv00062	Fatty acid elongation	6/679	30/3911	0.42371	1	Csa3G006780/Csa3G178510/Csa1G501840/Csa5G178710/Csa5G642170/Csa3G178490	Csa3G006780/Csa3G178510/Csa1G501840/Csa5G178710/Csa5G642170/Csa3G178490	csv:101206393/csv:101215063/csv:101209161/csv:101221340/csv:101208467/csv:101215547	6	2	Csa3G006780/Csa5G642170	4	Csa3G178510/Csa1G501840/Csa5G178710/Csa3G178490
csv00330	Arginine and proline metabolism	10/679	53/3911	0.441404	1	Csa1G045490/Csa7G448900/Csa7G426460/Csa5G643300/Csa4G615750/Csa2G264020/Csa2G000460/Csa3G604620/Csa4G329570/Csa2G252050	Csa1G045490/Csa7G448900/Csa7G426460/Csa5G643300/Csa4G615750/Csa2G264020/Csa2G000460/Csa3G604620/Csa4G329570/Csa2G252050	csv:101214440/csv:101205436/csv:101209263/csv:101219166/csv:101205765/csv:101214819/csv:101205432/csv:101212743/csv:101209562/csv:101204085	10	9	Csa1G045490/Csa7G448900/Csa7G426460/Csa5G643300/Csa4G615750/Csa2G264020/Csa3G604620/Csa4G329570/Csa2G252050	1	Csa2G000460
csv00730	Thiamine metabolism	4/679	20/3911	0.467172	1	Csa1G002150/Csa3G078800/Csa1G528590/Csa1G420340	Csa1G002150/Csa3G078800/Csa1G528590/Csa1G420340	csv:101216714/csv:101211553/csv:101213554/csv:101207760	4	1	Csa1G420340	3	Csa1G002150/Csa3G078800/Csa1G528590
csv00460	Cyanoamino acid metabolism	7/679	37/3911	0.46788	1	Csa2G145880/Csa1G612880/Csa2G000660/Csa2G251480/Csa2G057070/Csa7G447930/Csa2G049980	Csa2G145880/Csa1G612880/Csa2G000660/Csa2G251480/Csa2G057070/Csa7G447930/Csa2G049980	csv:101215910/csv:101212302/csv:101221216/csv:101221143/csv:101218493/csv:101214723/csv:101214272	7	4	Csa1G612880/Csa2G000660/Csa2G251480/Csa2G057070	3	Csa2G145880/Csa7G447930/Csa2G049980
csv01212	Fatty acid metabolism	10/679	55/3911	0.491608	1	Csa2G238260/Csa2G009520/Csa4G286380/Csa3G808360/Csa1G447400/Csa2G003610/Csa4G192180/Csa7G031600/Csa3G843810/Csa6G338660	Csa2G238260/Csa2G009520/Csa4G286380/Csa3G808360/Csa1G447400/Csa2G003610/Csa4G192180/Csa7G031600/Csa3G843810/Csa6G338660	csv:101203288/csv:101207970/csv:101210519/csv:101222623/csv:101210781/csv:101209359/csv:101221009/csv:101212158/csv:101205498/csv:101204316	10	4	Csa3G808360/Csa2G003610/Csa7G031600/Csa3G843810	6	Csa2G238260/Csa2G009520/Csa4G286380/Csa1G447400/Csa4G192180/Csa6G338660
csv00290	Valine, leucine and isoleucine biosynthesis	3/679	15/3911	0.497279	1	Csa6G448740/Csa6G448720/Csa2G352930	Csa6G448740/Csa6G448720/Csa2G352930	csv:101205680/csv:101205446/csv:101214004	3	3	Csa6G448740/Csa6G448720/Csa2G352930	0
csv00760	Nicotinate and nicotinamide metabolism	3/679	15/3911	0.497279	1	Csa3G734170/Csa1G615160/Csa6G452060	Csa3G734170/Csa1G615160/Csa6G452060	csv:101205253/csv:101214308/csv:101211263	3	3	Csa3G734170/Csa1G615160/Csa6G452060	0
csv00430	Taurine and hypotaurine metabolism	2/679	10/3911	0.539651	1	Csa1G031730/Csa2G000660	Csa1G031730/Csa2G000660	csv:101210903/csv:101221216	2	2	Csa1G031730/Csa2G000660	0
csv00670	One carbon pool by folate	3/679	16/3911	0.543438	1	Csa2G145880/Csa2G149470/Csa1G062310	Csa2G145880/Csa2G149470/Csa1G062310	csv:101215910/csv:101216871/csv:101209820	3	0		3	Csa2G145880/Csa2G149470/Csa1G062310
csv00908	Zeatin biosynthesis	3/679	16/3911	0.543438	1	Csa5G175820/Csa4G647490/Csa7G392940	Csa5G175820/Csa4G647490/Csa7G392940	csv:101205347/csv:101217899/csv:101217256	3	1	Csa4G647490	2	Csa5G175820/Csa7G392940
csv00100	Steroid biosynthesis	4/679	22/3911	0.546927	1	Csa3G689270/Csa3G588470/Csa6G522820/Csa4G103350	Csa3G689270/Csa3G588470/Csa6G522820/Csa4G103350	csv:101217151/csv:101217446/csv:101221194/csv:101217570	4	2	Csa3G588470/Csa4G103350	2	Csa3G689270/Csa6G522820
csv00600	Sphingolipid metabolism	4/679	22/3911	0.546927	1	Csa6G517070/Csa1G073750/Csa6G511770/Csa4G551650	Csa6G517070/Csa1G073750/Csa6G511770/Csa4G551650	csv:101206190/csv:101207762/csv:101205550/csv:101204722	4	3	Csa6G517070/Csa6G511770/Csa4G551650	1	Csa1G073750
csv00640	Propanoate metabolism	5/679	29/3911	0.583574	1	Csa6G395130/Csa2G009520/Csa6G308420/Csa7G066830/Csa3G164470	Csa6G395130/Csa2G009520/Csa6G308420/Csa7G066830/Csa3G164470	csv:101216977/csv:101207970/csv:101209306/csv:101204924/csv:101206829	5	3	Csa6G395130/Csa7G066830/Csa3G164470	2	Csa2G009520/Csa6G308420
csv00565	Ether lipid metabolism	4/679	23/3911	0.584391	1	Csa1G433610/Csa3G038190/Csa2G032750/Csa5G608060	Csa1G433610/Csa3G038190/Csa2G032750/Csa5G608060	csv:101203184/csv:101208016/csv:101220522/csv:101207886	4	3	Csa3G038190/Csa2G032750/Csa5G608060	1	Csa1G433610
csv01230	Biosynthesis of amino acids	33/679	195/3911	0.596677	1	Csa3G902910/Csa2G145880/Csa2G370510/Csa6G449820/Csa1G014400/Csa2G011530/Csa3G126240/Csa1G145980/Csa6G448740/Csa3G359130/Csa2G404730/Csa1G050250/Csa6G487590/Csa3G822260/Csa6G448720/Csa3G150160/Csa6G136020/Csa3G603580/Csa1G554560/Csa3G199630/Csa1G680120/Csa3G073840/Csa6G155030/Csa7G064020/Csa1G002130/Csa3G904080/Csa2G352930/Csa4G329570/Csa4G097630/Csa4G629470/Csa5G611700/Csa2G252020/Csa6G499800	Csa3G902910/Csa2G145880/Csa2G370510/Csa6G449820/Csa1G014400/Csa2G011530/Csa3G126240/Csa1G145980/Csa6G448740/Csa3G359130/Csa2G404730/Csa1G050250/Csa6G487590/Csa3G822260/Csa6G448720/Csa3G150160/Csa6G136020/Csa3G603580/Csa1G554560/Csa3G199630/Csa1G680120/Csa3G073840/Csa6G155030/Csa7G064020/Csa1G002130/Csa3G904080/Csa2G352930/Csa4G329570/Csa4G097630/Csa4G629470/Csa5G611700/Csa2G252020/Csa6G499800	csv:101220309/csv:101215910/csv:101213711/csv:101206620/csv:101209516/csv:101221375/csv:101215805/csv:101222151/csv:101205680/csv:101206887/csv:101216470/csv:101213319/csv:101204463/csv:101203129/csv:101205446/csv:101212441/csv:101215670/csv:101213224/csv:101214374/csv:101221689/csv:101205504/csv:101218330/csv:101221092/csv:101221603/csv:101215982/csv:101222828/csv:101214004/csv:101209562/csv:101…	33	19	Csa3G902910/Csa2G370510/Csa1G014400/Csa1G145980/Csa6G448740/Csa2G404730/Csa6G487590/Csa6G448720/Csa1G680120/Csa6G155030/Csa7G064020/Csa1G002130/Csa3G904080/Csa2G352930/Csa4G329570/Csa4G097630/Csa4G629470/Csa5G611700/Csa6G499800	14	Csa2G145880/Csa6G449820/Csa2G011530/Csa3G126240/Csa3G359130/Csa1G050250/Csa3G822260/Csa3G150160/Csa6G136020/Csa3G603580/Csa1G554560/Csa3G199630/Csa3G073840/Csa2G252020
csv00053	Ascorbate and aldarate metabolism	7/679	42/3911	0.611497	1	Csa3G889840/Csa4G094000/Csa7G448900/Csa2G011460/Csa1G604040/Csa3G285550/Csa3G434960	Csa3G889840/Csa4G094000/Csa7G448900/Csa2G011460/Csa1G604040/Csa3G285550/Csa3G434960	csv:101210336/csv:101222306/csv:101205436/csv:101222554/csv:101215231/csv:101203335/csv:101217386	7	3	Csa4G094000/Csa7G448900/Csa3G434960	4	Csa3G889840/Csa2G011460/Csa1G604040/Csa3G285550
csv00220	Arginine biosynthesis	6/679	36/3911	0.612961	1	Csa3G902910/Csa2G370510/Csa3G150160/Csa1G002130/Csa4G329570/Csa4G025140	Csa3G902910/Csa2G370510/Csa3G150160/Csa1G002130/Csa4G329570/Csa4G025140	csv:101220309/csv:101213711/csv:101212441/csv:101215982/csv:101209562/csv:101202786	6	5	Csa3G902910/Csa2G370510/Csa1G002130/Csa4G329570/Csa4G025140	1	Csa3G150160
csv00905	Brassinosteroid biosynthesis	2/679	12/3911	0.643228	1	Csa3G643770/Csa4G038710	Csa3G643770/Csa4G038710	csv:101203328/csv:101211854	2	1	Csa3G643770	1	Csa4G038710
csv00590	Arachidonic acid metabolism	2/679	13/3911	0.687691	1	Csa1G433610/Csa2G000660	Csa1G433610/Csa2G000660	csv:101203184/csv:101221216	2	1	Csa2G000660	1	Csa1G433610
csv00740	Riboflavin metabolism	2/679	13/3911	0.687691	1	Csa6G029440/Csa6G366300	Csa6G029440/Csa6G366300	csv:101212510/csv:101204063	2	1	Csa6G029440	1	Csa6G366300
csv00770	Pantothenate and CoA biosynthesis	3/679	20/3911	0.700882	1	Csa6G409330/Csa2G352930/Csa1G042970	Csa6G409330/Csa2G352930/Csa1G042970	csv:101220670/csv:101214004/csv:101202899	3	3	Csa6G409330/Csa2G352930/Csa1G042970	0
csv00520	Amino sugar and nucleotide sugar metabolism	17/679	108/3911	0.712773	1	Csa5G156140/Csa7G058620/Csa3G149890/Csa1G267230/Csa4G094000/Csa2G011460/Csa7G378420/Csa4G646090/Csa3G859710/Csa6G526280/Csa1G039880/Csa4G001800/Csa2G073000/Csa4G002500/Csa1G267220/Csa6G366530/Csa1G534750	Csa5G156140/Csa7G058620/Csa3G149890/Csa1G267230/Csa4G094000/Csa2G011460/Csa7G378420/Csa4G646090/Csa3G859710/Csa6G526280/Csa1G039880/Csa4G001800/Csa2G073000/Csa4G002500/Csa1G267220/Csa6G366530/Csa1G534750	csv:101205821/csv:101216143/csv:101208605/csv:101214415/csv:101222306/csv:101222554/csv:101206067/csv:101208634/csv:101221562/csv:101207951/csv:101203952/csv:101205773/csv:101211792/csv:101223149/csv:101222900/csv:101221070/csv:101222574	17	10	Csa1G267230/Csa4G094000/Csa7G378420/Csa3G859710/Csa6G526280/Csa1G039880/Csa4G001800/Csa1G267220/Csa6G366530/Csa1G534750	7	Csa5G156140/Csa7G058620/Csa3G149890/Csa2G011460/Csa4G646090/Csa2G073000/Csa4G002500
csv04933	AGE-RAGE signaling pathway in diabetic complications	2/679	14/3911	0.727493	1	Csa6G011650/Csa2G003580	Csa6G011650/Csa2G003580	csv:101203631/csv:101209852	2	1	Csa6G011650	1	Csa2G003580
csv00380	Tryptophan metabolism	5/679	34/3911	0.727938	1	Csa7G448900/Csa2G264020/Csa3G619930/Csa4G658600/Csa4G269120	Csa7G448900/Csa2G264020/Csa3G619930/Csa4G658600/Csa4G269120	csv:101205436/csv:101214819/csv:101203521/csv:105435392/csv:101222350	5	3	Csa7G448900/Csa2G264020/Csa3G619930	2	Csa4G658600/Csa4G269120
csv03410	Base excision repair	5/679	34/3911	0.727938	1	Csa6G188070/Csa6G134890/Csa5G198160/Csa6G476130/Csa6G502690	Csa6G188070/Csa6G134890/Csa5G198160/Csa6G476130/Csa6G502690	csv:101208473/csv:101218536/csv:101213310/csv:101219332/csv:101219253	5	1	Csa6G502690	4	Csa6G188070/Csa6G134890/Csa5G198160/Csa6G476130
csv04130	SNARE interactions in vesicular transport	5/679	34/3911	0.727938	1	Csa3G782680/Csa4G192200/Csa1G226450/Csa3G064180/Csa6G294430	Csa3G782680/Csa4G192200/Csa1G226450/Csa3G064180/Csa6G294430	csv:101208931/csv:101220775/csv:101208350/csv:101223140/csv:101211289	5	2	Csa3G782680/Csa3G064180	3	Csa4G192200/Csa1G226450/Csa6G294430
csv00071	Fatty acid degradation	6/679	41/3911	0.740419	1	Csa2G238260/Csa7G448900/Csa2G003610/Csa1G044860/Csa7G031600/Csa3G141790	Csa2G238260/Csa7G448900/Csa2G003610/Csa1G044860/Csa7G031600/Csa3G141790	csv:101203288/csv:101205436/csv:101209359/csv:101212994/csv:101212158/csv:101213722	6	4	Csa7G448900/Csa2G003610/Csa7G031600/Csa3G141790	2	Csa2G238260/Csa1G044860
csv00240	Pyrimidine metabolism	14/679	92/3911	0.749509	1	Csa1G050200/Csa6G486750/Csa2G361570/Csa6G110310/Csa6G094750/Csa3G822370/Csa5G647410/Csa1G050500/Csa1G181480/Csa1G039840/Csa6G538800/Csa6G476130/Csa1G042970/Csa6G452060	Csa1G050200/Csa6G486750/Csa2G361570/Csa6G110310/Csa6G094750/Csa3G822370/Csa5G647410/Csa1G050500/Csa1G181480/Csa1G039840/Csa6G538800/Csa6G476130/Csa1G042970/Csa6G452060	csv:101212831/csv:101210105/csv:101218654/csv:101217271/csv:101217274/csv:101205015/csv:101203146/csv:101203823/csv:101217270/csv:101206268/csv:101219296/csv:101219332/csv:101202899/csv:101211263	14	2	Csa1G042970/Csa6G452060	12	Csa1G050200/Csa6G486750/Csa2G361570/Csa6G110310/Csa6G094750/Csa3G822370/Csa5G647410/Csa1G050500/Csa1G181480/Csa1G039840/Csa6G538800/Csa6G476130
csv00511	Other glycan degradation	2/679	16/3911	0.794264	1	Csa5G146320/Csa2G073000	Csa5G146320/Csa2G073000	csv:101211186/csv:101211792	2	0		2	Csa5G146320/Csa2G073000
csv03420	Nucleotide excision repair	7/679	51/3911	0.80708	1	Csa5G614640/Csa6G188070/Csa1G013800/Csa6G502800/Csa3G881710/Csa5G198160/Csa6G476130	Csa5G614640/Csa6G188070/Csa1G013800/Csa6G502800/Csa3G881710/Csa5G198160/Csa6G476130	csv:101205315/csv:101208473/csv:101208545/csv:101218071/csv:101220176/csv:101213310/csv:101219332	7	1	Csa6G502800	6	Csa5G614640/Csa6G188070/Csa1G013800/Csa3G881710/Csa5G198160/Csa6G476130
csv00052	Galactose metabolism	6/679	45/3911	0.818435	1	Csa1G181330/Csa5G174590/Csa7G407800/Csa4G167980/Csa3G838720/Csa4G097630	Csa1G181330/Csa5G174590/Csa7G407800/Csa4G167980/Csa3G838720/Csa4G097630	csv:101215109/csv:101207009/csv:101219223/csv:101211538/csv:101217277/csv:101219465	6	3	Csa1G181330/Csa4G167980/Csa4G097630	3	Csa5G174590/Csa7G407800/Csa3G838720
csv00900	Terpenoid backbone biosynthesis	6/679	45/3911	0.818435	1	Csa6G185830/Csa6G117710/Csa7G211090/Csa6G487640/Csa6G223500/Csa1G420340	Csa6G185830/Csa6G117710/Csa7G211090/Csa6G487640/Csa6G223500/Csa1G420340	csv:101206217/csv:101213994/csv:101204450/csv:101203974/csv:101213470/csv:101207760	6	6	Csa6G185830/Csa6G117710/Csa7G211090/Csa6G487640/Csa6G223500/Csa1G420340	0
csv00450	Selenocompound metabolism	2/679	17/3911	0.821894	1	Csa3G002890/Csa3G822260	Csa3G002890/Csa3G822260	csv:101214172/csv:101203129	2	1	Csa3G002890	1	Csa3G822260
csv01040	Biosynthesis of unsaturated fatty acids	2/679	17/3911	0.821894	1	Csa3G808360/Csa6G338660	Csa3G808360/Csa6G338660	csv:101222623/csv:101204316	2	1	Csa3G808360	1	Csa6G338660
csv04136	Autophagy - other	4/679	32/3911	0.831892	1	Csa2G036630/Csa7G419640/Csa2G036700/Csa3G197920	Csa2G036630/Csa7G419640/Csa2G036700/Csa3G197920	csv:101216810/csv:101213890/csv:101215606/csv:101205497	4	4	Csa2G036630/Csa7G419640/Csa2G036700/Csa3G197920	0
csv04070	Phosphatidylinositol signaling system	7/679	55/3911	0.865182	1	Csa3G099600/Csa6G011650/Csa3G009450/Csa3G824810/Csa5G636620/Csa2G439740/Csa3G167380	Csa3G099600/Csa6G011650/Csa3G009450/Csa3G824810/Csa5G636620/Csa2G439740/Csa3G167380	csv:101208743/csv:101203631/csv:101211366/csv:101212127/csv:101211506/csv:101223134/csv:101212685	7	6	Csa3G099600/Csa6G011650/Csa3G824810/Csa5G636620/Csa2G439740/Csa3G167380	1	Csa3G009450
csv02010	ABC transporters	3/679	27/3911	0.872168	1	Csa2G074190/novel.852/Csa5G636450	Csa2G074190/-/Csa5G636450	csv:101209574/csv:101210136/csv:101212585	3	1	Csa2G074190	2	novel.852/Csa5G636450
csv00010	Glycolysis / Gluconeogenesis	14/679	103/3911	0.878355	1	Csa5G608580/Csa6G449820/Csa1G014400/Csa1G532350/Csa6G308420/Csa6G042490/Csa7G448900/Csa3G359130/Csa1G050250/Csa6G136020/Csa1G044860/Csa3G904080/Csa4G097630/Csa2G252020	Csa5G608580/Csa6G449820/Csa1G014400/Csa1G532350/Csa6G308420/Csa6G042490/Csa7G448900/Csa3G359130/Csa1G050250/Csa6G136020/Csa1G044860/Csa3G904080/Csa4G097630/Csa2G252020	csv:101220730/csv:101206620/csv:101209516/csv:101207348/csv:101209306/csv:101205576/csv:101205436/csv:101206887/csv:101213319/csv:101215670/csv:101212994/csv:101222828/csv:101219465/csv:101204323	14	4	Csa1G014400/Csa7G448900/Csa3G904080/Csa4G097630	10	Csa5G608580/Csa6G449820/Csa1G532350/Csa6G308420/Csa6G042490/Csa3G359130/Csa1G050250/Csa6G136020/Csa1G044860/Csa2G252020
csv00920	Sulfur metabolism	3/679	28/3911	0.887777	1	Csa1G062380/Csa4G621190/Csa2G406690	Csa1G062380/Csa4G621190/Csa2G406690	csv:101211864/csv:101221943/csv:101210754	3	2	Csa4G621190/Csa2G406690	1	Csa1G062380
csv04712	Circadian rhythm - plant	3/679	29/3911	0.90166	1	Csa2G381650/Csa5G352090/Csa6G095910	Csa2G381650/Csa5G352090/Csa6G095910	csv:101218051/csv:101214586/csv:101214878	3	1	Csa6G095910	2	Csa2G381650/Csa5G352090
csv00562	Inositol phosphate metabolism	7/679	59/3911	0.908113	1	Csa6G011650/Csa7G066830/Csa4G031000/Csa3G009450/Csa3G824810/Csa2G439740/Csa3G434960	Csa6G011650/Csa7G066830/Csa4G031000/Csa3G009450/Csa3G824810/Csa2G439740/Csa3G434960	csv:101203631/csv:101204924/csv:101207441/csv:101211366/csv:101212127/csv:101223134/csv:101217386	7	6	Csa6G011650/Csa7G066830/Csa4G031000/Csa3G824810/Csa2G439740/Csa3G434960	1	Csa3G009450
csv00970	Aminoacyl-tRNA biosynthesis	5/679	45/3911	0.911962	1	Csa3G154310/Csa6G422810/Csa4G000540/Csa2G170810/Csa3G889830	Csa3G154310/Csa6G422810/Csa4G000540/Csa2G170810/Csa3G889830	csv:101211723/csv:101212627/csv:101202872/csv:101209226/csv:101207397	5	0		5	Csa3G154310/Csa6G422810/Csa4G000540/Csa2G170810/Csa3G889830
csv00750	Vitamin B6 metabolism	1/679	13/3911	0.916524	1	Csa7G451920	Csa7G451920	csv:101217360	1	1	Csa7G451920	0
csv00514	Other types of O-glycan biosynthesis	1/679	14/3911	0.931065	1	Csa6G003390	Csa6G003390	csv:101203870	1	1	Csa6G003390	0
csv00020	Citrate cycle (TCA cycle)	4/679	40/3911	0.935032	1	Csa5G608580/Csa6G308420/Csa4G083700/Csa3G117980	Csa5G608580/Csa6G308420/Csa4G083700/Csa3G117980	csv:101220730/csv:101209306/csv:101207078/csv:101221189	4	1	Csa3G117980	3	Csa5G608580/Csa6G308420/Csa4G083700
csv00230	Purine metabolism	16/679	128/3911	0.949512	1	Csa1G050200/Csa5G160770/Csa6G405970/Csa6G486750/Csa6G094750/Csa7G449460/Csa3G822370/Csa2G354800/Csa6G449820/Csa1G056970/Csa5G647410/Csa3G359130/Csa1G039840/Csa1G002150/Csa6G476130/Csa3G904080	Csa1G050200/Csa5G160770/Csa6G405970/Csa6G486750/Csa6G094750/Csa7G449460/Csa3G822370/Csa2G354800/Csa6G449820/Csa1G056970/Csa5G647410/Csa3G359130/Csa1G039840/Csa1G002150/Csa6G476130/Csa3G904080	csv:101212831/csv:101216186/csv:101203595/csv:101210105/csv:101217274/csv:101204461/csv:101205015/csv:101208231/csv:101206620/csv:101218785/csv:101203146/csv:101206887/csv:101206268/csv:101216714/csv:101219332/csv:101222828	16	4	Csa7G449460/Csa2G354800/Csa1G056970/Csa3G904080	12	Csa1G050200/Csa5G160770/Csa6G405970/Csa6G486750/Csa6G094750/Csa3G822370/Csa6G449820/Csa5G647410/Csa3G359130/Csa1G039840/Csa1G002150/Csa6G476130
csv00340	Histidine metabolism	1/679	17/3911	0.961191	1	Csa7G448900	Csa7G448900	csv:101205436	1	1	Csa7G448900	0
csv00310	Lysine degradation	2/679	27/3911	0.961719	1	Csa7G448900/Csa1G598330	Csa7G448900/Csa1G598330	csv:101205436/csv:101214976	2	2	Csa7G448900/Csa1G598330	0
csv04145	Phagosome	6/679	63/3911	0.973589	1	Csa6G497050/Csa4G000580/Csa2G368830/Csa4G625570/Csa1G629200/Csa2G003580	Csa6G497050/Csa4G000580/Csa2G368830/Csa4G625570/Csa1G629200/Csa2G003580	csv:101217909/csv:101221020/csv:101204817/csv:101206157/csv:101221614/csv:101209852	6	1	Csa4G625570	5	Csa6G497050/Csa4G000580/Csa2G368830/Csa1G629200/Csa2G003580
csv01210	2-Oxocarboxylic acid metabolism	3/679	39/3911	0.975825	1	Csa3G902910/Csa2G352930/Csa4G329570	Csa3G902910/Csa2G352930/Csa4G329570	csv:101220309/csv:101214004/csv:101209562	3	3	Csa3G902910/Csa2G352930/Csa4G329570	0
csv03018	RNA degradation	9/679	89/3911	0.98121	1	Csa3G822370/Csa7G428960/Csa1G014400/Csa1G181360/Csa6G095890/Csa1G599450/Csa4G097630/Csa1G168920/Csa6G425790	Csa3G822370/Csa7G428960/Csa1G014400/Csa1G181360/Csa6G095890/Csa1G599450/Csa4G097630/Csa1G168920/Csa6G425790	csv:101205015/csv:101222300/csv:101209516/csv:101215594/csv:101215358/csv:101217516/csv:101219465/csv:101210423/csv:101219801	9	5	Csa1G014400/Csa1G181360/Csa4G097630/Csa1G168920/Csa6G425790	4	Csa3G822370/Csa7G428960/Csa6G095890/Csa1G599450
csv00790	Folate biosynthesis	1/679	21/3911	0.981972	1	Csa6G029440	Csa6G029440	csv:101212510	1	1	Csa6G029440	0
csv03060	Protein export	3/679	41/3911	0.982006	1	CsaUNG021720/Csa2G035520/Csa4G625570	CsaUNG021720/Csa2G035520/Csa4G625570	csv:101221060/csv:101217753/csv:101206157	3	2	Csa2G035520/Csa4G625570	1	CsaUNG021720
csv00510	N-Glycan biosynthesis	2/679	35/3911	0.989688	1	Csa5G598080/Csa5G181500	Csa5G598080/Csa5G181500	csv:101222690/csv:101220849	2	2	Csa5G598080/Csa5G181500	0
csv03010	Ribosome	30/679	247/3911	0.992004	1	Csa5G524750/Csa4G623380/Csa3G837570/Csa4G095600/Csa3G017220/Csa3G134810/Csa6G187950/Csa6G519510/Csa7G446990/Csa3G769090/Csa1G257920/Csa5G609730/Csa5G176000/Csa3G859720/Csa7G274150/Csa2G406670/Csa4G630000/Csa1G095030/Csa7G044200/Csa3G098540/Csa3G171790/Csa6G517420/Csa7G420870/Csa3G121660/Csa3G727930/Csa5G146890/Csa6G078530/Csa3G168960/Csa3G854240/Csa5G148810	Csa5G524750/Csa4G623380/Csa3G837570/Csa4G095600/Csa3G017220/Csa3G134810/Csa6G187950/Csa6G519510/Csa7G446990/Csa3G769090/Csa1G257920/Csa5G609730/Csa5G176000/Csa3G859720/Csa7G274150/Csa2G406670/Csa4G630000/Csa1G095030/Csa7G044200/Csa3G098540/Csa3G171790/Csa6G517420/Csa7G420870/Csa3G121660/Csa3G727930/Csa5G146890/Csa6G078530/Csa3G168960/Csa3G854240/Csa5G148810	csv:101204369/csv:101204726/csv:101214721/csv:101220655/csv:101204872/csv:101205872/csv:101210440/csv:101216704/csv:101219964/csv:101213702/csv:101206791/csv:101219060/csv:101222172/csv:101221085/csv:101218252/csv:101211246/csv:101213298/csv:101216586/csv:101220690/csv:101209475/csv:101207433/csv:101203536/csv:101210498/csv:101218820/csv:101220973/csv:101210200/csv:101212113/csv:101222582/csv:101…	30	0		30	Csa5G524750/Csa4G623380/Csa3G837570/Csa4G095600/Csa3G017220/Csa3G134810/Csa6G187950/Csa6G519510/Csa7G446990/Csa3G769090/Csa1G257920/Csa5G609730/Csa5G176000/Csa3G859720/Csa7G274150/Csa2G406670/Csa4G630000/Csa1G095030/Csa7G044200/Csa3G098540/Csa3G171790/Csa6G517420/Csa7G420870/Csa3G121660/Csa3G727930/Csa5G146890/Csa6G078530/Csa3G168960/Csa3G854240/Csa5G148810
csv04120	Ubiquitin mediated proteolysis	8/679	89/3911	0.99214	1	Csa3G126990/Csa5G623460/Csa6G434330/Csa3G121800/Csa5G141120/Csa6G344280/Csa3G185660/Csa5G517720	Csa3G126990/Csa5G623460/Csa6G434330/Csa3G121800/Csa5G141120/Csa6G344280/Csa3G185660/Csa5G517720	csv:101220010/csv:101207006/csv:101208947/csv:101221190/csv:101213539/csv:101220292/csv:101206998/csv:101215923	8	4	Csa5G623460/Csa3G121800/Csa6G344280/Csa3G185660	4	Csa3G126990/Csa6G434330/Csa5G141120/Csa5G517720
csv04144	Endocytosis	14/679	139/3911	0.994918	1	Csa3G698470/Csa3G038190/Csa1G595810/Csa2G032750/Csa3G271380/Csa5G514500/novel.91/Csa2G122520/Csa6G008830/Csa7G049180/Csa1G043060/Csa6G128620/Csa6G032470/Csa2G270210	Csa3G698470/Csa3G038190/Csa1G595810/Csa2G032750/Csa3G271380/Csa5G514500/-/Csa2G122520/Csa6G008830/Csa7G049180/Csa1G043060/Csa6G128620/Csa6G032470/Csa2G270210	csv:101206955/csv:101208016/csv:101205975/csv:101220522/csv:105434874/csv:101211905/csv:101214261/csv:101210094/csv:101209355/csv:101209668/csv:101211239/csv:101206370/csv:101211044/csv:101218079	14	11	Csa3G698470/Csa3G038190/Csa1G595810/Csa2G032750/Csa3G271380/Csa5G514500/Csa6G008830/Csa7G049180/Csa1G043060/Csa6G032470/Csa2G270210	3	novel.91/Csa2G122520/Csa6G128620
csv00051	Fructose and mannose metabolism	3/679	50/3911	0.995446	1	Csa6G042490/Csa4G097630/Csa2G252020	Csa6G042490/Csa4G097630/Csa2G252020	csv:101205576/csv:101219465/csv:101204323	3	1	Csa4G097630	2	Csa6G042490/Csa2G252020
csv04141	Protein processing in endoplasmic reticulum	16/679	163/3911	0.997992	1	Csa4G637750/Csa2G011510/Csa5G613470/Csa5G197120/Csa1G642540/Csa3G020090/Csa4G625570/Csa5G514500/Csa2G122520/Csa6G128040/Csa2G360850/Csa7G407520/Csa3G020080/Csa4G005000/Csa7G072770/Csa1G073810	Csa4G637750/Csa2G011510/Csa5G613470/Csa5G197120/Csa1G642540/Csa3G020090/Csa4G625570/Csa5G514500/Csa2G122520/Csa6G128040/Csa2G360850/Csa7G407520/Csa3G020080/Csa4G005000/Csa7G072770/Csa1G073810	csv:101206686/csv:101221843/csv:101204918/csv:101211457/csv:101205422/csv:101219346/csv:101206157/csv:101211905/csv:101210094/csv:101204208/csv:101221027/csv:101202981/csv:101219106/csv:101210969/csv:101220889/csv:101208731	16	15	Csa4G637750/Csa2G011510/Csa5G613470/Csa5G197120/Csa1G642540/Csa3G020090/Csa4G625570/Csa5G514500/Csa6G128040/Csa2G360850/Csa7G407520/Csa3G020080/Csa4G005000/Csa7G072770/Csa1G073810	1	Csa2G122520
csv00190	Oxidative phosphorylation	6/679	87/3911	0.998829	1	Csa7G067480/Csa4G006220/Csa6G016970/Csa1G062930/Csa1G045600/Csa5G635370	Csa7G067480/Csa4G006220/Csa6G016970/Csa1G062930/Csa1G045600/Csa5G635370	csv:101207157/csv:101212751/csv:101211740/csv:101214408/csv:101214920/csv:101211115	6	1	Csa5G635370	5	Csa7G067480/Csa4G006220/Csa6G016970/Csa1G062930/Csa1G045600
csv03015	mRNA surveillance pathway	3/679	99/3911	0.999999	1	Csa7G428960/Csa6G095890/Csa2G000310	Csa7G428960/Csa6G095890/Csa2G000310	csv:101222300/csv:101215358/csv:101206856	3	1	Csa2G000310	2	Csa7G428960/Csa6G095890
csv03008	Ribosome biogenesis in eukaryotes	1/679	74/3911	0.999999	1	Csa4G279830	Csa4G279830	csv:101219566	1	1	Csa4G279830	0
csv03013	RNA transport	4/679	143/3911	1	1	Csa7G428960/Csa6G421710/Csa6G095890/Csa1G240070	Csa7G428960/Csa6G421710/Csa6G095890/Csa1G240070	csv:101222300/csv:101211250/csv:101215358/csv:101210714	4	0		4	Csa7G428960/Csa6G421710/Csa6G095890/Csa1G240070
csv03040	Spliceosome	3/679	148/3911	1	1	Csa1G145960/Csa5G514500/Csa2G122520	Csa1G145960/Csa5G514500/Csa2G122520	csv:101221685/csv:101211905/csv:101210094	3	2	Csa1G145960/Csa5G514500	1	Csa2G122520

## Sheet: RG_CA vs RG_CK
KEGGID	Description	GeneRatio	BgRatio	pvalue	padj	geneID	geneName	keggID	Count	Up	Up_Gene_names	Down	Down_Gene_names
csv04075	Plant hormone signal transduction	61/457	233/3915	2.05e-10	2.11e-08	Csa3G178550/Csa3G604110/Csa4G312880/Csa6G051520/Csa2G258100/Csa1G524760/Csa3G143580/Csa4G436980/Csa3G822100/Csa5G549170/Csa1G408720/Csa3G848150/Csa7G391240/Csa3G645940/Csa5G374730/Csa6G501930/Csa2G356070/Csa7G008430/Csa5G217670/Csa3G902310/Csa1G597690/Csa6G012800/Csa5G603910/Csa6G499740/Csa7G452370/Csa2G200440/Csa7G448810/Csa7G405830/Csa7G072880/Csa3G011620/Csa1G042920/Csa3G866530/Csa1G572450/Csa…	Csa3G178550/Csa3G604110/Csa4G312880/Csa6G051520/Csa2G258100/Csa1G524760/Csa3G143580/Csa4G436980/Csa3G822100/Csa5G549170/Csa1G408720/Csa3G848150/Csa7G391240/Csa3G645940/Csa5G374730/Csa6G501930/Csa2G356070/Csa7G008430/Csa5G217670/Csa3G902310/Csa1G597690/Csa6G012800/Csa5G603910/Csa6G499740/Csa7G452370/Csa2G200440/Csa7G448810/Csa7G405830/Csa7G072880/Csa3G011620/Csa1G042920/Csa3G866530/Csa1G572450/Csa…	csv:101206634/csv:101214188/csv:101216106/csv:101214396/csv:101210457/csv:101206871/csv:101218824/csv:101220999/csv:101220810/csv:101209777/csv:101213450/csv:101203499/csv:101219912/csv:101204473/csv:101215516/csv:101216171/csv:101205442/csv:101203330/csv:101219833/csv:101218875/csv:101212154/csv:101221757/csv:101209506/csv:101206218/csv:101214800/csv:101204324/csv:101207496/csv:101205786/csv:101…	61	32	Csa3G178550/Csa3G604110/Csa6G051520/Csa1G524760/Csa3G848150/Csa7G391240/Csa3G645940/Csa6G501930/Csa1G597690/Csa6G499740/Csa7G452370/Csa2G200440/Csa7G448810/Csa3G011620/Csa1G572450/Csa3G198490/novel.116/Csa7G073570/Csa2G177210/Csa2G035330/Csa3G118740/Csa7G238400/Csa1G051690/Csa2G350290/Csa3G444560/Csa3G135120/Csa1G422480/Csa6G492310/Csa6G007440/Csa2G403160/Csa4G454650/Csa7G009140	29	Csa4G312880/Csa2G258100/Csa3G143580/Csa4G436980/Csa3G822100/Csa5G549170/Csa1G408720/Csa5G374730/Csa2G356070/Csa7G008430/Csa5G217670/Csa3G902310/Csa6G012800/Csa5G603910/Csa7G405830/Csa7G072880/Csa1G042920/Csa3G866530/Csa3G777530/Csa3G143570/Csa6G491650/Csa1G470460/Csa1G006300/Csa6G383530/Csa6G011040/Csa5G434550/Csa2G011420/Csa2G257100/Csa7G378520
csv04016	MAPK signaling pathway - plant	33/457	115/3915	3.98e-07	2.05e-05	Csa6G522700/Csa5G152170/Csa3G178550/Csa3G604110/Csa4G312880/Csa6G051520/Csa1G524760/Csa3G730800/Csa3G848150/Csa5G385380/Csa1G025960/Csa3G845500/Csa5G217670/Csa3G902310/Csa1G479630/Csa6G012800/Csa6G499740/Csa6G526450/Csa6G513560/Csa7G405830/Csa3G011620/Csa4G049610/Csa3G354520/Csa2G177210/Csa1G470460/Csa4G658600/Csa1G050200/Csa3G135120/Csa1G013250/Csa5G014290/Csa2G416770/Csa6G338080/Csa4G454650	Csa6G522700/Csa5G152170/Csa3G178550/Csa3G604110/Csa4G312880/Csa6G051520/Csa1G524760/Csa3G730800/Csa3G848150/Csa5G385380/Csa1G025960/Csa3G845500/Csa5G217670/Csa3G902310/Csa1G479630/Csa6G012800/Csa6G499740/Csa6G526450/Csa6G513560/Csa7G405830/Csa3G011620/Csa4G049610/Csa3G354520/Csa2G177210/Csa1G470460/Csa4G658600/Csa1G050200/Csa3G135120/Csa1G013250/Csa5G014290/Csa2G416770/Csa6G338080/Csa4G454650	csv:101215973/csv:101212879/csv:101206634/csv:101214188/csv:101216106/csv:101214396/csv:101206871/csv:101205651/csv:101203499/csv:101218538/csv:101207158/csv:101209614/csv:101219833/csv:101218875/csv:101202796/csv:101221757/csv:101206218/csv:101205642/csv:101210574/csv:101205786/csv:101205372/csv:101212728/csv:101211617/csv:101206564/csv:101210966/csv:105435392/csv:101212831/csv:101210326/csv:101…	33	23	Csa6G522700/Csa5G152170/Csa3G178550/Csa3G604110/Csa6G051520/Csa1G524760/Csa3G730800/Csa3G848150/Csa5G385380/Csa1G025960/Csa3G845500/Csa1G479630/Csa6G499740/Csa6G526450/Csa6G513560/Csa3G011620/Csa4G049610/Csa2G177210/Csa3G135120/Csa1G013250/Csa2G416770/Csa6G338080/Csa4G454650	10	Csa4G312880/Csa5G217670/Csa3G902310/Csa6G012800/Csa7G405830/Csa3G354520/Csa1G470460/Csa4G658600/Csa1G050200/Csa5G014290
csv03030	DNA replication	13/457	42/3915	0.000656528	0.0225408	Csa1G013800/Csa6G188070/Csa5G614640/Csa6G502800/Csa3G881710/Csa6G094750/Csa7G407650/Csa6G522780/Csa3G722880/Csa6G538780/Csa5G647410/Csa7G004140/Csa1G039840	Csa1G013800/Csa6G188070/Csa5G614640/Csa6G502800/Csa3G881710/Csa6G094750/Csa7G407650/Csa6G522780/Csa3G722880/Csa6G538780/Csa5G647410/Csa7G004140/Csa1G039840	csv:101208545/csv:101208473/csv:101205315/csv:101218071/csv:101220176/csv:101217274/csv:101219064/csv:101210889/csv:101219546/csv:101219775/csv:101203146/csv:101211850/csv:101206268	13	1	Csa6G502800	12	Csa1G013800/Csa6G188070/Csa5G614640/Csa3G881710/Csa6G094750/Csa7G407650/Csa6G522780/Csa3G722880/Csa6G538780/Csa5G647410/Csa7G004140/Csa1G039840
csv00592	alpha-Linolenic acid metabolism	12/457	39/3915	0.0011187	0.0288064	Csa4G653450/Csa7G075590/Csa2G360780/Csa7G449420/Csa4G288610/Csa7G351890/Csa7G075600/Csa5G366670/Csa1G433610/Csa4G287530/Csa7G322060/Csa7G041960	Csa4G653450/Csa7G075590/Csa2G360780/Csa7G449420/Csa4G288610/Csa7G351890/Csa7G075600/Csa5G366670/Csa1G433610/Csa4G287530/Csa7G322060/Csa7G041960	csv:101221396/csv:101211324/csv:101221732/csv:101204952/csv:101209041/csv:101208825/csv:101211574/csv:101222233/csv:101203184/csv:101215361/csv:101206036/csv:101223126	12	10	Csa4G653450/Csa7G075590/Csa2G360780/Csa7G449420/Csa4G288610/Csa7G075600/Csa5G366670/Csa4G287530/Csa7G322060/Csa7G041960	2	Csa7G351890/Csa1G433610
csv00360	Phenylalanine metabolism	15/457	57/3915	0.00168931	0.0347997	Csa4G629470/Csa2G264020/Csa4G608160/Csa6G445240/Csa6G155030/Csa1G425910/Csa6G445770/Csa4G008780/Csa4G008770/CsaUNG000040/Csa6G445760/Csa3G710200/Csa4G008760/Csa6G423480/Csa6G446280	Csa4G629470/Csa2G264020/Csa4G608160/Csa6G445240/Csa6G155030/Csa1G425910/Csa6G445770/Csa4G008780/Csa4G008770/CsaUNG000040/Csa6G445760/Csa3G710200/Csa4G008760/Csa6G423480/Csa6G446280	csv:101212407/csv:101214819/csv:101215051/csv:101217907/csv:101221092/csv:101203411/csv:101222092/csv:105434452/csv:101203846/csv:101208511/csv:101218617/csv:101215427/csv:101204574/csv:101222232/csv:101218856	15	14	Csa4G629470/Csa2G264020/Csa4G608160/Csa6G445240/Csa6G155030/Csa6G445770/Csa4G008780/Csa4G008770/CsaUNG000040/Csa6G445760/Csa3G710200/Csa4G008760/Csa6G423480/Csa6G446280	1	Csa1G425910
csv04626	Plant-pathogen interaction	24/457	114/3915	0.00254046	0.0436113	Csa6G522700/Csa5G152170/Csa3G730800/Csa4G172540/Csa1G025020/Csa5G385380/Csa1G025960/Csa3G588520/Csa3G845500/Csa6G505910/Csa7G432280/Csa5G571560/Csa3G727960/Csa5G608150/Csa3G881910/novel.684/Csa4G341560/Csa7G343300/Csa3G606620/Csa2G406780/Csa3G144210/Csa6G133770/Csa2G075440/Csa1G013250	Csa6G522700/Csa5G152170/Csa3G730800/Csa4G172540/Csa1G025020/Csa5G385380/Csa1G025960/Csa3G588520/Csa3G845500/Csa6G505910/Csa7G432280/Csa5G571560/Csa3G727960/Csa5G608150/Csa3G881910/-/Csa4G341560/Csa7G343300/Csa3G606620/Csa2G406780/Csa3G144210/Csa6G133770/Csa2G075440/Csa1G013250	csv:101215973/csv:101212879/csv:101205651/csv:101208990/csv:101220025/csv:101218538/csv:101207158/csv:101207843/csv:101209614/csv:101222854/csv:101210335/csv:101215631/csv:101220738/csv:101207390/csv:101211072/csv:101211732/csv:101205441/csv:101221990/csv:101214428/csv:101209761/csv:101220878/csv:101205428/csv:101219523/csv:101217969	24	23	Csa6G522700/Csa5G152170/Csa3G730800/Csa4G172540/Csa1G025020/Csa5G385380/Csa1G025960/Csa3G588520/Csa3G845500/Csa6G505910/Csa7G432280/Csa5G571560/Csa3G727960/Csa5G608150/novel.684/Csa4G341560/Csa7G343300/Csa3G606620/Csa2G406780/Csa3G144210/Csa6G133770/Csa2G075440/Csa1G013250	1	Csa3G881910
csv00040	Pentose and glucuronate interconversions	15/457	63/3915	0.00482862	0.0710497	Csa2G350210/Csa7G447990/Csa3G624020/Csa7G405320/Csa4G043950/Csa7G414390/Csa7G405820/Csa7G343870/Csa3G133180/Csa7G343850/Csa3G126810/Csa3G690840/Csa5G568300/Csa2G155600/Csa1G627460	Csa2G350210/Csa7G447990/Csa3G624020/Csa7G405320/Csa4G043950/Csa7G414390/Csa7G405820/Csa7G343870/Csa3G133180/Csa7G343850/Csa3G126810/Csa3G690840/Csa5G568300/Csa2G155600/Csa1G627460	csv:101208076/csv:101212388/csv:101207204/csv:101205557/csv:101222494/csv:101217414/csv:101205321/csv:101220821/csv:101218188/csv:101221055/csv:101217552/csv:101220707/csv:101219120/csv:101217580/csv:101219551	15	6	Csa7G447990/Csa7G343870/Csa7G343850/Csa3G690840/Csa5G568300/Csa1G627460	9	Csa2G350210/Csa3G624020/Csa7G405320/Csa4G043950/Csa7G414390/Csa7G405820/Csa3G133180/Csa3G126810/Csa2G155600
csv00591	Linoleic acid metabolism	7/457	20/3915	0.00560811	0.0722044	Csa2G023940/Csa7G449420/Csa4G288610/Csa2G028490/Csa1G433610/Csa4G287530/Csa6G424000	Csa2G023940/Csa7G449420/Csa4G288610/Csa2G028490/Csa1G433610/Csa4G287530/Csa6G424000	csv:105434554/csv:101204952/csv:101209041/csv:101206327/csv:101203184/csv:101215361/csv:101215030	7	5	Csa2G023940/Csa7G449420/Csa4G288610/Csa2G028490/Csa4G287530	2	Csa1G433610/Csa6G424000
csv00940	Phenylpropanoid biosynthesis	23/457	118/3915	0.00836009	0.0956766	Csa1G612880/Csa7G058560/Csa4G091880/Csa6G445240/Csa5G631510/Csa7G431440/Csa6G445770/Csa1G077120/Csa6G495000/Csa4G008780/Csa4G008770/CsaUNG000040/Csa6G445760/Csa5G262770/Csa3G710200/Csa7G061710/Csa4G285790/Csa6G501940/Csa4G008760/Csa4G001720/Csa1G372010/Csa4G443110/Csa6G446280	Csa1G612880/Csa7G058560/Csa4G091880/Csa6G445240/Csa5G631510/Csa7G431440/Csa6G445770/Csa1G077120/Csa6G495000/Csa4G008780/Csa4G008770/CsaUNG000040/Csa6G445760/Csa5G262770/Csa3G710200/Csa7G061710/Csa4G285790/Csa6G501940/Csa4G008760/Csa4G001720/Csa1G372010/Csa4G443110/Csa6G446280	csv:101212302/csv:101221831/csv:101204109/csv:101217907/csv:105435603/csv:101214857/csv:101222092/csv:101216263/csv:101206860/csv:105434452/csv:101203846/csv:101208511/csv:101218617/csv:101213432/csv:101215427/csv:101217567/csv:101211752/csv:101215927/csv:101204574/csv:101214838/csv:101219029/csv:101202852/csv:101218856	23	19	Csa1G612880/Csa4G091880/Csa6G445240/Csa7G431440/Csa6G445770/Csa6G495000/Csa4G008780/Csa4G008770/CsaUNG000040/Csa6G445760/Csa5G262770/Csa3G710200/Csa7G061710/Csa6G501940/Csa4G008760/Csa4G001720/Csa1G372010/Csa4G443110/Csa6G446280	4	Csa7G058560/Csa5G631510/Csa1G077120/Csa4G285790
csv00062	Fatty acid elongation	8/457	29/3915	0.0150691	0.155212	Csa3G019340/Csa3G178500/Csa1G501840/Csa5G642170/Csa5G178710/Csa3G178510/Csa3G006780/Csa3G178490	Csa3G019340/Csa3G178500/Csa1G501840/Csa5G642170/Csa5G178710/Csa3G178510/Csa3G006780/Csa3G178490	csv:101212007/csv:101215310/csv:101209161/csv:101208467/csv:101221340/csv:101215063/csv:101206393/csv:101215547	8	3	Csa3G019340/Csa5G642170/Csa3G006780	5	Csa3G178500/Csa1G501840/Csa5G178710/Csa3G178510/Csa3G178490
csv00350	Tyrosine metabolism	8/457	32/3915	0.0270344	0.25314	Csa4G629470/Csa1G044860/Csa4G608160/Csa4G088750/Csa6G155030/Csa1G425910/Csa6G423480/Csa7G322060	Csa4G629470/Csa1G044860/Csa4G608160/Csa4G088750/Csa6G155030/Csa1G425910/Csa6G423480/Csa7G322060	csv:101212407/csv:101212994/csv:101215051/csv:101206356/csv:101221092/csv:101203411/csv:101222232/csv:101206036	8	6	Csa4G629470/Csa4G608160/Csa4G088750/Csa6G155030/Csa6G423480/Csa7G322060	2	Csa1G044860/Csa1G425910
csv00906	Carotenoid biosynthesis	7/457	30/3915	0.0528441	0.419806	Csa4G269130/Csa4G064690/Csa4G056600/Csa6G523440/Csa6G106700/Csa3G183920/Csa2G357280	Csa4G269130/Csa4G064690/Csa4G056600/Csa6G523440/Csa6G106700/Csa3G183920/Csa2G357280	csv:101219033/csv:101219505/csv:101212508/csv:101214535/csv:101218773/csv:101212140/csv:101220320	7	7	Csa4G269130/Csa4G064690/Csa4G056600/Csa6G523440/Csa6G106700/Csa3G183920/Csa2G357280	0
csv00500	Starch and sucrose metabolism	20/457	118/3915	0.0529853	0.419806	Csa4G001950/Csa6G357030/Csa1G612880/Csa4G051530/Csa5G174590/Csa4G028470/Csa7G405310/Csa5G322500/Csa5G602180/Csa7G213180/Csa7G392380/Csa1G615730/Csa2G167190/Csa5G146950/Csa6G520240/Csa3G033800/Csa1G005560/Csa5G648680/Csa5G150400/Csa4G001720	Csa4G001950/Csa6G357030/Csa1G612880/Csa4G051530/Csa5G174590/Csa4G028470/Csa7G405310/Csa5G322500/Csa5G602180/Csa7G213180/Csa7G392380/Csa1G615730/Csa2G167190/Csa5G146950/Csa6G520240/Csa3G033800/Csa1G005560/Csa5G648680/Csa5G150400/Csa4G001720	csv:101203847/csv:101215687/csv:101212302/csv:101203271/csv:101207009/csv:101217677/csv:101204921/csv:101211461/csv:101212688/csv:101205661/csv:101207395/csv:101215511/csv:101216744/csv:101208974/csv:101213082/csv:101220548/csv:101209676/csv:101222401/csv:101209379/csv:101214838	20	14	Csa4G001950/Csa6G357030/Csa1G612880/Csa4G028470/Csa5G322500/Csa5G602180/Csa7G392380/Csa2G167190/Csa5G146950/Csa6G520240/Csa1G005560/Csa5G648680/Csa5G150400/Csa4G001720	6	Csa4G051530/Csa5G174590/Csa7G405310/Csa7G213180/Csa1G615730/Csa3G033800
csv00480	Glutathione metabolism	13/457	74/3915	0.0841543	0.604766	Csa5G154200/Csa2G348150/Csa6G486750/Csa2G035460/Csa4G064120/Csa2G000660/Csa2G035470/Csa4G303160/Csa3G126940/Csa7G395820/Csa4G304760/Csa4G303690/Csa3G133370	Csa5G154200/Csa2G348150/Csa6G486750/Csa2G035460/Csa4G064120/Csa2G000660/Csa2G035470/Csa4G303160/Csa3G126940/Csa7G395820/Csa4G304760/Csa4G303690/Csa3G133370	csv:101220688/csv:101213523/csv:101210105/csv:101215771/csv:101217848/csv:101221216/csv:101215538/csv:101220464/csv:101219529/csv:101212291/csv:101219743/csv:105435246/csv:101207387	13	7	Csa5G154200/Csa2G035460/Csa4G064120/Csa2G000660/Csa2G035470/Csa3G126940/Csa7G395820	6	Csa2G348150/Csa6G486750/Csa4G303160/Csa4G304760/Csa4G303690/Csa3G133370
csv00941	Flavonoid biosynthesis	4/457	15/3915	0.0880728	0.604766	Csa6G108510/Csa5G505170/Csa7G431440/CsaUNG000040	Csa6G108510/Csa5G505170/Csa7G431440/CsaUNG000040	csv:101206443/csv:101221017/csv:101214857/csv:101208511	4	2	Csa7G431440/CsaUNG000040	2	Csa6G108510/Csa5G505170
csv00945	Stilbenoid, diarylheptanoid and gingerol biosynthesis	3/457	10/3915	0.101605	0.65408	Csa7G039790/Csa7G431440/CsaUNG000040	Csa7G039790/Csa7G431440/CsaUNG000040	csv:101216522/csv:101214857/csv:101208511	3	2	Csa7G431440/CsaUNG000040	1	Csa7G039790
csv00565	Ether lipid metabolism	5/457	23/3915	0.121698	0.737346	Csa5G608060/Csa7G432600/Csa3G038190/Csa1G433610/Csa2G032750	Csa5G608060/Csa7G432600/Csa3G038190/Csa1G433610/Csa2G032750	csv:101207886/csv:101206113/csv:101208016/csv:101203184/csv:101220522	5	4	Csa5G608060/Csa7G432600/Csa3G038190/Csa2G032750	1	Csa1G433610
csv03440	Homologous recombination	9/457	52/3915	0.14561	0.813058	Csa1G013800/Csa3G608160/Csa5G614640/Csa6G525320/Csa3G881710/Csa1G597830/Csa4G663720/Csa3G221760/Csa2G058700	Csa1G013800/Csa3G608160/Csa5G614640/Csa6G525320/Csa3G881710/Csa1G597830/Csa4G663720/Csa3G221760/Csa2G058700	csv:101208545/csv:101222995/csv:101205315/csv:101212120/csv:101220176/csv:101214733/csv:101218075/csv:101211021/csv:101213389	9	0		9	Csa1G013800/Csa3G608160/Csa5G614640/Csa6G525320/Csa3G881710/Csa1G597830/Csa4G663720/Csa3G221760/Csa2G058700
csv00904	Diterpenoid biosynthesis	4/457	18/3915	0.149981	0.813058	Csa1G439830/Csa4G075200/Csa5G172270/Csa3G903530	Csa1G439830/Csa4G075200/Csa5G172270/Csa3G903530	csv:101214915/csv:101215820/csv:101212803/csv:101206798	4	3	Csa1G439830/Csa4G075200/Csa3G903530	1	Csa5G172270
csv00590	Arachidonic acid metabolism	3/457	13/3915	0.187078	0.957694	Csa5G154200/Csa2G000660/Csa1G433610	Csa5G154200/Csa2G000660/Csa1G433610	csv:101220688/csv:101221216/csv:101203184	3	2	Csa5G154200/Csa2G000660	1	Csa1G433610
csv00280	Valine, leucine and isoleucine degradation	7/457	41/3915	0.195258	0.957694	Csa6G395130/Csa4G326550/Csa7G066830/Csa7G387180/Csa3G164470/Csa7G448900/Csa6G429100	Csa6G395130/Csa4G326550/Csa7G066830/Csa7G387180/Csa3G164470/Csa7G448900/Csa6G429100	csv:101216977/csv:101210304/csv:101204924/csv:101221786/csv:101206829/csv:101205436/csv:101203798	7	7	Csa6G395130/Csa4G326550/Csa7G066830/Csa7G387180/Csa3G164470/Csa7G448900/Csa6G429100	0
csv00860	Porphyrin and chlorophyll metabolism	7/457	43/3915	0.230331	0.981673	Csa5G156180/Csa2G351800/Csa4G082410/Csa7G068600/Csa5G218840/Csa3G682170/Csa6G518380	Csa5G156180/Csa2G351800/Csa4G082410/Csa7G068600/Csa5G218840/Csa3G682170/Csa6G518380	csv:101206296/csv:101216568/csv:101212208/csv:101208135/csv:101212245/csv:101219749/csv:101217637	7	3	Csa5G156180/Csa2G351800/Csa7G068600	4	Csa4G082410/Csa5G218840/Csa3G682170/Csa6G518380
csv00564	Glycerophospholipid metabolism	12/457	82/3915	0.243913	0.981673	Csa4G004780/Csa3G099600/Csa1G042800/Csa1G025050/Csa5G608060/Csa7G412840/Csa7G432600/Csa3G038190/Csa3G732400/Csa6G423450/Csa1G433610/Csa2G032750	Csa4G004780/Csa3G099600/Csa1G042800/Csa1G025050/Csa5G608060/Csa7G412840/Csa7G432600/Csa3G038190/Csa3G732400/Csa6G423450/Csa1G433610/Csa2G032750	csv:101218579/csv:101208743/csv:101219872/csv:101220498/csv:101207886/csv:101218362/csv:101206113/csv:101208016/csv:101214865/csv:101214551/csv:101203184/csv:101220522	12	8	Csa4G004780/Csa3G099600/Csa5G608060/Csa7G412840/Csa7G432600/Csa3G038190/Csa6G423450/Csa2G032750	4	Csa1G042800/Csa1G025050/Csa3G732400/Csa1G433610
csv00561	Glycerolipid metabolism	9/457	59/3915	0.245776	0.981673	Csa6G324840/Csa3G099600/Csa7G432280/Csa1G043010/Csa7G412840/Csa7G448900/Csa3G732400/Csa6G423450/Csa2G008110	Csa6G324840/Csa3G099600/Csa7G432280/Csa1G043010/Csa7G412840/Csa7G448900/Csa3G732400/Csa6G423450/Csa2G008110	csv:101219670/csv:101208743/csv:101210335/csv:101210503/csv:101218362/csv:101205436/csv:101214865/csv:101214551/csv:101215352	9	8	Csa6G324840/Csa3G099600/Csa7G432280/Csa1G043010/Csa7G412840/Csa7G448900/Csa6G423450/Csa2G008110	1	Csa3G732400
csv00100	Steroid biosynthesis	4/457	22/3915	0.250408	0.981673	Csa3G588470/Csa3G689270/Csa6G522820/Csa4G409800	Csa3G588470/Csa3G689270/Csa6G522820/Csa4G409800	csv:101217446/csv:101217151/csv:101221194/csv:101204738	4	1	Csa3G588470	3	Csa3G689270/Csa6G522820/Csa4G409800
csv00290	Valine, leucine and isoleucine biosynthesis	3/457	15/3915	0.25145	0.981673	Csa6G448740/Csa6G448720/Csa6G448730	Csa6G448740/Csa6G448720/Csa6G448730	csv:101205680/csv:101205446/csv:101205445	3	3	Csa6G448740/Csa6G448720/Csa6G448730	0
csv00270	Cysteine and methionine metabolism	12/457	83/3915	0.257332	0.981673	Csa4G326550/Csa2G140370/Csa3G816040/Csa4G629470/Csa3G150200/Csa1G604080/Csa6G155030/Csa3G002890/Csa4G049610/Csa7G009190/Csa2G000520/Csa5G002610	Csa4G326550/Csa2G140370/Csa3G816040/Csa4G629470/Csa3G150200/Csa1G604080/Csa6G155030/Csa3G002890/Csa4G049610/Csa7G009190/Csa2G000520/Csa5G002610	csv:101210304/csv:101215667/csv:101212693/csv:101212407/csv:101213486/csv:101218956/csv:101221092/csv:101214172/csv:101212728/csv:101204791/csv:101203726/csv:101206078	12	7	Csa4G326550/Csa4G629470/Csa3G150200/Csa6G155030/Csa3G002890/Csa4G049610/Csa7G009190	5	Csa2G140370/Csa3G816040/Csa1G604080/Csa2G000520/Csa5G002610
csv00950	Isoquinoline alkaloid biosynthesis	3/457	16/3915	0.284763	1	Csa4G629470/Csa6G155030/Csa6G423480	Csa4G629470/Csa6G155030/Csa6G423480	csv:101212407/csv:101221092/csv:101222232	3	3	Csa4G629470/Csa6G155030/Csa6G423480	0
csv00240	Pyrimidine metabolism	13/457	93/3915	0.285885	1	Csa6G486750/Csa6G110310/Csa6G483490/Csa2G361570/Csa6G094750/Csa7G189190/Csa1G181480/Csa1G050200/Csa1G050500/Csa6G538800/Csa5G647410/Csa1G039840/Csa7G370750	Csa6G486750/Csa6G110310/Csa6G483490/Csa2G361570/Csa6G094750/Csa7G189190/Csa1G181480/Csa1G050200/Csa1G050500/Csa6G538800/Csa5G647410/Csa1G039840/Csa7G370750	csv:101210105/csv:101217271/csv:101221565/csv:101218654/csv:101217274/csv:101218056/csv:101217270/csv:101212831/csv:101203823/csv:101219296/csv:101203146/csv:101206268/csv:105436154	13	1	Csa7G189190	12	Csa6G486750/Csa6G110310/Csa6G483490/Csa2G361570/Csa6G094750/Csa1G181480/Csa1G050200/Csa1G050500/Csa6G538800/Csa5G647410/Csa1G039840/Csa7G370750
csv00330	Arginine and proline metabolism	8/457	54/3915	0.29129	1	Csa2G000460/Csa2G252050/Csa2G264020/Csa1G045490/Csa3G150200/Csa7G426460/Csa5G643300/Csa7G448900	Csa2G000460/Csa2G252050/Csa2G264020/Csa1G045490/Csa3G150200/Csa7G426460/Csa5G643300/Csa7G448900	csv:101205432/csv:101204085/csv:101214819/csv:101214440/csv:101213486/csv:101209263/csv:101219166/csv:101205436	8	7	Csa2G252050/Csa2G264020/Csa1G045490/Csa3G150200/Csa7G426460/Csa5G643300/Csa7G448900	1	Csa2G000460
csv00910	Nitrogen metabolism	5/457	32/3915	0.31575	1	novel.128/Csa1G120450/Csa5G383350/Csa1G120470/Csa1G120420	-/Csa1G120450/Csa5G383350/Csa1G120470/Csa1G120420	csv:101212995/csv:105435272/csv:101219242/csv:101214956/csv:101222229	5	1	novel.128	4	Csa1G120450/Csa5G383350/Csa1G120470/Csa1G120420
csv00410	beta-Alanine metabolism	6/457	40/3915	0.32188	1	Csa1G031730/Csa2G000460/Csa7G066830/Csa7G426460/Csa7G448900/Csa6G423480	Csa1G031730/Csa2G000460/Csa7G066830/Csa7G426460/Csa7G448900/Csa6G423480	csv:101210903/csv:101205432/csv:101204924/csv:101209263/csv:101205436/csv:101222232	6	5	Csa1G031730/Csa7G066830/Csa7G426460/Csa7G448900/Csa6G423480	1	Csa2G000460
csv00430	Taurine and hypotaurine metabolism	2/457	10/3915	0.329037	1	Csa1G031730/Csa2G000660	Csa1G031730/Csa2G000660	csv:101210903/csv:101221216	2	2	Csa1G031730/Csa2G000660	0
csv00130	Ubiquinone and other terpenoid-quinone biosynthesis	6/457	41/3915	0.343586	1	Csa4G629470/Csa4G608160/Csa6G155030/CsaUNG000040/Csa3G710200/Csa2G238780	Csa4G629470/Csa4G608160/Csa6G155030/CsaUNG000040/Csa3G710200/Csa2G238780	csv:101212407/csv:101215051/csv:101221092/csv:101208511/csv:101215427/csv:101211762	6	6	Csa4G629470/Csa4G608160/Csa6G155030/CsaUNG000040/Csa3G710200/Csa2G238780	0
csv03430	Mismatch repair	5/457	34/3915	0.364297	1	Csa1G013800/Csa6G188070/Csa5G614640/Csa6G502800/Csa3G881710	Csa1G013800/Csa6G188070/Csa5G614640/Csa6G502800/Csa3G881710	csv:101208545/csv:101208473/csv:101205315/csv:101218071/csv:101220176	5	1	Csa6G502800	4	Csa1G013800/Csa6G188070/Csa5G614640/Csa3G881710
csv00650	Butanoate metabolism	3/457	19/3915	0.385567	1	Csa1G031730/Csa6G429100/Csa4G056840	Csa1G031730/Csa6G429100/Csa4G056840	csv:101210903/csv:101203798/csv:101220932	3	3	Csa1G031730/Csa6G429100/Csa4G056840	0
csv00960	Tropane, piperidine and pyridine alkaloid biosynthesis	3/457	19/3915	0.385567	1	Csa4G629470/Csa6G155030/Csa6G423480	Csa4G629470/Csa6G155030/Csa6G423480	csv:101212407/csv:101221092/csv:101222232	3	3	Csa4G629470/Csa6G155030/Csa6G423480	0
csv04130	SNARE interactions in vesicular transport	5/457	35/3915	0.388669	1	Csa3G782680/Csa3G824950/Csa4G192200/Csa6G294430/Csa1G226450	Csa3G782680/Csa3G824950/Csa4G192200/Csa6G294430/Csa1G226450	csv:101208931/csv:101213977/csv:101220775/csv:101211289/csv:101208350	5	2	Csa3G782680/Csa3G824950	3	Csa4G192200/Csa6G294430/Csa1G226450
csv00052	Galactose metabolism	6/457	44/3915	0.40924	1	Csa4G167980/Csa5G174590/Csa1G181330/Csa1G615730/Csa7G407800/Csa4G631570	Csa4G167980/Csa5G174590/Csa1G181330/Csa1G615730/Csa7G407800/Csa4G631570	csv:101211538/csv:101207009/csv:101215109/csv:101215511/csv:101219223/csv:101214893	6	2	Csa4G167980/Csa1G181330	4	Csa5G174590/Csa1G615730/Csa7G407800/Csa4G631570
csv00730	Thiamine metabolism	3/457	20/3915	0.418625	1	Csa1G002150/Csa1G420340/Csa3G078800	Csa1G002150/Csa1G420340/Csa3G078800	csv:101216714/csv:101207760/csv:101211553	3	1	Csa1G420340	2	Csa1G002150/Csa3G078800
csv00900	Terpenoid backbone biosynthesis	6/457	45/3915	0.431072	1	Csa6G223500/Csa6G487640/Csa6G117710/Csa1G420340/Csa6G185830/Csa7G029390	Csa6G223500/Csa6G487640/Csa6G117710/Csa1G420340/Csa6G185830/Csa7G029390	csv:101213470/csv:101203974/csv:101213994/csv:101207760/csv:101206217/csv:101219178	6	6	Csa6G223500/Csa6G487640/Csa6G117710/Csa1G420340/Csa6G185830/Csa7G029390	0
csv04712	Circadian rhythm - plant	4/457	29/3915	0.443774	1	Csa2G381650/Csa5G352090/Csa2G035330/Csa3G878800	Csa2G381650/Csa5G352090/Csa2G035330/Csa3G878800	csv:101218051/csv:101214586/csv:101216738/csv:101205952	4	1	Csa2G035330	3	Csa2G381650/Csa5G352090/Csa3G878800
csv00073	Cutin, suberine and wax biosynthesis	3/457	21/3915	0.451076	1	Csa6G004550/Csa1G001360/Csa3G127760	Csa6G004550/Csa1G001360/Csa3G127760	csv:101221526/csv:101210256/csv:101203441	3	2	Csa1G001360/Csa3G127760	1	Csa6G004550
csv00460	Cyanoamino acid metabolism	5/457	38/3915	0.461077	1	Csa1G612880/Csa2G000660/Csa2G145880/Csa2G057070/Csa4G001720	Csa1G612880/Csa2G000660/Csa2G145880/Csa2G057070/Csa4G001720	csv:101212302/csv:101221216/csv:101215910/csv:101218493/csv:101214838	5	4	Csa1G612880/Csa2G000660/Csa2G057070/Csa4G001720	1	Csa2G145880
csv00600	Sphingolipid metabolism	3/457	22/3915	0.48276	1	Csa6G517070/Csa1G073750/Csa6G511770	Csa6G517070/Csa1G073750/Csa6G511770	csv:101206190/csv:101207762/csv:101205550	3	2	Csa6G517070/Csa6G511770	1	Csa1G073750
csv00260	Glycine, serine and threonine metabolism	8/457	65/3915	0.49404	1	Csa6G448740/Csa4G326550/Csa6G448720/Csa2G145880/Csa7G448900/Csa6G448730/Csa3G199630/Csa6G423480	Csa6G448740/Csa4G326550/Csa6G448720/Csa2G145880/Csa7G448900/Csa6G448730/Csa3G199630/Csa6G423480	csv:101205680/csv:101210304/csv:101205446/csv:101215910/csv:101205436/csv:101205445/csv:101221689/csv:101222232	8	6	Csa6G448740/Csa4G326550/Csa6G448720/Csa7G448900/Csa6G448730/Csa6G423480	2	Csa2G145880/Csa3G199630
csv00400	Phenylalanine, tyrosine and tryptophan biosynthesis	5/457	40/3915	0.50797	1	Csa4G629470/Csa6G155030/Csa6G487590/Csa1G145980/Csa7G064020	Csa4G629470/Csa6G155030/Csa6G487590/Csa1G145980/Csa7G064020	csv:101212407/csv:101221092/csv:101204463/csv:101222151/csv:101221603	5	5	Csa4G629470/Csa6G155030/Csa6G487590/Csa1G145980/Csa7G064020	0
csv00230	Purine metabolism	15/457	127/3915	0.522919	1	Csa7G449460/Csa6G449820/Csa5G160770/Csa6G486750/Csa4G161850/Csa6G405970/Csa6G094750/Csa2G381870/Csa1G002150/Csa3G651840/Csa3G904100/Csa1G050200/Csa2G215520/Csa5G647410/Csa1G039840	Csa7G449460/Csa6G449820/Csa5G160770/Csa6G486750/Csa4G161850/Csa6G405970/Csa6G094750/Csa2G381870/Csa1G002150/Csa3G651840/Csa3G904100/Csa1G050200/Csa2G215520/Csa5G647410/Csa1G039840	csv:101204461/csv:101206620/csv:101216186/csv:101210105/csv:101212263/csv:101203595/csv:101217274/csv:101215432/csv:101216714/csv:101220616/csv:101223065/csv:101212831/csv:101218495/csv:101203146/csv:101206268	15	5	Csa7G449460/Csa4G161850/Csa3G651840/Csa3G904100/Csa2G215520	10	Csa6G449820/Csa5G160770/Csa6G486750/Csa6G405970/Csa6G094750/Csa2G381870/Csa1G002150/Csa1G050200/Csa5G647410/Csa1G039840
csv00071	Fatty acid degradation	5/457	41/3915	0.530801	1	Csa2G238260/Csa1G044860/Csa7G031600/Csa7G448900/Csa7G322060	Csa2G238260/Csa1G044860/Csa7G031600/Csa7G448900/Csa7G322060	csv:101203288/csv:101212994/csv:101212158/csv:101205436/csv:101206036	5	3	Csa7G031600/Csa7G448900/Csa7G322060	2	Csa2G238260/Csa1G044860
csv00760	Nicotinate and nicotinamide metabolism	2/457	15/3915	0.536994	1	Csa1G047450/Csa3G734170	Csa1G047450/Csa3G734170	csv:101208114/csv:101205253	2	2	Csa1G047450/Csa3G734170	0
csv00250	Alanine, aspartate and glutamate metabolism	6/457	50/3915	0.537129	1	Csa4G326550/Csa1G031730/Csa2G370510/Csa1G045490/Csa7G189190/Csa4G056840	Csa4G326550/Csa1G031730/Csa2G370510/Csa1G045490/Csa7G189190/Csa4G056840	csv:101210304/csv:101210903/csv:101213711/csv:101214440/csv:101218056/csv:101220932	6	6	Csa4G326550/Csa1G031730/Csa2G370510/Csa1G045490/Csa7G189190/Csa4G056840	0
csv00450	Selenocompound metabolism	2/457	17/3915	0.606977	1	Csa3G002890/Csa2G215520	Csa3G002890/Csa2G215520	csv:101214172/csv:101218495	2	2	Csa3G002890/Csa2G215520	0
csv00196	Photosynthesis - antenna proteins	2/457	18/3915	0.638838	1	Csa1G445860/Csa6G522690	Csa1G445860/Csa6G522690	csv:101211276/csv:101222687	2	0		2	Csa1G445860/Csa6G522690
csv00640	Propanoate metabolism	3/457	29/3915	0.675044	1	Csa6G395130/Csa7G066830/Csa3G164470	Csa6G395130/Csa7G066830/Csa3G164470	csv:101216977/csv:101204924/csv:101206829	3	3	Csa6G395130/Csa7G066830/Csa3G164470	0
csv03420	Nucleotide excision repair	5/457	51/3915	0.726827	1	Csa1G013800/Csa6G188070/Csa5G614640/Csa6G502800/Csa3G881710	Csa1G013800/Csa6G188070/Csa5G614640/Csa6G502800/Csa3G881710	csv:101208545/csv:101208473/csv:101205315/csv:101218071/csv:101220176	5	1	Csa6G502800	4	Csa1G013800/Csa6G188070/Csa5G614640/Csa3G881710
csv00520	Amino sugar and nucleotide sugar metabolism	11/457	108/3915	0.731662	1	Csa7G058620/Csa6G526280/Csa1G615730/Csa1G534750/Csa1G267230/Csa1G267220/Csa2G377950/Csa7G378420/Csa1G039880/Csa4G002500/Csa3G300600	Csa7G058620/Csa6G526280/Csa1G615730/Csa1G534750/Csa1G267230/Csa1G267220/Csa2G377950/Csa7G378420/Csa1G039880/Csa4G002500/Csa3G300600	csv:101216143/csv:101207951/csv:101215511/csv:101222574/csv:101214415/csv:101222900/csv:101214230/csv:101206067/csv:101203952/csv:101223149/csv:101223130	11	6	Csa6G526280/Csa1G534750/Csa1G267230/Csa1G267220/Csa7G378420/Csa1G039880	5	Csa7G058620/Csa1G615730/Csa2G377950/Csa4G002500/Csa3G300600
csv00531	Glycosaminoglycan degradation	1/457	12/3915	0.775017	1	Csa2G270820	Csa2G270820	csv:101220222	1	1	Csa2G270820	0
csv00380	Tryptophan metabolism	3/457	34/3915	0.77653	1	Csa2G264020/Csa7G448900/Csa4G658600	Csa2G264020/Csa7G448900/Csa4G658600	csv:101214819/csv:101205436/csv:105435392	3	2	Csa2G264020/Csa7G448900	1	Csa4G658600
csv00740	Riboflavin metabolism	1/457	13/3915	0.80136	1	Csa6G029440	Csa6G029440	csv:101212510	1	1	Csa6G029440	0
csv00905	Brassinosteroid biosynthesis	1/457	13/3915	0.80136	1	Csa4G038710	Csa4G038710	csv:101211854	1	0		1	Csa4G038710
csv00220	Arginine biosynthesis	3/457	36/3915	0.809141	1	Csa3G902910/Csa2G370510/Csa6G495740	Csa3G902910/Csa2G370510/Csa6G495740	csv:101220309/csv:101213711/csv:101223180	3	3	Csa3G902910/Csa2G370510/Csa6G495740	0
csv00514	Other types of O-glycan biosynthesis	1/457	14/3915	0.824625	1	Csa6G003390	Csa6G003390	csv:101203870	1	1	Csa6G003390	0
csv04933	AGE-RAGE signaling pathway in diabetic complications	1/457	14/3915	0.824625	1	Csa2G003580	Csa2G003580	csv:101209852	1	0		1	Csa2G003580
csv00310	Lysine degradation	2/457	27/3915	0.840904	1	Csa1G598330/Csa7G448900	Csa1G598330/Csa7G448900	csv:101214976/csv:101205436	2	2	Csa1G598330/Csa7G448900	0
csv02010	ABC transporters	2/457	27/3915	0.840904	1	Csa5G633170/Csa5G636450	Csa5G633170/Csa5G636450	csv:101206448/csv:101212585	2	0		2	Csa5G633170/Csa5G636450
csv00620	Pyruvate metabolism	6/457	71/3915	0.852533	1	Csa1G050360/Csa3G150740/Csa3G076020/Csa6G449820/Csa7G448900/Csa5G577360	Csa1G050360/Csa3G150740/Csa3G076020/Csa6G449820/Csa7G448900/Csa5G577360	csv:101214523/csv:101214608/csv:101203268/csv:101206620/csv:101205436/csv:101216256	6	5	Csa1G050360/Csa3G150740/Csa3G076020/Csa7G448900/Csa5G577360	1	Csa6G449820
csv00511	Other glycan degradation	1/457	16/3915	0.863313	1	Csa5G146320	Csa5G146320	csv:101211186	1	0		1	Csa5G146320
csv00670	One carbon pool by folate	1/457	16/3915	0.863313	1	Csa2G145880	Csa2G145880	csv:101215910	1	0		1	Csa2G145880
csv00630	Glyoxylate and dicarboxylate metabolism	5/457	62/3915	0.865751	1	Csa1G050360/Csa2G145880/Csa4G658600/Csa3G836500/Csa5G154230	Csa1G050360/Csa2G145880/Csa4G658600/Csa3G836500/Csa5G154230	csv:101214523/csv:101215910/csv:105435392/csv:101213516/csv:101220920	5	3	Csa1G050360/Csa3G836500/Csa5G154230	2	Csa2G145880/Csa4G658600
csv00920	Sulfur metabolism	2/457	29/3915	0.86887	1	Csa4G621190/Csa2G215520	Csa4G621190/Csa2G215520	csv:101221943/csv:101218495	2	2	Csa4G621190/Csa2G215520	0
csv04145	Phagosome	5/457	63/3915	0.874774	1	Csa2G368830/Csa6G497050/Csa4G000580/Csa2G003580/Csa1G629200	Csa2G368830/Csa6G497050/Csa4G000580/Csa2G003580/Csa1G629200	csv:101204817/csv:101217909/csv:101221020/csv:101209852/csv:101221614	5	0		5	Csa2G368830/Csa6G497050/Csa4G000580/Csa2G003580/Csa1G629200
csv00340	Histidine metabolism	1/457	17/3915	0.879334	1	Csa7G448900	Csa7G448900	csv:101205436	1	1	Csa7G448900	0
csv01040	Biosynthesis of unsaturated fatty acids	1/457	17/3915	0.879334	1	Csa3G808360	Csa3G808360	csv:101222623	1	1	Csa3G808360	0
csv00908	Zeatin biosynthesis	1/457	18/3915	0.893481	1	Csa4G647490	Csa4G647490	csv:101217899	1	1	Csa4G647490	0
csv04146	Peroxisome	6/457	76/3915	0.893569	1	Csa1G571850/Csa7G047330/Csa2G238260/Csa7G031600/Csa4G658600/Csa6G429100	Csa1G571850/Csa7G047330/Csa2G238260/Csa7G031600/Csa4G658600/Csa6G429100	csv:101211319/csv:101214701/csv:101203288/csv:101212158/csv:105435392/csv:101203798	6	3	Csa7G047330/Csa7G031600/Csa6G429100	3	Csa1G571850/Csa2G238260/Csa4G658600
csv00061	Fatty acid biosynthesis	2/457	32/3915	0.902443	1	Csa2G238260/Csa7G031600	Csa2G238260/Csa7G031600	csv:101203288/csv:101212158	2	1	Csa7G031600	1	Csa2G238260
csv01212	Fatty acid metabolism	4/457	56/3915	0.906531	1	Csa2G238260/Csa3G019340/Csa7G031600/Csa3G808360	Csa2G238260/Csa3G019340/Csa7G031600/Csa3G808360	csv:101203288/csv:101212007/csv:101212158/csv:101222623	4	3	Csa3G019340/Csa7G031600/Csa3G808360	1	Csa2G238260
csv04120	Ubiquitin mediated proteolysis	7/457	89/3915	0.909214	1	Csa6G344280/Csa3G121800/Csa6G511700/Csa5G517720/Csa6G448100/Csa6G434330/Csa5G141120	Csa6G344280/Csa3G121800/Csa6G511700/Csa5G517720/Csa6G448100/Csa6G434330/Csa5G141120	csv:101220292/csv:101221190/csv:101212043/csv:101215923/csv:101203488/csv:101208947/csv:101213539	7	3	Csa6G344280/Csa3G121800/Csa6G511700	4	Csa5G517720/Csa6G448100/Csa6G434330/Csa5G141120
csv00790	Folate biosynthesis	1/457	20/3915	0.917002	1	Csa6G029440	Csa6G029440	csv:101212510	1	1	Csa6G029440	0
csv01230	Biosynthesis of amino acids	17/457	192/3915	0.917745	1	Csa6G448740/Csa6G449820/Csa3G902910/Csa4G629470/Csa6G448720/Csa2G370510/Csa5G611700/Csa2G145880/Csa2G404730/Csa6G155030/Csa6G495740/Csa6G487590/Csa1G145980/Csa7G064020/Csa3G904100/Csa6G448730/Csa3G199630	Csa6G448740/Csa6G449820/Csa3G902910/Csa4G629470/Csa6G448720/Csa2G370510/Csa5G611700/Csa2G145880/Csa2G404730/Csa6G155030/Csa6G495740/Csa6G487590/Csa1G145980/Csa7G064020/Csa3G904100/Csa6G448730/Csa3G199630	csv:101205680/csv:101206620/csv:101220309/csv:101212407/csv:101205446/csv:101213711/csv:101211316/csv:101215910/csv:101216470/csv:101221092/csv:101223180/csv:101204463/csv:101222151/csv:101221603/csv:101223065/csv:101205445/csv:101221689	17	14	Csa6G448740/Csa3G902910/Csa4G629470/Csa6G448720/Csa2G370510/Csa5G611700/Csa2G404730/Csa6G155030/Csa6G495740/Csa6G487590/Csa1G145980/Csa7G064020/Csa3G904100/Csa6G448730	3	Csa6G449820/Csa2G145880/Csa3G199630
csv03410	Base excision repair	2/457	34/3915	0.920175	1	Csa6G188070/Csa6G134890	Csa6G188070/Csa6G134890	csv:101208473/csv:101218536	2	0		2	Csa6G188070/Csa6G134890
csv00562	Inositol phosphate metabolism	4/457	59/3915	0.926468	1	Csa7G066830/Csa3G009450/Csa4G031000/Csa1G575130	Csa7G066830/Csa3G009450/Csa4G031000/Csa1G575130	csv:101204924/csv:101211366/csv:101207441/csv:101202978	4	2	Csa7G066830/Csa4G031000	2	Csa3G009450/Csa1G575130
csv01210	2-Oxocarboxylic acid metabolism	2/457	38/3915	0.946935	1	Csa3G902910/Csa6G495740	Csa3G902910/Csa6G495740	csv:101220309/csv:101223180	2	2	Csa3G902910/Csa6G495740	0
csv00030	Pentose phosphate pathway	2/457	41/3915	0.961148	1	Csa5G611700/Csa3G904100	Csa5G611700/Csa3G904100	csv:101211316/csv:101223065	2	2	Csa5G611700/Csa3G904100	0
csv00053	Ascorbate and aldarate metabolism	2/457	43/3915	0.968512	1	Csa7G448900/Csa1G575130	Csa7G448900/Csa1G575130	csv:101205436/csv:101202978	2	1	Csa7G448900	1	Csa1G575130
csv04141	Protein processing in endoplasmic reticulum	12/457	163/3915	0.9755	1	Csa3G733220/Csa2G011510/Csa6G128040/Csa4G637750/Csa2G360850/Csa5G545560/Csa5G197120/Csa3G020080/Csa1G063560/Csa4G646340/Csa5G613470/Csa7G072770	Csa3G733220/Csa2G011510/Csa6G128040/Csa4G637750/Csa2G360850/Csa5G545560/Csa5G197120/Csa3G020080/Csa1G063560/Csa4G646340/Csa5G613470/Csa7G072770	csv:101219630/csv:101221843/csv:101204208/csv:101206686/csv:101221027/csv:101209321/csv:101211457/csv:101219106/csv:101212573/csv:101212955/csv:101204918/csv:101220889	12	10	Csa3G733220/Csa2G011510/Csa6G128040/Csa4G637750/Csa2G360850/Csa5G545560/Csa5G197120/Csa4G646340/Csa5G613470/Csa7G072770	2	Csa3G020080/Csa1G063560
csv00710	Carbon fixation in photosynthetic organisms	3/457	60/3915	0.977511	1	Csa3G150740/Csa5G611700/Csa5G577360	Csa3G150740/Csa5G611700/Csa5G577360	csv:101214608/csv:101211316/csv:101216256	3	3	Csa3G150740/Csa5G611700/Csa5G577360	0
csv03010	Ribosome	20/457	249/3915	0.978727	1	Csa1G000010/Csa4G623380/Csa1G569380/Csa3G727930/Csa5G176000/Csa6G187950/Csa3G171790/Csa5G524750/Csa3G769090/Csa1G095030/Csa1G163140/Csa4G618420/Csa1G462020/Csa7G274150/Csa3G121660/Csa3G098540/Csa4G095600/Csa6G519510/novel.828/Csa3G797600	Csa1G000010/Csa4G623380/Csa1G569380/Csa3G727930/Csa5G176000/Csa6G187950/Csa3G171790/Csa5G524750/Csa3G769090/Csa1G095030/Csa1G163140/Csa4G618420/Csa1G462020/Csa7G274150/Csa3G121660/Csa3G098540/Csa4G095600/Csa6G519510/-/Csa3G797600	csv:101204932/csv:101204726/csv:101204829/csv:101220973/csv:101222172/csv:101210440/csv:101207433/csv:101204369/csv:101213702/csv:101216586/csv:101205570/csv:101219899/csv:101207271/csv:101218252/csv:101218820/csv:101209475/csv:101220655/csv:101216704/csv:101209059/csv:101208313	20	0		20	Csa1G000010/Csa4G623380/Csa1G569380/Csa3G727930/Csa5G176000/Csa6G187950/Csa3G171790/Csa5G524750/Csa3G769090/Csa1G095030/Csa1G163140/Csa4G618420/Csa1G462020/Csa7G274150/Csa3G121660/Csa3G098540/Csa4G095600/Csa6G519510/novel.828/Csa3G797600
csv03018	RNA degradation	5/457	86/3915	0.978843	1	Csa1G599450/Csa6G095890/novel.376/Csa6G425790/Csa1G168920	Csa1G599450/Csa6G095890/-/Csa6G425790/Csa1G168920	csv:101217516/csv:101215358/csv:101222028/csv:101219801/csv:101210423	5	2	Csa6G425790/Csa1G168920	3	Csa1G599450/Csa6G095890/novel.376
csv00051	Fructose and mannose metabolism	2/457	47/3915	0.979421	1	Csa1G615730/Csa3G300600	Csa1G615730/Csa3G300600	csv:101215511/csv:101223130	2	0		2	Csa1G615730/Csa3G300600
csv03050	Proteasome	2/457	47/3915	0.979421	1	Csa2G031700/Csa5G590010	Csa2G031700/Csa5G590010	csv:101210367/csv:101210332	2	0		2	Csa2G031700/Csa5G590010
csv00010	Glycolysis / Gluconeogenesis	6/457	99/3915	0.980464	1	Csa6G449820/Csa1G044860/Csa1G615730/Csa7G448900/Csa1G532350/Csa7G322060	Csa6G449820/Csa1G044860/Csa1G615730/Csa7G448900/Csa1G532350/Csa7G322060	csv:101206620/csv:101212994/csv:101215511/csv:101205436/csv:101207348/csv:101206036	6	2	Csa7G448900/Csa7G322060	4	Csa6G449820/Csa1G044860/Csa1G615730/Csa1G532350
csv04136	Autophagy - other	1/457	32/3915	0.981479	1	Csa6G484560	Csa6G484560	csv:101221089	1	1	Csa6G484560	0
csv04144	Endocytosis	9/457	139/3915	0.986752	1	Csa3G271380/Csa1G595810/Csa6G511700/Csa7G432600/Csa2G270210/Csa3G038190/Csa3G698470/Csa1G042770/Csa2G032750	Csa3G271380/Csa1G595810/Csa6G511700/Csa7G432600/Csa2G270210/Csa3G038190/Csa3G698470/Csa1G042770/Csa2G032750	csv:105434874/csv:101205975/csv:101212043/csv:101206113/csv:101218079/csv:101208016/csv:101206955/csv:101214261/csv:101220522	9	8	Csa3G271380/Csa1G595810/Csa6G511700/Csa7G432600/Csa2G270210/Csa3G038190/Csa3G698470/Csa2G032750	1	Csa1G042770
csv00510	N-Glycan biosynthesis	1/457	35/3915	0.98728	1	Csa5G598080	Csa5G598080	csv:101222690	1	1	Csa5G598080	0
csv01200	Carbon metabolism	15/457	209/3915	0.989626	1	Csa1G050360/Csa3G150740/Csa6G448740/Csa6G449820/Csa6G448720/Csa7G066830/Csa5G611700/Csa2G145880/Csa1G615730/Csa5G577360/Csa4G658600/Csa3G904100/Csa3G836500/Csa6G448730/Csa3G199630	Csa1G050360/Csa3G150740/Csa6G448740/Csa6G449820/Csa6G448720/Csa7G066830/Csa5G611700/Csa2G145880/Csa1G615730/Csa5G577360/Csa4G658600/Csa3G904100/Csa3G836500/Csa6G448730/Csa3G199630	csv:101214523/csv:101214608/csv:101205680/csv:101206620/csv:101205446/csv:101204924/csv:101211316/csv:101215910/csv:101215511/csv:101216256/csv:105435392/csv:101223065/csv:101213516/csv:101205445/csv:101221689	15	10	Csa1G050360/Csa3G150740/Csa6G448740/Csa6G448720/Csa7G066830/Csa5G611700/Csa5G577360/Csa3G904100/Csa3G836500/Csa6G448730	5	Csa6G449820/Csa2G145880/Csa1G615730/Csa4G658600/Csa3G199630
csv04070	Phosphatidylinositol signaling system	2/457	56/3915	0.992258	1	Csa3G099600/Csa3G009450	Csa3G099600/Csa3G009450	csv:101208743/csv:101211366	2	1	Csa3G099600	1	Csa3G009450
csv00195	Photosynthesis	1/457	45/3915	0.996373	1	Csa3G414060	Csa3G414060	csv:101215878	1	0		1	Csa3G414060
csv03015	mRNA surveillance pathway	3/457	99/3915	0.999595	1	Csa2G000310/Csa6G095890/Csa7G450760	Csa2G000310/Csa6G095890/Csa7G450760	csv:101206856/csv:101215358/csv:101220676	3	1	Csa2G000310	2	Csa6G095890/Csa7G450760
csv00190	Oxidative phosphorylation	2/457	88/3915	0.999795	1	Csa4G006220/Csa5G635370	Csa4G006220/Csa5G635370	csv:101212751/csv:101211115	2	1	Csa5G635370	1	Csa4G006220
csv03008	Ribosome biogenesis in eukaryotes	1/457	74/3915	0.999907	1	Csa7G390220	Csa7G390220	csv:101220388	1	0		1	Csa7G390220
csv03013	RNA transport	3/457	143/3915	0.999997	1	Csa6G421710/Csa3G077610/Csa6G095890	Csa6G421710/Csa3G077610/Csa6G095890	csv:101211250/csv:101214921/csv:101215358	3	1	Csa3G077610	2	Csa6G421710/Csa6G095890
csv03040	Spliceosome	1/457	148/3915	1	1	Csa1G039190	Csa1G039190	csv:101203302	1	0		1	Csa1G039190

## Sheet: RG_CA vs RG_CK down KEGG
KEGGID	Description	GeneRatio	BgRatio	pvalue	padj	geneID	geneName	keggID	Count
csv03030	DNA replication	12/202	42/3915	7.23e-07	5.35e-05	Csa1G013800/Csa6G188070/Csa5G614640/Csa3G881710/Csa6G094750/Csa7G407650/Csa6G522780/Csa3G722880/Csa6G538780/Csa5G647410/Csa7G004140/Csa1G039840	Csa1G013800/Csa6G188070/Csa5G614640/Csa3G881710/Csa6G094750/Csa7G407650/Csa6G522780/Csa3G722880/Csa6G538780/Csa5G647410/Csa7G004140/Csa1G039840	csv:101208545/csv:101208473/csv:101205315/csv:101220176/csv:101217274/csv:101219064/csv:101210889/csv:101219546/csv:101219775/csv:101203146/csv:101211850/csv:101206268	12
csv04075	Plant hormone signal transduction	29/202	233/3915	5.47e-06	0.000202207	Csa4G312880/Csa2G258100/Csa3G143580/Csa4G436980/Csa3G822100/Csa5G549170/Csa1G408720/Csa5G374730/Csa2G356070/Csa7G008430/Csa5G217670/Csa3G902310/Csa6G012800/Csa5G603910/Csa7G405830/Csa7G072880/Csa1G042920/Csa3G866530/Csa3G777530/Csa3G143570/Csa6G491650/Csa1G470460/Csa1G006300/Csa6G383530/Csa6G011040/Csa5G434550/Csa2G011420/Csa2G257100/Csa7G378520	Csa4G312880/Csa2G258100/Csa3G143580/Csa4G436980/Csa3G822100/Csa5G549170/Csa1G408720/Csa5G374730/Csa2G356070/Csa7G008430/Csa5G217670/Csa3G902310/Csa6G012800/Csa5G603910/Csa7G405830/Csa7G072880/Csa1G042920/Csa3G866530/Csa3G777530/Csa3G143570/Csa6G491650/Csa1G470460/Csa1G006300/Csa6G383530/Csa6G011040/Csa5G434550/Csa2G011420/Csa2G257100/Csa7G378520	csv:101216106/csv:101210457/csv:101218824/csv:101220999/csv:101220810/csv:101209777/csv:101213450/csv:101215516/csv:101205442/csv:101203330/csv:101219833/csv:101218875/csv:101221757/csv:101209506/csv:101205786/csv:101222066/csv:101222222/csv:101216342/csv:101216654/csv:101217325/csv:101216655/csv:101210966/csv:101214143/csv:101216267/csv:101205492/csv:101210839/csv:101223028/csv:101222974/csv:101…	29
csv03440	Homologous recombination	9/202	52/3915	0.00114996	0.0283656	Csa1G013800/Csa3G608160/Csa5G614640/Csa6G525320/Csa3G881710/Csa1G597830/Csa4G663720/Csa3G221760/Csa2G058700	Csa1G013800/Csa3G608160/Csa5G614640/Csa6G525320/Csa3G881710/Csa1G597830/Csa4G663720/Csa3G221760/Csa2G058700	csv:101208545/csv:101222995/csv:101205315/csv:101212120/csv:101220176/csv:101214733/csv:101218075/csv:101211021/csv:101213389	9
csv00240	Pyrimidine metabolism	12/202	93/3915	0.00264952	0.049016	Csa6G486750/Csa6G110310/Csa6G483490/Csa2G361570/Csa6G094750/Csa1G181480/Csa1G050200/Csa1G050500/Csa6G538800/Csa5G647410/Csa1G039840/Csa7G370750	Csa6G486750/Csa6G110310/Csa6G483490/Csa2G361570/Csa6G094750/Csa1G181480/Csa1G050200/Csa1G050500/Csa6G538800/Csa5G647410/Csa1G039840/Csa7G370750	csv:101210105/csv:101217271/csv:101221565/csv:101218654/csv:101217274/csv:101217270/csv:101212831/csv:101203823/csv:101219296/csv:101203146/csv:101206268/csv:105436154	12
csv00040	Pentose and glucuronate interconversions	9/202	63/3915	0.00452288	0.0669387	Csa2G350210/Csa3G624020/Csa7G405320/Csa4G043950/Csa7G414390/Csa7G405820/Csa3G133180/Csa3G126810/Csa2G155600	Csa2G350210/Csa3G624020/Csa7G405320/Csa4G043950/Csa7G414390/Csa7G405820/Csa3G133180/Csa3G126810/Csa2G155600	csv:101208076/csv:101207204/csv:101205557/csv:101222494/csv:101217414/csv:101205321/csv:101218188/csv:101217552/csv:101217580	9
csv00062	Fatty acid elongation	5/202	29/3915	0.0149984	0.18498	Csa3G178500/Csa1G501840/Csa5G178710/Csa3G178510/Csa3G178490	Csa3G178500/Csa1G501840/Csa5G178710/Csa3G178510/Csa3G178490	csv:101215310/csv:101209161/csv:101221340/csv:101215063/csv:101215547	5
csv03010	Ribosome	20/202	249/3915	0.0299755	0.316883	Csa1G000010/Csa4G623380/Csa1G569380/Csa3G727930/Csa5G176000/Csa6G187950/Csa3G171790/Csa5G524750/Csa3G769090/Csa1G095030/Csa1G163140/Csa4G618420/Csa1G462020/Csa7G274150/Csa3G121660/Csa3G098540/Csa4G095600/Csa6G519510/novel.828/Csa3G797600	Csa1G000010/Csa4G623380/Csa1G569380/Csa3G727930/Csa5G176000/Csa6G187950/Csa3G171790/Csa5G524750/Csa3G769090/Csa1G095030/Csa1G163140/Csa4G618420/Csa1G462020/Csa7G274150/Csa3G121660/Csa3G098540/Csa4G095600/Csa6G519510/-/Csa3G797600	csv:101204932/csv:101204726/csv:101204829/csv:101220973/csv:101222172/csv:101210440/csv:101207433/csv:101204369/csv:101213702/csv:101216586/csv:101205570/csv:101219899/csv:101207271/csv:101218252/csv:101218820/csv:101209475/csv:101220655/csv:101216704/csv:101209059/csv:101208313	20
csv04016	MAPK signaling pathway - plant	10/202	115/3915	0.0710402	0.657122	Csa4G312880/Csa5G217670/Csa3G902310/Csa6G012800/Csa7G405830/Csa3G354520/Csa1G470460/Csa4G658600/Csa1G050200/Csa5G014290	Csa4G312880/Csa5G217670/Csa3G902310/Csa6G012800/Csa7G405830/Csa3G354520/Csa1G470460/Csa4G658600/Csa1G050200/Csa5G014290	csv:101216106/csv:101219833/csv:101218875/csv:101221757/csv:101205786/csv:101211617/csv:101210966/csv:105435392/csv:101212831/csv:101213139	10
csv00910	Nitrogen metabolism	4/202	32/3915	0.0799911	0.657705	Csa1G120450/Csa5G383350/Csa1G120470/Csa1G120420	Csa1G120450/Csa5G383350/Csa1G120470/Csa1G120420	csv:105435272/csv:101219242/csv:101214956/csv:101222229	4
csv03430	Mismatch repair	4/202	34/3915	0.0953858	0.68189	Csa1G013800/Csa6G188070/Csa5G614640/Csa3G881710	Csa1G013800/Csa6G188070/Csa5G614640/Csa3G881710	csv:101208545/csv:101208473/csv:101205315/csv:101220176	4
csv00100	Steroid biosynthesis	3/202	22/3915	0.101362	0.68189	Csa3G689270/Csa6G522820/Csa4G409800	Csa3G689270/Csa6G522820/Csa4G409800	csv:101217151/csv:101221194/csv:101204738	3
csv00230	Purine metabolism	10/202	127/3915	0.117883	0.726946	Csa6G449820/Csa5G160770/Csa6G486750/Csa6G405970/Csa6G094750/Csa2G381870/Csa1G002150/Csa1G050200/Csa5G647410/Csa1G039840	Csa6G449820/Csa5G160770/Csa6G486750/Csa6G405970/Csa6G094750/Csa2G381870/Csa1G002150/Csa1G050200/Csa5G647410/Csa1G039840	csv:101206620/csv:101216186/csv:101210105/csv:101203595/csv:101217274/csv:101215432/csv:101216714/csv:101212831/csv:101203146/csv:101206268	10
csv00860	Porphyrin and chlorophyll metabolism	4/202	43/3915	0.179198	0.825865	Csa4G082410/Csa5G218840/Csa3G682170/Csa6G518380	Csa4G082410/Csa5G218840/Csa3G682170/Csa6G518380	csv:101212208/csv:101212245/csv:101219749/csv:101217637	4
csv00941	Flavonoid biosynthesis	2/202	15/3915	0.179405	0.825865	Csa6G108510/Csa5G505170	Csa6G108510/Csa5G505170	csv:101206443/csv:101221017	2
csv00480	Glutathione metabolism	6/202	74/3915	0.180616	0.825865	Csa2G348150/Csa6G486750/Csa4G303160/Csa4G304760/Csa4G303690/Csa3G133370	Csa2G348150/Csa6G486750/Csa4G303160/Csa4G304760/Csa4G303690/Csa3G133370	csv:101213523/csv:101210105/csv:101220464/csv:101219743/csv:105435246/csv:101207387	6
csv04712	Circadian rhythm - plant	3/202	29/3915	0.186232	0.825865	Csa2G381650/Csa5G352090/Csa3G878800	Csa2G381650/Csa5G352090/Csa3G878800	csv:101218051/csv:101214586/csv:101205952	3
csv00052	Galactose metabolism	4/202	44/3915	0.189726	0.825865	Csa5G174590/Csa1G615730/Csa7G407800/Csa4G631570	Csa5G174590/Csa1G615730/Csa7G407800/Csa4G631570	csv:101207009/csv:101215511/csv:101219223/csv:101214893	4
csv04145	Phagosome	5/202	63/3915	0.223579	0.888634	Csa2G368830/Csa6G497050/Csa4G000580/Csa2G003580/Csa1G629200	Csa2G368830/Csa6G497050/Csa4G000580/Csa2G003580/Csa1G629200	csv:101204817/csv:101217909/csv:101221020/csv:101209852/csv:101221614	5
csv00196	Photosynthesis - antenna proteins	2/202	18/3915	0.237146	0.888634	Csa1G445860/Csa6G522690	Csa1G445860/Csa6G522690	csv:101211276/csv:101222687	2
csv03420	Nucleotide excision repair	4/202	51/3915	0.268009	0.888634	Csa1G013800/Csa6G188070/Csa5G614640/Csa3G881710	Csa1G013800/Csa6G188070/Csa5G614640/Csa3G881710	csv:101208545/csv:101208473/csv:101205315/csv:101220176	4
csv04130	SNARE interactions in vesicular transport	3/202	35/3915	0.269182	0.888634	Csa4G192200/Csa6G294430/Csa1G226450	Csa4G192200/Csa6G294430/Csa1G226450	csv:101220775/csv:101211289/csv:101208350	3
csv00591	Linoleic acid metabolism	2/202	20/3915	0.276197	0.888634	Csa1G433610/Csa6G424000	Csa1G433610/Csa6G424000	csv:101203184/csv:101215030	2
csv00730	Thiamine metabolism	2/202	20/3915	0.276197	0.888634	Csa1G002150/Csa3G078800	Csa1G002150/Csa3G078800	csv:101216714/csv:101211553	2
csv02010	ABC transporters	2/202	27/3915	0.409788	0.999663	Csa5G633170/Csa5G636450	Csa5G633170/Csa5G636450	csv:101206448/csv:101212585	2
csv00945	Stilbenoid, diarylheptanoid and gingerol biosynthesis	1/202	10/3915	0.411617	0.999663	Csa7G039790	Csa7G039790	csv:101216522	1
csv00270	Cysteine and methionine metabolism	5/202	83/3915	0.428091	0.999663	Csa2G140370/Csa3G816040/Csa1G604080/Csa2G000520/Csa5G002610	Csa2G140370/Csa3G816040/Csa1G604080/Csa2G000520/Csa5G002610	csv:101215667/csv:101212693/csv:101218956/csv:101203726/csv:101206078	5
csv00350	Tyrosine metabolism	2/202	32/3915	0.497677	0.999663	Csa1G044860/Csa1G425910	Csa1G044860/Csa1G425910	csv:101212994/csv:101203411	2
csv00590	Arachidonic acid metabolism	1/202	13/3915	0.498305	0.999663	Csa1G433610	Csa1G433610	csv:101203184	1
csv00905	Brassinosteroid biosynthesis	1/202	13/3915	0.498305	0.999663	Csa4G038710	Csa4G038710	csv:101211854	1
csv04933	AGE-RAGE signaling pathway in diabetic complications	1/202	14/3915	0.524277	0.999663	Csa2G003580	Csa2G003580	csv:101209852	1
csv03410	Base excision repair	2/202	34/3915	0.530447	0.999663	Csa6G188070/Csa6G134890	Csa6G188070/Csa6G134890	csv:101208473/csv:101218536	2
csv00511	Other glycan degradation	1/202	16/3915	0.572275	0.999663	Csa5G146320	Csa5G146320	csv:101211186	1
csv00670	One carbon pool by folate	1/202	16/3915	0.572275	0.999663	Csa2G145880	Csa2G145880	csv:101215910	1
csv00500	Starch and sucrose metabolism	6/202	118/3915	0.575566	0.999663	Csa4G051530/Csa5G174590/Csa7G405310/Csa7G213180/Csa1G615730/Csa3G033800	Csa4G051530/Csa5G174590/Csa7G405310/Csa7G213180/Csa1G615730/Csa3G033800	csv:101203271/csv:101207009/csv:101204921/csv:101205661/csv:101215511/csv:101220548	6
csv00592	alpha-Linolenic acid metabolism	2/202	39/3915	0.605843	0.999663	Csa7G351890/Csa1G433610	Csa7G351890/Csa1G433610	csv:101208825/csv:101203184	2
csv00904	Diterpenoid biosynthesis	1/202	18/3915	0.615452	0.999663	Csa5G172270	Csa5G172270	csv:101212803	1
csv00564	Glycerophospholipid metabolism	4/202	82/3915	0.618641	0.999663	Csa1G042800/Csa1G025050/Csa3G732400/Csa1G433610	Csa1G042800/Csa1G025050/Csa3G732400/Csa1G433610	csv:101219872/csv:101220498/csv:101214865/csv:101203184	4
csv00071	Fatty acid degradation	2/202	41/3915	0.633339	0.999663	Csa2G238260/Csa1G044860	Csa2G238260/Csa1G044860	csv:101203288/csv:101212994	2
csv00520	Amino sugar and nucleotide sugar metabolism	5/202	108/3915	0.663353	0.999663	Csa7G058620/Csa1G615730/Csa2G377950/Csa4G002500/Csa3G300600	Csa7G058620/Csa1G615730/Csa2G377950/Csa4G002500/Csa3G300600	csv:101216143/csv:101215511/csv:101214230/csv:101223149/csv:101223130	5
csv00073	Cutin, suberine and wax biosynthesis	1/202	21/3915	0.672218	0.999663	Csa6G004550	Csa6G004550	csv:101221526	1
csv04120	Ubiquitin mediated proteolysis	4/202	89/3915	0.68286	0.999663	Csa5G517720/Csa6G448100/Csa6G434330/Csa5G141120	Csa5G517720/Csa6G448100/Csa6G434330/Csa5G141120	csv:101215923/csv:101203488/csv:101208947/csv:101213539	4
csv00600	Sphingolipid metabolism	1/202	22/3915	0.689222	0.999663	Csa1G073750	Csa1G073750	csv:101207762	1
csv00565	Ether lipid metabolism	1/202	23/3915	0.705347	0.999663	Csa1G433610	Csa1G433610	csv:101203184	1
csv00051	Fructose and mannose metabolism	2/202	47/3915	0.706857	0.999663	Csa1G615730/Csa3G300600	Csa1G615730/Csa3G300600	csv:101215511/csv:101223130	2
csv03050	Proteasome	2/202	47/3915	0.706857	0.999663	Csa2G031700/Csa5G590010	Csa2G031700/Csa5G590010	csv:101210367/csv:101210332	2
csv04146	Peroxisome	3/202	76/3915	0.760692	0.999663	Csa1G571850/Csa2G238260/Csa4G658600	Csa1G571850/Csa2G238260/Csa4G658600	csv:101211319/csv:101203288/csv:105435392	3
csv00010	Glycolysis / Gluconeogenesis	4/202	99/3915	0.76088	0.999663	Csa6G449820/Csa1G044860/Csa1G615730/Csa1G532350	Csa6G449820/Csa1G044860/Csa1G615730/Csa1G532350	csv:101206620/csv:101212994/csv:101215511/csv:101207348	4
csv00562	Inositol phosphate metabolism	2/202	59/3915	0.817337	0.999663	Csa3G009450/Csa1G575130	Csa3G009450/Csa1G575130	csv:101211366/csv:101202978	2
csv00061	Fatty acid biosynthesis	1/202	32/3915	0.817706	0.999663	Csa2G238260	Csa2G238260	csv:101203288	1
csv03018	RNA degradation	3/202	86/3915	0.829787	0.999663	Csa1G599450/Csa6G095890/novel.376	Csa1G599450/Csa6G095890/-	csv:101217516/csv:101215358/csv:101222028	3
csv00380	Tryptophan metabolism	1/202	34/3915	0.836182	0.999663	Csa4G658600	Csa4G658600	csv:105435392	1
csv00630	Glyoxylate and dicarboxylate metabolism	2/202	62/3915	0.838422	0.999663	Csa2G145880/Csa4G658600	Csa2G145880/Csa4G658600	csv:101215910/csv:105435392	2
csv00260	Glycine, serine and threonine metabolism	2/202	65/3915	0.857291	0.999663	Csa2G145880/Csa3G199630	Csa2G145880/Csa3G199630	csv:101215910/csv:101221689	2
csv00940	Phenylpropanoid biosynthesis	4/202	118/3915	0.867344	0.999663	Csa7G058560/Csa5G631510/Csa1G077120/Csa4G285790	Csa7G058560/Csa5G631510/Csa1G077120/Csa4G285790	csv:101221831/csv:105435603/csv:101216263/csv:101211752	4
csv00460	Cyanoamino acid metabolism	1/202	38/3915	0.867727	0.999663	Csa2G145880	Csa2G145880	csv:101215910	1
csv00410	beta-Alanine metabolism	1/202	40/3915	0.881153	0.999663	Csa2G000460	Csa2G000460	csv:101205432	1
csv00053	Ascorbate and aldarate metabolism	1/202	43/3915	0.898792	0.999663	Csa1G575130	Csa1G575130	csv:101202978	1
csv00195	Photosynthesis	1/202	45/3915	0.909077	0.999663	Csa3G414060	Csa3G414060	csv:101215878	1
csv00330	Arginine and proline metabolism	1/202	54/3915	0.943906	0.999663	Csa2G000460	Csa2G000460	csv:101205432	1
csv01212	Fatty acid metabolism	1/202	56/3915	0.949623	0.999663	Csa2G238260	Csa2G238260	csv:101203288	1
csv04070	Phosphatidylinositol signaling system	1/202	56/3915	0.949623	0.999663	Csa3G009450	Csa3G009450	csv:101211366	1
csv00360	Phenylalanine metabolism	1/202	57/3915	0.95226	0.999663	Csa1G425910	Csa1G425910	csv:101203411	1
csv00561	Glycerolipid metabolism	1/202	59/3915	0.957129	0.999663	Csa3G732400	Csa3G732400	csv:101214865	1
csv03015	mRNA surveillance pathway	2/202	99/3915	0.967821	0.999663	Csa6G095890/Csa7G450760	Csa6G095890/Csa7G450760	csv:101215358/csv:101220676	2
csv00620	Pyruvate metabolism	1/202	71/3915	0.977544	0.999663	Csa6G449820	Csa6G449820	csv:101206620	1
csv03008	Ribosome biogenesis in eukaryotes	1/202	74/3915	0.980902	0.999663	Csa7G390220	Csa7G390220	csv:101220388	1
csv01200	Carbon metabolism	5/202	209/3915	0.986446	0.999663	Csa6G449820/Csa2G145880/Csa1G615730/Csa4G658600/Csa3G199630	Csa6G449820/Csa2G145880/Csa1G615730/Csa4G658600/Csa3G199630	csv:101206620/csv:101215910/csv:101215511/csv:105435392/csv:101221689	5
csv00190	Oxidative phosphorylation	1/202	88/3915	0.991048	0.999663	Csa4G006220	Csa4G006220	csv:101212751	1
csv03013	RNA transport	2/202	143/3915	0.995966	0.999663	Csa6G421710/Csa6G095890	Csa6G421710/Csa6G095890	csv:101211250/csv:101215358	2
csv04626	Plant-pathogen interaction	1/202	114/3915	0.997824	0.999663	Csa3G881910	Csa3G881910	csv:101211072	1
csv01230	Biosynthesis of amino acids	3/202	192/3915	0.997884	0.999663	Csa6G449820/Csa2G145880/Csa3G199630	Csa6G449820/Csa2G145880/Csa3G199630	csv:101206620/csv:101215910/csv:101221689	3
csv04141	Protein processing in endoplasmic reticulum	2/202	163/3915	0.998488	0.999663	Csa3G020080/Csa1G063560	Csa3G020080/Csa1G063560	csv:101219106/csv:101212573	2
csv04144	Endocytosis	1/202	139/3915	0.999447	0.999663	Csa1G042770	Csa1G042770	csv:101214261	1
csv03040	Spliceosome	1/202	148/3915	0.999663	0.999663	Csa1G039190	Csa1G039190	csv:101203302	1

## Sheet: RG_CA vs RG_CK up KEGG
KEGGID	Description	GeneRatio	BgRatio	pvalue	padj	geneID	geneName	keggID	Count
csv04626	Plant-pathogen interaction	23/255	114/3915	6.69e-07	3.47e-05	Csa6G522700/Csa5G152170/Csa3G730800/Csa4G172540/Csa1G025020/Csa5G385380/Csa1G025960/Csa3G588520/Csa3G845500/Csa6G505910/Csa7G432280/Csa5G571560/Csa3G727960/Csa5G608150/novel.684/Csa4G341560/Csa7G343300/Csa3G606620/Csa2G406780/Csa3G144210/Csa6G133770/Csa2G075440/Csa1G013250	Csa6G522700/Csa5G152170/Csa3G730800/Csa4G172540/Csa1G025020/Csa5G385380/Csa1G025960/Csa3G588520/Csa3G845500/Csa6G505910/Csa7G432280/Csa5G571560/Csa3G727960/Csa5G608150/-/Csa4G341560/Csa7G343300/Csa3G606620/Csa2G406780/Csa3G144210/Csa6G133770/Csa2G075440/Csa1G013250	csv:101215973/csv:101212879/csv:101205651/csv:101208990/csv:101220025/csv:101218538/csv:101207158/csv:101207843/csv:101209614/csv:101222854/csv:101210335/csv:101215631/csv:101220738/csv:101207390/csv:101211732/csv:101205441/csv:101221990/csv:101214428/csv:101209761/csv:101220878/csv:101205428/csv:101219523/csv:101217969	23
csv04016	MAPK signaling pathway - plant	23/255	115/3915	7.88e-07	3.47e-05	Csa6G522700/Csa5G152170/Csa3G178550/Csa3G604110/Csa6G051520/Csa1G524760/Csa3G730800/Csa3G848150/Csa5G385380/Csa1G025960/Csa3G845500/Csa1G479630/Csa6G499740/Csa6G526450/Csa6G513560/Csa3G011620/Csa4G049610/Csa2G177210/Csa3G135120/Csa1G013250/Csa2G416770/Csa6G338080/Csa4G454650	Csa6G522700/Csa5G152170/Csa3G178550/Csa3G604110/Csa6G051520/Csa1G524760/Csa3G730800/Csa3G848150/Csa5G385380/Csa1G025960/Csa3G845500/Csa1G479630/Csa6G499740/Csa6G526450/Csa6G513560/Csa3G011620/Csa4G049610/Csa2G177210/Csa3G135120/Csa1G013250/Csa2G416770/Csa6G338080/Csa4G454650	csv:101215973/csv:101212879/csv:101206634/csv:101214188/csv:101214396/csv:101206871/csv:101205651/csv:101203499/csv:101218538/csv:101207158/csv:101209614/csv:101202796/csv:101206218/csv:101205642/csv:101210574/csv:101205372/csv:101212728/csv:101206564/csv:101210326/csv:101217969/csv:101208274/csv:101206713/csv:101209540	23
csv00360	Phenylalanine metabolism	14/255	57/3915	1.06e-05	0.000310221	Csa4G629470/Csa2G264020/Csa4G608160/Csa6G445240/Csa6G155030/Csa6G445770/Csa4G008780/Csa4G008770/CsaUNG000040/Csa6G445760/Csa3G710200/Csa4G008760/Csa6G423480/Csa6G446280	Csa4G629470/Csa2G264020/Csa4G608160/Csa6G445240/Csa6G155030/Csa6G445770/Csa4G008780/Csa4G008770/CsaUNG000040/Csa6G445760/Csa3G710200/Csa4G008760/Csa6G423480/Csa6G446280	csv:101212407/csv:101214819/csv:101215051/csv:101217907/csv:101221092/csv:101222092/csv:105434452/csv:101203846/csv:101208511/csv:101218617/csv:101215427/csv:101204574/csv:101222232/csv:101218856	14
csv04075	Plant hormone signal transduction	32/255	233/3915	3.06e-05	0.000674219	Csa3G178550/Csa3G604110/Csa6G051520/Csa1G524760/Csa3G848150/Csa7G391240/Csa3G645940/Csa6G501930/Csa1G597690/Csa6G499740/Csa7G452370/Csa2G200440/Csa7G448810/Csa3G011620/Csa1G572450/Csa3G198490/novel.116/Csa7G073570/Csa2G177210/Csa2G035330/Csa3G118740/Csa7G238400/Csa1G051690/Csa2G350290/Csa3G444560/Csa3G135120/Csa1G422480/Csa6G492310/Csa6G007440/Csa2G403160/Csa4G454650/Csa7G009140	Csa3G178550/Csa3G604110/Csa6G051520/Csa1G524760/Csa3G848150/Csa7G391240/Csa3G645940/Csa6G501930/Csa1G597690/Csa6G499740/Csa7G452370/Csa2G200440/Csa7G448810/Csa3G011620/Csa1G572450/Csa3G198490/-/Csa7G073570/Csa2G177210/Csa2G035330/Csa3G118740/Csa7G238400/Csa1G051690/Csa2G350290/Csa3G444560/Csa3G135120/Csa1G422480/Csa6G492310/Csa6G007440/Csa2G403160/Csa4G454650/Csa7G009140	csv:101206634/csv:101214188/csv:101214396/csv:101206871/csv:101203499/csv:101219912/csv:101204473/csv:101216171/csv:101212154/csv:101206218/csv:101214800/csv:101204324/csv:101207496/csv:101205372/csv:101213253/csv:101203475/csv:101213126/csv:101203950/csv:101206564/csv:101216738/csv:101204264/csv:101213583/csv:101220090/csv:101204370/csv:101209970/csv:101210326/csv:101217606/csv:101214967/csv:105…	32
csv00592	alpha-Linolenic acid metabolism	10/255	39/3915	0.00013567	0.00238779	Csa4G653450/Csa7G075590/Csa2G360780/Csa7G449420/Csa4G288610/Csa7G075600/Csa5G366670/Csa4G287530/Csa7G322060/Csa7G041960	Csa4G653450/Csa7G075590/Csa2G360780/Csa7G449420/Csa4G288610/Csa7G075600/Csa5G366670/Csa4G287530/Csa7G322060/Csa7G041960	csv:101221396/csv:101211324/csv:101221732/csv:101204952/csv:101209041/csv:101211574/csv:101222233/csv:101215361/csv:101206036/csv:101223126	10
csv00940	Phenylpropanoid biosynthesis	19/255	118/3915	0.00017507	0.00256769	Csa1G612880/Csa4G091880/Csa6G445240/Csa7G431440/Csa6G445770/Csa6G495000/Csa4G008780/Csa4G008770/CsaUNG000040/Csa6G445760/Csa5G262770/Csa3G710200/Csa7G061710/Csa6G501940/Csa4G008760/Csa4G001720/Csa1G372010/Csa4G443110/Csa6G446280	Csa1G612880/Csa4G091880/Csa6G445240/Csa7G431440/Csa6G445770/Csa6G495000/Csa4G008780/Csa4G008770/CsaUNG000040/Csa6G445760/Csa5G262770/Csa3G710200/Csa7G061710/Csa6G501940/Csa4G008760/Csa4G001720/Csa1G372010/Csa4G443110/Csa6G446280	csv:101212302/csv:101204109/csv:101217907/csv:101214857/csv:101222092/csv:101206860/csv:105434452/csv:101203846/csv:101208511/csv:101218617/csv:101213432/csv:101215427/csv:101217567/csv:101215927/csv:101204574/csv:101214838/csv:101219029/csv:101202852/csv:101218856	19
csv00906	Carotenoid biosynthesis	7/255	30/3915	0.00254728	0.0320229	Csa4G269130/Csa4G064690/Csa4G056600/Csa6G523440/Csa6G106700/Csa3G183920/Csa2G357280	Csa4G269130/Csa4G064690/Csa4G056600/Csa6G523440/Csa6G106700/Csa3G183920/Csa2G357280	csv:101219033/csv:101219505/csv:101212508/csv:101214535/csv:101218773/csv:101212140/csv:101220320	7
csv00591	Linoleic acid metabolism	5/255	20/3915	0.00777258	0.0854984	Csa2G023940/Csa7G449420/Csa4G288610/Csa2G028490/Csa4G287530	Csa2G023940/Csa7G449420/Csa4G288610/Csa2G028490/Csa4G287530	csv:105434554/csv:101204952/csv:101209041/csv:101206327/csv:101215361	5
csv00280	Valine, leucine and isoleucine degradation	7/255	41/3915	0.0152425	0.136607	Csa6G395130/Csa4G326550/Csa7G066830/Csa7G387180/Csa3G164470/Csa7G448900/Csa6G429100	Csa6G395130/Csa4G326550/Csa7G066830/Csa7G387180/Csa3G164470/Csa7G448900/Csa6G429100	csv:101216977/csv:101210304/csv:101204924/csv:101221786/csv:101206829/csv:101205436/csv:101203798	7
csv00350	Tyrosine metabolism	6/255	32/3915	0.0155235	0.136607	Csa4G629470/Csa4G608160/Csa4G088750/Csa6G155030/Csa6G423480/Csa7G322060	Csa4G629470/Csa4G608160/Csa4G088750/Csa6G155030/Csa6G423480/Csa7G322060	csv:101212407/csv:101215051/csv:101206356/csv:101221092/csv:101222232/csv:101206036	6
csv00500	Starch and sucrose metabolism	14/255	118/3915	0.0198947	0.159158	Csa4G001950/Csa6G357030/Csa1G612880/Csa4G028470/Csa5G322500/Csa5G602180/Csa7G392380/Csa2G167190/Csa5G146950/Csa6G520240/Csa1G005560/Csa5G648680/Csa5G150400/Csa4G001720	Csa4G001950/Csa6G357030/Csa1G612880/Csa4G028470/Csa5G322500/Csa5G602180/Csa7G392380/Csa2G167190/Csa5G146950/Csa6G520240/Csa1G005560/Csa5G648680/Csa5G150400/Csa4G001720	csv:101203847/csv:101215687/csv:101212302/csv:101217677/csv:101211461/csv:101212688/csv:101207395/csv:101216744/csv:101208974/csv:101213082/csv:101209676/csv:101222401/csv:101209379/csv:101214838	14
csv00561	Glycerolipid metabolism	8/255	59/3915	0.0356528	0.261454	Csa6G324840/Csa3G099600/Csa7G432280/Csa1G043010/Csa7G412840/Csa7G448900/Csa6G423450/Csa2G008110	Csa6G324840/Csa3G099600/Csa7G432280/Csa1G043010/Csa7G412840/Csa7G448900/Csa6G423450/Csa2G008110	csv:101219670/csv:101208743/csv:101210335/csv:101210503/csv:101218362/csv:101205436/csv:101214551/csv:101215352	8
csv00130	Ubiquinone and other terpenoid-quinone biosynthesis	6/255	41/3915	0.047354	0.32055	Csa4G629470/Csa4G608160/Csa6G155030/CsaUNG000040/Csa3G710200/Csa2G238780	Csa4G629470/Csa4G608160/Csa6G155030/CsaUNG000040/Csa3G710200/Csa2G238780	csv:101212407/csv:101215051/csv:101221092/csv:101208511/csv:101215427/csv:101211762	6
csv00565	Ether lipid metabolism	4/255	23/3915	0.0584482	0.344995	Csa5G608060/Csa7G432600/Csa3G038190/Csa2G032750	Csa5G608060/Csa7G432600/Csa3G038190/Csa2G032750	csv:101207886/csv:101206113/csv:101208016/csv:101220522	4
csv00330	Arginine and proline metabolism	7/255	54/3915	0.0588059	0.344995	Csa2G252050/Csa2G264020/Csa1G045490/Csa3G150200/Csa7G426460/Csa5G643300/Csa7G448900	Csa2G252050/Csa2G264020/Csa1G045490/Csa3G150200/Csa7G426460/Csa5G643300/Csa7G448900	csv:101204085/csv:101214819/csv:101214440/csv:101213486/csv:101209263/csv:101219166/csv:101205436	7
csv00900	Terpenoid backbone biosynthesis	6/255	45/3915	0.0692585	0.35928	Csa6G223500/Csa6G487640/Csa6G117710/Csa1G420340/Csa6G185830/Csa7G029390	Csa6G223500/Csa6G487640/Csa6G117710/Csa1G420340/Csa6G185830/Csa7G029390	csv:101213470/csv:101203974/csv:101213994/csv:101207760/csv:101206217/csv:101219178	6
csv00290	Valine, leucine and isoleucine biosynthesis	3/255	15/3915	0.0694063	0.35928	Csa6G448740/Csa6G448720/Csa6G448730	Csa6G448740/Csa6G448720/Csa6G448730	csv:101205680/csv:101205446/csv:101205445	3
csv00950	Isoquinoline alkaloid biosynthesis	3/255	16/3915	0.0814648	0.398272	Csa4G629470/Csa6G155030/Csa6G423480	Csa4G629470/Csa6G155030/Csa6G423480	csv:101212407/csv:101221092/csv:101222232	3
csv00250	Alanine, aspartate and glutamate metabolism	6/255	50/3915	0.103633	0.448795	Csa4G326550/Csa1G031730/Csa2G370510/Csa1G045490/Csa7G189190/Csa4G056840	Csa4G326550/Csa1G031730/Csa2G370510/Csa1G045490/Csa7G189190/Csa4G056840	csv:101210304/csv:101210903/csv:101213711/csv:101214440/csv:101218056/csv:101220932	6
csv00904	Diterpenoid biosynthesis	3/255	18/3915	0.10802	0.448795	Csa1G439830/Csa4G075200/Csa3G903530	Csa1G439830/Csa4G075200/Csa3G903530	csv:101214915/csv:101215820/csv:101206798	3
csv00400	Phenylalanine, tyrosine and tryptophan biosynthesis	5/255	40/3915	0.115493	0.448795	Csa4G629470/Csa6G155030/Csa6G487590/Csa1G145980/Csa7G064020	Csa4G629470/Csa6G155030/Csa6G487590/Csa1G145980/Csa7G064020	csv:101212407/csv:101221092/csv:101204463/csv:101222151/csv:101221603	5
csv00410	beta-Alanine metabolism	5/255	40/3915	0.115493	0.448795	Csa1G031730/Csa7G066830/Csa7G426460/Csa7G448900/Csa6G423480	Csa1G031730/Csa7G066830/Csa7G426460/Csa7G448900/Csa6G423480	csv:101210903/csv:101204924/csv:101209263/csv:101205436/csv:101222232	5
csv00650	Butanoate metabolism	3/255	19/3915	0.122399	0.448795	Csa1G031730/Csa6G429100/Csa4G056840	Csa1G031730/Csa6G429100/Csa4G056840	csv:101210903/csv:101203798/csv:101220932	3
csv00960	Tropane, piperidine and pyridine alkaloid biosynthesis	3/255	19/3915	0.122399	0.448795	Csa4G629470/Csa6G155030/Csa6G423480	Csa4G629470/Csa6G155030/Csa6G423480	csv:101212407/csv:101221092/csv:101222232	3
csv00430	Taurine and hypotaurine metabolism	2/255	10/3915	0.134644	0.455719	Csa1G031730/Csa2G000660	Csa1G031730/Csa2G000660	csv:101210903/csv:101221216	2
csv00945	Stilbenoid, diarylheptanoid and gingerol biosynthesis	2/255	10/3915	0.134644	0.455719	Csa7G431440/CsaUNG000040	Csa7G431440/CsaUNG000040	csv:101214857/csv:101208511	2
csv00564	Glycerophospholipid metabolism	8/255	82/3915	0.162446	0.529453	Csa4G004780/Csa3G099600/Csa5G608060/Csa7G412840/Csa7G432600/Csa3G038190/Csa6G423450/Csa2G032750	Csa4G004780/Csa3G099600/Csa5G608060/Csa7G412840/Csa7G432600/Csa3G038190/Csa6G423450/Csa2G032750	csv:101218579/csv:101208743/csv:101207886/csv:101218362/csv:101206113/csv:101208016/csv:101214551/csv:101220522	8
csv00480	Glutathione metabolism	7/255	74/3915	0.204559	0.624781	Csa5G154200/Csa2G035460/Csa4G064120/Csa2G000660/Csa2G035470/Csa3G126940/Csa7G395820	Csa5G154200/Csa2G035460/Csa4G064120/Csa2G000660/Csa2G035470/Csa3G126940/Csa7G395820	csv:101220688/csv:101215771/csv:101217848/csv:101221216/csv:101215538/csv:101219529/csv:101212291	7
csv00590	Arachidonic acid metabolism	2/255	13/3915	0.205894	0.624781	Csa5G154200/Csa2G000660	Csa5G154200/Csa2G000660	csv:101220688/csv:101221216	2
csv00040	Pentose and glucuronate interconversions	6/255	63/3915	0.224978	0.659936	Csa7G447990/Csa7G343870/Csa7G343850/Csa3G690840/Csa5G568300/Csa1G627460	Csa7G447990/Csa7G343870/Csa7G343850/Csa3G690840/Csa5G568300/Csa1G627460	csv:101212388/csv:101220821/csv:101221055/csv:101220707/csv:101219120/csv:101219551	6
csv00460	Cyanoamino acid metabolism	4/255	38/3915	0.232566	0.660189	Csa1G612880/Csa2G000660/Csa2G057070/Csa4G001720	Csa1G612880/Csa2G000660/Csa2G057070/Csa4G001720	csv:101212302/csv:101221216/csv:101218493/csv:101214838	4
csv00260	Glycine, serine and threonine metabolism	6/255	65/3915	0.246822	0.660746	Csa6G448740/Csa4G326550/Csa6G448720/Csa7G448900/Csa6G448730/Csa6G423480	Csa6G448740/Csa4G326550/Csa6G448720/Csa7G448900/Csa6G448730/Csa6G423480	csv:101205680/csv:101210304/csv:101205446/csv:101205436/csv:101205445/csv:101222232	6
csv00760	Nicotinate and nicotinamide metabolism	2/255	15/3915	0.255288	0.660746	Csa1G047450/Csa3G734170	Csa1G047450/Csa3G734170	csv:101208114/csv:101205253	2
csv00941	Flavonoid biosynthesis	2/255	15/3915	0.255288	0.660746	Csa7G431440/CsaUNG000040	Csa7G431440/CsaUNG000040	csv:101214857/csv:101208511	2
csv00062	Fatty acid elongation	3/255	29/3915	0.291962	0.701412	Csa3G019340/Csa5G642170/Csa3G006780	Csa3G019340/Csa5G642170/Csa3G006780	csv:101212007/csv:101208467/csv:101206393	3
csv00640	Propanoate metabolism	3/255	29/3915	0.291962	0.701412	Csa6G395130/Csa7G066830/Csa3G164470	Csa6G395130/Csa7G066830/Csa3G164470	csv:101216977/csv:101204924/csv:101206829	3
csv00270	Cysteine and methionine metabolism	7/255	83/3915	0.294912	0.701412	Csa4G326550/Csa4G629470/Csa3G150200/Csa6G155030/Csa3G002890/Csa4G049610/Csa7G009190	Csa4G326550/Csa4G629470/Csa3G150200/Csa6G155030/Csa3G002890/Csa4G049610/Csa7G009190	csv:101210304/csv:101212407/csv:101213486/csv:101221092/csv:101214172/csv:101212728/csv:101204791	7
csv00450	Selenocompound metabolism	2/255	17/3915	0.304889	0.706058	Csa3G002890/Csa2G215520	Csa3G002890/Csa2G215520	csv:101214172/csv:101218495	2
csv01230	Biosynthesis of amino acids	14/255	192/3915	0.369283	0.833254	Csa6G448740/Csa3G902910/Csa4G629470/Csa6G448720/Csa2G370510/Csa5G611700/Csa2G404730/Csa6G155030/Csa6G495740/Csa6G487590/Csa1G145980/Csa7G064020/Csa3G904100/Csa6G448730	Csa6G448740/Csa3G902910/Csa4G629470/Csa6G448720/Csa2G370510/Csa5G611700/Csa2G404730/Csa6G155030/Csa6G495740/Csa6G487590/Csa1G145980/Csa7G064020/Csa3G904100/Csa6G448730	csv:101205680/csv:101220309/csv:101212407/csv:101205446/csv:101213711/csv:101211316/csv:101216470/csv:101221092/csv:101223180/csv:101204463/csv:101222151/csv:101221603/csv:101223065/csv:101205445	14
csv00073	Cutin, suberine and wax biosynthesis	2/255	21/3915	0.401579	0.883475	Csa1G001360/Csa3G127760	Csa1G001360/Csa3G127760	csv:101210256/csv:101203441	2
csv00220	Arginine biosynthesis	3/255	36/3915	0.419188	0.890094	Csa3G902910/Csa2G370510/Csa6G495740	Csa3G902910/Csa2G370510/Csa6G495740	csv:101220309/csv:101213711/csv:101223180	3
csv00600	Sphingolipid metabolism	2/255	22/3915	0.424818	0.890094	Csa6G517070/Csa6G511770	Csa6G517070/Csa6G511770	csv:101206190/csv:101205550	2
csv00620	Pyruvate metabolism	5/255	71/3915	0.496277	0.999945	Csa1G050360/Csa3G150740/Csa3G076020/Csa7G448900/Csa5G577360	Csa1G050360/Csa3G150740/Csa3G076020/Csa7G448900/Csa5G577360	csv:101214523/csv:101214608/csv:101203268/csv:101205436/csv:101216256	5
csv00071	Fatty acid degradation	3/255	41/3915	0.505511	0.999945	Csa7G031600/Csa7G448900/Csa7G322060	Csa7G031600/Csa7G448900/Csa7G322060	csv:101212158/csv:101205436/csv:101206036	3
csv00310	Lysine degradation	2/255	27/3915	0.533238	0.999945	Csa1G598330/Csa7G448900	Csa1G598330/Csa7G448900	csv:101214976/csv:101205436	2
csv00860	Porphyrin and chlorophyll metabolism	3/255	43/3915	0.538169	0.999945	Csa5G156180/Csa2G351800/Csa7G068600	Csa5G156180/Csa2G351800/Csa7G068600	csv:101206296/csv:101216568/csv:101208135	3
csv00531	Glycosaminoglycan degradation	1/255	12/3915	0.554876	0.999945	Csa2G270820	Csa2G270820	csv:101220222	1
csv00920	Sulfur metabolism	2/255	29/3915	0.572547	0.999945	Csa4G621190/Csa2G215520	Csa4G621190/Csa2G215520	csv:101221943/csv:101218495	2
csv00740	Riboflavin metabolism	1/255	13/3915	0.583958	0.999945	Csa6G029440	Csa6G029440	csv:101212510	1
csv00514	Other types of O-glycan biosynthesis	1/255	14/3915	0.611147	0.999945	Csa6G003390	Csa6G003390	csv:101203870	1
csv04141	Protein processing in endoplasmic reticulum	10/255	163/3915	0.626797	0.999945	Csa3G733220/Csa2G011510/Csa6G128040/Csa4G637750/Csa2G360850/Csa5G545560/Csa5G197120/Csa4G646340/Csa5G613470/Csa7G072770	Csa3G733220/Csa2G011510/Csa6G128040/Csa4G637750/Csa2G360850/Csa5G545560/Csa5G197120/Csa4G646340/Csa5G613470/Csa7G072770	csv:101219630/csv:101221843/csv:101204208/csv:101206686/csv:101221027/csv:101209321/csv:101211457/csv:101212955/csv:101204918/csv:101220889	10
csv00380	Tryptophan metabolism	2/255	34/3915	0.660088	0.999945	Csa2G264020/Csa7G448900	Csa2G264020/Csa7G448900	csv:101214819/csv:101205436	2
csv04130	SNARE interactions in vesicular transport	2/255	35/3915	0.675772	0.999945	Csa3G782680/Csa3G824950	Csa3G782680/Csa3G824950	csv:101208931/csv:101213977	2
csv00340	Histidine metabolism	1/255	17/3915	0.682543	0.999945	Csa7G448900	Csa7G448900	csv:101205436	1
csv01040	Biosynthesis of unsaturated fatty acids	1/255	17/3915	0.682543	0.999945	Csa3G808360	Csa3G808360	csv:101222623	1
csv04144	Endocytosis	8/255	139/3915	0.694652	0.999945	Csa3G271380/Csa1G595810/Csa6G511700/Csa7G432600/Csa2G270210/Csa3G038190/Csa3G698470/Csa2G032750	Csa3G271380/Csa1G595810/Csa6G511700/Csa7G432600/Csa2G270210/Csa3G038190/Csa3G698470/Csa2G032750	csv:105434874/csv:101205975/csv:101212043/csv:101206113/csv:101218079/csv:101208016/csv:101206955/csv:101220522	8
csv00908	Zeatin biosynthesis	1/255	18/3915	0.703311	0.999945	Csa4G647490	Csa4G647490	csv:101217899	1
csv00520	Amino sugar and nucleotide sugar metabolism	6/255	108/3915	0.715917	0.999945	Csa6G526280/Csa1G534750/Csa1G267230/Csa1G267220/Csa7G378420/Csa1G039880	Csa6G526280/Csa1G534750/Csa1G267230/Csa1G267220/Csa7G378420/Csa1G039880	csv:101207951/csv:101222574/csv:101214415/csv:101222900/csv:101206067/csv:101203952	6
csv01212	Fatty acid metabolism	3/255	56/3915	0.717195	0.999945	Csa3G019340/Csa7G031600/Csa3G808360	Csa3G019340/Csa7G031600/Csa3G808360	csv:101212007/csv:101212158/csv:101222623	3
csv01210	2-Oxocarboxylic acid metabolism	2/255	38/3915	0.71932	0.999945	Csa3G902910/Csa6G495740	Csa3G902910/Csa6G495740	csv:101220309/csv:101223180	2
csv00730	Thiamine metabolism	1/255	20/3915	0.740873	0.999945	Csa1G420340	Csa1G420340	csv:101207760	1
csv00790	Folate biosynthesis	1/255	20/3915	0.740873	0.999945	Csa6G029440	Csa6G029440	csv:101212510	1
csv00030	Pentose phosphate pathway	2/255	41/3915	0.757853	0.999945	Csa5G611700/Csa3G904100	Csa5G611700/Csa3G904100	csv:101211316/csv:101223065	2
csv00710	Carbon fixation in photosynthetic organisms	3/255	60/3915	0.760137	0.999945	Csa3G150740/Csa5G611700/Csa5G577360	Csa3G150740/Csa5G611700/Csa5G577360	csv:101214608/csv:101211316/csv:101216256	3
csv00100	Steroid biosynthesis	1/255	22/3915	0.773696	0.999945	Csa3G588470	Csa3G588470	csv:101217446	1
csv00630	Glyoxylate and dicarboxylate metabolism	3/255	62/3915	0.779557	0.999945	Csa1G050360/Csa3G836500/Csa5G154230	Csa1G050360/Csa3G836500/Csa5G154230	csv:101214523/csv:101213516/csv:101220920	3
csv00052	Galactose metabolism	2/255	44/3915	0.791743	0.999945	Csa4G167980/Csa1G181330	Csa4G167980/Csa1G181330	csv:101211538/csv:101215109	2
csv04712	Circadian rhythm - plant	1/255	29/3915	0.859208	0.999945	Csa2G035330	Csa2G035330	csv:101216738	1
csv04146	Peroxisome	3/255	76/3915	0.881982	0.999945	Csa7G047330/Csa7G031600/Csa6G429100	Csa7G047330/Csa7G031600/Csa6G429100	csv:101214701/csv:101212158/csv:101203798	3
csv00061	Fatty acid biosynthesis	1/255	32/3915	0.885152	0.999945	Csa7G031600	Csa7G031600	csv:101212158	1
csv00910	Nitrogen metabolism	1/255	32/3915	0.885152	0.999945	novel.128	-	csv:101212995	1
csv04136	Autophagy - other	1/255	32/3915	0.885152	0.999945	Csa6G484560	Csa6G484560	csv:101221089	1
csv01200	Carbon metabolism	10/255	209/3915	0.885903	0.999945	Csa1G050360/Csa3G150740/Csa6G448740/Csa6G448720/Csa7G066830/Csa5G611700/Csa5G577360/Csa3G904100/Csa3G836500/Csa6G448730	Csa1G050360/Csa3G150740/Csa6G448740/Csa6G448720/Csa7G066830/Csa5G611700/Csa5G577360/Csa3G904100/Csa3G836500/Csa6G448730	csv:101214523/csv:101214608/csv:101205680/csv:101205446/csv:101204924/csv:101211316/csv:101216256/csv:101223065/csv:101213516/csv:101205445	10
csv03430	Mismatch repair	1/255	34/3915	0.899743	0.999945	Csa6G502800	Csa6G502800	csv:101218071	1
csv00562	Inositol phosphate metabolism	2/255	59/3915	0.905613	0.999945	Csa7G066830/Csa4G031000	Csa7G066830/Csa4G031000	csv:101204924/csv:101207441	2
csv00510	N-Glycan biosynthesis	1/255	35/3915	0.90633	0.999945	Csa5G598080	Csa5G598080	csv:101222690	1
csv00230	Purine metabolism	5/255	127/3915	0.925247	0.999945	Csa7G449460/Csa4G161850/Csa3G651840/Csa3G904100/Csa2G215520	Csa7G449460/Csa4G161850/Csa3G651840/Csa3G904100/Csa2G215520	csv:101204461/csv:101212263/csv:101220616/csv:101223065/csv:101218495	5
csv04120	Ubiquitin mediated proteolysis	3/255	89/3915	0.936767	0.999945	Csa6G344280/Csa3G121800/Csa6G511700	Csa6G344280/Csa3G121800/Csa6G511700	csv:101220292/csv:101221190/csv:101212043	3
csv03030	DNA replication	1/255	42/3915	0.941821	0.999945	Csa6G502800	Csa6G502800	csv:101218071	1
csv00053	Ascorbate and aldarate metabolism	1/255	43/3915	0.945651	0.999945	Csa7G448900	Csa7G448900	csv:101205436	1
csv03420	Nucleotide excision repair	1/255	51/3915	0.968503	0.999945	Csa6G502800	Csa6G502800	csv:101218071	1
csv04070	Phosphatidylinositol signaling system	1/255	56/3915	0.977616	0.999945	Csa3G099600	Csa3G099600	csv:101208743	1
csv03018	RNA degradation	2/255	86/3915	0.979624	0.999945	Csa6G425790/Csa1G168920	Csa6G425790/Csa1G168920	csv:101219801/csv:101210423	2
csv00010	Glycolysis / Gluconeogenesis	2/255	99/3915	0.990585	0.999945	Csa7G448900/Csa7G322060	Csa7G448900/Csa7G322060	csv:101205436/csv:101206036	2
csv00190	Oxidative phosphorylation	1/255	88/3915	0.997512	0.999945	Csa5G635370	Csa5G635370	csv:101211115	1
csv00240	Pyrimidine metabolism	1/255	93/3915	0.998238	0.999945	Csa7G189190	Csa7G189190	csv:101218056	1
csv03015	mRNA surveillance pathway	1/255	99/3915	0.998836	0.999945	Csa2G000310	Csa2G000310	csv:101206856	1
csv03013	RNA transport	1/255	143/3915	0.999945	0.999945	Csa3G077610	Csa3G077610	csv:101214921	1
